# Supplementary material for: Systematic Analysis of the Lysine Crotonylome and Multiple Posttranslational Modification Analysis (Acetylation, Succinylation, and Crotonylation) in Candida albicans
Source: mSystems. 2021 Jan 26;6(1):e01316-20. doi: 10.1128/mSystems.01316-20 (PMC7842366; doi:10.1128/mSystems.01316-20)
Supplement: TABLE S1 [file mSystems.01316-20-st001.xlsx]

## Sheet: Annotation_Combine
Protein accession	Position	Amino acid	Protein description	Gene name	Localization probability	PEP	Score	Modified sequence	Charge	Mass error [ppm]	MS/MS Count	Subcellular localization	Biological Process	Cellular Component	Molecular Function	KEGG KO No.	KEGG Gene	KEGG pathway	IPR ID	Domain description
A0A1D8PF48	209	K	Erp5p	ERP5	1	0.0114301	58.955	HLK(1)SFFVK	2	0.54845	1	endoplasmic reticulum	GO:0006810 transport; GO:0051179 localization; GO:0051234 establishment of localization;	GO:0043229 intracellular organelle; GO:0016020 membrane; GO:0005783 endoplasmic reticulum; GO:0005737 cytoplasm; GO:0031224 intrinsic component of membrane; GO:0012505 endomembrane system; GO:0044424 intracellular part; GO:0005623 cell; GO:0016021 integral component of membrane; GO:0043231 intracellular membrane-bounded organelle; GO:0043226 organelle; GO:0005622 intracellular; GO:0044464 cell pa…		K20346			IPR009038;	GOLD domain;
A0A1D8PF48	82	K	Erp5p	ERP5	1	0.000137431	74.744	VQIIVEETFDNNHK(1)VANQK	3	-0.54363	1	endoplasmic reticulum	GO:0006810 transport; GO:0051179 localization; GO:0051234 establishment of localization;	GO:0043229 intracellular organelle; GO:0016020 membrane; GO:0005783 endoplasmic reticulum; GO:0005737 cytoplasm; GO:0031224 intrinsic component of membrane; GO:0012505 endomembrane system; GO:0044424 intracellular part; GO:0005623 cell; GO:0016021 integral component of membrane; GO:0043231 intracellular membrane-bounded organelle; GO:0043226 organelle; GO:0005622 intracellular; GO:0044464 cell pa…		K20346			IPR009038;	GOLD domain;
A0A1D8PF48	54	K	Erp5p	ERP5	1	4.48137e-06	95.067	IDAYEK(1)QDHSNEYFK	3	-0.39215	1	endoplasmic reticulum	GO:0006810 transport; GO:0051179 localization; GO:0051234 establishment of localization;	GO:0043229 intracellular organelle; GO:0016020 membrane; GO:0005783 endoplasmic reticulum; GO:0005737 cytoplasm; GO:0031224 intrinsic component of membrane; GO:0012505 endomembrane system; GO:0044424 intracellular part; GO:0005623 cell; GO:0016021 integral component of membrane; GO:0043231 intracellular membrane-bounded organelle; GO:0043226 organelle; GO:0005622 intracellular; GO:0044464 cell pa…		K20346			IPR009038;	GOLD domain;
A0A1D8PDL7	209	K	Uncharacterized protein	orf19.2489	1	2.59551e-12	135.43	TVELAGK(1)FQSTVPSMINIFK	2	1.2906	2	cytoplasm,nucleus			GO:0005488 binding;	K20221			IPR011989; IPR016024;	Armadillo-like helical; Armadillo-type fold;
A0A1D8PDL7	1055	K	Uncharacterized protein	orf19.2489	1	0.00168373	62.799	IK(1)LINESTLGR	2	0.23383	1	cytoplasm,nucleus			GO:0005488 binding;	K20221			IPR011989; IPR016024;	Armadillo-like helical; Armadillo-type fold;
A0A1D8PDL7	1072	K	Uncharacterized protein	orf19.2489	1	3.91342e-15	143.93	EENIDSLK(1)QFSSDDLK	2	-2.6563	1	cytoplasm,nucleus			GO:0005488 binding;	K20221			IPR011989; IPR016024;	Armadillo-like helical; Armadillo-type fold;
A0A1D8PDL7	1093	K	Uncharacterized protein	orf19.2489	1	9.75823e-05	81.51	YLDQK(1)FSGVVSSNEILK	3	1.6814	1	cytoplasm,nucleus			GO:0005488 binding;	K20221			IPR011989; IPR016024;	Armadillo-like helical; Armadillo-type fold;
Q59WC0	167	K	Copper chaperone	CCS1	1	0.0035947	43.965	GAK(1)LEEDSTLYAGQAFLHAK	3	-0.99659	1	cytoplasm	GO:0006801 superoxide metabolic process; GO:0030001 metal ion transport; GO:0055114 oxidation-reduction process; GO:0044699 single-organism process; GO:0044237 cellular metabolic process; GO:0043085 positive regulation of catalytic activity; GO:0051234 establishment of localization; GO:0006810 transport; GO:0008152 metabolic process; GO:0072593 reactive oxygen species metabolic process; GO:000681…		GO:0016532 superoxide dismutase copper chaperone activity; GO:0030234 enzyme regulator activity; GO:0046914 transition metal ion binding; GO:0005488 binding; GO:0043167 ion binding; GO:0043169 cation binding; GO:0046872 metal ion binding; GO:0016530 metallochaperone activity; GO:0005507 copper ion binding; GO:0098772 molecular function regulator; GO:0016531 copper chaperone activity; GO:0008047 e…	K04569			IPR001424; IPR006121;	Superoxide dismutase, copper/zinc binding domain; Heavy metal-associated domain, HMA;
Q5A678	75	K	Ssz1p	SSZ1	1	1.48689e-22	188.12	K(1)FSEINPNTTTGAK	2	0.91986	1	cytoplasm			GO:0005524 ATP binding; GO:1901265 nucleoside phosphate binding; GO:0001882 nucleoside binding; GO:0043167 ion binding; GO:0000166 nucleotide binding; GO:0097159 organic cyclic compound binding; GO:1901363 heterocyclic compound binding; GO:0032549 ribonucleoside binding; GO:0097367 carbohydrate derivative binding; GO:0032553 ribonucleotide binding; GO:0005488 binding; GO:0032550 purine ribonucleo…				IPR029047;	Heat shock protein 70kD, peptide-binding domain;
Q5AI15	564	K	Polyadenylate-binding protein, cytoplasmic and nuclear	PAB1	1	7.33366e-05	86.497	ILGEELYPK(1)IVATGK	2	0.35139	2	nucleus	GO:0050658 RNA transport; GO:0050794 regulation of cellular process; GO:0006725 cellular aromatic compound metabolic process; GO:0060255 regulation of macromolecule metabolic process; GO:0010608 posttranscriptional regulation of gene expression; GO:0051028 mRNA transport; GO:0044237 cellular metabolic process; GO:0051236 establishment of RNA localization; GO:0071704 organic substance metabolic pr…	GO:0043226 organelle; GO:0043231 intracellular membrane-bounded organelle; GO:0043229 intracellular organelle; GO:0005634 nucleus; GO:0044464 cell part; GO:0005622 intracellular; GO:0005737 cytoplasm; GO:0044424 intracellular part; GO:0043227 membrane-bounded organelle; GO:0005623 cell;	GO:0097159 organic cyclic compound binding; GO:1901363 heterocyclic compound binding; GO:0003723 RNA binding; GO:1901265 nucleoside phosphate binding; GO:0005488 binding; GO:0003676 nucleic acid binding; GO:0000166 nucleotide binding; GO:0036094 small molecule binding;	K13126	PABPC; polyadenylate-binding protein	cal03018 RNA degradation - Candida albicans; cal03013 RNA transport - Candida albicans;	IPR002004; IPR000504; IPR012677; IPR003954;	Polyadenylate-binding protein/Hyperplastic disc protein; RNA recognition motif domain; Nucleotide-binding alpha-beta plait domain; RNA recognition motif domain, eukaryote;
Q5AI15	251	K	Polyadenylate-binding protein, cytoplasmic and nuclear	PAB1	1	9.44946e-08	107.78	NIDLNYSEESFEK(1)LFSPFGK	2	-0.82442	2	nucleus	GO:0050658 RNA transport; GO:0050794 regulation of cellular process; GO:0006725 cellular aromatic compound metabolic process; GO:0060255 regulation of macromolecule metabolic process; GO:0010608 posttranscriptional regulation of gene expression; GO:0051028 mRNA transport; GO:0044237 cellular metabolic process; GO:0051236 establishment of RNA localization; GO:0071704 organic substance metabolic pr…	GO:0043226 organelle; GO:0043231 intracellular membrane-bounded organelle; GO:0043229 intracellular organelle; GO:0005634 nucleus; GO:0044464 cell part; GO:0005622 intracellular; GO:0005737 cytoplasm; GO:0044424 intracellular part; GO:0043227 membrane-bounded organelle; GO:0005623 cell;	GO:0097159 organic cyclic compound binding; GO:1901363 heterocyclic compound binding; GO:0003723 RNA binding; GO:1901265 nucleoside phosphate binding; GO:0005488 binding; GO:0003676 nucleic acid binding; GO:0000166 nucleotide binding; GO:0036094 small molecule binding;	K13126	PABPC; polyadenylate-binding protein	cal03018 RNA degradation - Candida albicans; cal03013 RNA transport - Candida albicans;	IPR002004; IPR000504; IPR012677; IPR003954;	Polyadenylate-binding protein/Hyperplastic disc protein; RNA recognition motif domain; Nucleotide-binding alpha-beta plait domain; RNA recognition motif domain, eukaryote;
Q5AI15	102	K	Polyadenylate-binding protein, cytoplasmic and nuclear	PAB1	1	1.77006e-33	208.07	SLGYAYVNYHK(1)YEDGEK	2	-0.32342	3	nucleus	GO:0050658 RNA transport; GO:0050794 regulation of cellular process; GO:0006725 cellular aromatic compound metabolic process; GO:0060255 regulation of macromolecule metabolic process; GO:0010608 posttranscriptional regulation of gene expression; GO:0051028 mRNA transport; GO:0044237 cellular metabolic process; GO:0051236 establishment of RNA localization; GO:0071704 organic substance metabolic pr…	GO:0043226 organelle; GO:0043231 intracellular membrane-bounded organelle; GO:0043229 intracellular organelle; GO:0005634 nucleus; GO:0044464 cell part; GO:0005622 intracellular; GO:0005737 cytoplasm; GO:0044424 intracellular part; GO:0043227 membrane-bounded organelle; GO:0005623 cell;	GO:0097159 organic cyclic compound binding; GO:1901363 heterocyclic compound binding; GO:0003723 RNA binding; GO:1901265 nucleoside phosphate binding; GO:0005488 binding; GO:0003676 nucleic acid binding; GO:0000166 nucleotide binding; GO:0036094 small molecule binding;	K13126	PABPC; polyadenylate-binding protein	cal03018 RNA degradation - Candida albicans; cal03013 RNA transport - Candida albicans;	IPR002004; IPR000504; IPR012677; IPR003954;	Polyadenylate-binding protein/Hyperplastic disc protein; RNA recognition motif domain; Nucleotide-binding alpha-beta plait domain; RNA recognition motif domain, eukaryote;
Q5AI15	332	K	Polyadenylate-binding protein, cytoplasmic and nuclear	PAB1	1	0.000183682	77.062	LAK(1)YQGVNLFVK	2	1.1367	1	nucleus	GO:0050658 RNA transport; GO:0050794 regulation of cellular process; GO:0006725 cellular aromatic compound metabolic process; GO:0060255 regulation of macromolecule metabolic process; GO:0010608 posttranscriptional regulation of gene expression; GO:0051028 mRNA transport; GO:0044237 cellular metabolic process; GO:0051236 establishment of RNA localization; GO:0071704 organic substance metabolic pr…	GO:0043226 organelle; GO:0043231 intracellular membrane-bounded organelle; GO:0043229 intracellular organelle; GO:0005634 nucleus; GO:0044464 cell part; GO:0005622 intracellular; GO:0005737 cytoplasm; GO:0044424 intracellular part; GO:0043227 membrane-bounded organelle; GO:0005623 cell;	GO:0097159 organic cyclic compound binding; GO:1901363 heterocyclic compound binding; GO:0003723 RNA binding; GO:1901265 nucleoside phosphate binding; GO:0005488 binding; GO:0003676 nucleic acid binding; GO:0000166 nucleotide binding; GO:0036094 small molecule binding;	K13126	PABPC; polyadenylate-binding protein	cal03018 RNA degradation - Candida albicans; cal03013 RNA transport - Candida albicans;	IPR002004; IPR000504; IPR012677; IPR003954;	Polyadenylate-binding protein/Hyperplastic disc protein; RNA recognition motif domain; Nucleotide-binding alpha-beta plait domain; RNA recognition motif domain, eukaryote;
Q5AI15	108	K	Polyadenylate-binding protein, cytoplasmic and nuclear	PAB1	1	0.0113673	57.484	YEDGEK(1)AIEELNYNPIEGR	2	0.070769	1	nucleus	GO:0050658 RNA transport; GO:0050794 regulation of cellular process; GO:0006725 cellular aromatic compound metabolic process; GO:0060255 regulation of macromolecule metabolic process; GO:0010608 posttranscriptional regulation of gene expression; GO:0051028 mRNA transport; GO:0044237 cellular metabolic process; GO:0051236 establishment of RNA localization; GO:0071704 organic substance metabolic pr…	GO:0043226 organelle; GO:0043231 intracellular membrane-bounded organelle; GO:0043229 intracellular organelle; GO:0005634 nucleus; GO:0044464 cell part; GO:0005622 intracellular; GO:0005737 cytoplasm; GO:0044424 intracellular part; GO:0043227 membrane-bounded organelle; GO:0005623 cell;	GO:0097159 organic cyclic compound binding; GO:1901363 heterocyclic compound binding; GO:0003723 RNA binding; GO:1901265 nucleoside phosphate binding; GO:0005488 binding; GO:0003676 nucleic acid binding; GO:0000166 nucleotide binding; GO:0036094 small molecule binding;	K13126	PABPC; polyadenylate-binding protein	cal03018 RNA degradation - Candida albicans; cal03013 RNA transport - Candida albicans;	IPR002004; IPR000504; IPR012677; IPR003954;	Polyadenylate-binding protein/Hyperplastic disc protein; RNA recognition motif domain; Nucleotide-binding alpha-beta plait domain; RNA recognition motif domain, eukaryote;
Q5AI15	296	K	Polyadenylate-binding protein, cytoplasmic and nuclear	PAB1	1	4.37936e-06	100.11	AVEELNDK(1)EINGQK	2	0.14361	1	nucleus	GO:0050658 RNA transport; GO:0050794 regulation of cellular process; GO:0006725 cellular aromatic compound metabolic process; GO:0060255 regulation of macromolecule metabolic process; GO:0010608 posttranscriptional regulation of gene expression; GO:0051028 mRNA transport; GO:0044237 cellular metabolic process; GO:0051236 establishment of RNA localization; GO:0071704 organic substance metabolic pr…	GO:0043226 organelle; GO:0043231 intracellular membrane-bounded organelle; GO:0043229 intracellular organelle; GO:0005634 nucleus; GO:0044464 cell part; GO:0005622 intracellular; GO:0005737 cytoplasm; GO:0044424 intracellular part; GO:0043227 membrane-bounded organelle; GO:0005623 cell;	GO:0097159 organic cyclic compound binding; GO:1901363 heterocyclic compound binding; GO:0003723 RNA binding; GO:1901265 nucleoside phosphate binding; GO:0005488 binding; GO:0003676 nucleic acid binding; GO:0000166 nucleotide binding; GO:0036094 small molecule binding;	K13126	PABPC; polyadenylate-binding protein	cal03018 RNA degradation - Candida albicans; cal03013 RNA transport - Candida albicans;	IPR002004; IPR000504; IPR012677; IPR003954;	Polyadenylate-binding protein/Hyperplastic disc protein; RNA recognition motif domain; Nucleotide-binding alpha-beta plait domain; RNA recognition motif domain, eukaryote;
Q5AI15	154	K	Polyadenylate-binding protein, cytoplasmic and nuclear	PAB1	1	2.91336e-05	85.224	NLHPAIDNK(1)ALHDTFSAFGK	4	-0.15042	2	nucleus	GO:0050658 RNA transport; GO:0050794 regulation of cellular process; GO:0006725 cellular aromatic compound metabolic process; GO:0060255 regulation of macromolecule metabolic process; GO:0010608 posttranscriptional regulation of gene expression; GO:0051028 mRNA transport; GO:0044237 cellular metabolic process; GO:0051236 establishment of RNA localization; GO:0071704 organic substance metabolic pr…	GO:0043226 organelle; GO:0043231 intracellular membrane-bounded organelle; GO:0043229 intracellular organelle; GO:0005634 nucleus; GO:0044464 cell part; GO:0005622 intracellular; GO:0005737 cytoplasm; GO:0044424 intracellular part; GO:0043227 membrane-bounded organelle; GO:0005623 cell;	GO:0097159 organic cyclic compound binding; GO:1901363 heterocyclic compound binding; GO:0003723 RNA binding; GO:1901265 nucleoside phosphate binding; GO:0005488 binding; GO:0003676 nucleic acid binding; GO:0000166 nucleotide binding; GO:0036094 small molecule binding;	K13126	PABPC; polyadenylate-binding protein	cal03018 RNA degradation - Candida albicans; cal03013 RNA transport - Candida albicans;	IPR002004; IPR000504; IPR012677; IPR003954;	Polyadenylate-binding protein/Hyperplastic disc protein; RNA recognition motif domain; Nucleotide-binding alpha-beta plait domain; RNA recognition motif domain, eukaryote;
Q5AI15	224	K	Polyadenylate-binding protein, cytoplasmic and nuclear	PAB1	1	0.00105855	95.094	ESK(1)FEEMK	2	0.7064	8	nucleus	GO:0050658 RNA transport; GO:0050794 regulation of cellular process; GO:0006725 cellular aromatic compound metabolic process; GO:0060255 regulation of macromolecule metabolic process; GO:0010608 posttranscriptional regulation of gene expression; GO:0051028 mRNA transport; GO:0044237 cellular metabolic process; GO:0051236 establishment of RNA localization; GO:0071704 organic substance metabolic pr…	GO:0043226 organelle; GO:0043231 intracellular membrane-bounded organelle; GO:0043229 intracellular organelle; GO:0005634 nucleus; GO:0044464 cell part; GO:0005622 intracellular; GO:0005737 cytoplasm; GO:0044424 intracellular part; GO:0043227 membrane-bounded organelle; GO:0005623 cell;	GO:0097159 organic cyclic compound binding; GO:1901363 heterocyclic compound binding; GO:0003723 RNA binding; GO:1901265 nucleoside phosphate binding; GO:0005488 binding; GO:0003676 nucleic acid binding; GO:0000166 nucleotide binding; GO:0036094 small molecule binding;	K13126	PABPC; polyadenylate-binding protein	cal03018 RNA degradation - Candida albicans; cal03013 RNA transport - Candida albicans;	IPR002004; IPR000504; IPR012677; IPR003954;	Polyadenylate-binding protein/Hyperplastic disc protein; RNA recognition motif domain; Nucleotide-binding alpha-beta plait domain; RNA recognition motif domain, eukaryote;
Q5AI15	570	K	Polyadenylate-binding protein, cytoplasmic and nuclear	PAB1	1	0.000219403	75.764	IVATGK(1)AQEPEAAGK	2	-1.5904	1	nucleus	GO:0050658 RNA transport; GO:0050794 regulation of cellular process; GO:0006725 cellular aromatic compound metabolic process; GO:0060255 regulation of macromolecule metabolic process; GO:0010608 posttranscriptional regulation of gene expression; GO:0051028 mRNA transport; GO:0044237 cellular metabolic process; GO:0051236 establishment of RNA localization; GO:0071704 organic substance metabolic pr…	GO:0043226 organelle; GO:0043231 intracellular membrane-bounded organelle; GO:0043229 intracellular organelle; GO:0005634 nucleus; GO:0044464 cell part; GO:0005622 intracellular; GO:0005737 cytoplasm; GO:0044424 intracellular part; GO:0043227 membrane-bounded organelle; GO:0005623 cell;	GO:0097159 organic cyclic compound binding; GO:1901363 heterocyclic compound binding; GO:0003723 RNA binding; GO:1901265 nucleoside phosphate binding; GO:0005488 binding; GO:0003676 nucleic acid binding; GO:0000166 nucleotide binding; GO:0036094 small molecule binding;	K13126	PABPC; polyadenylate-binding protein	cal03018 RNA degradation - Candida albicans; cal03013 RNA transport - Candida albicans;	IPR002004; IPR000504; IPR012677; IPR003954;	Polyadenylate-binding protein/Hyperplastic disc protein; RNA recognition motif domain; Nucleotide-binding alpha-beta plait domain; RNA recognition motif domain, eukaryote;
Q8X1E6	452	K	Hsp90 co-chaperone Cdc37	CDC37	1	0.0180363	54.436	LK(1)IEDAER	2	2.494	1	nucleus	GO:0042493 response to drug; GO:0051716 cellular response to stimulus; GO:0035690 cellular response to drug; GO:0042221 response to chemical; GO:0044763 single-organism cellular process; GO:0044699 single-organism process; GO:0051301 cell division; GO:0050896 response to stimulus; GO:0009987 cellular process; GO:0007049 cell cycle; GO:0070887 cellular response to chemical stimulus;	GO:0044424 intracellular part; GO:0005623 cell; GO:0044464 cell part; GO:0005622 intracellular; GO:0005737 cytoplasm;	GO:0005515 protein binding; GO:0051082 unfolded protein binding; GO:0019900 kinase binding; GO:0019899 enzyme binding; GO:0005488 binding; GO:0019901 protein kinase binding;	K09554			IPR013855; IPR013874; IPR013873;	Cdc37, N-terminal domain; Cdc37, Hsp90 binding; Cdc37, C-terminal;
Q59RB8	69	K	Isocitrate lyase	ICL1	1	0.00247021	63.426	LLEK(1)HDADK	2	3.5186	2	cytoplasm	GO:0008152 metabolic process; GO:0044710 single-organism metabolic process; GO:0044281 small molecule metabolic process; GO:0044763 single-organism cellular process; GO:0019752 carboxylic acid metabolic process; GO:0044699 single-organism process; GO:0006082 organic acid metabolic process; GO:0044237 cellular metabolic process; GO:0009987 cellular process; GO:0043436 oxoacid metabolic process; GO…		GO:0016829 lyase activity; GO:0016833 oxo-acid-lyase activity; GO:0003824 catalytic activity; GO:0004451 isocitrate lyase activity; GO:0016830 carbon-carbon lyase activity;	K01637	E4.1.3.1; isocitrate lyase [EC:4.1.3.1]	cal01200 Carbon metabolism - Candida albicans; cal01100 Metabolic pathways - Candida albicans; cal01110 Biosynthesis of secondary metabolites - Candida albicans;	IPR015813;	Pyruvate/Phosphoenolpyruvate kinase-like domain;
Q59RB8	154	K	Isocitrate lyase	ICL1	1	0.00920841	60.828	LTLSK(1)EER	2	-0.054151	1	cytoplasm	GO:0008152 metabolic process; GO:0044710 single-organism metabolic process; GO:0044281 small molecule metabolic process; GO:0044763 single-organism cellular process; GO:0019752 carboxylic acid metabolic process; GO:0044699 single-organism process; GO:0006082 organic acid metabolic process; GO:0044237 cellular metabolic process; GO:0009987 cellular process; GO:0043436 oxoacid metabolic process; GO…		GO:0016829 lyase activity; GO:0016833 oxo-acid-lyase activity; GO:0003824 catalytic activity; GO:0004451 isocitrate lyase activity; GO:0016830 carbon-carbon lyase activity;	K01637	E4.1.3.1; isocitrate lyase [EC:4.1.3.1]	cal01200 Carbon metabolism - Candida albicans; cal01100 Metabolic pathways - Candida albicans; cal01110 Biosynthesis of secondary metabolites - Candida albicans;	IPR015813;	Pyruvate/Phosphoenolpyruvate kinase-like domain;
Q59RB8	510	K	Isocitrate lyase	ICL1	1	0.000198952	81.51	HQK(1)WSGATYIDGLLK	2	0.90148	1	cytoplasm	GO:0008152 metabolic process; GO:0044710 single-organism metabolic process; GO:0044281 small molecule metabolic process; GO:0044763 single-organism cellular process; GO:0019752 carboxylic acid metabolic process; GO:0044699 single-organism process; GO:0006082 organic acid metabolic process; GO:0044237 cellular metabolic process; GO:0009987 cellular process; GO:0043436 oxoacid metabolic process; GO…		GO:0016829 lyase activity; GO:0016833 oxo-acid-lyase activity; GO:0003824 catalytic activity; GO:0004451 isocitrate lyase activity; GO:0016830 carbon-carbon lyase activity;	K01637	E4.1.3.1; isocitrate lyase [EC:4.1.3.1]	cal01200 Carbon metabolism - Candida albicans; cal01100 Metabolic pathways - Candida albicans; cal01110 Biosynthesis of secondary metabolites - Candida albicans;	IPR015813;	Pyruvate/Phosphoenolpyruvate kinase-like domain;
Q59RB8	544	K	Isocitrate lyase	ICL1	1	3.06547e-14	128.88	MVSGGVTSTAAMGQGVTEDQFK(1)ESK	3	-0.24412	1	cytoplasm	GO:0008152 metabolic process; GO:0044710 single-organism metabolic process; GO:0044281 small molecule metabolic process; GO:0044763 single-organism cellular process; GO:0019752 carboxylic acid metabolic process; GO:0044699 single-organism process; GO:0006082 organic acid metabolic process; GO:0044237 cellular metabolic process; GO:0009987 cellular process; GO:0043436 oxoacid metabolic process; GO…		GO:0016829 lyase activity; GO:0016833 oxo-acid-lyase activity; GO:0003824 catalytic activity; GO:0004451 isocitrate lyase activity; GO:0016830 carbon-carbon lyase activity;	K01637	E4.1.3.1; isocitrate lyase [EC:4.1.3.1]	cal01200 Carbon metabolism - Candida albicans; cal01100 Metabolic pathways - Candida albicans; cal01110 Biosynthesis of secondary metabolites - Candida albicans;	IPR015813;	Pyruvate/Phosphoenolpyruvate kinase-like domain;
Q59RB8	24	K	Isocitrate lyase	ICL1	1	0.00634761	89.752	K(1)WWSEPR	2	0.38991	1	cytoplasm	GO:0008152 metabolic process; GO:0044710 single-organism metabolic process; GO:0044281 small molecule metabolic process; GO:0044763 single-organism cellular process; GO:0019752 carboxylic acid metabolic process; GO:0044699 single-organism process; GO:0006082 organic acid metabolic process; GO:0044237 cellular metabolic process; GO:0009987 cellular process; GO:0043436 oxoacid metabolic process; GO…		GO:0016829 lyase activity; GO:0016833 oxo-acid-lyase activity; GO:0003824 catalytic activity; GO:0004451 isocitrate lyase activity; GO:0016830 carbon-carbon lyase activity;	K01637	E4.1.3.1; isocitrate lyase [EC:4.1.3.1]	cal01200 Carbon metabolism - Candida albicans; cal01100 Metabolic pathways - Candida albicans; cal01110 Biosynthesis of secondary metabolites - Candida albicans;	IPR015813;	Pyruvate/Phosphoenolpyruvate kinase-like domain;
Q59RB8	10	K	Isocitrate lyase	ICL1	1	5.03848e-16	151.49	PYTPIDIQK(1)EEADFQK	2	-0.16081	1	cytoplasm	GO:0008152 metabolic process; GO:0044710 single-organism metabolic process; GO:0044281 small molecule metabolic process; GO:0044763 single-organism cellular process; GO:0019752 carboxylic acid metabolic process; GO:0044699 single-organism process; GO:0006082 organic acid metabolic process; GO:0044237 cellular metabolic process; GO:0009987 cellular process; GO:0043436 oxoacid metabolic process; GO…		GO:0016829 lyase activity; GO:0016833 oxo-acid-lyase activity; GO:0003824 catalytic activity; GO:0004451 isocitrate lyase activity; GO:0016830 carbon-carbon lyase activity;	K01637	E4.1.3.1; isocitrate lyase [EC:4.1.3.1]	cal01200 Carbon metabolism - Candida albicans; cal01100 Metabolic pathways - Candida albicans; cal01110 Biosynthesis of secondary metabolites - Candida albicans;	IPR015813;	Pyruvate/Phosphoenolpyruvate kinase-like domain;
Q59RB8	65	K	Isocitrate lyase	ICL1	1	0.00244629	101.28	LFK(1)LLEK	2	-0.54996	1	cytoplasm	GO:0008152 metabolic process; GO:0044710 single-organism metabolic process; GO:0044281 small molecule metabolic process; GO:0044763 single-organism cellular process; GO:0019752 carboxylic acid metabolic process; GO:0044699 single-organism process; GO:0006082 organic acid metabolic process; GO:0044237 cellular metabolic process; GO:0009987 cellular process; GO:0043436 oxoacid metabolic process; GO…		GO:0016829 lyase activity; GO:0016833 oxo-acid-lyase activity; GO:0003824 catalytic activity; GO:0004451 isocitrate lyase activity; GO:0016830 carbon-carbon lyase activity;	K01637	E4.1.3.1; isocitrate lyase [EC:4.1.3.1]	cal01200 Carbon metabolism - Candida albicans; cal01100 Metabolic pathways - Candida albicans; cal01110 Biosynthesis of secondary metabolites - Candida albicans;	IPR015813;	Pyruvate/Phosphoenolpyruvate kinase-like domain;
A0A1D8PRB3	457	K	Serine hydroxymethyltransferase	SHM1	1	0.00254614	62.705	VPK(1)ELLASFK	2	-0.27279	1	mitochondria	GO:0044281 small molecule metabolic process; GO:0044763 single-organism cellular process; GO:0006807 nitrogen compound metabolic process; GO:0044699 single-organism process; GO:0006544 glycine metabolic process; GO:1901605 alpha-amino acid metabolic process; GO:0044238 primary metabolic process; GO:0044237 cellular metabolic process; GO:0032259 methylation; GO:0071704 organic substance metabolic …		GO:0097159 organic cyclic compound binding; GO:1901363 heterocyclic compound binding; GO:0008168 methyltransferase activity; GO:0003824 catalytic activity; GO:0005488 binding; GO:0043167 ion binding; GO:0004372 glycine hydroxymethyltransferase activity; GO:0016741 transferase activity, transferring one-carbon groups; GO:0043168 anion binding; GO:0016742 hydroxymethyl-, formyl- and related transfe…	K00600	glyA; glycine hydroxymethyltransferase [EC:2.1.2.1]	cal01200 Carbon metabolism - Candida albicans; cal01130 Biosynthesis of antibiotics - Candida albicans; cal01100 Metabolic pathways - Candida albicans; cal01230 Biosynthesis of amino acids - Candida albicans; cal01110 Biosynthesis of secondary metabolites - Candida albicans;	IPR015424; IPR015421; IPR015422;	Pyridoxal phosphate-dependent transferase; Pyridoxal phosphate-dependent transferase, major region, subdomain 1; Pyridoxal phosphate-dependent transferase, major region, subdomain 2;
Q59X40	51	K	Mediator of RNA polymerase II transcription subunit 18	SRB5	1	0.00259212	110.31	PK(1)FEPGK	2	0.75454	2	nucleus	GO:0050794 regulation of cellular process; GO:0006725 cellular aromatic compound metabolic process; GO:0097659 nucleic acid-templated transcription; GO:0060255 regulation of macromolecule metabolic process; GO:0019219 regulation of nucleobase-containing compound metabolic process; GO:0009058 biosynthetic process; GO:0044237 cellular metabolic process; GO:0071704 organic substance metabolic proces…	GO:0043229 intracellular organelle; GO:0044446 intracellular organelle part; GO:0032991 macromolecular complex; GO:0031981 nuclear lumen; GO:0044424 intracellular part; GO:0005623 cell; GO:0044422 organelle part; GO:0043231 intracellular membrane-bounded organelle; GO:0043226 organelle; GO:0031974 membrane-enclosed lumen; GO:0005634 nucleus; GO:0005654 nucleoplasm; GO:0070013 intracellular organe…	GO:0000989 transcription factor activity, transcription factor binding; GO:0001104 RNA polymerase II transcription cofactor activity; GO:0001076 transcription factor activity, RNA polymerase II transcription factor binding; GO:0003712 transcription cofactor activity; GO:0000988 transcription factor activity, protein binding;	K15136			IPR019095;	Mediator complex, subunit Med18, metazoa/fungi;
Q5A0Z0	245	K	Phosphoadenylyl-sulfate reductase (Thioredoxin)	MET16	1	0.0025019	52.172	TECGIHVTTK(1)YTEYMK	3	-0.076573	1	cytoplasm	GO:0006790 sulfur compound metabolic process; GO:0000103 sulfate assimilation; GO:0008152 metabolic process; GO:0044710 single-organism metabolic process; GO:0055114 oxidation-reduction process; GO:0044763 single-organism cellular process; GO:0044699 single-organism process; GO:0009987 cellular process; GO:0019379 sulfate assimilation, phosphoadenylyl sulfate reduction by phosphoadenylyl-sulfate …		GO:0016667 oxidoreductase activity, acting on a sulfur group of donors; GO:0016671 oxidoreductase activity, acting on a sulfur group of donors, disulfide as acceptor; GO:0004604 phosphoadenylyl-sulfate reductase (thioredoxin) activity; GO:0003824 catalytic activity; GO:0016491 oxidoreductase activity;	K00390	cysH; phosphoadenosine phosphosulfate reductase [EC:1.8.4.8 1.8.4.10]	cal01100 Metabolic pathways - Candida albicans;	IPR014729; IPR002500;	Rossmann-like alpha/beta/alpha sandwich fold; Phosphoadenosine phosphosulphate reductase;
Q5A0Z0	96	K	Phosphoadenylyl-sulfate reductase (Thioredoxin)	MET16	1	0.000534074	71.524	YRPK(1)LHVYK	3	0.12918	2	cytoplasm	GO:0006790 sulfur compound metabolic process; GO:0000103 sulfate assimilation; GO:0008152 metabolic process; GO:0044710 single-organism metabolic process; GO:0055114 oxidation-reduction process; GO:0044763 single-organism cellular process; GO:0044699 single-organism process; GO:0009987 cellular process; GO:0019379 sulfate assimilation, phosphoadenylyl sulfate reduction by phosphoadenylyl-sulfate …		GO:0016667 oxidoreductase activity, acting on a sulfur group of donors; GO:0016671 oxidoreductase activity, acting on a sulfur group of donors, disulfide as acceptor; GO:0004604 phosphoadenylyl-sulfate reductase (thioredoxin) activity; GO:0003824 catalytic activity; GO:0016491 oxidoreductase activity;	K00390	cysH; phosphoadenosine phosphosulfate reductase [EC:1.8.4.8 1.8.4.10]	cal01100 Metabolic pathways - Candida albicans;	IPR014729; IPR002500;	Rossmann-like alpha/beta/alpha sandwich fold; Phosphoadenosine phosphosulphate reductase;
Q59UQ3	664	K	Putative Mg(2+) transporter	MNR2	1	0.0168286	45.829	LLSSK(1)ADVIK	2	0.15807	1	nucleus	GO:0098655 cation transmembrane transport; GO:0034220 ion transmembrane transport; GO:0072511 divalent inorganic cation transport; GO:0098660 inorganic ion transmembrane transport; GO:0030001 metal ion transport; GO:0051234 establishment of localization; GO:0006810 transport; GO:0055085 transmembrane transport; GO:1903830 magnesium ion transmembrane transport; GO:0006812 cation transport; GO:0006…	GO:0016020 membrane;	GO:0046873 metal ion transmembrane transporter activity; GO:0072509 divalent inorganic cation transmembrane transporter activity; GO:0015075 ion transmembrane transporter activity; GO:0022892 substrate-specific transporter activity; GO:0022890 inorganic cation transmembrane transporter activity; GO:0015095 magnesium ion transmembrane transporter activity; GO:0008324 cation transmembrane transport…	K16073
A0A1D8PCV9	21	K	Phosphodiesterase	PDE2	1	0.00437355	72.038	YYK(1)FDTFK	2	-0.68924	1	nucleus	GO:0050794 regulation of cellular process; GO:0044700 single organism signaling; GO:0051716 cellular response to stimulus; GO:0007165 signal transduction; GO:0050789 regulation of biological process; GO:0007154 cell communication; GO:0044699 single-organism process; GO:0023052 signaling; GO:0050896 response to stimulus; GO:0009987 cellular process; GO:0065007 biological regulation;		GO:0004114 3',5'-cyclic-nucleotide phosphodiesterase activity; GO:0004112 cyclic-nucleotide phosphodiesterase activity; GO:0042578 phosphoric ester hydrolase activity; GO:0003824 catalytic activity; GO:0005488 binding; GO:0016788 hydrolase activity, acting on ester bonds; GO:0043167 ion binding; GO:0043169 cation binding; GO:0046872 metal ion binding; GO:0016787 hydrolase activity; GO:0008081 pho…	K01120	cpdP; 3',5'-cyclic-nucleotide phosphodiesterase [EC:3.1.4.17]	cal00230 Purine metabolism - Candida albicans;	IPR002073; IPR003607;	3'5'-cyclic nucleotide phosphodiesterase, catalytic domain; HD/PDEase domain;
A0A1D8PRZ3	23	K	Putative proline--tRNA ligase	PRS	1	0.00216228	65.056	SYGNQLSK(1)FK	2	0.94101	1	mitochondria	GO:0006518 peptide metabolic process; GO:0006725 cellular aromatic compound metabolic process; GO:0044267 cellular protein metabolic process; GO:0044699 single-organism process; GO:0009058 biosynthetic process; GO:1901566 organonitrogen compound biosynthetic process; GO:0043039 tRNA aminoacylation; GO:0044237 cellular metabolic process; GO:0071704 organic substance metabolic process; GO:0008152 m…	GO:0044424 intracellular part; GO:0005623 cell; GO:0044464 cell part; GO:0005622 intracellular; GO:0005737 cytoplasm;	GO:0016876 ligase activity, forming aminoacyl-tRNA and related compounds; GO:0005524 ATP binding; GO:1901265 nucleoside phosphate binding; GO:0016875 ligase activity, forming carbon-oxygen bonds; GO:0016874 ligase activity; GO:0001882 nucleoside binding; GO:0043167 ion binding; GO:0000166 nucleotide binding; GO:0004827 proline-tRNA ligase activity; GO:0097159 organic cyclic compound binding; GO:1…	K01881			IPR002314; IPR004154; IPR033730; IPR006195;	Aminoacyl-tRNA synthetase, class II (G/ P/ S/T); Anticodon-binding; Prokaryote proline-tRNA ligase core domain; Aminoacyl-tRNA synthetase, class II;
Q5AH35	36	K	Mitochondrial 54S ribosomal protein MRP49	orf19.6503	1	8.47656e-06	94.487	LTANPETSFK(1)FDAER	2	-1.5598	1	mitochondria		GO:0005840 ribosome; GO:0043226 organelle; GO:0043229 intracellular organelle; GO:0043232 intracellular non-membrane-bounded organelle; GO:0044464 cell part; GO:0005622 intracellular; GO:0005737 cytoplasm; GO:0032991 macromolecular complex; GO:0044424 intracellular part; GO:1990904 ribonucleoprotein complex; GO:0005623 cell; GO:0030529 intracellular ribonucleoprotein complex; GO:0044444 cytoplasm…		K17440			IPR007741;	Ribosomal protein/NADH dehydrogenase domain;
A0A1D8PEM5	327	K	Isocitrate dehydrogenase [NAD] subunit, mitochondrial	IDH1	1	7.36042e-05	79.652	HLGLNDHADK(1)ISK	3	-0.18953	1	cytoplasm	GO:0072350 tricarboxylic acid metabolic process; GO:0055114 oxidation-reduction process; GO:0044281 small molecule metabolic process; GO:0044763 single-organism cellular process; GO:0006099 tricarboxylic acid cycle; GO:0044699 single-organism process; GO:0044238 primary metabolic process; GO:0044237 cellular metabolic process; GO:0045333 cellular respiration; GO:0071704 organic substance metaboli…	GO:0043226 organelle; GO:0043231 intracellular membrane-bounded organelle; GO:0043229 intracellular organelle; GO:0044464 cell part; GO:0005622 intracellular; GO:0005737 cytoplasm; GO:0044424 intracellular part; GO:0043227 membrane-bounded organelle; GO:0005623 cell; GO:0005739 mitochondrion; GO:0044444 cytoplasmic part;	GO:0000287 magnesium ion binding; GO:1901265 nucleoside phosphate binding; GO:0043167 ion binding; GO:0004448 isocitrate dehydrogenase activity; GO:0000166 nucleotide binding; GO:0048037 cofactor binding; GO:0016491 oxidoreductase activity; GO:0016614 oxidoreductase activity, acting on CH-OH group of donors; GO:1901363 heterocyclic compound binding; GO:0097159 organic cyclic compound binding; GO:…	K00030	IDH3; isocitrate dehydrogenase (NAD+) [EC:1.1.1.41]	cal01200 Carbon metabolism - Candida albicans; cal01130 Biosynthesis of antibiotics - Candida albicans; cal01100 Metabolic pathways - Candida albicans; cal01230 Biosynthesis of amino acids - Candida albicans; cal01110 Biosynthesis of secondary metabolites - Candida albicans;	IPR024084;	Isopropylmalate dehydrogenase-like domain;
A0A1D8PEM5	182	K	Isocitrate dehydrogenase [NAD] subunit, mitochondrial	IDH1	1	7.80438e-05	86.911	IAK(1)FAFDFALK	2	-0.21318	1	cytoplasm	GO:0072350 tricarboxylic acid metabolic process; GO:0055114 oxidation-reduction process; GO:0044281 small molecule metabolic process; GO:0044763 single-organism cellular process; GO:0006099 tricarboxylic acid cycle; GO:0044699 single-organism process; GO:0044238 primary metabolic process; GO:0044237 cellular metabolic process; GO:0045333 cellular respiration; GO:0071704 organic substance metaboli…	GO:0043226 organelle; GO:0043231 intracellular membrane-bounded organelle; GO:0043229 intracellular organelle; GO:0044464 cell part; GO:0005622 intracellular; GO:0005737 cytoplasm; GO:0044424 intracellular part; GO:0043227 membrane-bounded organelle; GO:0005623 cell; GO:0005739 mitochondrion; GO:0044444 cytoplasmic part;	GO:0000287 magnesium ion binding; GO:1901265 nucleoside phosphate binding; GO:0043167 ion binding; GO:0004448 isocitrate dehydrogenase activity; GO:0000166 nucleotide binding; GO:0048037 cofactor binding; GO:0016491 oxidoreductase activity; GO:0016614 oxidoreductase activity, acting on CH-OH group of donors; GO:1901363 heterocyclic compound binding; GO:0097159 organic cyclic compound binding; GO:…	K00030	IDH3; isocitrate dehydrogenase (NAD+) [EC:1.1.1.41]	cal01200 Carbon metabolism - Candida albicans; cal01130 Biosynthesis of antibiotics - Candida albicans; cal01100 Metabolic pathways - Candida albicans; cal01230 Biosynthesis of amino acids - Candida albicans; cal01110 Biosynthesis of secondary metabolites - Candida albicans;	IPR024084;	Isopropylmalate dehydrogenase-like domain;
A0A1D8PEM5	298	K	Isocitrate dehydrogenase [NAD] subunit, mitochondrial	IDH1	1	0.0107613	55.461	HVGLDIK(1)GK	2	1.1802	1	cytoplasm	GO:0072350 tricarboxylic acid metabolic process; GO:0055114 oxidation-reduction process; GO:0044281 small molecule metabolic process; GO:0044763 single-organism cellular process; GO:0006099 tricarboxylic acid cycle; GO:0044699 single-organism process; GO:0044238 primary metabolic process; GO:0044237 cellular metabolic process; GO:0045333 cellular respiration; GO:0071704 organic substance metaboli…	GO:0043226 organelle; GO:0043231 intracellular membrane-bounded organelle; GO:0043229 intracellular organelle; GO:0044464 cell part; GO:0005622 intracellular; GO:0005737 cytoplasm; GO:0044424 intracellular part; GO:0043227 membrane-bounded organelle; GO:0005623 cell; GO:0005739 mitochondrion; GO:0044444 cytoplasmic part;	GO:0000287 magnesium ion binding; GO:1901265 nucleoside phosphate binding; GO:0043167 ion binding; GO:0004448 isocitrate dehydrogenase activity; GO:0000166 nucleotide binding; GO:0048037 cofactor binding; GO:0016491 oxidoreductase activity; GO:0016614 oxidoreductase activity, acting on CH-OH group of donors; GO:1901363 heterocyclic compound binding; GO:0097159 organic cyclic compound binding; GO:…	K00030	IDH3; isocitrate dehydrogenase (NAD+) [EC:1.1.1.41]	cal01200 Carbon metabolism - Candida albicans; cal01130 Biosynthesis of antibiotics - Candida albicans; cal01100 Metabolic pathways - Candida albicans; cal01230 Biosynthesis of amino acids - Candida albicans; cal01110 Biosynthesis of secondary metabolites - Candida albicans;	IPR024084;	Isopropylmalate dehydrogenase-like domain;
A0A1D8PEM5	106	K	Isocitrate dehydrogenase [NAD] subunit, mitochondrial	IDH1	1	0.0192696	43.405	GILYTSTGK(1)SAK	2	-0.78412	1	cytoplasm	GO:0072350 tricarboxylic acid metabolic process; GO:0055114 oxidation-reduction process; GO:0044281 small molecule metabolic process; GO:0044763 single-organism cellular process; GO:0006099 tricarboxylic acid cycle; GO:0044699 single-organism process; GO:0044238 primary metabolic process; GO:0044237 cellular metabolic process; GO:0045333 cellular respiration; GO:0071704 organic substance metaboli…	GO:0043226 organelle; GO:0043231 intracellular membrane-bounded organelle; GO:0043229 intracellular organelle; GO:0044464 cell part; GO:0005622 intracellular; GO:0005737 cytoplasm; GO:0044424 intracellular part; GO:0043227 membrane-bounded organelle; GO:0005623 cell; GO:0005739 mitochondrion; GO:0044444 cytoplasmic part;	GO:0000287 magnesium ion binding; GO:1901265 nucleoside phosphate binding; GO:0043167 ion binding; GO:0004448 isocitrate dehydrogenase activity; GO:0000166 nucleotide binding; GO:0048037 cofactor binding; GO:0016491 oxidoreductase activity; GO:0016614 oxidoreductase activity, acting on CH-OH group of donors; GO:1901363 heterocyclic compound binding; GO:0097159 organic cyclic compound binding; GO:…	K00030	IDH3; isocitrate dehydrogenase (NAD+) [EC:1.1.1.41]	cal01200 Carbon metabolism - Candida albicans; cal01130 Biosynthesis of antibiotics - Candida albicans; cal01100 Metabolic pathways - Candida albicans; cal01230 Biosynthesis of amino acids - Candida albicans; cal01110 Biosynthesis of secondary metabolites - Candida albicans;	IPR024084;	Isopropylmalate dehydrogenase-like domain;
A0A1D8PEM5	206	K	Isocitrate dehydrogenase [NAD] subunit, mitochondrial	IDH1	1	1.16884e-05	91.784	ANIMK(1)LGDGLFR	2	0.53531	1	cytoplasm	GO:0072350 tricarboxylic acid metabolic process; GO:0055114 oxidation-reduction process; GO:0044281 small molecule metabolic process; GO:0044763 single-organism cellular process; GO:0006099 tricarboxylic acid cycle; GO:0044699 single-organism process; GO:0044238 primary metabolic process; GO:0044237 cellular metabolic process; GO:0045333 cellular respiration; GO:0071704 organic substance metaboli…	GO:0043226 organelle; GO:0043231 intracellular membrane-bounded organelle; GO:0043229 intracellular organelle; GO:0044464 cell part; GO:0005622 intracellular; GO:0005737 cytoplasm; GO:0044424 intracellular part; GO:0043227 membrane-bounded organelle; GO:0005623 cell; GO:0005739 mitochondrion; GO:0044444 cytoplasmic part;	GO:0000287 magnesium ion binding; GO:1901265 nucleoside phosphate binding; GO:0043167 ion binding; GO:0004448 isocitrate dehydrogenase activity; GO:0000166 nucleotide binding; GO:0048037 cofactor binding; GO:0016491 oxidoreductase activity; GO:0016614 oxidoreductase activity, acting on CH-OH group of donors; GO:1901363 heterocyclic compound binding; GO:0097159 organic cyclic compound binding; GO:…	K00030	IDH3; isocitrate dehydrogenase (NAD+) [EC:1.1.1.41]	cal01200 Carbon metabolism - Candida albicans; cal01130 Biosynthesis of antibiotics - Candida albicans; cal01100 Metabolic pathways - Candida albicans; cal01230 Biosynthesis of amino acids - Candida albicans; cal01110 Biosynthesis of secondary metabolites - Candida albicans;	IPR024084;	Isopropylmalate dehydrogenase-like domain;
A0A1D8PEM5	97	K	Isocitrate dehydrogenase [NAD] subunit, mitochondrial	IDH1	1	2.24653e-11	134.68	VGLK(1)GILYTSTGK	2	-0.60149	3	cytoplasm	GO:0072350 tricarboxylic acid metabolic process; GO:0055114 oxidation-reduction process; GO:0044281 small molecule metabolic process; GO:0044763 single-organism cellular process; GO:0006099 tricarboxylic acid cycle; GO:0044699 single-organism process; GO:0044238 primary metabolic process; GO:0044237 cellular metabolic process; GO:0045333 cellular respiration; GO:0071704 organic substance metaboli…	GO:0043226 organelle; GO:0043231 intracellular membrane-bounded organelle; GO:0043229 intracellular organelle; GO:0044464 cell part; GO:0005622 intracellular; GO:0005737 cytoplasm; GO:0044424 intracellular part; GO:0043227 membrane-bounded organelle; GO:0005623 cell; GO:0005739 mitochondrion; GO:0044444 cytoplasmic part;	GO:0000287 magnesium ion binding; GO:1901265 nucleoside phosphate binding; GO:0043167 ion binding; GO:0004448 isocitrate dehydrogenase activity; GO:0000166 nucleotide binding; GO:0048037 cofactor binding; GO:0016491 oxidoreductase activity; GO:0016614 oxidoreductase activity, acting on CH-OH group of donors; GO:1901363 heterocyclic compound binding; GO:0097159 organic cyclic compound binding; GO:…	K00030	IDH3; isocitrate dehydrogenase (NAD+) [EC:1.1.1.41]	cal01200 Carbon metabolism - Candida albicans; cal01130 Biosynthesis of antibiotics - Candida albicans; cal01100 Metabolic pathways - Candida albicans; cal01230 Biosynthesis of amino acids - Candida albicans; cal01110 Biosynthesis of secondary metabolites - Candida albicans;	IPR024084;	Isopropylmalate dehydrogenase-like domain;
A0A1D8PRQ2	130	K	Uncharacterized protein	CAALFM_CR00310CA	1	8.00303e-05	86.772	YLNTAIEVK(1)TR	2	-0.34576	2	nucleus
A0A1D8PPI6	114	K	Cip1p	CIP1	1	1.02473e-06	75.539	LFIPSQFGTDIPK(1)VDEYAPGFLGIK	3	-0.44892	1	cytoplasm							IPR016040; IPR008030;	NAD(P)-binding domain; NmrA-like domain;
A0A1D8PN01	272	K	Sam51p	SAM51	1	0.00169022	58.32	YQK(1)IEYLHDQSK	3	-0.25023	1	nucleus
A0A1D8PN01	184	K	Sam51p	SAM51	1	0.00111177	76.605	FISYLK(1)NPK	2	-0.061952	1	nucleus
Q5AFT2	196	K	Glycosylphosphatidylinositol anchor biosynthesis protein 11	GPI11	1	0.00135081	70.816	LFK(1)QDHLYR	3	-0.67185	1	plasma membrane	GO:0006506 GPI anchor biosynthetic process; GO:0009247 glycolipid biosynthetic process; GO:1903509 liposaccharide metabolic process; GO:0046486 glycerolipid metabolic process; GO:0006661 phosphatidylinositol biosynthetic process; GO:0006643 membrane lipid metabolic process; GO:0008654 phospholipid biosynthetic process; GO:0044267 cellular protein metabolic process; GO:0044699 single-organism proc…	GO:0043229 intracellular organelle; GO:0016020 membrane; GO:0042175 nuclear outer membrane-endoplasmic reticulum membrane network; GO:0005783 endoplasmic reticulum; GO:0044446 intracellular organelle part; GO:0005737 cytoplasm; GO:0031224 intrinsic component of membrane; GO:0012505 endomembrane system; GO:0044424 intracellular part; GO:0005623 cell; GO:0016021 integral component of membrane; GO:0…		K05287	PIGF; phosphatidylinositol glycan, class F [EC:2.7.-.-]	cal01100 Metabolic pathways - Candida albicans;
Q5A4W7	2005	K	Tetrafunctional fatty acid synthase subunit	FAS1	1	0.000100791	83.692	YIPNLTAK(1)PFELTK	2	1.0488	1	cytoplasm	GO:0044711 single-organism biosynthetic process; GO:0016053 organic acid biosynthetic process; GO:0055114 oxidation-reduction process; GO:0044281 small molecule metabolic process; GO:0044763 single-organism cellular process; GO:0044699 single-organism process; GO:0044255 cellular lipid metabolic process; GO:0009058 biosynthetic process; GO:0006631 fatty acid metabolic process; GO:0044238 primary …	GO:0044464 cell part; GO:0005622 intracellular; GO:0005737 cytoplasm; GO:0032991 macromolecular complex; GO:0005835 fatty acid synthase complex; GO:0044424 intracellular part; GO:0044445 cytosolic part; GO:0043234 protein complex; GO:0005623 cell; GO:0005829 cytosol; GO:0044444 cytoplasmic part;	GO:0016627 oxidoreductase activity, acting on the CH-CH group of donors; GO:0016746 transferase activity, transferring acyl groups; GO:0016628 oxidoreductase activity, acting on the CH-CH group of donors, NAD or NADP as acceptor; GO:0003824 catalytic activity; GO:0004318 enoyl-[acyl-carrier-protein] reductase (NADH) activity; GO:0016740 transferase activity; GO:0016747 transferase activity, trans…	K00668	FAS1; fatty acid synthase subunit beta, fungi type [EC:2.3.1.86]	cal01100 Metabolic pathways - Candida albicans;	IPR032088; IPR013785; IPR003965; IPR016035; IPR014043; IPR002539; IPR020801; IPR013565; IPR001227; IPR029069;	Starter unit:ACP transacylase; Aldolase-type TIM barrel; Fatty acid synthase; Acyl transferase/acyl hydrolase/lysophospholipase; Acyl transferase; MaoC-like domain; Polyketide synthase, acyl transferase domain; Domain of unknown function DUF1729; Acyl transferase domain; HotDog domain;
Q5A4W7	124	K	Tetrafunctional fatty acid synthase subunit	FAS1	1	0.0263515	56.122	NYYK(1)AVK	2	-0.35355	3	cytoplasm	GO:0044711 single-organism biosynthetic process; GO:0016053 organic acid biosynthetic process; GO:0055114 oxidation-reduction process; GO:0044281 small molecule metabolic process; GO:0044763 single-organism cellular process; GO:0044699 single-organism process; GO:0044255 cellular lipid metabolic process; GO:0009058 biosynthetic process; GO:0006631 fatty acid metabolic process; GO:0044238 primary …	GO:0044464 cell part; GO:0005622 intracellular; GO:0005737 cytoplasm; GO:0032991 macromolecular complex; GO:0005835 fatty acid synthase complex; GO:0044424 intracellular part; GO:0044445 cytosolic part; GO:0043234 protein complex; GO:0005623 cell; GO:0005829 cytosol; GO:0044444 cytoplasmic part;	GO:0016627 oxidoreductase activity, acting on the CH-CH group of donors; GO:0016746 transferase activity, transferring acyl groups; GO:0016628 oxidoreductase activity, acting on the CH-CH group of donors, NAD or NADP as acceptor; GO:0003824 catalytic activity; GO:0004318 enoyl-[acyl-carrier-protein] reductase (NADH) activity; GO:0016740 transferase activity; GO:0016747 transferase activity, trans…	K00668	FAS1; fatty acid synthase subunit beta, fungi type [EC:2.3.1.86]	cal01100 Metabolic pathways - Candida albicans;	IPR032088; IPR013785; IPR003965; IPR016035; IPR014043; IPR002539; IPR020801; IPR013565; IPR001227; IPR029069;	Starter unit:ACP transacylase; Aldolase-type TIM barrel; Fatty acid synthase; Acyl transferase/acyl hydrolase/lysophospholipase; Acyl transferase; MaoC-like domain; Polyketide synthase, acyl transferase domain; Domain of unknown function DUF1729; Acyl transferase domain; HotDog domain;
Q5A4W7	543	K	Tetrafunctional fatty acid synthase subunit	FAS1	1	0.00216228	65.056	AIK(1)WAPDWLK	2	0.62753	1	cytoplasm	GO:0044711 single-organism biosynthetic process; GO:0016053 organic acid biosynthetic process; GO:0055114 oxidation-reduction process; GO:0044281 small molecule metabolic process; GO:0044763 single-organism cellular process; GO:0044699 single-organism process; GO:0044255 cellular lipid metabolic process; GO:0009058 biosynthetic process; GO:0006631 fatty acid metabolic process; GO:0044238 primary …	GO:0044464 cell part; GO:0005622 intracellular; GO:0005737 cytoplasm; GO:0032991 macromolecular complex; GO:0005835 fatty acid synthase complex; GO:0044424 intracellular part; GO:0044445 cytosolic part; GO:0043234 protein complex; GO:0005623 cell; GO:0005829 cytosol; GO:0044444 cytoplasmic part;	GO:0016627 oxidoreductase activity, acting on the CH-CH group of donors; GO:0016746 transferase activity, transferring acyl groups; GO:0016628 oxidoreductase activity, acting on the CH-CH group of donors, NAD or NADP as acceptor; GO:0003824 catalytic activity; GO:0004318 enoyl-[acyl-carrier-protein] reductase (NADH) activity; GO:0016740 transferase activity; GO:0016747 transferase activity, trans…	K00668	FAS1; fatty acid synthase subunit beta, fungi type [EC:2.3.1.86]	cal01100 Metabolic pathways - Candida albicans;	IPR032088; IPR013785; IPR003965; IPR016035; IPR014043; IPR002539; IPR020801; IPR013565; IPR001227; IPR029069;	Starter unit:ACP transacylase; Aldolase-type TIM barrel; Fatty acid synthase; Acyl transferase/acyl hydrolase/lysophospholipase; Acyl transferase; MaoC-like domain; Polyketide synthase, acyl transferase domain; Domain of unknown function DUF1729; Acyl transferase domain; HotDog domain;
Q5A4W7	441	K	Tetrafunctional fatty acid synthase subunit	FAS1	1	1.57385e-09	105.24	EHGLSFEGLK(1)IPVYDTFDGSDFQALK	3	-1.499	2	cytoplasm	GO:0044711 single-organism biosynthetic process; GO:0016053 organic acid biosynthetic process; GO:0055114 oxidation-reduction process; GO:0044281 small molecule metabolic process; GO:0044763 single-organism cellular process; GO:0044699 single-organism process; GO:0044255 cellular lipid metabolic process; GO:0009058 biosynthetic process; GO:0006631 fatty acid metabolic process; GO:0044238 primary …	GO:0044464 cell part; GO:0005622 intracellular; GO:0005737 cytoplasm; GO:0032991 macromolecular complex; GO:0005835 fatty acid synthase complex; GO:0044424 intracellular part; GO:0044445 cytosolic part; GO:0043234 protein complex; GO:0005623 cell; GO:0005829 cytosol; GO:0044444 cytoplasmic part;	GO:0016627 oxidoreductase activity, acting on the CH-CH group of donors; GO:0016746 transferase activity, transferring acyl groups; GO:0016628 oxidoreductase activity, acting on the CH-CH group of donors, NAD or NADP as acceptor; GO:0003824 catalytic activity; GO:0004318 enoyl-[acyl-carrier-protein] reductase (NADH) activity; GO:0016740 transferase activity; GO:0016747 transferase activity, trans…	K00668	FAS1; fatty acid synthase subunit beta, fungi type [EC:2.3.1.86]	cal01100 Metabolic pathways - Candida albicans;	IPR032088; IPR013785; IPR003965; IPR016035; IPR014043; IPR002539; IPR020801; IPR013565; IPR001227; IPR029069;	Starter unit:ACP transacylase; Aldolase-type TIM barrel; Fatty acid synthase; Acyl transferase/acyl hydrolase/lysophospholipase; Acyl transferase; MaoC-like domain; Polyketide synthase, acyl transferase domain; Domain of unknown function DUF1729; Acyl transferase domain; HotDog domain;
Q5A4W7	1247	K	Tetrafunctional fatty acid synthase subunit	FAS1	1	0.00244629	101.28	IK(1)EFYWK	2	0.088057	2	cytoplasm	GO:0044711 single-organism biosynthetic process; GO:0016053 organic acid biosynthetic process; GO:0055114 oxidation-reduction process; GO:0044281 small molecule metabolic process; GO:0044763 single-organism cellular process; GO:0044699 single-organism process; GO:0044255 cellular lipid metabolic process; GO:0009058 biosynthetic process; GO:0006631 fatty acid metabolic process; GO:0044238 primary …	GO:0044464 cell part; GO:0005622 intracellular; GO:0005737 cytoplasm; GO:0032991 macromolecular complex; GO:0005835 fatty acid synthase complex; GO:0044424 intracellular part; GO:0044445 cytosolic part; GO:0043234 protein complex; GO:0005623 cell; GO:0005829 cytosol; GO:0044444 cytoplasmic part;	GO:0016627 oxidoreductase activity, acting on the CH-CH group of donors; GO:0016746 transferase activity, transferring acyl groups; GO:0016628 oxidoreductase activity, acting on the CH-CH group of donors, NAD or NADP as acceptor; GO:0003824 catalytic activity; GO:0004318 enoyl-[acyl-carrier-protein] reductase (NADH) activity; GO:0016740 transferase activity; GO:0016747 transferase activity, trans…	K00668	FAS1; fatty acid synthase subunit beta, fungi type [EC:2.3.1.86]	cal01100 Metabolic pathways - Candida albicans;	IPR032088; IPR013785; IPR003965; IPR016035; IPR014043; IPR002539; IPR020801; IPR013565; IPR001227; IPR029069;	Starter unit:ACP transacylase; Aldolase-type TIM barrel; Fatty acid synthase; Acyl transferase/acyl hydrolase/lysophospholipase; Acyl transferase; MaoC-like domain; Polyketide synthase, acyl transferase domain; Domain of unknown function DUF1729; Acyl transferase domain; HotDog domain;
Q5A4W7	864	K	Tetrafunctional fatty acid synthase subunit	FAS1	1	5.31697e-06	98.406	ELDDTIFNLPK(1)NK	2	-1.4495	2	cytoplasm	GO:0044711 single-organism biosynthetic process; GO:0016053 organic acid biosynthetic process; GO:0055114 oxidation-reduction process; GO:0044281 small molecule metabolic process; GO:0044763 single-organism cellular process; GO:0044699 single-organism process; GO:0044255 cellular lipid metabolic process; GO:0009058 biosynthetic process; GO:0006631 fatty acid metabolic process; GO:0044238 primary …	GO:0044464 cell part; GO:0005622 intracellular; GO:0005737 cytoplasm; GO:0032991 macromolecular complex; GO:0005835 fatty acid synthase complex; GO:0044424 intracellular part; GO:0044445 cytosolic part; GO:0043234 protein complex; GO:0005623 cell; GO:0005829 cytosol; GO:0044444 cytoplasmic part;	GO:0016627 oxidoreductase activity, acting on the CH-CH group of donors; GO:0016746 transferase activity, transferring acyl groups; GO:0016628 oxidoreductase activity, acting on the CH-CH group of donors, NAD or NADP as acceptor; GO:0003824 catalytic activity; GO:0004318 enoyl-[acyl-carrier-protein] reductase (NADH) activity; GO:0016740 transferase activity; GO:0016747 transferase activity, trans…	K00668	FAS1; fatty acid synthase subunit beta, fungi type [EC:2.3.1.86]	cal01100 Metabolic pathways - Candida albicans;	IPR032088; IPR013785; IPR003965; IPR016035; IPR014043; IPR002539; IPR020801; IPR013565; IPR001227; IPR029069;	Starter unit:ACP transacylase; Aldolase-type TIM barrel; Fatty acid synthase; Acyl transferase/acyl hydrolase/lysophospholipase; Acyl transferase; MaoC-like domain; Polyketide synthase, acyl transferase domain; Domain of unknown function DUF1729; Acyl transferase domain; HotDog domain;
Q5A4W7	338	K	Tetrafunctional fatty acid synthase subunit	FAS1	1	0.00399028	47.639	QVEK(1)FIEQTNSHLPR	3	0.38162	1	cytoplasm	GO:0044711 single-organism biosynthetic process; GO:0016053 organic acid biosynthetic process; GO:0055114 oxidation-reduction process; GO:0044281 small molecule metabolic process; GO:0044763 single-organism cellular process; GO:0044699 single-organism process; GO:0044255 cellular lipid metabolic process; GO:0009058 biosynthetic process; GO:0006631 fatty acid metabolic process; GO:0044238 primary …	GO:0044464 cell part; GO:0005622 intracellular; GO:0005737 cytoplasm; GO:0032991 macromolecular complex; GO:0005835 fatty acid synthase complex; GO:0044424 intracellular part; GO:0044445 cytosolic part; GO:0043234 protein complex; GO:0005623 cell; GO:0005829 cytosol; GO:0044444 cytoplasmic part;	GO:0016627 oxidoreductase activity, acting on the CH-CH group of donors; GO:0016746 transferase activity, transferring acyl groups; GO:0016628 oxidoreductase activity, acting on the CH-CH group of donors, NAD or NADP as acceptor; GO:0003824 catalytic activity; GO:0004318 enoyl-[acyl-carrier-protein] reductase (NADH) activity; GO:0016740 transferase activity; GO:0016747 transferase activity, trans…	K00668	FAS1; fatty acid synthase subunit beta, fungi type [EC:2.3.1.86]	cal01100 Metabolic pathways - Candida albicans;	IPR032088; IPR013785; IPR003965; IPR016035; IPR014043; IPR002539; IPR020801; IPR013565; IPR001227; IPR029069;	Starter unit:ACP transacylase; Aldolase-type TIM barrel; Fatty acid synthase; Acyl transferase/acyl hydrolase/lysophospholipase; Acyl transferase; MaoC-like domain; Polyketide synthase, acyl transferase domain; Domain of unknown function DUF1729; Acyl transferase domain; HotDog domain;
Q5A4W7	100	K	Tetrafunctional fatty acid synthase subunit	FAS1	1	4.44065e-09	93.278	FLDNNNDNIHSFAVK(1)LLDDETYPTTIAK	3	-1.1364	1	cytoplasm	GO:0044711 single-organism biosynthetic process; GO:0016053 organic acid biosynthetic process; GO:0055114 oxidation-reduction process; GO:0044281 small molecule metabolic process; GO:0044763 single-organism cellular process; GO:0044699 single-organism process; GO:0044255 cellular lipid metabolic process; GO:0009058 biosynthetic process; GO:0006631 fatty acid metabolic process; GO:0044238 primary …	GO:0044464 cell part; GO:0005622 intracellular; GO:0005737 cytoplasm; GO:0032991 macromolecular complex; GO:0005835 fatty acid synthase complex; GO:0044424 intracellular part; GO:0044445 cytosolic part; GO:0043234 protein complex; GO:0005623 cell; GO:0005829 cytosol; GO:0044444 cytoplasmic part;	GO:0016627 oxidoreductase activity, acting on the CH-CH group of donors; GO:0016746 transferase activity, transferring acyl groups; GO:0016628 oxidoreductase activity, acting on the CH-CH group of donors, NAD or NADP as acceptor; GO:0003824 catalytic activity; GO:0004318 enoyl-[acyl-carrier-protein] reductase (NADH) activity; GO:0016740 transferase activity; GO:0016747 transferase activity, trans…	K00668	FAS1; fatty acid synthase subunit beta, fungi type [EC:2.3.1.86]	cal01100 Metabolic pathways - Candida albicans;	IPR032088; IPR013785; IPR003965; IPR016035; IPR014043; IPR002539; IPR020801; IPR013565; IPR001227; IPR029069;	Starter unit:ACP transacylase; Aldolase-type TIM barrel; Fatty acid synthase; Acyl transferase/acyl hydrolase/lysophospholipase; Acyl transferase; MaoC-like domain; Polyketide synthase, acyl transferase domain; Domain of unknown function DUF1729; Acyl transferase domain; HotDog domain;
Q5A4W7	1018	K	Tetrafunctional fatty acid synthase subunit	FAS1	1	0.0231919	72.138	FEFFFK(1)K	2	-0.73873	1	cytoplasm	GO:0044711 single-organism biosynthetic process; GO:0016053 organic acid biosynthetic process; GO:0055114 oxidation-reduction process; GO:0044281 small molecule metabolic process; GO:0044763 single-organism cellular process; GO:0044699 single-organism process; GO:0044255 cellular lipid metabolic process; GO:0009058 biosynthetic process; GO:0006631 fatty acid metabolic process; GO:0044238 primary …	GO:0044464 cell part; GO:0005622 intracellular; GO:0005737 cytoplasm; GO:0032991 macromolecular complex; GO:0005835 fatty acid synthase complex; GO:0044424 intracellular part; GO:0044445 cytosolic part; GO:0043234 protein complex; GO:0005623 cell; GO:0005829 cytosol; GO:0044444 cytoplasmic part;	GO:0016627 oxidoreductase activity, acting on the CH-CH group of donors; GO:0016746 transferase activity, transferring acyl groups; GO:0016628 oxidoreductase activity, acting on the CH-CH group of donors, NAD or NADP as acceptor; GO:0003824 catalytic activity; GO:0004318 enoyl-[acyl-carrier-protein] reductase (NADH) activity; GO:0016740 transferase activity; GO:0016747 transferase activity, trans…	K00668	FAS1; fatty acid synthase subunit beta, fungi type [EC:2.3.1.86]	cal01100 Metabolic pathways - Candida albicans;	IPR032088; IPR013785; IPR003965; IPR016035; IPR014043; IPR002539; IPR020801; IPR013565; IPR001227; IPR029069;	Starter unit:ACP transacylase; Aldolase-type TIM barrel; Fatty acid synthase; Acyl transferase/acyl hydrolase/lysophospholipase; Acyl transferase; MaoC-like domain; Polyketide synthase, acyl transferase domain; Domain of unknown function DUF1729; Acyl transferase domain; HotDog domain;
Q5A4W7	1909	K	Tetrafunctional fatty acid synthase subunit	FAS1	1	0.000930414	97.431	INK(1)IDIVK	2	-0.2418	2	cytoplasm	GO:0044711 single-organism biosynthetic process; GO:0016053 organic acid biosynthetic process; GO:0055114 oxidation-reduction process; GO:0044281 small molecule metabolic process; GO:0044763 single-organism cellular process; GO:0044699 single-organism process; GO:0044255 cellular lipid metabolic process; GO:0009058 biosynthetic process; GO:0006631 fatty acid metabolic process; GO:0044238 primary …	GO:0044464 cell part; GO:0005622 intracellular; GO:0005737 cytoplasm; GO:0032991 macromolecular complex; GO:0005835 fatty acid synthase complex; GO:0044424 intracellular part; GO:0044445 cytosolic part; GO:0043234 protein complex; GO:0005623 cell; GO:0005829 cytosol; GO:0044444 cytoplasmic part;	GO:0016627 oxidoreductase activity, acting on the CH-CH group of donors; GO:0016746 transferase activity, transferring acyl groups; GO:0016628 oxidoreductase activity, acting on the CH-CH group of donors, NAD or NADP as acceptor; GO:0003824 catalytic activity; GO:0004318 enoyl-[acyl-carrier-protein] reductase (NADH) activity; GO:0016740 transferase activity; GO:0016747 transferase activity, trans…	K00668	FAS1; fatty acid synthase subunit beta, fungi type [EC:2.3.1.86]	cal01100 Metabolic pathways - Candida albicans;	IPR032088; IPR013785; IPR003965; IPR016035; IPR014043; IPR002539; IPR020801; IPR013565; IPR001227; IPR029069;	Starter unit:ACP transacylase; Aldolase-type TIM barrel; Fatty acid synthase; Acyl transferase/acyl hydrolase/lysophospholipase; Acyl transferase; MaoC-like domain; Polyketide synthase, acyl transferase domain; Domain of unknown function DUF1729; Acyl transferase domain; HotDog domain;
Q5A4W7	1925	K	Tetrafunctional fatty acid synthase subunit	FAS1	1	7.79257e-14	138.66	VK(1)EHLYEIVDEVAAK	2	1.6473	1	cytoplasm	GO:0044711 single-organism biosynthetic process; GO:0016053 organic acid biosynthetic process; GO:0055114 oxidation-reduction process; GO:0044281 small molecule metabolic process; GO:0044763 single-organism cellular process; GO:0044699 single-organism process; GO:0044255 cellular lipid metabolic process; GO:0009058 biosynthetic process; GO:0006631 fatty acid metabolic process; GO:0044238 primary …	GO:0044464 cell part; GO:0005622 intracellular; GO:0005737 cytoplasm; GO:0032991 macromolecular complex; GO:0005835 fatty acid synthase complex; GO:0044424 intracellular part; GO:0044445 cytosolic part; GO:0043234 protein complex; GO:0005623 cell; GO:0005829 cytosol; GO:0044444 cytoplasmic part;	GO:0016627 oxidoreductase activity, acting on the CH-CH group of donors; GO:0016746 transferase activity, transferring acyl groups; GO:0016628 oxidoreductase activity, acting on the CH-CH group of donors, NAD or NADP as acceptor; GO:0003824 catalytic activity; GO:0004318 enoyl-[acyl-carrier-protein] reductase (NADH) activity; GO:0016740 transferase activity; GO:0016747 transferase activity, trans…	K00668	FAS1; fatty acid synthase subunit beta, fungi type [EC:2.3.1.86]	cal01100 Metabolic pathways - Candida albicans;	IPR032088; IPR013785; IPR003965; IPR016035; IPR014043; IPR002539; IPR020801; IPR013565; IPR001227; IPR029069;	Starter unit:ACP transacylase; Aldolase-type TIM barrel; Fatty acid synthase; Acyl transferase/acyl hydrolase/lysophospholipase; Acyl transferase; MaoC-like domain; Polyketide synthase, acyl transferase domain; Domain of unknown function DUF1729; Acyl transferase domain; HotDog domain;
Q5A4W7	1433	K	Tetrafunctional fatty acid synthase subunit	FAS1	1	0.0014164	70.363	SK(1)EWFHLEK	3	-0.52841	1	cytoplasm	GO:0044711 single-organism biosynthetic process; GO:0016053 organic acid biosynthetic process; GO:0055114 oxidation-reduction process; GO:0044281 small molecule metabolic process; GO:0044763 single-organism cellular process; GO:0044699 single-organism process; GO:0044255 cellular lipid metabolic process; GO:0009058 biosynthetic process; GO:0006631 fatty acid metabolic process; GO:0044238 primary …	GO:0044464 cell part; GO:0005622 intracellular; GO:0005737 cytoplasm; GO:0032991 macromolecular complex; GO:0005835 fatty acid synthase complex; GO:0044424 intracellular part; GO:0044445 cytosolic part; GO:0043234 protein complex; GO:0005623 cell; GO:0005829 cytosol; GO:0044444 cytoplasmic part;	GO:0016627 oxidoreductase activity, acting on the CH-CH group of donors; GO:0016746 transferase activity, transferring acyl groups; GO:0016628 oxidoreductase activity, acting on the CH-CH group of donors, NAD or NADP as acceptor; GO:0003824 catalytic activity; GO:0004318 enoyl-[acyl-carrier-protein] reductase (NADH) activity; GO:0016740 transferase activity; GO:0016747 transferase activity, trans…	K00668	FAS1; fatty acid synthase subunit beta, fungi type [EC:2.3.1.86]	cal01100 Metabolic pathways - Candida albicans;	IPR032088; IPR013785; IPR003965; IPR016035; IPR014043; IPR002539; IPR020801; IPR013565; IPR001227; IPR029069;	Starter unit:ACP transacylase; Aldolase-type TIM barrel; Fatty acid synthase; Acyl transferase/acyl hydrolase/lysophospholipase; Acyl transferase; MaoC-like domain; Polyketide synthase, acyl transferase domain; Domain of unknown function DUF1729; Acyl transferase domain; HotDog domain;
Q5A4W7	2022	K	Tetrafunctional fatty acid synthase subunit	FAS1	1	1.22919e-13	148.52	EYFQSVYDLTK(1)SEK	2	0.26908	2	cytoplasm	GO:0044711 single-organism biosynthetic process; GO:0016053 organic acid biosynthetic process; GO:0055114 oxidation-reduction process; GO:0044281 small molecule metabolic process; GO:0044763 single-organism cellular process; GO:0044699 single-organism process; GO:0044255 cellular lipid metabolic process; GO:0009058 biosynthetic process; GO:0006631 fatty acid metabolic process; GO:0044238 primary …	GO:0044464 cell part; GO:0005622 intracellular; GO:0005737 cytoplasm; GO:0032991 macromolecular complex; GO:0005835 fatty acid synthase complex; GO:0044424 intracellular part; GO:0044445 cytosolic part; GO:0043234 protein complex; GO:0005623 cell; GO:0005829 cytosol; GO:0044444 cytoplasmic part;	GO:0016627 oxidoreductase activity, acting on the CH-CH group of donors; GO:0016746 transferase activity, transferring acyl groups; GO:0016628 oxidoreductase activity, acting on the CH-CH group of donors, NAD or NADP as acceptor; GO:0003824 catalytic activity; GO:0004318 enoyl-[acyl-carrier-protein] reductase (NADH) activity; GO:0016740 transferase activity; GO:0016747 transferase activity, trans…	K00668	FAS1; fatty acid synthase subunit beta, fungi type [EC:2.3.1.86]	cal01100 Metabolic pathways - Candida albicans;	IPR032088; IPR013785; IPR003965; IPR016035; IPR014043; IPR002539; IPR020801; IPR013565; IPR001227; IPR029069;	Starter unit:ACP transacylase; Aldolase-type TIM barrel; Fatty acid synthase; Acyl transferase/acyl hydrolase/lysophospholipase; Acyl transferase; MaoC-like domain; Polyketide synthase, acyl transferase domain; Domain of unknown function DUF1729; Acyl transferase domain; HotDog domain;
Q5A4W7	824	K	Tetrafunctional fatty acid synthase subunit	FAS1	1	1.37065e-12	142.83	GVPDQQWEQTYK(1)K	2	0.17995	1	cytoplasm	GO:0044711 single-organism biosynthetic process; GO:0016053 organic acid biosynthetic process; GO:0055114 oxidation-reduction process; GO:0044281 small molecule metabolic process; GO:0044763 single-organism cellular process; GO:0044699 single-organism process; GO:0044255 cellular lipid metabolic process; GO:0009058 biosynthetic process; GO:0006631 fatty acid metabolic process; GO:0044238 primary …	GO:0044464 cell part; GO:0005622 intracellular; GO:0005737 cytoplasm; GO:0032991 macromolecular complex; GO:0005835 fatty acid synthase complex; GO:0044424 intracellular part; GO:0044445 cytosolic part; GO:0043234 protein complex; GO:0005623 cell; GO:0005829 cytosol; GO:0044444 cytoplasmic part;	GO:0016627 oxidoreductase activity, acting on the CH-CH group of donors; GO:0016746 transferase activity, transferring acyl groups; GO:0016628 oxidoreductase activity, acting on the CH-CH group of donors, NAD or NADP as acceptor; GO:0003824 catalytic activity; GO:0004318 enoyl-[acyl-carrier-protein] reductase (NADH) activity; GO:0016740 transferase activity; GO:0016747 transferase activity, trans…	K00668	FAS1; fatty acid synthase subunit beta, fungi type [EC:2.3.1.86]	cal01100 Metabolic pathways - Candida albicans;	IPR032088; IPR013785; IPR003965; IPR016035; IPR014043; IPR002539; IPR020801; IPR013565; IPR001227; IPR029069;	Starter unit:ACP transacylase; Aldolase-type TIM barrel; Fatty acid synthase; Acyl transferase/acyl hydrolase/lysophospholipase; Acyl transferase; MaoC-like domain; Polyketide synthase, acyl transferase domain; Domain of unknown function DUF1729; Acyl transferase domain; HotDog domain;
Q5A4W7	563	K	Tetrafunctional fatty acid synthase subunit	FAS1	1	0.00442013	63.184	NSEGK(1)IYVK	2	-0.06216	1	cytoplasm	GO:0044711 single-organism biosynthetic process; GO:0016053 organic acid biosynthetic process; GO:0055114 oxidation-reduction process; GO:0044281 small molecule metabolic process; GO:0044763 single-organism cellular process; GO:0044699 single-organism process; GO:0044255 cellular lipid metabolic process; GO:0009058 biosynthetic process; GO:0006631 fatty acid metabolic process; GO:0044238 primary …	GO:0044464 cell part; GO:0005622 intracellular; GO:0005737 cytoplasm; GO:0032991 macromolecular complex; GO:0005835 fatty acid synthase complex; GO:0044424 intracellular part; GO:0044445 cytosolic part; GO:0043234 protein complex; GO:0005623 cell; GO:0005829 cytosol; GO:0044444 cytoplasmic part;	GO:0016627 oxidoreductase activity, acting on the CH-CH group of donors; GO:0016746 transferase activity, transferring acyl groups; GO:0016628 oxidoreductase activity, acting on the CH-CH group of donors, NAD or NADP as acceptor; GO:0003824 catalytic activity; GO:0004318 enoyl-[acyl-carrier-protein] reductase (NADH) activity; GO:0016740 transferase activity; GO:0016747 transferase activity, trans…	K00668	FAS1; fatty acid synthase subunit beta, fungi type [EC:2.3.1.86]	cal01100 Metabolic pathways - Candida albicans;	IPR032088; IPR013785; IPR003965; IPR016035; IPR014043; IPR002539; IPR020801; IPR013565; IPR001227; IPR029069;	Starter unit:ACP transacylase; Aldolase-type TIM barrel; Fatty acid synthase; Acyl transferase/acyl hydrolase/lysophospholipase; Acyl transferase; MaoC-like domain; Polyketide synthase, acyl transferase domain; Domain of unknown function DUF1729; Acyl transferase domain; HotDog domain;
Q5A4W7	853	K	Tetrafunctional fatty acid synthase subunit	FAS1	1	8.72406e-07	91.355	GVMFWK(1)ELDDTIFNLPK	2	4.2287	1	cytoplasm	GO:0044711 single-organism biosynthetic process; GO:0016053 organic acid biosynthetic process; GO:0055114 oxidation-reduction process; GO:0044281 small molecule metabolic process; GO:0044763 single-organism cellular process; GO:0044699 single-organism process; GO:0044255 cellular lipid metabolic process; GO:0009058 biosynthetic process; GO:0006631 fatty acid metabolic process; GO:0044238 primary …	GO:0044464 cell part; GO:0005622 intracellular; GO:0005737 cytoplasm; GO:0032991 macromolecular complex; GO:0005835 fatty acid synthase complex; GO:0044424 intracellular part; GO:0044445 cytosolic part; GO:0043234 protein complex; GO:0005623 cell; GO:0005829 cytosol; GO:0044444 cytoplasmic part;	GO:0016627 oxidoreductase activity, acting on the CH-CH group of donors; GO:0016746 transferase activity, transferring acyl groups; GO:0016628 oxidoreductase activity, acting on the CH-CH group of donors, NAD or NADP as acceptor; GO:0003824 catalytic activity; GO:0004318 enoyl-[acyl-carrier-protein] reductase (NADH) activity; GO:0016740 transferase activity; GO:0016747 transferase activity, trans…	K00668	FAS1; fatty acid synthase subunit beta, fungi type [EC:2.3.1.86]	cal01100 Metabolic pathways - Candida albicans;	IPR032088; IPR013785; IPR003965; IPR016035; IPR014043; IPR002539; IPR020801; IPR013565; IPR001227; IPR029069;	Starter unit:ACP transacylase; Aldolase-type TIM barrel; Fatty acid synthase; Acyl transferase/acyl hydrolase/lysophospholipase; Acyl transferase; MaoC-like domain; Polyketide synthase, acyl transferase domain; Domain of unknown function DUF1729; Acyl transferase domain; HotDog domain;
Q5A4W7	1075	K	Tetrafunctional fatty acid synthase subunit	FAS1	1	8.56018e-08	117.79	LIK(1)EEYAGDESK	2	0.050202	3	cytoplasm	GO:0044711 single-organism biosynthetic process; GO:0016053 organic acid biosynthetic process; GO:0055114 oxidation-reduction process; GO:0044281 small molecule metabolic process; GO:0044763 single-organism cellular process; GO:0044699 single-organism process; GO:0044255 cellular lipid metabolic process; GO:0009058 biosynthetic process; GO:0006631 fatty acid metabolic process; GO:0044238 primary …	GO:0044464 cell part; GO:0005622 intracellular; GO:0005737 cytoplasm; GO:0032991 macromolecular complex; GO:0005835 fatty acid synthase complex; GO:0044424 intracellular part; GO:0044445 cytosolic part; GO:0043234 protein complex; GO:0005623 cell; GO:0005829 cytosol; GO:0044444 cytoplasmic part;	GO:0016627 oxidoreductase activity, acting on the CH-CH group of donors; GO:0016746 transferase activity, transferring acyl groups; GO:0016628 oxidoreductase activity, acting on the CH-CH group of donors, NAD or NADP as acceptor; GO:0003824 catalytic activity; GO:0004318 enoyl-[acyl-carrier-protein] reductase (NADH) activity; GO:0016740 transferase activity; GO:0016747 transferase activity, trans…	K00668	FAS1; fatty acid synthase subunit beta, fungi type [EC:2.3.1.86]	cal01100 Metabolic pathways - Candida albicans;	IPR032088; IPR013785; IPR003965; IPR016035; IPR014043; IPR002539; IPR020801; IPR013565; IPR001227; IPR029069;	Starter unit:ACP transacylase; Aldolase-type TIM barrel; Fatty acid synthase; Acyl transferase/acyl hydrolase/lysophospholipase; Acyl transferase; MaoC-like domain; Polyketide synthase, acyl transferase domain; Domain of unknown function DUF1729; Acyl transferase domain; HotDog domain;
Q5A4W7	115	K	Tetrafunctional fatty acid synthase subunit	FAS1	1	0.0121385	68.383	VK(1)ENIVK	2	0.31015	1	cytoplasm	GO:0044711 single-organism biosynthetic process; GO:0016053 organic acid biosynthetic process; GO:0055114 oxidation-reduction process; GO:0044281 small molecule metabolic process; GO:0044763 single-organism cellular process; GO:0044699 single-organism process; GO:0044255 cellular lipid metabolic process; GO:0009058 biosynthetic process; GO:0006631 fatty acid metabolic process; GO:0044238 primary …	GO:0044464 cell part; GO:0005622 intracellular; GO:0005737 cytoplasm; GO:0032991 macromolecular complex; GO:0005835 fatty acid synthase complex; GO:0044424 intracellular part; GO:0044445 cytosolic part; GO:0043234 protein complex; GO:0005623 cell; GO:0005829 cytosol; GO:0044444 cytoplasmic part;	GO:0016627 oxidoreductase activity, acting on the CH-CH group of donors; GO:0016746 transferase activity, transferring acyl groups; GO:0016628 oxidoreductase activity, acting on the CH-CH group of donors, NAD or NADP as acceptor; GO:0003824 catalytic activity; GO:0004318 enoyl-[acyl-carrier-protein] reductase (NADH) activity; GO:0016740 transferase activity; GO:0016747 transferase activity, trans…	K00668	FAS1; fatty acid synthase subunit beta, fungi type [EC:2.3.1.86]	cal01100 Metabolic pathways - Candida albicans;	IPR032088; IPR013785; IPR003965; IPR016035; IPR014043; IPR002539; IPR020801; IPR013565; IPR001227; IPR029069;	Starter unit:ACP transacylase; Aldolase-type TIM barrel; Fatty acid synthase; Acyl transferase/acyl hydrolase/lysophospholipase; Acyl transferase; MaoC-like domain; Polyketide synthase, acyl transferase domain; Domain of unknown function DUF1729; Acyl transferase domain; HotDog domain;
Q5A4W7	569	K	Tetrafunctional fatty acid synthase subunit	FAS1	1	0.000150074	126.07	TK(1)FSQLLGR	2	0.16927	3	cytoplasm	GO:0044711 single-organism biosynthetic process; GO:0016053 organic acid biosynthetic process; GO:0055114 oxidation-reduction process; GO:0044281 small molecule metabolic process; GO:0044763 single-organism cellular process; GO:0044699 single-organism process; GO:0044255 cellular lipid metabolic process; GO:0009058 biosynthetic process; GO:0006631 fatty acid metabolic process; GO:0044238 primary …	GO:0044464 cell part; GO:0005622 intracellular; GO:0005737 cytoplasm; GO:0032991 macromolecular complex; GO:0005835 fatty acid synthase complex; GO:0044424 intracellular part; GO:0044445 cytosolic part; GO:0043234 protein complex; GO:0005623 cell; GO:0005829 cytosol; GO:0044444 cytoplasmic part;	GO:0016627 oxidoreductase activity, acting on the CH-CH group of donors; GO:0016746 transferase activity, transferring acyl groups; GO:0016628 oxidoreductase activity, acting on the CH-CH group of donors, NAD or NADP as acceptor; GO:0003824 catalytic activity; GO:0004318 enoyl-[acyl-carrier-protein] reductase (NADH) activity; GO:0016740 transferase activity; GO:0016747 transferase activity, trans…	K00668	FAS1; fatty acid synthase subunit beta, fungi type [EC:2.3.1.86]	cal01100 Metabolic pathways - Candida albicans;	IPR032088; IPR013785; IPR003965; IPR016035; IPR014043; IPR002539; IPR020801; IPR013565; IPR001227; IPR029069;	Starter unit:ACP transacylase; Aldolase-type TIM barrel; Fatty acid synthase; Acyl transferase/acyl hydrolase/lysophospholipase; Acyl transferase; MaoC-like domain; Polyketide synthase, acyl transferase domain; Domain of unknown function DUF1729; Acyl transferase domain; HotDog domain;
Q5A4W7	1869	K	Tetrafunctional fatty acid synthase subunit	FAS1	1	0.00021171	77.597	FVVDEVANK(1)TK	2	-0.18261	1	cytoplasm	GO:0044711 single-organism biosynthetic process; GO:0016053 organic acid biosynthetic process; GO:0055114 oxidation-reduction process; GO:0044281 small molecule metabolic process; GO:0044763 single-organism cellular process; GO:0044699 single-organism process; GO:0044255 cellular lipid metabolic process; GO:0009058 biosynthetic process; GO:0006631 fatty acid metabolic process; GO:0044238 primary …	GO:0044464 cell part; GO:0005622 intracellular; GO:0005737 cytoplasm; GO:0032991 macromolecular complex; GO:0005835 fatty acid synthase complex; GO:0044424 intracellular part; GO:0044445 cytosolic part; GO:0043234 protein complex; GO:0005623 cell; GO:0005829 cytosol; GO:0044444 cytoplasmic part;	GO:0016627 oxidoreductase activity, acting on the CH-CH group of donors; GO:0016746 transferase activity, transferring acyl groups; GO:0016628 oxidoreductase activity, acting on the CH-CH group of donors, NAD or NADP as acceptor; GO:0003824 catalytic activity; GO:0004318 enoyl-[acyl-carrier-protein] reductase (NADH) activity; GO:0016740 transferase activity; GO:0016747 transferase activity, trans…	K00668	FAS1; fatty acid synthase subunit beta, fungi type [EC:2.3.1.86]	cal01100 Metabolic pathways - Candida albicans;	IPR032088; IPR013785; IPR003965; IPR016035; IPR014043; IPR002539; IPR020801; IPR013565; IPR001227; IPR029069;	Starter unit:ACP transacylase; Aldolase-type TIM barrel; Fatty acid synthase; Acyl transferase/acyl hydrolase/lysophospholipase; Acyl transferase; MaoC-like domain; Polyketide synthase, acyl transferase domain; Domain of unknown function DUF1729; Acyl transferase domain; HotDog domain;
Q5A4W7	1625	K	Tetrafunctional fatty acid synthase subunit	FAS1	1	0.0548189	42.599	IIK(1)VETR	2	0.45631	1	cytoplasm	GO:0044711 single-organism biosynthetic process; GO:0016053 organic acid biosynthetic process; GO:0055114 oxidation-reduction process; GO:0044281 small molecule metabolic process; GO:0044763 single-organism cellular process; GO:0044699 single-organism process; GO:0044255 cellular lipid metabolic process; GO:0009058 biosynthetic process; GO:0006631 fatty acid metabolic process; GO:0044238 primary …	GO:0044464 cell part; GO:0005622 intracellular; GO:0005737 cytoplasm; GO:0032991 macromolecular complex; GO:0005835 fatty acid synthase complex; GO:0044424 intracellular part; GO:0044445 cytosolic part; GO:0043234 protein complex; GO:0005623 cell; GO:0005829 cytosol; GO:0044444 cytoplasmic part;	GO:0016627 oxidoreductase activity, acting on the CH-CH group of donors; GO:0016746 transferase activity, transferring acyl groups; GO:0016628 oxidoreductase activity, acting on the CH-CH group of donors, NAD or NADP as acceptor; GO:0003824 catalytic activity; GO:0004318 enoyl-[acyl-carrier-protein] reductase (NADH) activity; GO:0016740 transferase activity; GO:0016747 transferase activity, trans…	K00668	FAS1; fatty acid synthase subunit beta, fungi type [EC:2.3.1.86]	cal01100 Metabolic pathways - Candida albicans;	IPR032088; IPR013785; IPR003965; IPR016035; IPR014043; IPR002539; IPR020801; IPR013565; IPR001227; IPR029069;	Starter unit:ACP transacylase; Aldolase-type TIM barrel; Fatty acid synthase; Acyl transferase/acyl hydrolase/lysophospholipase; Acyl transferase; MaoC-like domain; Polyketide synthase, acyl transferase domain; Domain of unknown function DUF1729; Acyl transferase domain; HotDog domain;
Q5A4W7	1680	K	Tetrafunctional fatty acid synthase subunit	FAS1	1	0.000942235	95.741	EVWDK(1)ADR	2	0.1829	2	cytoplasm	GO:0044711 single-organism biosynthetic process; GO:0016053 organic acid biosynthetic process; GO:0055114 oxidation-reduction process; GO:0044281 small molecule metabolic process; GO:0044763 single-organism cellular process; GO:0044699 single-organism process; GO:0044255 cellular lipid metabolic process; GO:0009058 biosynthetic process; GO:0006631 fatty acid metabolic process; GO:0044238 primary …	GO:0044464 cell part; GO:0005622 intracellular; GO:0005737 cytoplasm; GO:0032991 macromolecular complex; GO:0005835 fatty acid synthase complex; GO:0044424 intracellular part; GO:0044445 cytosolic part; GO:0043234 protein complex; GO:0005623 cell; GO:0005829 cytosol; GO:0044444 cytoplasmic part;	GO:0016627 oxidoreductase activity, acting on the CH-CH group of donors; GO:0016746 transferase activity, transferring acyl groups; GO:0016628 oxidoreductase activity, acting on the CH-CH group of donors, NAD or NADP as acceptor; GO:0003824 catalytic activity; GO:0004318 enoyl-[acyl-carrier-protein] reductase (NADH) activity; GO:0016740 transferase activity; GO:0016747 transferase activity, trans…	K00668	FAS1; fatty acid synthase subunit beta, fungi type [EC:2.3.1.86]	cal01100 Metabolic pathways - Candida albicans;	IPR032088; IPR013785; IPR003965; IPR016035; IPR014043; IPR002539; IPR020801; IPR013565; IPR001227; IPR029069;	Starter unit:ACP transacylase; Aldolase-type TIM barrel; Fatty acid synthase; Acyl transferase/acyl hydrolase/lysophospholipase; Acyl transferase; MaoC-like domain; Polyketide synthase, acyl transferase domain; Domain of unknown function DUF1729; Acyl transferase domain; HotDog domain;
Q5A4W7	866	K	Tetrafunctional fatty acid synthase subunit	FAS1	1	0.003539	66.568	NK(1)LLDALNK	2	1.1573	1	cytoplasm	GO:0044711 single-organism biosynthetic process; GO:0016053 organic acid biosynthetic process; GO:0055114 oxidation-reduction process; GO:0044281 small molecule metabolic process; GO:0044763 single-organism cellular process; GO:0044699 single-organism process; GO:0044255 cellular lipid metabolic process; GO:0009058 biosynthetic process; GO:0006631 fatty acid metabolic process; GO:0044238 primary …	GO:0044464 cell part; GO:0005622 intracellular; GO:0005737 cytoplasm; GO:0032991 macromolecular complex; GO:0005835 fatty acid synthase complex; GO:0044424 intracellular part; GO:0044445 cytosolic part; GO:0043234 protein complex; GO:0005623 cell; GO:0005829 cytosol; GO:0044444 cytoplasmic part;	GO:0016627 oxidoreductase activity, acting on the CH-CH group of donors; GO:0016746 transferase activity, transferring acyl groups; GO:0016628 oxidoreductase activity, acting on the CH-CH group of donors, NAD or NADP as acceptor; GO:0003824 catalytic activity; GO:0004318 enoyl-[acyl-carrier-protein] reductase (NADH) activity; GO:0016740 transferase activity; GO:0016747 transferase activity, trans…	K00668	FAS1; fatty acid synthase subunit beta, fungi type [EC:2.3.1.86]	cal01100 Metabolic pathways - Candida albicans;	IPR032088; IPR013785; IPR003965; IPR016035; IPR014043; IPR002539; IPR020801; IPR013565; IPR001227; IPR029069;	Starter unit:ACP transacylase; Aldolase-type TIM barrel; Fatty acid synthase; Acyl transferase/acyl hydrolase/lysophospholipase; Acyl transferase; MaoC-like domain; Polyketide synthase, acyl transferase domain; Domain of unknown function DUF1729; Acyl transferase domain; HotDog domain;
Q5A4W7	1456	K	Tetrafunctional fatty acid synthase subunit	FAS1	1	0.00452291	71.692	CESTYK(1)FK	2	0.13873	1	cytoplasm	GO:0044711 single-organism biosynthetic process; GO:0016053 organic acid biosynthetic process; GO:0055114 oxidation-reduction process; GO:0044281 small molecule metabolic process; GO:0044763 single-organism cellular process; GO:0044699 single-organism process; GO:0044255 cellular lipid metabolic process; GO:0009058 biosynthetic process; GO:0006631 fatty acid metabolic process; GO:0044238 primary …	GO:0044464 cell part; GO:0005622 intracellular; GO:0005737 cytoplasm; GO:0032991 macromolecular complex; GO:0005835 fatty acid synthase complex; GO:0044424 intracellular part; GO:0044445 cytosolic part; GO:0043234 protein complex; GO:0005623 cell; GO:0005829 cytosol; GO:0044444 cytoplasmic part;	GO:0016627 oxidoreductase activity, acting on the CH-CH group of donors; GO:0016746 transferase activity, transferring acyl groups; GO:0016628 oxidoreductase activity, acting on the CH-CH group of donors, NAD or NADP as acceptor; GO:0003824 catalytic activity; GO:0004318 enoyl-[acyl-carrier-protein] reductase (NADH) activity; GO:0016740 transferase activity; GO:0016747 transferase activity, trans…	K00668	FAS1; fatty acid synthase subunit beta, fungi type [EC:2.3.1.86]	cal01100 Metabolic pathways - Candida albicans;	IPR032088; IPR013785; IPR003965; IPR016035; IPR014043; IPR002539; IPR020801; IPR013565; IPR001227; IPR029069;	Starter unit:ACP transacylase; Aldolase-type TIM barrel; Fatty acid synthase; Acyl transferase/acyl hydrolase/lysophospholipase; Acyl transferase; MaoC-like domain; Polyketide synthase, acyl transferase domain; Domain of unknown function DUF1729; Acyl transferase domain; HotDog domain;
A0A1D8PRF3	99	K	Uncharacterized protein	orf19.7199	1	9.60761e-05	90.15	SSFYIGQK(1)LR	2	-0.75554	1	nucleus
A0A1D8PRF3	24	K	Uncharacterized protein	orf19.7199	1	0.00457988	66.606	FPK(1)FNADIAWQLGSLAR	2	2.035	1	nucleus
A0A1D8PRF3	91	K	Uncharacterized protein	orf19.7199	1	0.0131123	47.154	FEK(1)SSFYIGQK	2	0.067536	1	nucleus
A0A1D8PQC8	491	K	Uncharacterized protein	orf19.1086	1	0.00113889	89.698	SLDEK(1)ELK	2	-0.47571	1	nucleus	GO:0006810 transport; GO:0051179 localization; GO:0051234 establishment of localization;	GO:0005623 cell; GO:0005622 intracellular; GO:0044464 cell part;	GO:0097159 organic cyclic compound binding; GO:1901363 heterocyclic compound binding; GO:1901265 nucleoside phosphate binding; GO:0005488 binding; GO:0003676 nucleic acid binding; GO:0000166 nucleotide binding; GO:0036094 small molecule binding;	K19718			IPR002075; IPR018222; IPR000504; IPR012677; IPR032710;	Nuclear transport factor 2; Nuclear transport factor 2, eukaryote; RNA recognition motif domain; Nucleotide-binding alpha-beta plait domain; NTF2-like domain;
A0A1D8PQC8	505	K	Uncharacterized protein	orf19.1086	1	0.000697677	122.19	FGELK(1)FFK	2	0.025715	2	nucleus	GO:0006810 transport; GO:0051179 localization; GO:0051234 establishment of localization;	GO:0005623 cell; GO:0005622 intracellular; GO:0044464 cell part;	GO:0097159 organic cyclic compound binding; GO:1901363 heterocyclic compound binding; GO:1901265 nucleoside phosphate binding; GO:0005488 binding; GO:0003676 nucleic acid binding; GO:0000166 nucleotide binding; GO:0036094 small molecule binding;	K19718			IPR002075; IPR018222; IPR000504; IPR012677; IPR032710;	Nuclear transport factor 2; Nuclear transport factor 2, eukaryote; RNA recognition motif domain; Nucleotide-binding alpha-beta plait domain; NTF2-like domain;
Q5AK66	968	K	Phosphatidylserine decarboxylase proenzyme 2	PSD2	1	0.00034827	91.636	FK(1)FDTDLVK	2	0.073113	2	nucleus	GO:0006646 phosphatidylethanolamine biosynthetic process; GO:0046337 phosphatidylethanolamine metabolic process; GO:0046486 glycerolipid metabolic process; GO:0044711 single-organism biosynthetic process; GO:0008654 phospholipid biosynthetic process; GO:0044763 single-organism cellular process; GO:0044699 single-organism process; GO:0009058 biosynthetic process; GO:0044255 cellular lipid metaboli…	GO:0010008 endosome membrane; GO:0043229 intracellular organelle; GO:0097708 intracellular vesicle; GO:0016020 membrane; GO:0098588 bounding membrane of organelle; GO:0031410 cytoplasmic vesicle; GO:0031090 organelle membrane; GO:0005737 cytoplasm; GO:0044446 intracellular organelle part; GO:0031982 vesicle; GO:0000139 Golgi membrane; GO:0044433 cytoplasmic vesicle part; GO:0044440 endosomal part…	GO:0003824 catalytic activity; GO:0005488 binding; GO:0004609 phosphatidylserine decarboxylase activity; GO:0016830 carbon-carbon lyase activity; GO:0016831 carboxy-lyase activity; GO:0016829 lyase activity; GO:0005515 protein binding;	K01613	psd; phosphatidylserine decarboxylase [EC:4.1.1.65]	cal01100 Metabolic pathways - Candida albicans; cal01110 Biosynthesis of secondary metabolites - Candida albicans;	IPR000008;	C2 domain;
A0A1D8PCY5	334	K	Septin	CDC12	1	3.2743e-06	100.4	RLHNPK(1)FK	3	-0.79373	9	nucleus			GO:1901265 nucleoside phosphate binding; GO:0001882 nucleoside binding; GO:0043167 ion binding; GO:0000166 nucleotide binding; GO:1901363 heterocyclic compound binding; GO:0097159 organic cyclic compound binding; GO:0032549 ribonucleoside binding; GO:0097367 carbohydrate derivative binding; GO:0032553 ribonucleotide binding; GO:0005488 binding; GO:0032550 purine ribonucleoside binding; GO:0043168…	K16948			IPR027417; IPR030379;	P-loop containing nucleoside triphosphate hydrolase; Septin-type guanine nucleotide-binding (G) domain;
A0A1D8PCY5	390	K	Septin	CDC12	1	0.0638387	49.423	SLEEQVK(1)R	2	0.59155	1	nucleus			GO:1901265 nucleoside phosphate binding; GO:0001882 nucleoside binding; GO:0043167 ion binding; GO:0000166 nucleotide binding; GO:1901363 heterocyclic compound binding; GO:0097159 organic cyclic compound binding; GO:0032549 ribonucleoside binding; GO:0097367 carbohydrate derivative binding; GO:0032553 ribonucleotide binding; GO:0005488 binding; GO:0032550 purine ribonucleoside binding; GO:0043168…	K16948			IPR027417; IPR030379;	P-loop containing nucleoside triphosphate hydrolase; Septin-type guanine nucleotide-binding (G) domain;
A0A1D8PCY5	61	K	Septin	CDC12	1	3.0526e-08	111.63	HNK(1)FTSPHQTVEIDIVR	4	-1.0057	2	nucleus			GO:1901265 nucleoside phosphate binding; GO:0001882 nucleoside binding; GO:0043167 ion binding; GO:0000166 nucleotide binding; GO:1901363 heterocyclic compound binding; GO:0097159 organic cyclic compound binding; GO:0032549 ribonucleoside binding; GO:0097367 carbohydrate derivative binding; GO:0032553 ribonucleotide binding; GO:0005488 binding; GO:0032550 purine ribonucleoside binding; GO:0043168…	K16948			IPR027417; IPR030379;	P-loop containing nucleoside triphosphate hydrolase; Septin-type guanine nucleotide-binding (G) domain;
A0A1D8PCY5	263	K	Septin	CDC12	1	5.29092e-07	105.53	YPWGVVEVENDQHCDFK(1)K	3	-1.7934	1	nucleus			GO:1901265 nucleoside phosphate binding; GO:0001882 nucleoside binding; GO:0043167 ion binding; GO:0000166 nucleotide binding; GO:1901363 heterocyclic compound binding; GO:0097159 organic cyclic compound binding; GO:0032549 ribonucleoside binding; GO:0097367 carbohydrate derivative binding; GO:0032553 ribonucleotide binding; GO:0005488 binding; GO:0032550 purine ribonucleoside binding; GO:0043168…	K16948			IPR027417; IPR030379;	P-loop containing nucleoside triphosphate hydrolase; Septin-type guanine nucleotide-binding (G) domain;
A0A1D8PCY5	336	K	Septin	CDC12	1	0.0336373	70.942	FK(1)EEEDALKK	2	0.9294	2	nucleus			GO:1901265 nucleoside phosphate binding; GO:0001882 nucleoside binding; GO:0043167 ion binding; GO:0000166 nucleotide binding; GO:1901363 heterocyclic compound binding; GO:0097159 organic cyclic compound binding; GO:0032549 ribonucleoside binding; GO:0097367 carbohydrate derivative binding; GO:0032553 ribonucleotide binding; GO:0005488 binding; GO:0032550 purine ribonucleoside binding; GO:0043168…	K16948			IPR027417; IPR030379;	P-loop containing nucleoside triphosphate hydrolase; Septin-type guanine nucleotide-binding (G) domain;
Q5AG43	212	K	Ribosomal 40S subunit protein S5	RPS5	1	0.00103529	76.228	GSSTSYAIK(1)K	2	1.202	1	nucleus	GO:0006518 peptide metabolic process; GO:0043043 peptide biosynthetic process; GO:0044267 cellular protein metabolic process; GO:0006807 nitrogen compound metabolic process; GO:0009058 biosynthetic process; GO:0043603 cellular amide metabolic process; GO:0044238 primary metabolic process; GO:1901566 organonitrogen compound biosynthetic process; GO:1901576 organic substance biosynthetic process; G…	GO:0005840 ribosome; GO:0043229 intracellular organelle; GO:0043232 intracellular non-membrane-bounded organelle; GO:0015935 small ribosomal subunit; GO:0044446 intracellular organelle part; GO:0005737 cytoplasm; GO:0032991 macromolecular complex; GO:0044424 intracellular part; GO:0005623 cell; GO:0044422 organelle part; GO:0043228 non-membrane-bounded organelle; GO:0043226 organelle; GO:0044391 …	GO:0097159 organic cyclic compound binding; GO:1901363 heterocyclic compound binding; GO:0003723 RNA binding; GO:0005488 binding; GO:0003676 nucleic acid binding; GO:0005198 structural molecule activity; GO:0003735 structural constituent of ribosome;	K02989	RP-S5e; small subunit ribosomal protein S5e	cal03010 Ribosome - Candida albicans;	IPR023798;	Ribosomal protein S7 domain;
Q5AG43	45	K	Ribosomal 40S subunit protein S5	RPS5	1	8.10485e-08	108.66	LFNK(1)WSFEDVEVK	2	0.28324	2	nucleus	GO:0006518 peptide metabolic process; GO:0043043 peptide biosynthetic process; GO:0044267 cellular protein metabolic process; GO:0006807 nitrogen compound metabolic process; GO:0009058 biosynthetic process; GO:0043603 cellular amide metabolic process; GO:0044238 primary metabolic process; GO:1901566 organonitrogen compound biosynthetic process; GO:1901576 organic substance biosynthetic process; G…	GO:0005840 ribosome; GO:0043229 intracellular organelle; GO:0043232 intracellular non-membrane-bounded organelle; GO:0015935 small ribosomal subunit; GO:0044446 intracellular organelle part; GO:0005737 cytoplasm; GO:0032991 macromolecular complex; GO:0044424 intracellular part; GO:0005623 cell; GO:0044422 organelle part; GO:0043228 non-membrane-bounded organelle; GO:0043226 organelle; GO:0044391 …	GO:0097159 organic cyclic compound binding; GO:1901363 heterocyclic compound binding; GO:0003723 RNA binding; GO:0005488 binding; GO:0003676 nucleic acid binding; GO:0005198 structural molecule activity; GO:0003735 structural constituent of ribosome;	K02989	RP-S5e; small subunit ribosomal protein S5e	cal03010 Ribosome - Candida albicans;	IPR023798;	Ribosomal protein S7 domain;
Q5AG43	80	K	Ribosomal 40S subunit protein S5	RPS5	1	3.02367e-08	113.47	NPVFVSHTAGK(1)YASK(1)R	3	1.035	1	nucleus	GO:0006518 peptide metabolic process; GO:0043043 peptide biosynthetic process; GO:0044267 cellular protein metabolic process; GO:0006807 nitrogen compound metabolic process; GO:0009058 biosynthetic process; GO:0043603 cellular amide metabolic process; GO:0044238 primary metabolic process; GO:1901566 organonitrogen compound biosynthetic process; GO:1901576 organic substance biosynthetic process; G…	GO:0005840 ribosome; GO:0043229 intracellular organelle; GO:0043232 intracellular non-membrane-bounded organelle; GO:0015935 small ribosomal subunit; GO:0044446 intracellular organelle part; GO:0005737 cytoplasm; GO:0032991 macromolecular complex; GO:0044424 intracellular part; GO:0005623 cell; GO:0044422 organelle part; GO:0043228 non-membrane-bounded organelle; GO:0043226 organelle; GO:0044391 …	GO:0097159 organic cyclic compound binding; GO:1901363 heterocyclic compound binding; GO:0003723 RNA binding; GO:0005488 binding; GO:0003676 nucleic acid binding; GO:0005198 structural molecule activity; GO:0003735 structural constituent of ribosome;	K02989	RP-S5e; small subunit ribosomal protein S5e	cal03010 Ribosome - Candida albicans;	IPR023798;	Ribosomal protein S7 domain;
Q5AG43	76	K	Ribosomal 40S subunit protein S5	RPS5	1	2.37243e-14	148.41	NPVFVSHTAGK(1)YASK(1)R	3	1.035	5	nucleus	GO:0006518 peptide metabolic process; GO:0043043 peptide biosynthetic process; GO:0044267 cellular protein metabolic process; GO:0006807 nitrogen compound metabolic process; GO:0009058 biosynthetic process; GO:0043603 cellular amide metabolic process; GO:0044238 primary metabolic process; GO:1901566 organonitrogen compound biosynthetic process; GO:1901576 organic substance biosynthetic process; G…	GO:0005840 ribosome; GO:0043229 intracellular organelle; GO:0043232 intracellular non-membrane-bounded organelle; GO:0015935 small ribosomal subunit; GO:0044446 intracellular organelle part; GO:0005737 cytoplasm; GO:0032991 macromolecular complex; GO:0044424 intracellular part; GO:0005623 cell; GO:0044422 organelle part; GO:0043228 non-membrane-bounded organelle; GO:0043226 organelle; GO:0044391 …	GO:0097159 organic cyclic compound binding; GO:1901363 heterocyclic compound binding; GO:0003723 RNA binding; GO:0005488 binding; GO:0003676 nucleic acid binding; GO:0005198 structural molecule activity; GO:0003735 structural constituent of ribosome;	K02989	RP-S5e; small subunit ribosomal protein S5e	cal03010 Ribosome - Candida albicans;	IPR023798;	Ribosomal protein S7 domain;
Q5AG43	41	K	Ribosomal 40S subunit protein S5	RPS5	1	0.01322	66.993	EVK(1)LFNK	2	-0.80245	1	nucleus	GO:0006518 peptide metabolic process; GO:0043043 peptide biosynthetic process; GO:0044267 cellular protein metabolic process; GO:0006807 nitrogen compound metabolic process; GO:0009058 biosynthetic process; GO:0043603 cellular amide metabolic process; GO:0044238 primary metabolic process; GO:1901566 organonitrogen compound biosynthetic process; GO:1901576 organic substance biosynthetic process; G…	GO:0005840 ribosome; GO:0043229 intracellular organelle; GO:0043232 intracellular non-membrane-bounded organelle; GO:0015935 small ribosomal subunit; GO:0044446 intracellular organelle part; GO:0005737 cytoplasm; GO:0032991 macromolecular complex; GO:0044424 intracellular part; GO:0005623 cell; GO:0044422 organelle part; GO:0043228 non-membrane-bounded organelle; GO:0043226 organelle; GO:0044391 …	GO:0097159 organic cyclic compound binding; GO:1901363 heterocyclic compound binding; GO:0003723 RNA binding; GO:0005488 binding; GO:0003676 nucleic acid binding; GO:0005198 structural molecule activity; GO:0003735 structural constituent of ribosome;	K02989	RP-S5e; small subunit ribosomal protein S5e	cal03010 Ribosome - Candida albicans;	IPR023798;	Ribosomal protein S7 domain;
A0A1D8PR52	292	K	GTPase	orf19.6463	1	1.04301e-06	89.344	FMEAVDNK(1)VDEYNEFYK	2	-2.1856	1	mitochondria			GO:0016462 pyrophosphatase activity; GO:0003824 catalytic activity; GO:0003924 GTPase activity; GO:0016817 hydrolase activity, acting on acid anhydrides; GO:0016787 hydrolase activity; GO:0016818 hydrolase activity, acting on acid anhydrides, in phosphorus-containing anhydrides; GO:0017111 nucleoside-triphosphatase activity;	K06883			IPR027417;	P-loop containing nucleoside triphosphate hydrolase;
A0A1D8PNM3	107	K	mRNA splicing protein	orf19.4340.1	1	1.33565e-06	111.94	IDK(1)ESVEEEEK	2	0.2525	1	nucleus	GO:0044085 cellular component biogenesis; GO:0016043 cellular component organization; GO:0022613 ribonucleoprotein complex biogenesis; GO:0022618 ribonucleoprotein complex assembly; GO:0006725 cellular aromatic compound metabolic process; GO:0044237 cellular metabolic process; GO:0071704 organic substance metabolic process; GO:0000398 mRNA splicing, via spliceosome; GO:0008152 metabolic process; …	GO:0043229 intracellular organelle; GO:0044446 intracellular organelle part; GO:0032991 macromolecular complex; GO:0044424 intracellular part; GO:0005681 spliceosomal complex; GO:0005623 cell; GO:0044422 organelle part; GO:0043226 organelle; GO:0043231 intracellular membrane-bounded organelle; GO:0005634 nucleus; GO:0044464 cell part; GO:0005622 intracellular; GO:1990904 ribonucleoprotein complex…		K11098	SNRPF; small nuclear ribonucleoprotein F	cal03040 Spliceosome - Candida albicans;	IPR001163; IPR010920;	LSM domain, eukaryotic/archaea-type; LSM domain;
Q5AEN2	174	K	Ribosomal 60S subunit protein L9B	RPL9B	1	5.80431e-17	191.52	K(1)FLDGIYVSER	2	-1.0296	2	cytoplasm,nucleus	GO:0006518 peptide metabolic process; GO:0043043 peptide biosynthetic process; GO:0044267 cellular protein metabolic process; GO:0006807 nitrogen compound metabolic process; GO:0009058 biosynthetic process; GO:0043603 cellular amide metabolic process; GO:0044238 primary metabolic process; GO:1901566 organonitrogen compound biosynthetic process; GO:1901576 organic substance biosynthetic process; G…	GO:0005840 ribosome; GO:0043226 organelle; GO:0043229 intracellular organelle; GO:0043232 intracellular non-membrane-bounded organelle; GO:0044464 cell part; GO:0005622 intracellular; GO:0005737 cytoplasm; GO:0032991 macromolecular complex; GO:0044424 intracellular part; GO:1990904 ribonucleoprotein complex; GO:0005623 cell; GO:0030529 intracellular ribonucleoprotein complex; GO:0044444 cytoplasm…	GO:0097159 organic cyclic compound binding; GO:1901363 heterocyclic compound binding; GO:0003723 RNA binding; GO:0005488 binding; GO:0003676 nucleic acid binding; GO:0005198 structural molecule activity; GO:0003735 structural constituent of ribosome; GO:0019843 rRNA binding;	K02940	RP-L9e; large subunit ribosomal protein L9e	cal03010 Ribosome - Candida albicans;	IPR020040;	Ribosomal protein L6, alpha-beta domain;
Q5AEN2	39	K	Ribosomal 60S subunit protein L9B	RPL9B	1	3.3774e-16	152.38	GELTK(1)DLK(1)HIDVTFNK	3	-0.34397	5	cytoplasm,nucleus	GO:0006518 peptide metabolic process; GO:0043043 peptide biosynthetic process; GO:0044267 cellular protein metabolic process; GO:0006807 nitrogen compound metabolic process; GO:0009058 biosynthetic process; GO:0043603 cellular amide metabolic process; GO:0044238 primary metabolic process; GO:1901566 organonitrogen compound biosynthetic process; GO:1901576 organic substance biosynthetic process; G…	GO:0005840 ribosome; GO:0043226 organelle; GO:0043229 intracellular organelle; GO:0043232 intracellular non-membrane-bounded organelle; GO:0044464 cell part; GO:0005622 intracellular; GO:0005737 cytoplasm; GO:0032991 macromolecular complex; GO:0044424 intracellular part; GO:1990904 ribonucleoprotein complex; GO:0005623 cell; GO:0030529 intracellular ribonucleoprotein complex; GO:0044444 cytoplasm…	GO:0097159 organic cyclic compound binding; GO:1901363 heterocyclic compound binding; GO:0003723 RNA binding; GO:0005488 binding; GO:0003676 nucleic acid binding; GO:0005198 structural molecule activity; GO:0003735 structural constituent of ribosome; GO:0019843 rRNA binding;	K02940	RP-L9e; large subunit ribosomal protein L9e	cal03010 Ribosome - Candida albicans;	IPR020040;	Ribosomal protein L6, alpha-beta domain;
Q5AEN2	36	K	Ribosomal 60S subunit protein L9B	RPL9B	1	0.000108658	81.448	GELTK(1)DLK(1)HIDVTFNK	3	-0.34397	1	cytoplasm,nucleus	GO:0006518 peptide metabolic process; GO:0043043 peptide biosynthetic process; GO:0044267 cellular protein metabolic process; GO:0006807 nitrogen compound metabolic process; GO:0009058 biosynthetic process; GO:0043603 cellular amide metabolic process; GO:0044238 primary metabolic process; GO:1901566 organonitrogen compound biosynthetic process; GO:1901576 organic substance biosynthetic process; G…	GO:0005840 ribosome; GO:0043226 organelle; GO:0043229 intracellular organelle; GO:0043232 intracellular non-membrane-bounded organelle; GO:0044464 cell part; GO:0005622 intracellular; GO:0005737 cytoplasm; GO:0032991 macromolecular complex; GO:0044424 intracellular part; GO:1990904 ribonucleoprotein complex; GO:0005623 cell; GO:0030529 intracellular ribonucleoprotein complex; GO:0044444 cytoplasm…	GO:0097159 organic cyclic compound binding; GO:1901363 heterocyclic compound binding; GO:0003723 RNA binding; GO:0005488 binding; GO:0003676 nucleic acid binding; GO:0005198 structural molecule activity; GO:0003735 structural constituent of ribosome; GO:0019843 rRNA binding;	K02940	RP-L9e; large subunit ribosomal protein L9e	cal03010 Ribosome - Candida albicans;	IPR020040;	Ribosomal protein L6, alpha-beta domain;
Q5AEN2	26	K	Ribosomal 60S subunit protein L9B	RPL9B	1	0.0389569	42.864	VVK(1)VTGPR	2	-0.59074	1	cytoplasm,nucleus	GO:0006518 peptide metabolic process; GO:0043043 peptide biosynthetic process; GO:0044267 cellular protein metabolic process; GO:0006807 nitrogen compound metabolic process; GO:0009058 biosynthetic process; GO:0043603 cellular amide metabolic process; GO:0044238 primary metabolic process; GO:1901566 organonitrogen compound biosynthetic process; GO:1901576 organic substance biosynthetic process; G…	GO:0005840 ribosome; GO:0043226 organelle; GO:0043229 intracellular organelle; GO:0043232 intracellular non-membrane-bounded organelle; GO:0044464 cell part; GO:0005622 intracellular; GO:0005737 cytoplasm; GO:0032991 macromolecular complex; GO:0044424 intracellular part; GO:1990904 ribonucleoprotein complex; GO:0005623 cell; GO:0030529 intracellular ribonucleoprotein complex; GO:0044444 cytoplasm…	GO:0097159 organic cyclic compound binding; GO:1901363 heterocyclic compound binding; GO:0003723 RNA binding; GO:0005488 binding; GO:0003676 nucleic acid binding; GO:0005198 structural molecule activity; GO:0003735 structural constituent of ribosome; GO:0019843 rRNA binding;	K02940	RP-L9e; large subunit ribosomal protein L9e	cal03010 Ribosome - Candida albicans;	IPR020040;	Ribosomal protein L6, alpha-beta domain;
Q5AEN2	121	K	Ribosomal 60S subunit protein L9B	RPL9B	1	0.00653227	107.59	NFLGEK(1)R	2	0.62074	1	cytoplasm,nucleus	GO:0006518 peptide metabolic process; GO:0043043 peptide biosynthetic process; GO:0044267 cellular protein metabolic process; GO:0006807 nitrogen compound metabolic process; GO:0009058 biosynthetic process; GO:0043603 cellular amide metabolic process; GO:0044238 primary metabolic process; GO:1901566 organonitrogen compound biosynthetic process; GO:1901576 organic substance biosynthetic process; G…	GO:0005840 ribosome; GO:0043226 organelle; GO:0043229 intracellular organelle; GO:0043232 intracellular non-membrane-bounded organelle; GO:0044464 cell part; GO:0005622 intracellular; GO:0005737 cytoplasm; GO:0032991 macromolecular complex; GO:0044424 intracellular part; GO:1990904 ribonucleoprotein complex; GO:0005623 cell; GO:0030529 intracellular ribonucleoprotein complex; GO:0044444 cytoplasm…	GO:0097159 organic cyclic compound binding; GO:1901363 heterocyclic compound binding; GO:0003723 RNA binding; GO:0005488 binding; GO:0003676 nucleic acid binding; GO:0005198 structural molecule activity; GO:0003735 structural constituent of ribosome; GO:0019843 rRNA binding;	K02940	RP-L9e; large subunit ribosomal protein L9e	cal03010 Ribosome - Candida albicans;	IPR020040;	Ribosomal protein L6, alpha-beta domain;
Q5AEN2	47	K	Ribosomal 60S subunit protein L9B	RPL9B	1	2.29587e-11	138.45	HIDVTFNK(1)INNR	2	1.2733	3	cytoplasm,nucleus	GO:0006518 peptide metabolic process; GO:0043043 peptide biosynthetic process; GO:0044267 cellular protein metabolic process; GO:0006807 nitrogen compound metabolic process; GO:0009058 biosynthetic process; GO:0043603 cellular amide metabolic process; GO:0044238 primary metabolic process; GO:1901566 organonitrogen compound biosynthetic process; GO:1901576 organic substance biosynthetic process; G…	GO:0005840 ribosome; GO:0043226 organelle; GO:0043229 intracellular organelle; GO:0043232 intracellular non-membrane-bounded organelle; GO:0044464 cell part; GO:0005622 intracellular; GO:0005737 cytoplasm; GO:0032991 macromolecular complex; GO:0044424 intracellular part; GO:1990904 ribonucleoprotein complex; GO:0005623 cell; GO:0030529 intracellular ribonucleoprotein complex; GO:0044444 cytoplasm…	GO:0097159 organic cyclic compound binding; GO:1901363 heterocyclic compound binding; GO:0003723 RNA binding; GO:0005488 binding; GO:0003676 nucleic acid binding; GO:0005198 structural molecule activity; GO:0003735 structural constituent of ribosome; GO:0019843 rRNA binding;	K02940	RP-L9e; large subunit ribosomal protein L9e	cal03010 Ribosome - Candida albicans;	IPR020040;	Ribosomal protein L6, alpha-beta domain;
A0A1D8PRP6	148	K	Mitochondrial 54S ribosomal protein YmL9	CAALFM_CR00490WA	1	0.00249666	103.02	IGEFK(1)IR	2	-0.15394	1	mitochondria	GO:0006518 peptide metabolic process; GO:0043043 peptide biosynthetic process; GO:0044267 cellular protein metabolic process; GO:0006807 nitrogen compound metabolic process; GO:0009058 biosynthetic process; GO:0043603 cellular amide metabolic process; GO:0044238 primary metabolic process; GO:1901566 organonitrogen compound biosynthetic process; GO:1901576 organic substance biosynthetic process; G…	GO:0005840 ribosome; GO:0043226 organelle; GO:0043229 intracellular organelle; GO:0043232 intracellular non-membrane-bounded organelle; GO:0044464 cell part; GO:0005622 intracellular; GO:0005737 cytoplasm; GO:0032991 macromolecular complex; GO:0044424 intracellular part; GO:1990904 ribonucleoprotein complex; GO:0005623 cell; GO:0030529 intracellular ribonucleoprotein complex; GO:0044444 cytoplasm…	GO:0003735 structural constituent of ribosome; GO:0005198 structural molecule activity;	K02906	RP-L3; large subunit ribosomal protein L3	cal03010 Ribosome - Candida albicans;	IPR009000;	Translation protein, beta-barrel domain;
A0A1D8PE13	34	K	Chromatin-remodeling ATPase	orf19.4437	1	0.00248957	102.77	YFTK(1)TEK	2	0.75793	1	nucleus	GO:0016043 cellular component organization; GO:0006338 chromatin remodeling; GO:0051276 chromosome organization; GO:0006996 organelle organization; GO:0006325 chromatin organization; GO:0043044 ATP-dependent chromatin remodeling; GO:0009987 cellular process; GO:0071840 cellular component organization or biogenesis;	GO:0043229 intracellular organelle; GO:0044446 intracellular organelle part; GO:0032991 macromolecular complex; GO:0044424 intracellular part; GO:0070603 SWI/SNF superfamily-type complex; GO:0005623 cell; GO:0044422 organelle part; GO:0031010 ISWI-type complex; GO:0043231 intracellular membrane-bounded organelle; GO:0043226 organelle; GO:0005634 nucleus; GO:0016589 NURF complex; GO:0005622 intrac…	GO:0003677 DNA binding; GO:0005524 ATP binding; GO:1901265 nucleoside phosphate binding; GO:0044877 macromolecular complex binding; GO:0001882 nucleoside binding; GO:0043167 ion binding; GO:0016817 hydrolase activity, acting on acid anhydrides; GO:0016787 hydrolase activity; GO:0003682 chromatin binding; GO:0000166 nucleotide binding; GO:0017111 nucleoside-triphosphatase activity; GO:0016887 ATPa…	K11654			IPR015194; IPR027417; IPR017884; IPR000330; IPR001005; IPR015195; IPR009057; IPR014001; IPR001650;	ISWI, HAND domain; P-loop containing nucleoside triphosphate hydrolase; SANT domain; SNF2-related, N-terminal domain; SANT/Myb domain; SLIDE domain; Homeobox domain-like; Helicase superfamily 1/2, ATP-binding domain; Helicase, C-terminal;
Q5AGF9	132	K	Pyridoxal 5'-phosphate synthase	orf19.4220	1	0.0012956	66.267	TVDGK(1)DFDFYK	2	-3.7022	1	nucleus	GO:0051188 cofactor biosynthetic process; GO:0006725 cellular aromatic compound metabolic process; GO:1901615 organic hydroxy compound metabolic process; GO:0042822 pyridoxal phosphate metabolic process; GO:0044699 single-organism process; GO:0009058 biosynthetic process; GO:1901566 organonitrogen compound biosynthetic process; GO:0072524 pyridine-containing compound metabolic process; GO:0044237…		GO:0004733 pyridoxamine-phosphate oxidase activity; GO:1901265 nucleoside phosphate binding; GO:0043167 ion binding; GO:0000166 nucleotide binding; GO:0048037 cofactor binding; GO:0016491 oxidoreductase activity; GO:1901363 heterocyclic compound binding; GO:0097159 organic cyclic compound binding; GO:0097367 carbohydrate derivative binding; GO:0003824 catalytic activity; GO:0032553 ribonucleotide…				IPR012349; IPR011576;	FMN-binding split barrel; Pyridoxamine 5'-phosphate oxidase-like, FMN-binding domain;
Q5AGF9	138	K	Pyridoxal 5'-phosphate synthase	orf19.4220	1	0.00422142	69.261	DFDFYK(1)SLHLNNSK	2	-2.9276	1	nucleus	GO:0051188 cofactor biosynthetic process; GO:0006725 cellular aromatic compound metabolic process; GO:1901615 organic hydroxy compound metabolic process; GO:0042822 pyridoxal phosphate metabolic process; GO:0044699 single-organism process; GO:0009058 biosynthetic process; GO:1901566 organonitrogen compound biosynthetic process; GO:0072524 pyridine-containing compound metabolic process; GO:0044237…		GO:0004733 pyridoxamine-phosphate oxidase activity; GO:1901265 nucleoside phosphate binding; GO:0043167 ion binding; GO:0000166 nucleotide binding; GO:0048037 cofactor binding; GO:0016491 oxidoreductase activity; GO:1901363 heterocyclic compound binding; GO:0097159 organic cyclic compound binding; GO:0097367 carbohydrate derivative binding; GO:0003824 catalytic activity; GO:0032553 ribonucleotide…				IPR012349; IPR011576;	FMN-binding split barrel; Pyridoxamine 5'-phosphate oxidase-like, FMN-binding domain;
Q5ANB2	811	K	ATP-dependent RNA helicase DBP10	DBP10	1	0.011141	59.153	SGK(1)FDEWR	2	0.69608	1	nucleus	GO:0016072 rRNA metabolic process; GO:0006396 RNA processing; GO:0034470 ncRNA processing; GO:0044085 cellular component biogenesis; GO:0022613 ribonucleoprotein complex biogenesis; GO:0006725 cellular aromatic compound metabolic process; GO:0006807 nitrogen compound metabolic process; GO:0042254 ribosome biogenesis; GO:1901360 organic cyclic compound metabolic process; GO:0044238 primary metabol…	GO:0043229 intracellular organelle; GO:0043232 intracellular non-membrane-bounded organelle; GO:0044446 intracellular organelle part; GO:0031981 nuclear lumen; GO:0044424 intracellular part; GO:0005730 nucleolus; GO:0005623 cell; GO:0044422 organelle part; GO:0043228 non-membrane-bounded organelle; GO:0043231 intracellular membrane-bounded organelle; GO:0043226 organelle; GO:0031974 membrane-encl…	GO:1901265 nucleoside phosphate binding; GO:0008026 ATP-dependent helicase activity; GO:0016817 hydrolase activity, acting on acid anhydrides; GO:0016787 hydrolase activity; GO:0016887 ATPase activity; GO:1901363 heterocyclic compound binding; GO:0097159 organic cyclic compound binding; GO:0016462 pyrophosphatase activity; GO:0003824 catalytic activity; GO:0032553 ribonucleotide binding; GO:00054…	K14808			IPR011545; IPR014014; IPR012541; IPR014001; IPR027417; IPR001650;	DEAD/DEAH box helicase domain; RNA helicase, DEAD-box type, Q motif; DBP10, C-terminal; Helicase superfamily 1/2, ATP-binding domain; P-loop containing nucleoside triphosphate hydrolase; Helicase, C-terminal;
P0C075	6	K	Autophagy-related protein 8	ATG8	1	0.000273855	73.435	SQFK(1)DEHPFEK	3	-0.57165	2	nucleus	GO:0045184 establishment of protein localization; GO:0006810 transport; GO:0008152 metabolic process; GO:0044248 cellular catabolic process; GO:0071702 organic substance transport; GO:0008104 protein localization; GO:0033036 macromolecule localization; GO:0051179 localization; GO:0006914 autophagy; GO:0009056 catabolic process; GO:0009987 cellular process; GO:0044237 cellular metabolic process; G…	GO:0097708 intracellular vesicle; GO:0043229 intracellular organelle; GO:0016020 membrane; GO:0098588 bounding membrane of organelle; GO:0031090 organelle membrane; GO:0031410 cytoplasmic vesicle; GO:0044446 intracellular organelle part; GO:0005737 cytoplasm; GO:0031982 vesicle; GO:0044424 intracellular part; GO:0005623 cell; GO:0044422 organelle part; GO:0005776 autophagosome; GO:0043226 organel…		K08341	GABARAP; GABA(A) receptor-associated protein	cal04138 Autophagy - yeast - Candida albicans;	IPR029071;	Ubiquitin-related domain;
A0A1D8PP79	369	K	Uncharacterized protein	orf19.4029	1	0.00269755	89.123	IYK(1)WDAR	2	-0.036212	1	cytoplasm			GO:0005515 protein binding; GO:0005488 binding;				IPR017986; IPR015943;	WD40-repeat-containing domain; WD40/YVTN repeat-like-containing domain;
A0A1D8PNP9	47	K	Sm-like protein	orf19.2639.1	1	0.00232386	97.071	VK(1)FIGGR	2	-0.32668	2	nucleus	GO:0006725 cellular aromatic compound metabolic process; GO:0060255 regulation of macromolecule metabolic process; GO:0048519 negative regulation of biological process; GO:0044237 cellular metabolic process; GO:0071704 organic substance metabolic process; GO:0044270 cellular nitrogen compound catabolic process; GO:0000398 mRNA splicing, via spliceosome; GO:0008152 metabolic process; GO:0000377 RN…	GO:0044464 cell part; GO:0005622 intracellular; GO:0032991 macromolecular complex; GO:0044424 intracellular part; GO:1990904 ribonucleoprotein complex; GO:0005623 cell; GO:0030529 intracellular ribonucleoprotein complex;		K12626	LSM7; U6 snRNA-associated Sm-like protein LSm7	cal03040 Spliceosome - Candida albicans; cal03018 RNA degradation - Candida albicans;	IPR001163; IPR010920;	LSM domain, eukaryotic/archaea-type; LSM domain;
A0A1D8PMP0	117	K	Oye32p	OYE32	1	3.09321e-08	73.227	GPGITIVESTAVSPEGGLSPHDLGIWK(1)DEQAEK	4	2.0541	1	cytoplasm	GO:0044699 single-organism process; GO:0008152 metabolic process; GO:0055114 oxidation-reduction process; GO:0044710 single-organism metabolic process;		GO:0097159 organic cyclic compound binding; GO:1901363 heterocyclic compound binding; GO:0097367 carbohydrate derivative binding; GO:1901265 nucleoside phosphate binding; GO:0003824 catalytic activity; GO:0032553 ribonucleotide binding; GO:0005488 binding; GO:0043167 ion binding; GO:0043168 anion binding; GO:0000166 nucleotide binding; GO:0010181 FMN binding; GO:0048037 cofactor binding; GO:00164…				IPR001155; IPR013785;	NADH:flavin oxidoreductase/NADH oxidase, N-terminal; Aldolase-type TIM barrel;
A0A1D8PMP0	258	K	Oye32p	OYE32	1	0.000109428	89.561	FLK(1)EVIDSVK	2	0.65651	1	cytoplasm	GO:0044699 single-organism process; GO:0008152 metabolic process; GO:0055114 oxidation-reduction process; GO:0044710 single-organism metabolic process;		GO:0097159 organic cyclic compound binding; GO:1901363 heterocyclic compound binding; GO:0097367 carbohydrate derivative binding; GO:1901265 nucleoside phosphate binding; GO:0003824 catalytic activity; GO:0032553 ribonucleotide binding; GO:0005488 binding; GO:0043167 ion binding; GO:0043168 anion binding; GO:0000166 nucleotide binding; GO:0010181 FMN binding; GO:0048037 cofactor binding; GO:00164…				IPR001155; IPR013785;	NADH:flavin oxidoreductase/NADH oxidase, N-terminal; Aldolase-type TIM barrel;
A0A1D8PHU6	238	K	Putative phosphoric monoester hydrolase	orf19.2269	1	0.0376276	49.423	K(1)ISDFVEN	2	-0.14458	1	cytoplasm,nucleus	GO:0008152 metabolic process; GO:0016311 dephosphorylation; GO:0044237 cellular metabolic process; GO:0006793 phosphorus metabolic process; GO:0009987 cellular process; GO:0006796 phosphate-containing compound metabolic process;		GO:0016787 hydrolase activity; GO:0042578 phosphoric ester hydrolase activity; GO:0003824 catalytic activity; GO:0016791 phosphatase activity; GO:0016788 hydrolase activity, acting on ester bonds;				IPR023214;	HAD-like domain;
A0A1D8PHU6	231	K	Putative phosphoric monoester hydrolase	orf19.2269	1	0.00339698	67.113	VSK(1)IIDGEK	2	-0.54008	1	cytoplasm,nucleus	GO:0008152 metabolic process; GO:0016311 dephosphorylation; GO:0044237 cellular metabolic process; GO:0006793 phosphorus metabolic process; GO:0009987 cellular process; GO:0006796 phosphate-containing compound metabolic process;		GO:0016787 hydrolase activity; GO:0042578 phosphoric ester hydrolase activity; GO:0003824 catalytic activity; GO:0016791 phosphatase activity; GO:0016788 hydrolase activity, acting on ester bonds;				IPR023214;	HAD-like domain;
A0A1D8PHU6	228	K	Putative phosphoric monoester hydrolase	orf19.2269	1	1.13091e-05	93.5	IPYTEFNDFQDILSK(1)VSK	2	-2.3563	1	cytoplasm,nucleus	GO:0008152 metabolic process; GO:0016311 dephosphorylation; GO:0044237 cellular metabolic process; GO:0006793 phosphorus metabolic process; GO:0009987 cellular process; GO:0006796 phosphate-containing compound metabolic process;		GO:0016787 hydrolase activity; GO:0042578 phosphoric ester hydrolase activity; GO:0003824 catalytic activity; GO:0016791 phosphatase activity; GO:0016788 hydrolase activity, acting on ester bonds;				IPR023214;	HAD-like domain;
A0A1D8PHU6	49	K	Putative phosphoric monoester hydrolase	orf19.2269	1	0.000346889	91.867	ILEGK(1)QSFR	2	0.26006	1	cytoplasm,nucleus	GO:0008152 metabolic process; GO:0016311 dephosphorylation; GO:0044237 cellular metabolic process; GO:0006793 phosphorus metabolic process; GO:0009987 cellular process; GO:0006796 phosphate-containing compound metabolic process;		GO:0016787 hydrolase activity; GO:0042578 phosphoric ester hydrolase activity; GO:0003824 catalytic activity; GO:0016791 phosphatase activity; GO:0016788 hydrolase activity, acting on ester bonds;				IPR023214;	HAD-like domain;
A0A1D8PHU6	144	K	Putative phosphoric monoester hydrolase	orf19.2269	1	1.25102e-06	92.034	VDGDNWEILFK(1)DPDSGFGHDK	3	-1.0149	1	cytoplasm,nucleus	GO:0008152 metabolic process; GO:0016311 dephosphorylation; GO:0044237 cellular metabolic process; GO:0006793 phosphorus metabolic process; GO:0009987 cellular process; GO:0006796 phosphate-containing compound metabolic process;		GO:0016787 hydrolase activity; GO:0042578 phosphoric ester hydrolase activity; GO:0003824 catalytic activity; GO:0016791 phosphatase activity; GO:0016788 hydrolase activity, acting on ester bonds;				IPR023214;	HAD-like domain;
A0A1D8PHU6	44	K	Putative phosphoric monoester hydrolase	orf19.2269	1	0.000153903	81.625	MIINDK(1)ILEGK	2	-0.20495	1	cytoplasm,nucleus	GO:0008152 metabolic process; GO:0016311 dephosphorylation; GO:0044237 cellular metabolic process; GO:0006793 phosphorus metabolic process; GO:0009987 cellular process; GO:0006796 phosphate-containing compound metabolic process;		GO:0016787 hydrolase activity; GO:0042578 phosphoric ester hydrolase activity; GO:0003824 catalytic activity; GO:0016791 phosphatase activity; GO:0016788 hydrolase activity, acting on ester bonds;				IPR023214;	HAD-like domain;
Q5A508	117	K	Uncharacterized protein	orf19.938	1	0.00519445	80.165	HK(1)FMEYK	2	2.71	1	nucleus
A0A1D8PFV6	4	K	Uncharacterized protein	orf19.7244	1	0.000188849	102.06	SLK(1)YLDTAR	2	-1.3623	1	cytoplasm,mitochondria	GO:0008152 metabolic process;		GO:0003824 catalytic activity;				IPR011234;	Fumarylacetoacetase, C-terminal-related;
A0A1D8PFV6	216	K	Uncharacterized protein	orf19.7244	0.999967	6.56817e-06	92.474	VIEEIK(1)FDAEEKPGPYEYK	3	0.53434	1	cytoplasm,mitochondria	GO:0008152 metabolic process;		GO:0003824 catalytic activity;				IPR011234;	Fumarylacetoacetase, C-terminal-related;
A0A1D8PFV6	229	K	Uncharacterized protein	orf19.7244	0.999914	0.0193644	68.751	FDAEEKPGPYEYK(1)QI	2	1.2857	2	cytoplasm,mitochondria	GO:0008152 metabolic process;		GO:0003824 catalytic activity;				IPR011234;	Fumarylacetoacetase, C-terminal-related;
A0A1D8PQ43	22	K	Ribonuclease H	orf19.5614	1	1.89596e-09	111.53	TGVYSNWGDCK(1)EQVHGYSGASYK	3	-0.55962	1	mitochondria	GO:0006725 cellular aromatic compound metabolic process; GO:1901360 organic cyclic compound metabolic process; GO:0006807 nitrogen compound metabolic process; GO:0044238 primary metabolic process; GO:0044237 cellular metabolic process; GO:0071704 organic substance metabolic process; GO:0016070 RNA metabolic process; GO:0008152 metabolic process; GO:0090501 RNA phosphodiester bond hydrolysis; GO:0…		GO:0000287 magnesium ion binding; GO:0004523 RNA-DNA hybrid ribonuclease activity; GO:0043167 ion binding; GO:0004521 endoribonuclease activity; GO:0016891 endoribonuclease activity, producing 5'-phosphomonoesters; GO:0016787 hydrolase activity; GO:0097159 organic cyclic compound binding; GO:1901363 heterocyclic compound binding; GO:0016893 endonuclease activity, active with either ribo- or deoxy…	K03469			IPR009027; IPR012337; IPR011320; IPR002156;	Ribosomal protein L9/RNase H1, N-terminal; Ribonuclease H-like domain; Ribonuclease H1, N-terminal; Ribonuclease H domain;
A0A1D8PT27	612	K	Aconitate hydratase, mitochondrial	ACO2	1	2.23294e-08	110.74	YK(1)GHLENISYNTLIGAVNK	3	-0.30964	1	mitochondria	GO:0072350 tricarboxylic acid metabolic process; GO:0055114 oxidation-reduction process; GO:0044281 small molecule metabolic process; GO:0044763 single-organism cellular process; GO:0006099 tricarboxylic acid cycle; GO:0044699 single-organism process; GO:0044238 primary metabolic process; GO:0045333 cellular respiration; GO:0044237 cellular metabolic process; GO:0071704 organic substance metaboli…	GO:0043226 organelle; GO:0043231 intracellular membrane-bounded organelle; GO:0043229 intracellular organelle; GO:0044464 cell part; GO:0005622 intracellular; GO:0005737 cytoplasm; GO:0044424 intracellular part; GO:0043227 membrane-bounded organelle; GO:0005623 cell; GO:0005739 mitochondrion; GO:0044444 cytoplasmic part;	GO:0003824 catalytic activity; GO:0051536 iron-sulfur cluster binding; GO:0005488 binding; GO:0043167 ion binding; GO:0003994 aconitate hydratase activity; GO:0016829 lyase activity; GO:0043169 cation binding; GO:0046872 metal ion binding; GO:0016836 hydro-lyase activity; GO:0051539 4 iron, 4 sulfur cluster binding; GO:0016835 carbon-oxygen lyase activity; GO:0051540 metal cluster binding;	K17450	ACO2; homoaconitase [EC:4.2.1.-]	cal01130 Biosynthesis of antibiotics - Candida albicans; cal01100 Metabolic pathways - Candida albicans; cal01230 Biosynthesis of amino acids - Candida albicans;	IPR001030; IPR000573; IPR015928; IPR015932; IPR015931;	Aconitase/3-isopropylmalate dehydratase large subunit, alpha/beta/alpha domain; Aconitase A/isopropylmalate dehydratase small subunit, swivel domain; Aconitase/3-isopropylmalate dehydratase, swivel; Aconitase/3-isopropylmalate dehydratase large subunit, alpha/beta/alpha, subdomain 2; Aconitase/3-isopropylmalate dehydratase large subunit, alpha/beta/alpha, subdomain 1/3;
A0A1D8PH21	3	K	60S ribosomal protein L36	RPL39	1	0.0131136	62.162	AK(1)SGIAAGVNK(1)GR	2	-0.07012	1	mitochondria	GO:0006518 peptide metabolic process; GO:0043043 peptide biosynthetic process; GO:0044267 cellular protein metabolic process; GO:0006807 nitrogen compound metabolic process; GO:0009058 biosynthetic process; GO:0043603 cellular amide metabolic process; GO:0044238 primary metabolic process; GO:1901566 organonitrogen compound biosynthetic process; GO:1901576 organic substance biosynthetic process; G…	GO:0005840 ribosome; GO:0043226 organelle; GO:0043229 intracellular organelle; GO:0043232 intracellular non-membrane-bounded organelle; GO:0044464 cell part; GO:0005622 intracellular; GO:0005737 cytoplasm; GO:0032991 macromolecular complex; GO:0044424 intracellular part; GO:1990904 ribonucleoprotein complex; GO:0005623 cell; GO:0030529 intracellular ribonucleoprotein complex; GO:0044444 cytoplasm…	GO:0003735 structural constituent of ribosome; GO:0005198 structural molecule activity;	K02920	RP-L36e; large subunit ribosomal protein L36e	cal03010 Ribosome - Candida albicans;
A0A1D8PH21	24	K	60S ribosomal protein L36	RPL39	1	8.61145e-05	95.659	TTAK(1)EVAPK(1)ISYR	2	0.65538	3	mitochondria	GO:0006518 peptide metabolic process; GO:0043043 peptide biosynthetic process; GO:0044267 cellular protein metabolic process; GO:0006807 nitrogen compound metabolic process; GO:0009058 biosynthetic process; GO:0043603 cellular amide metabolic process; GO:0044238 primary metabolic process; GO:1901566 organonitrogen compound biosynthetic process; GO:1901576 organic substance biosynthetic process; G…	GO:0005840 ribosome; GO:0043226 organelle; GO:0043229 intracellular organelle; GO:0043232 intracellular non-membrane-bounded organelle; GO:0044464 cell part; GO:0005622 intracellular; GO:0005737 cytoplasm; GO:0032991 macromolecular complex; GO:0044424 intracellular part; GO:1990904 ribonucleoprotein complex; GO:0005623 cell; GO:0030529 intracellular ribonucleoprotein complex; GO:0044444 cytoplasm…	GO:0003735 structural constituent of ribosome; GO:0005198 structural molecule activity;	K02920	RP-L36e; large subunit ribosomal protein L36e	cal03010 Ribosome - Candida albicans;
A0A1D8PH21	19	K	60S ribosomal protein L36	RPL39	1	8.61145e-05	95.659	TTAK(1)EVAPK(1)ISYR	2	0.65538	1	mitochondria	GO:0006518 peptide metabolic process; GO:0043043 peptide biosynthetic process; GO:0044267 cellular protein metabolic process; GO:0006807 nitrogen compound metabolic process; GO:0009058 biosynthetic process; GO:0043603 cellular amide metabolic process; GO:0044238 primary metabolic process; GO:1901566 organonitrogen compound biosynthetic process; GO:1901576 organic substance biosynthetic process; G…	GO:0005840 ribosome; GO:0043226 organelle; GO:0043229 intracellular organelle; GO:0043232 intracellular non-membrane-bounded organelle; GO:0044464 cell part; GO:0005622 intracellular; GO:0005737 cytoplasm; GO:0032991 macromolecular complex; GO:0044424 intracellular part; GO:1990904 ribonucleoprotein complex; GO:0005623 cell; GO:0030529 intracellular ribonucleoprotein complex; GO:0044444 cytoplasm…	GO:0003735 structural constituent of ribosome; GO:0005198 structural molecule activity;	K02920	RP-L36e; large subunit ribosomal protein L36e	cal03010 Ribosome - Candida albicans;
A0A1D8PH21	44	K	60S ribosomal protein L36	RPL39	1	0.00280178	53.491	SIVK(1)EVAGLAPYER	3	0.78593	1	mitochondria	GO:0006518 peptide metabolic process; GO:0043043 peptide biosynthetic process; GO:0044267 cellular protein metabolic process; GO:0006807 nitrogen compound metabolic process; GO:0009058 biosynthetic process; GO:0043603 cellular amide metabolic process; GO:0044238 primary metabolic process; GO:1901566 organonitrogen compound biosynthetic process; GO:1901576 organic substance biosynthetic process; G…	GO:0005840 ribosome; GO:0043226 organelle; GO:0043229 intracellular organelle; GO:0043232 intracellular non-membrane-bounded organelle; GO:0044464 cell part; GO:0005622 intracellular; GO:0005737 cytoplasm; GO:0032991 macromolecular complex; GO:0044424 intracellular part; GO:1990904 ribonucleoprotein complex; GO:0005623 cell; GO:0030529 intracellular ribonucleoprotein complex; GO:0044444 cytoplasm…	GO:0003735 structural constituent of ribosome; GO:0005198 structural molecule activity;	K02920	RP-L36e; large subunit ribosomal protein L36e	cal03010 Ribosome - Candida albicans;
A0A1D8PH21	12	K	60S ribosomal protein L36	RPL39	1	8.62838e-06	99.973	SGIAAGVNK(1)GR	2	-0.1063	2	mitochondria	GO:0006518 peptide metabolic process; GO:0043043 peptide biosynthetic process; GO:0044267 cellular protein metabolic process; GO:0006807 nitrogen compound metabolic process; GO:0009058 biosynthetic process; GO:0043603 cellular amide metabolic process; GO:0044238 primary metabolic process; GO:1901566 organonitrogen compound biosynthetic process; GO:1901576 organic substance biosynthetic process; G…	GO:0005840 ribosome; GO:0043226 organelle; GO:0043229 intracellular organelle; GO:0043232 intracellular non-membrane-bounded organelle; GO:0044464 cell part; GO:0005622 intracellular; GO:0005737 cytoplasm; GO:0032991 macromolecular complex; GO:0044424 intracellular part; GO:1990904 ribonucleoprotein complex; GO:0005623 cell; GO:0030529 intracellular ribonucleoprotein complex; GO:0044444 cytoplasm…	GO:0003735 structural constituent of ribosome; GO:0005198 structural molecule activity;	K02920	RP-L36e; large subunit ribosomal protein L36e	cal03010 Ribosome - Candida albicans;
A0A1D8PQQ5	90	K	Ribosomal 40S subunit protein S18B	RPS18	1	0.0110361	68.371	QK(1)DQVDGK	2	4.3319	1	nucleus	GO:0006518 peptide metabolic process; GO:0043043 peptide biosynthetic process; GO:0044267 cellular protein metabolic process; GO:0006807 nitrogen compound metabolic process; GO:0009058 biosynthetic process; GO:0043603 cellular amide metabolic process; GO:0044238 primary metabolic process; GO:1901566 organonitrogen compound biosynthetic process; GO:1901576 organic substance biosynthetic process; G…	GO:0005840 ribosome; GO:0043226 organelle; GO:0043229 intracellular organelle; GO:0043232 intracellular non-membrane-bounded organelle; GO:0044464 cell part; GO:0005622 intracellular; GO:0005737 cytoplasm; GO:0032991 macromolecular complex; GO:0044424 intracellular part; GO:1990904 ribonucleoprotein complex; GO:0005623 cell; GO:0030529 intracellular ribonucleoprotein complex; GO:0044444 cytoplasm…	GO:0097159 organic cyclic compound binding; GO:1901363 heterocyclic compound binding; GO:0003723 RNA binding; GO:0005488 binding; GO:0003676 nucleic acid binding; GO:0005198 structural molecule activity; GO:0003735 structural constituent of ribosome;	K02964	RP-S18e; small subunit ribosomal protein S18e	cal03010 Ribosome - Candida albicans;	IPR027437; IPR010979;	30s ribosomal protein S13, C-terminal; Ribosomal protein S13-like, H2TH;
A0A1D8PQQ5	34	K	Ribosomal 40S subunit protein S18B	RPS18	1	1.1986e-05	144.09	IMYALTK(1)IR	2	-0.011384	3	nucleus	GO:0006518 peptide metabolic process; GO:0043043 peptide biosynthetic process; GO:0044267 cellular protein metabolic process; GO:0006807 nitrogen compound metabolic process; GO:0009058 biosynthetic process; GO:0043603 cellular amide metabolic process; GO:0044238 primary metabolic process; GO:1901566 organonitrogen compound biosynthetic process; GO:1901576 organic substance biosynthetic process; G…	GO:0005840 ribosome; GO:0043226 organelle; GO:0043229 intracellular organelle; GO:0043232 intracellular non-membrane-bounded organelle; GO:0044464 cell part; GO:0005622 intracellular; GO:0005737 cytoplasm; GO:0032991 macromolecular complex; GO:0044424 intracellular part; GO:1990904 ribonucleoprotein complex; GO:0005623 cell; GO:0030529 intracellular ribonucleoprotein complex; GO:0044444 cytoplasm…	GO:0097159 organic cyclic compound binding; GO:1901363 heterocyclic compound binding; GO:0003723 RNA binding; GO:0005488 binding; GO:0003676 nucleic acid binding; GO:0005198 structural molecule activity; GO:0003735 structural constituent of ribosome;	K02964	RP-S18e; small subunit ribosomal protein S18e	cal03010 Ribosome - Candida albicans;	IPR027437; IPR010979;	30s ribosomal protein S13, C-terminal; Ribosomal protein S13-like, H2TH;
A0A1D8PQQ5	56	K	Ribosomal 40S subunit protein S18B	RPS18	1	0.00693435	86.898	K(1)ADVELTK(1)R	2	-2.5444	3	nucleus	GO:0006518 peptide metabolic process; GO:0043043 peptide biosynthetic process; GO:0044267 cellular protein metabolic process; GO:0006807 nitrogen compound metabolic process; GO:0009058 biosynthetic process; GO:0043603 cellular amide metabolic process; GO:0044238 primary metabolic process; GO:1901566 organonitrogen compound biosynthetic process; GO:1901576 organic substance biosynthetic process; G…	GO:0005840 ribosome; GO:0043226 organelle; GO:0043229 intracellular organelle; GO:0043232 intracellular non-membrane-bounded organelle; GO:0044464 cell part; GO:0005622 intracellular; GO:0005737 cytoplasm; GO:0032991 macromolecular complex; GO:0044424 intracellular part; GO:1990904 ribonucleoprotein complex; GO:0005623 cell; GO:0030529 intracellular ribonucleoprotein complex; GO:0044444 cytoplasm…	GO:0097159 organic cyclic compound binding; GO:1901363 heterocyclic compound binding; GO:0003723 RNA binding; GO:0005488 binding; GO:0003676 nucleic acid binding; GO:0005198 structural molecule activity; GO:0003735 structural constituent of ribosome;	K02964	RP-S18e; small subunit ribosomal protein S18e	cal03010 Ribosome - Candida albicans;	IPR027437; IPR010979;	30s ribosomal protein S13, C-terminal; Ribosomal protein S13-like, H2TH;
A0A1D8PQQ5	49	K	Ribosomal 40S subunit protein S18B	RPS18	1	0.00693435	86.898	K(1)ADVELTK(1)R	2	-2.5444	1	nucleus	GO:0006518 peptide metabolic process; GO:0043043 peptide biosynthetic process; GO:0044267 cellular protein metabolic process; GO:0006807 nitrogen compound metabolic process; GO:0009058 biosynthetic process; GO:0043603 cellular amide metabolic process; GO:0044238 primary metabolic process; GO:1901566 organonitrogen compound biosynthetic process; GO:1901576 organic substance biosynthetic process; G…	GO:0005840 ribosome; GO:0043226 organelle; GO:0043229 intracellular organelle; GO:0043232 intracellular non-membrane-bounded organelle; GO:0044464 cell part; GO:0005622 intracellular; GO:0005737 cytoplasm; GO:0032991 macromolecular complex; GO:0044424 intracellular part; GO:1990904 ribonucleoprotein complex; GO:0005623 cell; GO:0030529 intracellular ribonucleoprotein complex; GO:0044444 cytoplasm…	GO:0097159 organic cyclic compound binding; GO:1901363 heterocyclic compound binding; GO:0003723 RNA binding; GO:0005488 binding; GO:0003676 nucleic acid binding; GO:0005198 structural molecule activity; GO:0003735 structural constituent of ribosome;	K02964	RP-S18e; small subunit ribosomal protein S18e	cal03010 Ribosome - Candida albicans;	IPR027437; IPR010979;	30s ribosomal protein S13, C-terminal; Ribosomal protein S13-like, H2TH;
A0A1D8PQQ5	132	K	Ribosomal 40S subunit protein S18B	RPS18	1	5.1922e-05	142.64	HFWGLK(1)VR	2	-0.71623	3	nucleus	GO:0006518 peptide metabolic process; GO:0043043 peptide biosynthetic process; GO:0044267 cellular protein metabolic process; GO:0006807 nitrogen compound metabolic process; GO:0009058 biosynthetic process; GO:0043603 cellular amide metabolic process; GO:0044238 primary metabolic process; GO:1901566 organonitrogen compound biosynthetic process; GO:1901576 organic substance biosynthetic process; G…	GO:0005840 ribosome; GO:0043226 organelle; GO:0043229 intracellular organelle; GO:0043232 intracellular non-membrane-bounded organelle; GO:0044464 cell part; GO:0005622 intracellular; GO:0005737 cytoplasm; GO:0032991 macromolecular complex; GO:0044424 intracellular part; GO:1990904 ribonucleoprotein complex; GO:0005623 cell; GO:0030529 intracellular ribonucleoprotein complex; GO:0044444 cytoplasm…	GO:0097159 organic cyclic compound binding; GO:1901363 heterocyclic compound binding; GO:0003723 RNA binding; GO:0005488 binding; GO:0003676 nucleic acid binding; GO:0005198 structural molecule activity; GO:0003735 structural constituent of ribosome;	K02964	RP-S18e; small subunit ribosomal protein S18e	cal03010 Ribosome - Candida albicans;	IPR027437; IPR010979;	30s ribosomal protein S13, C-terminal; Ribosomal protein S13-like, H2TH;
A0A1D8PQQ5	80	K	Ribosomal 40S subunit protein S18B	RPS18	1	3.79758e-12	132.5	IVTIMQNPTNYK(1)IPAWFLNR	2	-1.6942	4	nucleus	GO:0006518 peptide metabolic process; GO:0043043 peptide biosynthetic process; GO:0044267 cellular protein metabolic process; GO:0006807 nitrogen compound metabolic process; GO:0009058 biosynthetic process; GO:0043603 cellular amide metabolic process; GO:0044238 primary metabolic process; GO:1901566 organonitrogen compound biosynthetic process; GO:1901576 organic substance biosynthetic process; G…	GO:0005840 ribosome; GO:0043226 organelle; GO:0043229 intracellular organelle; GO:0043232 intracellular non-membrane-bounded organelle; GO:0044464 cell part; GO:0005622 intracellular; GO:0005737 cytoplasm; GO:0032991 macromolecular complex; GO:0044424 intracellular part; GO:1990904 ribonucleoprotein complex; GO:0005623 cell; GO:0030529 intracellular ribonucleoprotein complex; GO:0044444 cytoplasm…	GO:0097159 organic cyclic compound binding; GO:1901363 heterocyclic compound binding; GO:0003723 RNA binding; GO:0005488 binding; GO:0003676 nucleic acid binding; GO:0005198 structural molecule activity; GO:0003735 structural constituent of ribosome;	K02964	RP-S18e; small subunit ribosomal protein S18e	cal03010 Ribosome - Candida albicans;	IPR027437; IPR010979;	30s ribosomal protein S13, C-terminal; Ribosomal protein S13-like, H2TH;
A0A1D8PQQ5	108	K	Ribosomal 40S subunit protein S18B	RPS18	1	1.53882e-08	119.17	DYHVLANNLESK(1)LR	2	1.4149	4	nucleus	GO:0006518 peptide metabolic process; GO:0043043 peptide biosynthetic process; GO:0044267 cellular protein metabolic process; GO:0006807 nitrogen compound metabolic process; GO:0009058 biosynthetic process; GO:0043603 cellular amide metabolic process; GO:0044238 primary metabolic process; GO:1901566 organonitrogen compound biosynthetic process; GO:1901576 organic substance biosynthetic process; G…	GO:0005840 ribosome; GO:0043226 organelle; GO:0043229 intracellular organelle; GO:0043232 intracellular non-membrane-bounded organelle; GO:0044464 cell part; GO:0005622 intracellular; GO:0005737 cytoplasm; GO:0032991 macromolecular complex; GO:0044424 intracellular part; GO:1990904 ribonucleoprotein complex; GO:0005623 cell; GO:0030529 intracellular ribonucleoprotein complex; GO:0044444 cytoplasm…	GO:0097159 organic cyclic compound binding; GO:1901363 heterocyclic compound binding; GO:0003723 RNA binding; GO:0005488 binding; GO:0003676 nucleic acid binding; GO:0005198 structural molecule activity; GO:0003735 structural constituent of ribosome;	K02964	RP-S18e; small subunit ribosomal protein S18e	cal03010 Ribosome - Candida albicans;	IPR027437; IPR010979;	30s ribosomal protein S13, C-terminal; Ribosomal protein S13-like, H2TH;
A0A1D8PQQ5	48	K	Ribosomal 40S subunit protein S18B	RPS18	1	0.00303147	89.142	YANLVCK(1)K	2	0.3634	1	nucleus	GO:0006518 peptide metabolic process; GO:0043043 peptide biosynthetic process; GO:0044267 cellular protein metabolic process; GO:0006807 nitrogen compound metabolic process; GO:0009058 biosynthetic process; GO:0043603 cellular amide metabolic process; GO:0044238 primary metabolic process; GO:1901566 organonitrogen compound biosynthetic process; GO:1901576 organic substance biosynthetic process; G…	GO:0005840 ribosome; GO:0043226 organelle; GO:0043229 intracellular organelle; GO:0043232 intracellular non-membrane-bounded organelle; GO:0044464 cell part; GO:0005622 intracellular; GO:0005737 cytoplasm; GO:0032991 macromolecular complex; GO:0044424 intracellular part; GO:1990904 ribonucleoprotein complex; GO:0005623 cell; GO:0030529 intracellular ribonucleoprotein complex; GO:0044444 cytoplasm…	GO:0097159 organic cyclic compound binding; GO:1901363 heterocyclic compound binding; GO:0003723 RNA binding; GO:0005488 binding; GO:0003676 nucleic acid binding; GO:0005198 structural molecule activity; GO:0003735 structural constituent of ribosome;	K02964	RP-S18e; small subunit ribosomal protein S18e	cal03010 Ribosome - Candida albicans;	IPR027437; IPR010979;	30s ribosomal protein S13, C-terminal; Ribosomal protein S13-like, H2TH;
Q59MA9	636	K	Clustered mitochondria protein homolog	CLU1	1	1.4912e-11	110.78	DIEFIEQHFK(1)LDDDHQETSYPHGEALIR	5	1.983	2	nucleus	GO:0051640 organelle localization; GO:0016043 cellular component organization; GO:0051646 mitochondrion localization; GO:0048311 mitochondrion distribution; GO:0006996 organelle organization; GO:0007005 mitochondrion organization; GO:0051179 localization; GO:0009987 cellular process; GO:0071840 cellular component organization or biogenesis; GO:0048312 intracellular distribution of mitochondria; G…	GO:0044424 intracellular part; GO:0005623 cell; GO:0044464 cell part; GO:0005622 intracellular; GO:0005737 cytoplasm;	GO:0005515 protein binding; GO:0005488 binding;	K03255			IPR023231; IPR033646; IPR025697; IPR011990; IPR028275; IPR013026;	GSKIP domain; CLU central domain; CLU domain; Tetratricopeptide-like helical domain; Clustered mitochondria protein, N-terminal; Tetratricopeptide repeat-containing domain;
Q59MA9	222	K	Clustered mitochondria protein homolog	CLU1	1	0.00019862	85.622	LTK(1)FDDINGK	2	-0.65824	1	nucleus	GO:0051640 organelle localization; GO:0016043 cellular component organization; GO:0051646 mitochondrion localization; GO:0048311 mitochondrion distribution; GO:0006996 organelle organization; GO:0007005 mitochondrion organization; GO:0051179 localization; GO:0009987 cellular process; GO:0071840 cellular component organization or biogenesis; GO:0048312 intracellular distribution of mitochondria; G…	GO:0044424 intracellular part; GO:0005623 cell; GO:0044464 cell part; GO:0005622 intracellular; GO:0005737 cytoplasm;	GO:0005515 protein binding; GO:0005488 binding;	K03255			IPR023231; IPR033646; IPR025697; IPR011990; IPR028275; IPR013026;	GSKIP domain; CLU central domain; CLU domain; Tetratricopeptide-like helical domain; Clustered mitochondria protein, N-terminal; Tetratricopeptide repeat-containing domain;
A0A1D8PSW1	178	K	Pex14p	PEX14	1	2.25034e-17	149.67	HANETK(1)LSEIDTVIENVNDFLNK	3	0.82837	1	nucleus	GO:0046907 intracellular transport; GO:0016043 cellular component organization; GO:0016560 protein import into peroxisome matrix, docking; GO:0072594 establishment of protein localization to organelle; GO:0017038 protein import; GO:0072663 establishment of protein localization to peroxisome; GO:0044699 single-organism process; GO:0016558 protein import into peroxisome matrix; GO:0022406 membrane …	GO:0031903 microbody membrane; GO:0043229 intracellular organelle; GO:0016020 membrane; GO:0098588 bounding membrane of organelle; GO:0044439 peroxisomal part; GO:0031090 organelle membrane; GO:0005777 peroxisome; GO:0005737 cytoplasm; GO:0044446 intracellular organelle part; GO:0044438 microbody part; GO:0044424 intracellular part; GO:0005623 cell; GO:0044422 organelle part; GO:0005778 peroxisom…		K13343	PEX14; peroxin-14	cal04146 Peroxisome - Candida albicans;	IPR006785;	Peroxisome membrane anchor protein Pex14p, N-terminal;
A0A1D8PSW1	202	K	Pex14p	PEX14	1	0.000960418	93.143	LK(1)FDDDLR	2	0.47411	2	nucleus	GO:0046907 intracellular transport; GO:0016043 cellular component organization; GO:0016560 protein import into peroxisome matrix, docking; GO:0072594 establishment of protein localization to organelle; GO:0017038 protein import; GO:0072663 establishment of protein localization to peroxisome; GO:0044699 single-organism process; GO:0016558 protein import into peroxisome matrix; GO:0022406 membrane …	GO:0031903 microbody membrane; GO:0043229 intracellular organelle; GO:0016020 membrane; GO:0098588 bounding membrane of organelle; GO:0044439 peroxisomal part; GO:0031090 organelle membrane; GO:0005777 peroxisome; GO:0005737 cytoplasm; GO:0044446 intracellular organelle part; GO:0044438 microbody part; GO:0044424 intracellular part; GO:0005623 cell; GO:0044422 organelle part; GO:0005778 peroxisom…		K13343	PEX14; peroxin-14	cal04146 Peroxisome - Candida albicans;	IPR006785;	Peroxisome membrane anchor protein Pex14p, N-terminal;
A0A1D8PSW1	211	K	Pex14p	PEX14	1	1.28096e-08	119.45	LMK(1)LEIDNLNNSIEK	2	1.7694	1	nucleus	GO:0046907 intracellular transport; GO:0016043 cellular component organization; GO:0016560 protein import into peroxisome matrix, docking; GO:0072594 establishment of protein localization to organelle; GO:0017038 protein import; GO:0072663 establishment of protein localization to peroxisome; GO:0044699 single-organism process; GO:0016558 protein import into peroxisome matrix; GO:0022406 membrane …	GO:0031903 microbody membrane; GO:0043229 intracellular organelle; GO:0016020 membrane; GO:0098588 bounding membrane of organelle; GO:0044439 peroxisomal part; GO:0031090 organelle membrane; GO:0005777 peroxisome; GO:0005737 cytoplasm; GO:0044446 intracellular organelle part; GO:0044438 microbody part; GO:0044424 intracellular part; GO:0005623 cell; GO:0044422 organelle part; GO:0005778 peroxisom…		K13343	PEX14; peroxin-14	cal04146 Peroxisome - Candida albicans;	IPR006785;	Peroxisome membrane anchor protein Pex14p, N-terminal;
A0A1D8PHU0	201	K	Mitochondrial 54S ribosomal protein MRPL50	orf19.2259	1	0.000823709	66.004	LITIDAK(1)ELPFGK	2	0.020447	1	mitochondria	GO:0006518 peptide metabolic process; GO:0043043 peptide biosynthetic process; GO:0044267 cellular protein metabolic process; GO:0006807 nitrogen compound metabolic process; GO:0009058 biosynthetic process; GO:0043603 cellular amide metabolic process; GO:0044238 primary metabolic process; GO:1901566 organonitrogen compound biosynthetic process; GO:1901576 organic substance biosynthetic process; G…	GO:0005840 ribosome; GO:0043226 organelle; GO:0043229 intracellular organelle; GO:0043232 intracellular non-membrane-bounded organelle; GO:0044464 cell part; GO:0005622 intracellular; GO:0005737 cytoplasm; GO:0032991 macromolecular complex; GO:0044424 intracellular part; GO:1990904 ribonucleoprotein complex; GO:0005623 cell; GO:0030529 intracellular ribonucleoprotein complex; GO:0044444 cytoplasm…	GO:0003735 structural constituent of ribosome; GO:0005198 structural molecule activity;				IPR009027; IPR020070;	Ribosomal protein L9/RNase H1, N-terminal; Ribosomal protein L9, N-terminal;
A0A1D8PHU0	184	K	Mitochondrial 54S ribosomal protein MRPL50	orf19.2259	0.910842	1.71504e-11	98.636	SDIANSAGENFVTPGQELDDTK(0.089)FDK(0.911)IYEVSDK	3	0.13648	1	mitochondria	GO:0006518 peptide metabolic process; GO:0043043 peptide biosynthetic process; GO:0044267 cellular protein metabolic process; GO:0006807 nitrogen compound metabolic process; GO:0009058 biosynthetic process; GO:0043603 cellular amide metabolic process; GO:0044238 primary metabolic process; GO:1901566 organonitrogen compound biosynthetic process; GO:1901576 organic substance biosynthetic process; G…	GO:0005840 ribosome; GO:0043226 organelle; GO:0043229 intracellular organelle; GO:0043232 intracellular non-membrane-bounded organelle; GO:0044464 cell part; GO:0005622 intracellular; GO:0005737 cytoplasm; GO:0032991 macromolecular complex; GO:0044424 intracellular part; GO:1990904 ribonucleoprotein complex; GO:0005623 cell; GO:0030529 intracellular ribonucleoprotein complex; GO:0044444 cytoplasm…	GO:0003735 structural constituent of ribosome; GO:0005198 structural molecule activity;				IPR009027; IPR020070;	Ribosomal protein L9/RNase H1, N-terminal; Ribosomal protein L9, N-terminal;
A0A1D8PCN0	324	K	Bifunctional UDP-glucose 4-epimerase/aldose 1-epimerase	GAL10	1	7.07365e-06	96.489	ELQWK(1)TELAIDDACK	2	-0.14183	2	cytoplasm	GO:0044723 single-organism carbohydrate metabolic process; GO:0008152 metabolic process; GO:0044710 single-organism metabolic process; GO:0044281 small molecule metabolic process; GO:0005996 monosaccharide metabolic process; GO:0044699 single-organism process; GO:0044238 primary metabolic process; GO:0005975 carbohydrate metabolic process; GO:0006012 galactose metabolic process; GO:0019318 hexose…		GO:0016853 isomerase activity; GO:0016854 racemase and epimerase activity; GO:0016857 racemase and epimerase activity, acting on carbohydrates and derivatives; GO:0003824 catalytic activity; GO:0005488 binding; GO:0030246 carbohydrate binding; GO:0003978 UDP-glucose 4-epimerase activity;	K01785	galM; aldose 1-epimerase [EC:5.1.3.3]	cal01130 Biosynthesis of antibiotics - Candida albicans; cal01100 Metabolic pathways - Candida albicans; cal01110 Biosynthesis of secondary metabolites - Candida albicans;	IPR011013; IPR014718; IPR016040;	Galactose mutarotase-like domain; Glycoside hydrolase-type carbohydrate-binding; NAD(P)-binding domain;
A0A1D8PCN0	319	K	Bifunctional UDP-glucose 4-epimerase/aldose 1-epimerase	GAL10	1	0.000811755	111.95	ANK(1)ELQWK	2	0.23395	1	cytoplasm	GO:0044723 single-organism carbohydrate metabolic process; GO:0008152 metabolic process; GO:0044710 single-organism metabolic process; GO:0044281 small molecule metabolic process; GO:0005996 monosaccharide metabolic process; GO:0044699 single-organism process; GO:0044238 primary metabolic process; GO:0005975 carbohydrate metabolic process; GO:0006012 galactose metabolic process; GO:0019318 hexose…		GO:0016853 isomerase activity; GO:0016854 racemase and epimerase activity; GO:0016857 racemase and epimerase activity, acting on carbohydrates and derivatives; GO:0003824 catalytic activity; GO:0005488 binding; GO:0030246 carbohydrate binding; GO:0003978 UDP-glucose 4-epimerase activity;	K01785	galM; aldose 1-epimerase [EC:5.1.3.3]	cal01130 Biosynthesis of antibiotics - Candida albicans; cal01100 Metabolic pathways - Candida albicans; cal01110 Biosynthesis of secondary metabolites - Candida albicans;	IPR011013; IPR014718; IPR016040;	Galactose mutarotase-like domain; Glycoside hydrolase-type carbohydrate-binding; NAD(P)-binding domain;
A0A1D8PCN0	264	K	Bifunctional UDP-glucose 4-epimerase/aldose 1-epimerase	GAL10	1	0.000767277	83.168	NLQSK(1)GLYR	2	0.30663	1	cytoplasm	GO:0044723 single-organism carbohydrate metabolic process; GO:0008152 metabolic process; GO:0044710 single-organism metabolic process; GO:0044281 small molecule metabolic process; GO:0005996 monosaccharide metabolic process; GO:0044699 single-organism process; GO:0044238 primary metabolic process; GO:0005975 carbohydrate metabolic process; GO:0006012 galactose metabolic process; GO:0019318 hexose…		GO:0016853 isomerase activity; GO:0016854 racemase and epimerase activity; GO:0016857 racemase and epimerase activity, acting on carbohydrates and derivatives; GO:0003824 catalytic activity; GO:0005488 binding; GO:0030246 carbohydrate binding; GO:0003978 UDP-glucose 4-epimerase activity;	K01785	galM; aldose 1-epimerase [EC:5.1.3.3]	cal01130 Biosynthesis of antibiotics - Candida albicans; cal01100 Metabolic pathways - Candida albicans; cal01110 Biosynthesis of secondary metabolites - Candida albicans;	IPR011013; IPR014718; IPR016040;	Galactose mutarotase-like domain; Glycoside hydrolase-type carbohydrate-binding; NAD(P)-binding domain;
A0A1D8PCN0	557	K	Bifunctional UDP-glucose 4-epimerase/aldose 1-epimerase	GAL10	1	5.25972e-05	87.676	MLEVDSQLLPTGK(1)FIENEK	2	-1.419	2	cytoplasm	GO:0044723 single-organism carbohydrate metabolic process; GO:0008152 metabolic process; GO:0044710 single-organism metabolic process; GO:0044281 small molecule metabolic process; GO:0005996 monosaccharide metabolic process; GO:0044699 single-organism process; GO:0044238 primary metabolic process; GO:0005975 carbohydrate metabolic process; GO:0006012 galactose metabolic process; GO:0019318 hexose…		GO:0016853 isomerase activity; GO:0016854 racemase and epimerase activity; GO:0016857 racemase and epimerase activity, acting on carbohydrates and derivatives; GO:0003824 catalytic activity; GO:0005488 binding; GO:0030246 carbohydrate binding; GO:0003978 UDP-glucose 4-epimerase activity;	K01785	galM; aldose 1-epimerase [EC:5.1.3.3]	cal01130 Biosynthesis of antibiotics - Candida albicans; cal01100 Metabolic pathways - Candida albicans; cal01110 Biosynthesis of secondary metabolites - Candida albicans;	IPR011013; IPR014718; IPR016040;	Galactose mutarotase-like domain; Glycoside hydrolase-type carbohydrate-binding; NAD(P)-binding domain;
A0A1D8PCN0	404	K	Bifunctional UDP-glucose 4-epimerase/aldose 1-epimerase	GAL10	1	9.922e-28	178.32	AYNNAEDFK(1)SETNPFFGTTVGR	3	-0.96483	2	cytoplasm	GO:0044723 single-organism carbohydrate metabolic process; GO:0008152 metabolic process; GO:0044710 single-organism metabolic process; GO:0044281 small molecule metabolic process; GO:0005996 monosaccharide metabolic process; GO:0044699 single-organism process; GO:0044238 primary metabolic process; GO:0005975 carbohydrate metabolic process; GO:0006012 galactose metabolic process; GO:0019318 hexose…		GO:0016853 isomerase activity; GO:0016854 racemase and epimerase activity; GO:0016857 racemase and epimerase activity, acting on carbohydrates and derivatives; GO:0003824 catalytic activity; GO:0005488 binding; GO:0030246 carbohydrate binding; GO:0003978 UDP-glucose 4-epimerase activity;	K01785	galM; aldose 1-epimerase [EC:5.1.3.3]	cal01130 Biosynthesis of antibiotics - Candida albicans; cal01100 Metabolic pathways - Candida albicans; cal01110 Biosynthesis of secondary metabolites - Candida albicans;	IPR011013; IPR014718; IPR016040;	Galactose mutarotase-like domain; Glycoside hydrolase-type carbohydrate-binding; NAD(P)-binding domain;
Q5A852	248	K	SnoRNA-binding rRNA-processing protein	PWP2	1	0.000462744	72.705	ITAK(1)NFFYADGK	2	-0.3348	1	nucleus			GO:0005515 protein binding; GO:0005488 binding;	K14558	PWP2; periodic tryptophan protein 2	cal03008 Ribosome biogenesis in eukaryotes - Candida albicans;	IPR017986; IPR015943; IPR007148; IPR011047;	WD40-repeat-containing domain; WD40/YVTN repeat-like-containing domain; Small-subunit processome, Utp12; Quinoprotein alcohol dehydrogenase-like superfamily;
A0A1D8PRJ0	164	K	Uncharacterized protein	orf19.7166	1	6.95468e-05	105.25	TK(1)QDIYK	2	-0.36118	1	nucleus				K13535			IPR029058; IPR000073;	Alpha/Beta hydrolase fold; Alpha/beta hydrolase fold-1;
Q5APE9	303	K	Uncharacterized protein	orf19.4816	1	0.000629005	52.657	TFEFK(1)PLGEIPETLHIHNQDFR	4	0.34997	1	endoplasmic reticulum							IPR012901;	N2227-like;
Q5APE9	323	K	Uncharacterized protein	orf19.4816	1	0.00742463	74.439	HFK(1)IPNR	2	1.6185	1	endoplasmic reticulum							IPR012901;	N2227-like;
Q59VP7	148	K	Ribosome biogenesis protein ERB1	ERB1	1	1.61761e-07	112.73	NSISK(1)FSDGSIR	2	-4.2582	1	nucleus	GO:0016072 rRNA metabolic process; GO:0006396 RNA processing; GO:0034470 ncRNA processing; GO:0044085 cellular component biogenesis; GO:0022613 ribonucleoprotein complex biogenesis; GO:0006725 cellular aromatic compound metabolic process; GO:0006807 nitrogen compound metabolic process; GO:0042254 ribosome biogenesis; GO:1901360 organic cyclic compound metabolic process; GO:0044238 primary metabol…	GO:0043229 intracellular organelle; GO:0043232 intracellular non-membrane-bounded organelle; GO:0044446 intracellular organelle part; GO:0032991 macromolecular complex; GO:0031981 nuclear lumen; GO:0044452 nucleolar part; GO:0044424 intracellular part; GO:0005730 nucleolus; GO:0005623 cell; GO:0044422 organelle part; GO:0043228 non-membrane-bounded organelle; GO:0030684 preribosome; GO:0043226 or…	GO:0005515 protein binding; GO:0043021 ribonucleoprotein complex binding; GO:0005488 binding; GO:0044877 macromolecular complex binding;	K14824			IPR017986; IPR015943; IPR012953;	WD40-repeat-containing domain; WD40/YVTN repeat-like-containing domain; BOP1, N-terminal domain;
Q59VP7	569	K	Ribosome biogenesis protein ERB1	ERB1	1	0.000943188	95.605	DLK(1)ISSQK	2	1.8742	1	nucleus	GO:0016072 rRNA metabolic process; GO:0006396 RNA processing; GO:0034470 ncRNA processing; GO:0044085 cellular component biogenesis; GO:0022613 ribonucleoprotein complex biogenesis; GO:0006725 cellular aromatic compound metabolic process; GO:0006807 nitrogen compound metabolic process; GO:0042254 ribosome biogenesis; GO:1901360 organic cyclic compound metabolic process; GO:0044238 primary metabol…	GO:0043229 intracellular organelle; GO:0043232 intracellular non-membrane-bounded organelle; GO:0044446 intracellular organelle part; GO:0032991 macromolecular complex; GO:0031981 nuclear lumen; GO:0044452 nucleolar part; GO:0044424 intracellular part; GO:0005730 nucleolus; GO:0005623 cell; GO:0044422 organelle part; GO:0043228 non-membrane-bounded organelle; GO:0030684 preribosome; GO:0043226 or…	GO:0005515 protein binding; GO:0043021 ribonucleoprotein complex binding; GO:0005488 binding; GO:0044877 macromolecular complex binding;	K14824			IPR017986; IPR015943; IPR012953;	WD40-repeat-containing domain; WD40/YVTN repeat-like-containing domain; BOP1, N-terminal domain;
Q59NQ5	71	K	Glutathione reductase	GLR1	1	5.2445e-05	107.79	VLLIESNFK(1)K	2	1.1483	1	mitochondria	GO:0006790 sulfur compound metabolic process; GO:0050794 regulation of cellular process; GO:0065008 regulation of biological quality; GO:0006518 peptide metabolic process; GO:0055114 oxidation-reduction process; GO:0009636 response to toxic substance; GO:0045454 cell redox homeostasis; GO:0044763 single-organism cellular process; GO:0006807 nitrogen compound metabolic process; GO:0019725 cellular…	GO:0005623 cell;	GO:0016651 oxidoreductase activity, acting on NAD(P)H; GO:1901265 nucleoside phosphate binding; GO:0050660 flavin adenine dinucleotide binding; GO:0043167 ion binding; GO:0016209 antioxidant activity; GO:0000166 nucleotide binding; GO:0016668 oxidoreductase activity, acting on a sulfur group of donors, NAD(P) as acceptor; GO:0048037 cofactor binding; GO:0004362 glutathione-disulfide reductase act…	K00383			IPR016156; IPR004099; IPR023753;	FAD/NAD-linked reductase, dimerisation domain; Pyridine nucleotide-disulphide oxidoreductase, dimerisation domain; FAD/NAD(P)-binding domain;
Q59NQ5	368	K	Glutathione reductase	GLR1	1	7.4012e-17	146.78	IFSLGDVVGK(1)VELTPVAIAAGR	3	-0.7412	1	mitochondria	GO:0006790 sulfur compound metabolic process; GO:0050794 regulation of cellular process; GO:0065008 regulation of biological quality; GO:0006518 peptide metabolic process; GO:0055114 oxidation-reduction process; GO:0009636 response to toxic substance; GO:0045454 cell redox homeostasis; GO:0044763 single-organism cellular process; GO:0006807 nitrogen compound metabolic process; GO:0019725 cellular…	GO:0005623 cell;	GO:0016651 oxidoreductase activity, acting on NAD(P)H; GO:1901265 nucleoside phosphate binding; GO:0050660 flavin adenine dinucleotide binding; GO:0043167 ion binding; GO:0016209 antioxidant activity; GO:0000166 nucleotide binding; GO:0016668 oxidoreductase activity, acting on a sulfur group of donors, NAD(P) as acceptor; GO:0048037 cofactor binding; GO:0004362 glutathione-disulfide reductase act…	K00383			IPR016156; IPR004099; IPR023753;	FAD/NAD-linked reductase, dimerisation domain; Pyridine nucleotide-disulphide oxidoreductase, dimerisation domain; FAD/NAD(P)-binding domain;
Q59NQ5	122	K	Glutathione reductase	GLR1	1	0.000564554	74.841	YGDFDWAK(1)LK	2	-0.96233	1	mitochondria	GO:0006790 sulfur compound metabolic process; GO:0050794 regulation of cellular process; GO:0065008 regulation of biological quality; GO:0006518 peptide metabolic process; GO:0055114 oxidation-reduction process; GO:0009636 response to toxic substance; GO:0045454 cell redox homeostasis; GO:0044763 single-organism cellular process; GO:0006807 nitrogen compound metabolic process; GO:0019725 cellular…	GO:0005623 cell;	GO:0016651 oxidoreductase activity, acting on NAD(P)H; GO:1901265 nucleoside phosphate binding; GO:0050660 flavin adenine dinucleotide binding; GO:0043167 ion binding; GO:0016209 antioxidant activity; GO:0000166 nucleotide binding; GO:0016668 oxidoreductase activity, acting on a sulfur group of donors, NAD(P) as acceptor; GO:0048037 cofactor binding; GO:0004362 glutathione-disulfide reductase act…	K00383			IPR016156; IPR004099; IPR023753;	FAD/NAD-linked reductase, dimerisation domain; Pyridine nucleotide-disulphide oxidoreductase, dimerisation domain; FAD/NAD(P)-binding domain;
Q59NQ5	114	K	Glutathione reductase	GLR1	0.999965	1.01959e-07	99.11	HDLYAYGLDKEPDSIK(1)YGDFDWAK	4	0.021052	1	mitochondria	GO:0006790 sulfur compound metabolic process; GO:0050794 regulation of cellular process; GO:0065008 regulation of biological quality; GO:0006518 peptide metabolic process; GO:0055114 oxidation-reduction process; GO:0009636 response to toxic substance; GO:0045454 cell redox homeostasis; GO:0044763 single-organism cellular process; GO:0006807 nitrogen compound metabolic process; GO:0019725 cellular…	GO:0005623 cell;	GO:0016651 oxidoreductase activity, acting on NAD(P)H; GO:1901265 nucleoside phosphate binding; GO:0050660 flavin adenine dinucleotide binding; GO:0043167 ion binding; GO:0016209 antioxidant activity; GO:0000166 nucleotide binding; GO:0016668 oxidoreductase activity, acting on a sulfur group of donors, NAD(P) as acceptor; GO:0048037 cofactor binding; GO:0004362 glutathione-disulfide reductase act…	K00383			IPR016156; IPR004099; IPR023753;	FAD/NAD-linked reductase, dimerisation domain; Pyridine nucleotide-disulphide oxidoreductase, dimerisation domain; FAD/NAD(P)-binding domain;
Q59NQ5	108	K	Glutathione reductase	GLR1	1	5.59358e-05	85.28	HDLYAYGLDK(1)EPDSIK	3	0.32798	2	mitochondria	GO:0006790 sulfur compound metabolic process; GO:0050794 regulation of cellular process; GO:0065008 regulation of biological quality; GO:0006518 peptide metabolic process; GO:0055114 oxidation-reduction process; GO:0009636 response to toxic substance; GO:0045454 cell redox homeostasis; GO:0044763 single-organism cellular process; GO:0006807 nitrogen compound metabolic process; GO:0019725 cellular…	GO:0005623 cell;	GO:0016651 oxidoreductase activity, acting on NAD(P)H; GO:1901265 nucleoside phosphate binding; GO:0050660 flavin adenine dinucleotide binding; GO:0043167 ion binding; GO:0016209 antioxidant activity; GO:0000166 nucleotide binding; GO:0016668 oxidoreductase activity, acting on a sulfur group of donors, NAD(P) as acceptor; GO:0048037 cofactor binding; GO:0004362 glutathione-disulfide reductase act…	K00383			IPR016156; IPR004099; IPR023753;	FAD/NAD-linked reductase, dimerisation domain; Pyridine nucleotide-disulphide oxidoreductase, dimerisation domain; FAD/NAD(P)-binding domain;
Q5A1L8	229	K	Dihydroorotase	URA4	1	0.00580243	77.984	PVAK(1)FQK	2	-0.35814	1	cytoplasm	GO:0018130 heterocycle biosynthetic process; GO:0044711 single-organism biosynthetic process; GO:0006725 cellular aromatic compound metabolic process; GO:0044281 small molecule metabolic process; GO:0044763 single-organism cellular process; GO:1901360 organic cyclic compound metabolic process; GO:0006807 nitrogen compound metabolic process; GO:0044699 single-organism process; GO:0009058 biosynthe…		GO:0016812 hydrolase activity, acting on carbon-nitrogen (but not peptide) bonds, in cyclic amides; GO:0016787 hydrolase activity; GO:0004151 dihydroorotase activity; GO:0003824 catalytic activity; GO:0016810 hydrolase activity, acting on carbon-nitrogen (but not peptide) bonds;	K01465	URA4; dihydroorotase [EC:3.5.2.3]	cal01100 Metabolic pathways - Candida albicans; cal00240 Pyrimidine metabolism - Candida albicans;	IPR032466; IPR006680;	Metal-dependent hydrolase; Amidohydrolase-related;
A0A1D8PH02	103	K	Trifunctional hydroxymethylpyrimidine kinase/phosphomethylpyrimidine kinase/thiaminase	THI20	1	0.0180718	60.76	INEYK(1)VK	2	-1.1418	1	cytoplasm	GO:0016310 phosphorylation; GO:0009110 vitamin biosynthetic process; GO:0006725 cellular aromatic compound metabolic process; GO:0044699 single-organism process; GO:0009058 biosynthetic process; GO:0042724 thiamine-containing compound biosynthetic process; GO:1901566 organonitrogen compound biosynthetic process; GO:0006772 thiamine metabolic process; GO:0044237 cellular metabolic process; GO:0006…		GO:0016301 kinase activity; GO:0008972 phosphomethylpyrimidine kinase activity; GO:0016776 phosphotransferase activity, phosphate group as acceptor; GO:0003824 catalytic activity; GO:0016740 transferase activity; GO:0016772 transferase activity, transferring phosphorus-containing groups;	K00877	THI20; hydroxymethylpyrimidine/phosphomethylpyrimidine kinase / thiaminase [EC:2.7.1.49 2.7.4.7 3.5.99.2]	cal01100 Metabolic pathways - Candida albicans;	IPR004399; IPR016084; IPR004305; IPR013749; IPR029056;	Hydroxymethylpyrimidine kinase/phosphomethylpyrimidine kinase; Haem oxygenase-like, multi-helical; Thiaminase-2/PQQC; Pyridoxamine kinase/Phosphomethylpyrimidine kinase; Ribokinase-like;
A0A1D8PGP2	743	K	rRNA-processing protein	UTP21	1	3.65112e-06	96.464	SK(1)FNTLLHLDTIK	2	-1.728	2	nucleus	GO:0016072 rRNA metabolic process; GO:0006396 RNA processing; GO:0034470 ncRNA processing; GO:0044085 cellular component biogenesis; GO:0022613 ribonucleoprotein complex biogenesis; GO:0006725 cellular aromatic compound metabolic process; GO:0006807 nitrogen compound metabolic process; GO:0042254 ribosome biogenesis; GO:1901360 organic cyclic compound metabolic process; GO:0044238 primary metabol…	GO:0044464 cell part; GO:0005622 intracellular; GO:0032991 macromolecular complex; GO:0044424 intracellular part; GO:1990904 ribonucleoprotein complex; GO:0032040 small-subunit processome; GO:0030529 intracellular ribonucleoprotein complex; GO:0005623 cell; GO:0030684 preribosome;	GO:0005515 protein binding; GO:0003824 catalytic activity; GO:0005488 binding;	K14554	UTP21; U3 small nucleolar RNA-associated protein 21	cal03008 Ribosome biogenesis in eukaryotes - Candida albicans;	IPR017986; IPR007319; IPR011041; IPR015943; IPR011047;	WD40-repeat-containing domain; Small-subunit processome, Utp21; Soluble quinoprotein glucose/sorbosone dehydrogenase; WD40/YVTN repeat-like-containing domain; Quinoprotein alcohol dehydrogenase-like superfamily;
A0A1D8PU40	139	K	E2 ubiquitin-conjugating protein	UBC4	1	0.000363493	78.342	YEATAK(1)EWTK	2	-0.33812	1	cytoplasm,nucleus			GO:0005524 ATP binding; GO:1901265 nucleoside phosphate binding; GO:0001882 nucleoside binding; GO:0043167 ion binding; GO:0000166 nucleotide binding; GO:0097159 organic cyclic compound binding; GO:1901363 heterocyclic compound binding; GO:0032549 ribonucleoside binding; GO:0097367 carbohydrate derivative binding; GO:0032553 ribonucleotide binding; GO:0005488 binding; GO:0032550 purine ribonucleo…	K06689	UBE2D; ubiquitin-conjugating enzyme E2 D [EC:2.3.2.23]	cal04141 Protein processing in endoplasmic reticulum - Candida albicans; cal04120 Ubiquitin mediated proteolysis - Candida albicans;	IPR016135; IPR000608;	Ubiquitin-conjugating enzyme/RWD-like; Ubiquitin-conjugating enzyme E2;
Q5AMR1	57	K	Transcription factor IIF subunit	TFG1	1	0.00017371	80.245	FATK(1)QDVNITK	2	2.033	1	nucleus	GO:0097659 nucleic acid-templated transcription; GO:0009891 positive regulation of biosynthetic process; GO:0009058 biosynthetic process; GO:0044237 cellular metabolic process; GO:2001141 regulation of RNA biosynthetic process; GO:0008152 metabolic process; GO:0009893 positive regulation of metabolic process; GO:0051173 positive regulation of nitrogen compound metabolic process; GO:0032784 regula…	GO:0043226 organelle; GO:0043231 intracellular membrane-bounded organelle; GO:0043229 intracellular organelle; GO:0005634 nucleus; GO:0044464 cell part; GO:0005622 intracellular; GO:0044424 intracellular part; GO:0043227 membrane-bounded organelle; GO:0005623 cell;	GO:0097159 organic cyclic compound binding; GO:1901363 heterocyclic compound binding; GO:0003677 DNA binding; GO:0003824 catalytic activity; GO:0005488 binding; GO:0003676 nucleic acid binding;	K03138			IPR011039;	Transcription Factor IIF, Rap30/Rap74, interaction;
Q5A2T2	483	K	ATP-binding cassette family ATPase	KRE30	1	1.39098e-28	210.38	DK(1)FANISQDYQYWR	3	0.64401	4	nucleus			GO:0005524 ATP binding; GO:1901265 nucleoside phosphate binding; GO:0001882 nucleoside binding; GO:0043167 ion binding; GO:0016817 hydrolase activity, acting on acid anhydrides; GO:0016787 hydrolase activity; GO:0000166 nucleotide binding; GO:0017111 nucleoside-triphosphatase activity; GO:0016887 ATPase activity; GO:0097159 organic cyclic compound binding; GO:1901363 heterocyclic compound binding…	K06185			IPR032781; IPR003593; IPR003439; IPR027417;	ABC-transporter extension domain; AAA+ ATPase domain; ABC transporter-like; P-loop containing nucleoside triphosphate hydrolase;
Q5A2T2	579	K	ATP-binding cassette family ATPase	KRE30	1	1.79467e-05	91.233	VAK(1)DIFVIENK	2	0.48516	1	nucleus			GO:0005524 ATP binding; GO:1901265 nucleoside phosphate binding; GO:0001882 nucleoside binding; GO:0043167 ion binding; GO:0016817 hydrolase activity, acting on acid anhydrides; GO:0016787 hydrolase activity; GO:0000166 nucleotide binding; GO:0017111 nucleoside-triphosphatase activity; GO:0016887 ATPase activity; GO:0097159 organic cyclic compound binding; GO:1901363 heterocyclic compound binding…	K06185			IPR032781; IPR003593; IPR003439; IPR027417;	ABC-transporter extension domain; AAA+ ATPase domain; ABC transporter-like; P-loop containing nucleoside triphosphate hydrolase;
Q5A2T2	438	K	ATP-binding cassette family ATPase	KRE30	1	6.01878e-06	128.86	STLLK(1)LFQGK	2	0.42744	2	nucleus			GO:0005524 ATP binding; GO:1901265 nucleoside phosphate binding; GO:0001882 nucleoside binding; GO:0043167 ion binding; GO:0016817 hydrolase activity, acting on acid anhydrides; GO:0016787 hydrolase activity; GO:0000166 nucleotide binding; GO:0017111 nucleoside-triphosphatase activity; GO:0016887 ATPase activity; GO:0097159 organic cyclic compound binding; GO:1901363 heterocyclic compound binding…	K06185			IPR032781; IPR003593; IPR003439; IPR027417;	ABC-transporter extension domain; AAA+ ATPase domain; ABC transporter-like; P-loop containing nucleoside triphosphate hydrolase;
A0A1D8PN90	398	K	Hsp90 cochaperone	STI1	1	6.77725e-14	140.49	ELNAYIDPEK(1)AEEAR	2	-0.77775	1	cytoplasm,nucleus			GO:0005515 protein binding; GO:0005488 binding;	K09553			IPR006636; IPR011990; IPR013026;	Heat shock chaperonin-binding; Tetratricopeptide-like helical domain; Tetratricopeptide repeat-containing domain;
A0A1D8PN90	412	K	Hsp90 cochaperone	STI1	1	5.82065e-05	86.592	EYFTK(1)GDWPNAVK	2	-0.72427	2	cytoplasm,nucleus			GO:0005515 protein binding; GO:0005488 binding;	K09553			IPR006636; IPR011990; IPR013026;	Heat shock chaperonin-binding; Tetratricopeptide-like helical domain; Tetratricopeptide repeat-containing domain;
A0A1D8PN90	503	K	Hsp90 cochaperone	STI1	1	1.02636e-32	186.11	DVELGGK(1)SIHEIDELMNK	2	-0.33548	2	cytoplasm,nucleus			GO:0005515 protein binding; GO:0005488 binding;	K09553			IPR006636; IPR011990; IPR013026;	Heat shock chaperonin-binding; Tetratricopeptide-like helical domain; Tetratricopeptide repeat-containing domain;
A0A1D8PN90	407	K	Hsp90 cochaperone	STI1	1	0.00542247	60.102	LQGK(1)EYFTK	2	-0.58031	1	cytoplasm,nucleus			GO:0005515 protein binding; GO:0005488 binding;	K09553			IPR006636; IPR011990; IPR013026;	Heat shock chaperonin-binding; Tetratricopeptide-like helical domain; Tetratricopeptide repeat-containing domain;
A0A1D8PN90	445	K	Hsp90 cochaperone	STI1	1	1.66255e-05	89.468	AAALAK(1)LLSFPDAIQDCNK	3	0.82521	1	cytoplasm,nucleus			GO:0005515 protein binding; GO:0005488 binding;	K09553			IPR006636; IPR011990; IPR013026;	Heat shock chaperonin-binding; Tetratricopeptide-like helical domain; Tetratricopeptide repeat-containing domain;
A0A1D8PN90	22	K	Hsp90 cochaperone	STI1	1	0.000136313	82.85	DFEK(1)AIEAFTK	2	0.34313	1	cytoplasm,nucleus			GO:0005515 protein binding; GO:0005488 binding;	K09553			IPR006636; IPR011990; IPR013026;	Heat shock chaperonin-binding; Tetratricopeptide-like helical domain; Tetratricopeptide repeat-containing domain;
A0A1D8PN90	93	K	Hsp90 cochaperone	STI1	1	0.000386009	67.214	IAGAEFGLGNFDQAK(1)SNYEK	2	-1.5252	1	cytoplasm,nucleus			GO:0005515 protein binding; GO:0005488 binding;	K09553			IPR006636; IPR011990; IPR013026;	Heat shock chaperonin-binding; Tetratricopeptide-like helical domain; Tetratricopeptide repeat-containing domain;
A0A1D8PN90	144	K	Hsp90 cochaperone	STI1	1	9.44109e-05	84.365	ILNDPNLYTK(1)LK	2	3.4391	1	cytoplasm,nucleus			GO:0005515 protein binding; GO:0005488 binding;	K09553			IPR006636; IPR011990; IPR013026;	Heat shock chaperonin-binding; Tetratricopeptide-like helical domain; Tetratricopeptide repeat-containing domain;
A0A1D8PN90	13	K	Hsp90 cochaperone	STI1	1	0.0240772	43.308	AEGNK(1)YFAAK	2	-1.0381	1	cytoplasm,nucleus			GO:0005515 protein binding; GO:0005488 binding;	K09553			IPR006636; IPR011990; IPR013026;	Heat shock chaperonin-binding; Tetratricopeptide-like helical domain; Tetratricopeptide repeat-containing domain;
A0A1D8PN90	364	K	Hsp90 cochaperone	STI1	1	0.000210388	77.662	NFEK(1)SLTEHR	3	0.37573	1	cytoplasm,nucleus			GO:0005515 protein binding; GO:0005488 binding;	K09553			IPR006636; IPR011990; IPR013026;	Heat shock chaperonin-binding; Tetratricopeptide-like helical domain; Tetratricopeptide repeat-containing domain;
A0A1D8PN90	74	K	Hsp90 cochaperone	STI1	1	0.000182116	79.659	INPSWAK(1)GYNR	2	0.023654	2	cytoplasm,nucleus			GO:0005515 protein binding; GO:0005488 binding;	K09553			IPR006636; IPR011990; IPR013026;	Heat shock chaperonin-binding; Tetratricopeptide-like helical domain; Tetratricopeptide repeat-containing domain;
A0A1D8PN90	323	K	Hsp90 cochaperone	STI1	1	2.18363e-08	117.65	GDYDAAIATCEK(1)AIDEGR	2	-0.53593	1	cytoplasm,nucleus			GO:0005515 protein binding; GO:0005488 binding;	K09553			IPR006636; IPR011990; IPR013026;	Heat shock chaperonin-binding; Tetratricopeptide-like helical domain; Tetratricopeptide repeat-containing domain;
A0A1D8PN90	569	K	Hsp90 cochaperone	STI1	1	0.00121014	57.616	ENPAALQDHMK(1)NPEVYK	3	-1.4917	1	cytoplasm,nucleus			GO:0005515 protein binding; GO:0005488 binding;	K09553			IPR006636; IPR011990; IPR013026;	Heat shock chaperonin-binding; Tetratricopeptide-like helical domain; Tetratricopeptide repeat-containing domain;
A0A1D8PN90	377	K	Hsp90 cochaperone	STI1	1	0.000341065	92.838	TPDVLNK(1)LR	2	1.068	1	cytoplasm,nucleus			GO:0005515 protein binding; GO:0005488 binding;	K09553			IPR006636; IPR011990; IPR013026;	Heat shock chaperonin-binding; Tetratricopeptide-like helical domain; Tetratricopeptide repeat-containing domain;
A0A1D8PN90	277	K	Hsp90 cochaperone	STI1	1	1.16471e-05	137.05	AEGNALYK(1)K(1)R	2	1.0154	3	cytoplasm,nucleus			GO:0005515 protein binding; GO:0005488 binding;	K09553			IPR006636; IPR011990; IPR013026;	Heat shock chaperonin-binding; Tetratricopeptide-like helical domain; Tetratricopeptide repeat-containing domain;
A0A1D8PN90	8	K	Hsp90 cochaperone	STI1	1	1.48501e-07	113.61	TTADEYK(1)AEGNK	2	-0.44243	1	cytoplasm,nucleus			GO:0005515 protein binding; GO:0005488 binding;	K09553			IPR006636; IPR011990; IPR013026;	Heat shock chaperonin-binding; Tetratricopeptide-like helical domain; Tetratricopeptide repeat-containing domain;
A0A1D8PN90	163	K	Hsp90 cochaperone	STI1	1	4.49814e-11	127.3	TSEFMNDPQFVAK(1)LER	3	0.29715	3	cytoplasm,nucleus			GO:0005515 protein binding; GO:0005488 binding;	K09553			IPR006636; IPR011990; IPR013026;	Heat shock chaperonin-binding; Tetratricopeptide-like helical domain; Tetratricopeptide repeat-containing domain;
A0A1D8PN90	98	K	Hsp90 cochaperone	STI1	1	1.10986e-23	173.28	SNYEK(1)CLELDPNNAMAK	2	-1.0589	1	cytoplasm,nucleus			GO:0005515 protein binding; GO:0005488 binding;	K09553			IPR006636; IPR011990; IPR013026;	Heat shock chaperonin-binding; Tetratricopeptide-like helical domain; Tetratricopeptide repeat-containing domain;
A0A1D8PN90	278	K	Hsp90 cochaperone	STI1	1	1.16471e-05	137.05	AEGNALYK(1)K(1)R	2	1.0154	1	cytoplasm,nucleus			GO:0005515 protein binding; GO:0005488 binding;	K09553			IPR006636; IPR011990; IPR013026;	Heat shock chaperonin-binding; Tetratricopeptide-like helical domain; Tetratricopeptide repeat-containing domain;
A0A1D8PN90	462	K	Hsp90 cochaperone	STI1	1	0.0620073	41.117	AIEK(1)DPNFIR	2	1.1994	1	cytoplasm,nucleus			GO:0005515 protein binding; GO:0005488 binding;	K09553			IPR006636; IPR011990; IPR013026;	Heat shock chaperonin-binding; Tetratricopeptide-like helical domain; Tetratricopeptide repeat-containing domain;
A0A1D8PN90	311	K	Hsp90 cochaperone	STI1	1	1.75097e-11	130.36	AAAEYEK(1)GDYDAAIATCEK	2	-0.11984	1	cytoplasm,nucleus			GO:0005515 protein binding; GO:0005488 binding;	K09553			IPR006636; IPR011990; IPR013026;	Heat shock chaperonin-binding; Tetratricopeptide-like helical domain; Tetratricopeptide repeat-containing domain;
Q5AMK4	286	K	Uncharacterized protein	orf19.4642	1	0.00115155	64.827	NK(1)FNNNDDNVNK	2	-1.1676	1	nucleus
Q5AK16	167	K	T-complex protein 1 subunit gamma	CCT3	1	0.00191012	83.168	YVNK(1)WSTK	2	-0.74512	1	cytoplasm	GO:0006457 protein folding; GO:0009987 cellular process;	GO:0044424 intracellular part; GO:0005623 cell; GO:0044464 cell part; GO:0005622 intracellular; GO:0005737 cytoplasm;	GO:0005524 ATP binding; GO:1901265 nucleoside phosphate binding; GO:0001882 nucleoside binding; GO:0043167 ion binding; GO:0005515 protein binding; GO:0000166 nucleotide binding; GO:0097159 organic cyclic compound binding; GO:1901363 heterocyclic compound binding; GO:0032549 ribonucleoside binding; GO:0097367 carbohydrate derivative binding; GO:0032553 ribonucleotide binding; GO:0005488 binding; …	K09495			IPR027410; IPR027409; IPR027413;	TCP-1-like chaperonin intermediate domain; GroEL-like apical domain; GroEL-like equatorial domain;
A0A1D8PPX2	124	K	Signal recognition particle subunit SRP72	orf19.5516	1	1.37791e-19	174.18	HVLAQSYYK(1)IGSYEK	2	0.32668	2	nucleus	GO:0046907 intracellular transport; GO:0072599 establishment of protein localization to endoplasmic reticulum; GO:0072594 establishment of protein localization to organelle; GO:0072657 protein localization to membrane; GO:0045047 protein targeting to ER; GO:0071702 organic substance transport; GO:0006613 cotranslational protein targeting to membrane; GO:0015031 protein transport; GO:0051641 cellu…	GO:0005786 signal recognition particle, endoplasmic reticulum targeting; GO:0044464 cell part; GO:0005622 intracellular; GO:0048500 signal recognition particle; GO:0005737 cytoplasm; GO:0032991 macromolecular complex; GO:0044424 intracellular part; GO:1990904 ribonucleoprotein complex; GO:0005623 cell; GO:0030529 intracellular ribonucleoprotein complex; GO:0044444 cytoplasmic part;	GO:0005515 protein binding; GO:0005488 binding;	K03108			IPR011990; IPR013026;	Tetratricopeptide-like helical domain; Tetratricopeptide repeat-containing domain;
A0A1D8PPX2	565	K	Signal recognition particle subunit SRP72	orf19.5516	1	0.00382605	85.764	QNPK(1)FGPNK	2	-0.10842	4	nucleus	GO:0046907 intracellular transport; GO:0072599 establishment of protein localization to endoplasmic reticulum; GO:0072594 establishment of protein localization to organelle; GO:0072657 protein localization to membrane; GO:0045047 protein targeting to ER; GO:0071702 organic substance transport; GO:0006613 cotranslational protein targeting to membrane; GO:0015031 protein transport; GO:0051641 cellu…	GO:0005786 signal recognition particle, endoplasmic reticulum targeting; GO:0044464 cell part; GO:0005622 intracellular; GO:0048500 signal recognition particle; GO:0005737 cytoplasm; GO:0032991 macromolecular complex; GO:0044424 intracellular part; GO:1990904 ribonucleoprotein complex; GO:0005623 cell; GO:0030529 intracellular ribonucleoprotein complex; GO:0044444 cytoplasmic part;	GO:0005515 protein binding; GO:0005488 binding;	K03108			IPR011990; IPR013026;	Tetratricopeptide-like helical domain; Tetratricopeptide repeat-containing domain;
Q5A3P4	143	K	Tryptophan--tRNA ligase	WRS1	1	6.41613e-05	81.239	FLFK(1)HQLTIDDVK	3	0.4966	1	cytoplasm	GO:0006518 peptide metabolic process; GO:0006725 cellular aromatic compound metabolic process; GO:0044267 cellular protein metabolic process; GO:0044699 single-organism process; GO:0009058 biosynthetic process; GO:1901566 organonitrogen compound biosynthetic process; GO:0043039 tRNA aminoacylation; GO:0044237 cellular metabolic process; GO:0071704 organic substance metabolic process; GO:0008152 m…	GO:0044424 intracellular part; GO:0005623 cell; GO:0044464 cell part; GO:0005622 intracellular; GO:0005737 cytoplasm;	GO:0004830 tryptophan-tRNA ligase activity; GO:0016876 ligase activity, forming aminoacyl-tRNA and related compounds; GO:0005524 ATP binding; GO:1901265 nucleoside phosphate binding; GO:0016875 ligase activity, forming carbon-oxygen bonds; GO:0001882 nucleoside binding; GO:0043167 ion binding; GO:0016874 ligase activity; GO:0000166 nucleotide binding; GO:0097159 organic cyclic compound binding; G…	K01867			IPR014729;	Rossmann-like alpha/beta/alpha sandwich fold;
Q59NN8	166	K	Hsp70 nucleotide exchange factor FES1	FES1	1	0.000201022	78.342	NFQPGYAK(1)FEK	2	-0.83156	2	nucleus	GO:0050794 regulation of cellular process; GO:0010468 regulation of gene expression; GO:0031326 regulation of cellular biosynthetic process; GO:0080090 regulation of primary metabolic process; GO:0060255 regulation of macromolecule metabolic process; GO:0010608 posttranscriptional regulation of gene expression; GO:0010556 regulation of macromolecule biosynthetic process; GO:0031323 regulation of …	GO:0044424 intracellular part; GO:0005623 cell; GO:0044464 cell part; GO:0005622 intracellular; GO:0005737 cytoplasm;	GO:0005488 binding;	K09562	HSPBP1; hsp70-interacting protein	cal04141 Protein processing in endoplasmic reticulum - Candida albicans;	IPR013918; IPR011989; IPR016024;	Nucleotide exchange factor Fes1; Armadillo-like helical; Armadillo-type fold;
Q59NN8	21	K	Hsp70 nucleotide exchange factor FES1	FES1	1	0.000649986	70.563	AALEK(1)IGEPDQK	2	-0.0065672	1	nucleus	GO:0050794 regulation of cellular process; GO:0010468 regulation of gene expression; GO:0031326 regulation of cellular biosynthetic process; GO:0080090 regulation of primary metabolic process; GO:0060255 regulation of macromolecule metabolic process; GO:0010608 posttranscriptional regulation of gene expression; GO:0010556 regulation of macromolecule biosynthetic process; GO:0031323 regulation of …	GO:0044424 intracellular part; GO:0005623 cell; GO:0044464 cell part; GO:0005622 intracellular; GO:0005737 cytoplasm;	GO:0005488 binding;	K09562	HSPBP1; hsp70-interacting protein	cal04141 Protein processing in endoplasmic reticulum - Candida albicans;	IPR013918; IPR011989; IPR016024;	Nucleotide exchange factor Fes1; Armadillo-like helical; Armadillo-type fold;
Q59NN8	142	K	Hsp70 nucleotide exchange factor FES1	FES1	1	0.00551359	92.491	K(1)FELQSK	2	0.61591	1	nucleus	GO:0050794 regulation of cellular process; GO:0010468 regulation of gene expression; GO:0031326 regulation of cellular biosynthetic process; GO:0080090 regulation of primary metabolic process; GO:0060255 regulation of macromolecule metabolic process; GO:0010608 posttranscriptional regulation of gene expression; GO:0010556 regulation of macromolecule biosynthetic process; GO:0031323 regulation of …	GO:0044424 intracellular part; GO:0005623 cell; GO:0044464 cell part; GO:0005622 intracellular; GO:0005737 cytoplasm;	GO:0005488 binding;	K09562	HSPBP1; hsp70-interacting protein	cal04141 Protein processing in endoplasmic reticulum - Candida albicans;	IPR013918; IPR011989; IPR016024;	Nucleotide exchange factor Fes1; Armadillo-like helical; Armadillo-type fold;
Q59NN8	184	K	Hsp70 nucleotide exchange factor FES1	FES1	1	0.0139252	66.087	NNK(1)YQLR	2	2.1461	2	nucleus	GO:0050794 regulation of cellular process; GO:0010468 regulation of gene expression; GO:0031326 regulation of cellular biosynthetic process; GO:0080090 regulation of primary metabolic process; GO:0060255 regulation of macromolecule metabolic process; GO:0010608 posttranscriptional regulation of gene expression; GO:0010556 regulation of macromolecule biosynthetic process; GO:0031323 regulation of …	GO:0044424 intracellular part; GO:0005623 cell; GO:0044464 cell part; GO:0005622 intracellular; GO:0005737 cytoplasm;	GO:0005488 binding;	K09562	HSPBP1; hsp70-interacting protein	cal04141 Protein processing in endoplasmic reticulum - Candida albicans;	IPR013918; IPR011989; IPR016024;	Nucleotide exchange factor Fes1; Armadillo-like helical; Armadillo-type fold;
A0A1D8PRG8	190	K	Protein RER1	orf19.7202	1	0.00128779	70.412	YK(1)YLPFDLGK	2	1.3655	1	mitochondria		GO:0031224 intrinsic component of membrane; GO:0016020 membrane; GO:0016021 integral component of membrane; GO:0044425 membrane part;					IPR020846;	Major facilitator superfamily domain;
A0A1D8PQ55	347	K	Uncharacterized protein	orf19.5627	1	0.000121055	89.047	AK(1)QMIYQNFK	2	0.86679	2	nucleus			GO:0097159 organic cyclic compound binding; GO:1901363 heterocyclic compound binding; GO:0003723 RNA binding; GO:0005488 binding; GO:0003676 nucleic acid binding;	K18738			IPR004087; IPR004088;	K Homology domain; K Homology domain, type 1;
Q5A2A5	238	K	Glycine--tRNA ligase	GRS1	1	0.000202602	80.316	LLEFNNDK(1)MPFASASIGK	2	-1.38	1	nucleus	GO:0006426 glycyl-tRNA aminoacylation; GO:0006518 peptide metabolic process; GO:0006725 cellular aromatic compound metabolic process; GO:0044267 cellular protein metabolic process; GO:0044699 single-organism process; GO:0009058 biosynthetic process; GO:1901566 organonitrogen compound biosynthetic process; GO:0043039 tRNA aminoacylation; GO:0044237 cellular metabolic process; GO:0071704 organic su…	GO:0044424 intracellular part; GO:0005623 cell; GO:0044464 cell part; GO:0005622 intracellular; GO:0005737 cytoplasm;	GO:0016876 ligase activity, forming aminoacyl-tRNA and related compounds; GO:0005524 ATP binding; GO:1901265 nucleoside phosphate binding; GO:0016875 ligase activity, forming carbon-oxygen bonds; GO:0001882 nucleoside binding; GO:0043167 ion binding; GO:0016874 ligase activity; GO:0000166 nucleotide binding; GO:0097159 organic cyclic compound binding; GO:1901363 heterocyclic compound binding; GO:…	K01880			IPR033731; IPR002314; IPR004154; IPR006195;	Glycyl-tRNA synthetase-like core domain; Aminoacyl-tRNA synthetase, class II (G/ P/ S/T); Anticodon-binding; Aminoacyl-tRNA synthetase, class II;
Q5A2A5	127	K	Glycine--tRNA ligase	GRS1	1	6.6469e-08	107.65	GVK(1)IVEEEDEDKKK	3	0.085421	2	nucleus	GO:0006426 glycyl-tRNA aminoacylation; GO:0006518 peptide metabolic process; GO:0006725 cellular aromatic compound metabolic process; GO:0044267 cellular protein metabolic process; GO:0044699 single-organism process; GO:0009058 biosynthetic process; GO:1901566 organonitrogen compound biosynthetic process; GO:0043039 tRNA aminoacylation; GO:0044237 cellular metabolic process; GO:0071704 organic su…	GO:0044424 intracellular part; GO:0005623 cell; GO:0044464 cell part; GO:0005622 intracellular; GO:0005737 cytoplasm;	GO:0016876 ligase activity, forming aminoacyl-tRNA and related compounds; GO:0005524 ATP binding; GO:1901265 nucleoside phosphate binding; GO:0016875 ligase activity, forming carbon-oxygen bonds; GO:0001882 nucleoside binding; GO:0043167 ion binding; GO:0016874 ligase activity; GO:0000166 nucleotide binding; GO:0097159 organic cyclic compound binding; GO:1901363 heterocyclic compound binding; GO:…	K01880			IPR033731; IPR002314; IPR004154; IPR006195;	Glycyl-tRNA synthetase-like core domain; Aminoacyl-tRNA synthetase, class II (G/ P/ S/T); Anticodon-binding; Aminoacyl-tRNA synthetase, class II;
Q5A2A5	98	K	Glycine--tRNA ligase	GRS1	1	0.000274042	104.01	DLK(1)TGEIFR	2	0.4394	1	nucleus	GO:0006426 glycyl-tRNA aminoacylation; GO:0006518 peptide metabolic process; GO:0006725 cellular aromatic compound metabolic process; GO:0044267 cellular protein metabolic process; GO:0044699 single-organism process; GO:0009058 biosynthetic process; GO:1901566 organonitrogen compound biosynthetic process; GO:0043039 tRNA aminoacylation; GO:0044237 cellular metabolic process; GO:0071704 organic su…	GO:0044424 intracellular part; GO:0005623 cell; GO:0044464 cell part; GO:0005622 intracellular; GO:0005737 cytoplasm;	GO:0016876 ligase activity, forming aminoacyl-tRNA and related compounds; GO:0005524 ATP binding; GO:1901265 nucleoside phosphate binding; GO:0016875 ligase activity, forming carbon-oxygen bonds; GO:0001882 nucleoside binding; GO:0043167 ion binding; GO:0016874 ligase activity; GO:0000166 nucleotide binding; GO:0097159 organic cyclic compound binding; GO:1901363 heterocyclic compound binding; GO:…	K01880			IPR033731; IPR002314; IPR004154; IPR006195;	Glycyl-tRNA synthetase-like core domain; Aminoacyl-tRNA synthetase, class II (G/ P/ S/T); Anticodon-binding; Aminoacyl-tRNA synthetase, class II;
Q5A2A5	428	K	Glycine--tRNA ligase	GRS1	1	0.0310655	105.2	K(1)FGPK(1)FR	2	-0.53318	1	nucleus	GO:0006426 glycyl-tRNA aminoacylation; GO:0006518 peptide metabolic process; GO:0006725 cellular aromatic compound metabolic process; GO:0044267 cellular protein metabolic process; GO:0044699 single-organism process; GO:0009058 biosynthetic process; GO:1901566 organonitrogen compound biosynthetic process; GO:0043039 tRNA aminoacylation; GO:0044237 cellular metabolic process; GO:0071704 organic su…	GO:0044424 intracellular part; GO:0005623 cell; GO:0044464 cell part; GO:0005622 intracellular; GO:0005737 cytoplasm;	GO:0016876 ligase activity, forming aminoacyl-tRNA and related compounds; GO:0005524 ATP binding; GO:1901265 nucleoside phosphate binding; GO:0016875 ligase activity, forming carbon-oxygen bonds; GO:0001882 nucleoside binding; GO:0043167 ion binding; GO:0016874 ligase activity; GO:0000166 nucleotide binding; GO:0097159 organic cyclic compound binding; GO:1901363 heterocyclic compound binding; GO:…	K01880			IPR033731; IPR002314; IPR004154; IPR006195;	Glycyl-tRNA synthetase-like core domain; Aminoacyl-tRNA synthetase, class II (G/ P/ S/T); Anticodon-binding; Aminoacyl-tRNA synthetase, class II;
Q5A2A5	289	K	Glycine--tRNA ligase	GRS1	1	0.0176181	54.722	FEDVK(1)DIK	2	1.3046	1	nucleus	GO:0006426 glycyl-tRNA aminoacylation; GO:0006518 peptide metabolic process; GO:0006725 cellular aromatic compound metabolic process; GO:0044267 cellular protein metabolic process; GO:0044699 single-organism process; GO:0009058 biosynthetic process; GO:1901566 organonitrogen compound biosynthetic process; GO:0043039 tRNA aminoacylation; GO:0044237 cellular metabolic process; GO:0071704 organic su…	GO:0044424 intracellular part; GO:0005623 cell; GO:0044464 cell part; GO:0005622 intracellular; GO:0005737 cytoplasm;	GO:0016876 ligase activity, forming aminoacyl-tRNA and related compounds; GO:0005524 ATP binding; GO:1901265 nucleoside phosphate binding; GO:0016875 ligase activity, forming carbon-oxygen bonds; GO:0001882 nucleoside binding; GO:0043167 ion binding; GO:0016874 ligase activity; GO:0000166 nucleotide binding; GO:0097159 organic cyclic compound binding; GO:1901363 heterocyclic compound binding; GO:…	K01880			IPR033731; IPR002314; IPR004154; IPR006195;	Glycyl-tRNA synthetase-like core domain; Aminoacyl-tRNA synthetase, class II (G/ P/ S/T); Anticodon-binding; Aminoacyl-tRNA synthetase, class II;
Q5A2A5	424	K	Glycine--tRNA ligase	GRS1	1	0.0310655	105.2	K(1)FGPK(1)FR	2	-0.53318	1	nucleus	GO:0006426 glycyl-tRNA aminoacylation; GO:0006518 peptide metabolic process; GO:0006725 cellular aromatic compound metabolic process; GO:0044267 cellular protein metabolic process; GO:0044699 single-organism process; GO:0009058 biosynthetic process; GO:1901566 organonitrogen compound biosynthetic process; GO:0043039 tRNA aminoacylation; GO:0044237 cellular metabolic process; GO:0071704 organic su…	GO:0044424 intracellular part; GO:0005623 cell; GO:0044464 cell part; GO:0005622 intracellular; GO:0005737 cytoplasm;	GO:0016876 ligase activity, forming aminoacyl-tRNA and related compounds; GO:0005524 ATP binding; GO:1901265 nucleoside phosphate binding; GO:0016875 ligase activity, forming carbon-oxygen bonds; GO:0001882 nucleoside binding; GO:0043167 ion binding; GO:0016874 ligase activity; GO:0000166 nucleotide binding; GO:0097159 organic cyclic compound binding; GO:1901363 heterocyclic compound binding; GO:…	K01880			IPR033731; IPR002314; IPR004154; IPR006195;	Glycyl-tRNA synthetase-like core domain; Aminoacyl-tRNA synthetase, class II (G/ P/ S/T); Anticodon-binding; Aminoacyl-tRNA synthetase, class II;
Q5A2A5	284	K	Glycine--tRNA ligase	GRS1	1	0.000321073	96.171	SHPK(1)FEDVK	3	-0.1655	4	nucleus	GO:0006426 glycyl-tRNA aminoacylation; GO:0006518 peptide metabolic process; GO:0006725 cellular aromatic compound metabolic process; GO:0044267 cellular protein metabolic process; GO:0044699 single-organism process; GO:0009058 biosynthetic process; GO:1901566 organonitrogen compound biosynthetic process; GO:0043039 tRNA aminoacylation; GO:0044237 cellular metabolic process; GO:0071704 organic su…	GO:0044424 intracellular part; GO:0005623 cell; GO:0044464 cell part; GO:0005622 intracellular; GO:0005737 cytoplasm;	GO:0016876 ligase activity, forming aminoacyl-tRNA and related compounds; GO:0005524 ATP binding; GO:1901265 nucleoside phosphate binding; GO:0016875 ligase activity, forming carbon-oxygen bonds; GO:0001882 nucleoside binding; GO:0043167 ion binding; GO:0016874 ligase activity; GO:0000166 nucleotide binding; GO:0097159 organic cyclic compound binding; GO:1901363 heterocyclic compound binding; GO:…	K01880			IPR033731; IPR002314; IPR004154; IPR006195;	Glycyl-tRNA synthetase-like core domain; Aminoacyl-tRNA synthetase, class II (G/ P/ S/T); Anticodon-binding; Aminoacyl-tRNA synthetase, class II;
Q5A2A5	569	K	Glycine--tRNA ligase	GRS1	1	1.76103e-15	155.57	IPFK(1)VDDSSASIGK	2	-0.56958	2	nucleus	GO:0006426 glycyl-tRNA aminoacylation; GO:0006518 peptide metabolic process; GO:0006725 cellular aromatic compound metabolic process; GO:0044267 cellular protein metabolic process; GO:0044699 single-organism process; GO:0009058 biosynthetic process; GO:1901566 organonitrogen compound biosynthetic process; GO:0043039 tRNA aminoacylation; GO:0044237 cellular metabolic process; GO:0071704 organic su…	GO:0044424 intracellular part; GO:0005623 cell; GO:0044464 cell part; GO:0005622 intracellular; GO:0005737 cytoplasm;	GO:0016876 ligase activity, forming aminoacyl-tRNA and related compounds; GO:0005524 ATP binding; GO:1901265 nucleoside phosphate binding; GO:0016875 ligase activity, forming carbon-oxygen bonds; GO:0001882 nucleoside binding; GO:0043167 ion binding; GO:0016874 ligase activity; GO:0000166 nucleotide binding; GO:0097159 organic cyclic compound binding; GO:1901363 heterocyclic compound binding; GO:…	K01880			IPR033731; IPR002314; IPR004154; IPR006195;	Glycyl-tRNA synthetase-like core domain; Aminoacyl-tRNA synthetase, class II (G/ P/ S/T); Anticodon-binding; Aminoacyl-tRNA synthetase, class II;
Q5A2A5	150	K	Glycine--tRNA ligase	GRS1	1	0.00992958	53.028	NVK(1)LEDEVVK	2	1.0804	2	nucleus	GO:0006426 glycyl-tRNA aminoacylation; GO:0006518 peptide metabolic process; GO:0006725 cellular aromatic compound metabolic process; GO:0044267 cellular protein metabolic process; GO:0044699 single-organism process; GO:0009058 biosynthetic process; GO:1901566 organonitrogen compound biosynthetic process; GO:0043039 tRNA aminoacylation; GO:0044237 cellular metabolic process; GO:0071704 organic su…	GO:0044424 intracellular part; GO:0005623 cell; GO:0044464 cell part; GO:0005622 intracellular; GO:0005737 cytoplasm;	GO:0016876 ligase activity, forming aminoacyl-tRNA and related compounds; GO:0005524 ATP binding; GO:1901265 nucleoside phosphate binding; GO:0016875 ligase activity, forming carbon-oxygen bonds; GO:0001882 nucleoside binding; GO:0043167 ion binding; GO:0016874 ligase activity; GO:0000166 nucleotide binding; GO:0097159 organic cyclic compound binding; GO:1901363 heterocyclic compound binding; GO:…	K01880			IPR033731; IPR002314; IPR004154; IPR006195;	Glycyl-tRNA synthetase-like core domain; Aminoacyl-tRNA synthetase, class II (G/ P/ S/T); Anticodon-binding; Aminoacyl-tRNA synthetase, class II;
Q5A013	137	K	Protein N-terminal and lysine N-methyltransferase EFM7	EFM7	1	0.0271913	43.77	YELSPWK(1)VK	2	-0.2978	1	cytoplasm	GO:0008152 metabolic process; GO:0032259 methylation;	GO:0044424 intracellular part; GO:0005623 cell; GO:0044464 cell part; GO:0005622 intracellular; GO:0005737 cytoplasm;	GO:0016741 transferase activity, transferring one-carbon groups; GO:0008168 methyltransferase activity; GO:0003824 catalytic activity; GO:0016740 transferase activity;	K17878			IPR029063;	S-adenosyl-L-methionine-dependent methyltransferase;
A0A1D8PDC4	127	K	ATP synthase subunit alpha	ATP1	1	0.00289202	83.869	LVK(1)EGETVK(1)R	2	-1.5052	2	mitochondria	GO:0009116 nucleoside metabolic process; GO:0042278 purine nucleoside metabolic process; GO:0009167 purine ribonucleoside monophosphate metabolic process; GO:0090662 ATP hydrolysis coupled transmembrane transport; GO:0009117 nucleotide metabolic process; GO:0044699 single-organism process; GO:0009058 biosynthetic process; GO:0009163 nucleoside biosynthetic process; GO:0046129 purine ribonucleosid…	GO:0045261 proton-transporting ATP synthase complex, catalytic core F(1); GO:0016020 membrane; GO:0098796 membrane protein complex; GO:0044425 membrane part; GO:0044464 cell part; GO:0005622 intracellular; GO:0016469 proton-transporting two-sector ATPase complex; GO:0032991 macromolecular complex; GO:0033178 proton-transporting two-sector ATPase complex, catalytic domain; GO:0044424 intracellular…	GO:0042625 ATPase coupled ion transmembrane transporter activity; GO:1901265 nucleoside phosphate binding; GO:0015399 primary active transmembrane transporter activity; GO:0022892 substrate-specific transporter activity; GO:0016817 hydrolase activity, acting on acid anhydrides; GO:0044769 ATPase activity, coupled to transmembrane movement of ions, rotational mechanism; GO:0015077 monovalent inorg…	K02132	ATPeF1A; F-type H+-transporting ATPase subunit alpha	cal00190 Oxidative phosphorylation - Candida albicans; cal01100 Metabolic pathways - Candida albicans;	IPR000793; IPR004100; IPR000194; IPR027417; IPR023366; IPR033732;	ATP synthase, alpha subunit, C-terminal; ATPase, F1/V1/A1 complex, alpha/beta subunit, N-terminal domain; ATPase, F1/V1/A1 complex, alpha/beta subunit, nucleotide-binding domain; P-loop containing nucleoside triphosphate hydrolase; ATP synthase subunit alpha-like domain; ATP synthase, F1 complex, alpha subunit nucleotide-binding domain;
A0A1D8PDC4	524	K	ATP synthase subunit alpha	ATP1	1	4.79647e-13	138.73	TK(1)GELSKDELEK(1)LR	3	-0.26015	2	mitochondria	GO:0009116 nucleoside metabolic process; GO:0042278 purine nucleoside metabolic process; GO:0009167 purine ribonucleoside monophosphate metabolic process; GO:0090662 ATP hydrolysis coupled transmembrane transport; GO:0009117 nucleotide metabolic process; GO:0044699 single-organism process; GO:0009058 biosynthetic process; GO:0009163 nucleoside biosynthetic process; GO:0046129 purine ribonucleosid…	GO:0045261 proton-transporting ATP synthase complex, catalytic core F(1); GO:0016020 membrane; GO:0098796 membrane protein complex; GO:0044425 membrane part; GO:0044464 cell part; GO:0005622 intracellular; GO:0016469 proton-transporting two-sector ATPase complex; GO:0032991 macromolecular complex; GO:0033178 proton-transporting two-sector ATPase complex, catalytic domain; GO:0044424 intracellular…	GO:0042625 ATPase coupled ion transmembrane transporter activity; GO:1901265 nucleoside phosphate binding; GO:0015399 primary active transmembrane transporter activity; GO:0022892 substrate-specific transporter activity; GO:0016817 hydrolase activity, acting on acid anhydrides; GO:0044769 ATPase activity, coupled to transmembrane movement of ions, rotational mechanism; GO:0015077 monovalent inorg…	K02132	ATPeF1A; F-type H+-transporting ATPase subunit alpha	cal00190 Oxidative phosphorylation - Candida albicans; cal01100 Metabolic pathways - Candida albicans;	IPR000793; IPR004100; IPR000194; IPR027417; IPR023366; IPR033732;	ATP synthase, alpha subunit, C-terminal; ATPase, F1/V1/A1 complex, alpha/beta subunit, N-terminal domain; ATPase, F1/V1/A1 complex, alpha/beta subunit, nucleotide-binding domain; P-loop containing nucleoside triphosphate hydrolase; ATP synthase subunit alpha-like domain; ATP synthase, F1 complex, alpha subunit nucleotide-binding domain;
A0A1D8PDC4	156	K	ATP synthase subunit alpha	ATP1	1	0.000145566	82.349	VVDGLGNPIDGK(1)GPIK	2	1.8235	1	mitochondria	GO:0009116 nucleoside metabolic process; GO:0042278 purine nucleoside metabolic process; GO:0009167 purine ribonucleoside monophosphate metabolic process; GO:0090662 ATP hydrolysis coupled transmembrane transport; GO:0009117 nucleotide metabolic process; GO:0044699 single-organism process; GO:0009058 biosynthetic process; GO:0009163 nucleoside biosynthetic process; GO:0046129 purine ribonucleosid…	GO:0045261 proton-transporting ATP synthase complex, catalytic core F(1); GO:0016020 membrane; GO:0098796 membrane protein complex; GO:0044425 membrane part; GO:0044464 cell part; GO:0005622 intracellular; GO:0016469 proton-transporting two-sector ATPase complex; GO:0032991 macromolecular complex; GO:0033178 proton-transporting two-sector ATPase complex, catalytic domain; GO:0044424 intracellular…	GO:0042625 ATPase coupled ion transmembrane transporter activity; GO:1901265 nucleoside phosphate binding; GO:0015399 primary active transmembrane transporter activity; GO:0022892 substrate-specific transporter activity; GO:0016817 hydrolase activity, acting on acid anhydrides; GO:0044769 ATPase activity, coupled to transmembrane movement of ions, rotational mechanism; GO:0015077 monovalent inorg…	K02132	ATPeF1A; F-type H+-transporting ATPase subunit alpha	cal00190 Oxidative phosphorylation - Candida albicans; cal01100 Metabolic pathways - Candida albicans;	IPR000793; IPR004100; IPR000194; IPR027417; IPR023366; IPR033732;	ATP synthase, alpha subunit, C-terminal; ATPase, F1/V1/A1 complex, alpha/beta subunit, N-terminal domain; ATPase, F1/V1/A1 complex, alpha/beta subunit, nucleotide-binding domain; P-loop containing nucleoside triphosphate hydrolase; ATP synthase subunit alpha-like domain; ATP synthase, F1 complex, alpha subunit nucleotide-binding domain;
A0A1D8PDC4	160	K	ATP synthase subunit alpha	ATP1	1	8.34457e-07	137.46	GPIK(1)AAAYSR	2	0.41437	2	mitochondria	GO:0009116 nucleoside metabolic process; GO:0042278 purine nucleoside metabolic process; GO:0009167 purine ribonucleoside monophosphate metabolic process; GO:0090662 ATP hydrolysis coupled transmembrane transport; GO:0009117 nucleotide metabolic process; GO:0044699 single-organism process; GO:0009058 biosynthetic process; GO:0009163 nucleoside biosynthetic process; GO:0046129 purine ribonucleosid…	GO:0045261 proton-transporting ATP synthase complex, catalytic core F(1); GO:0016020 membrane; GO:0098796 membrane protein complex; GO:0044425 membrane part; GO:0044464 cell part; GO:0005622 intracellular; GO:0016469 proton-transporting two-sector ATPase complex; GO:0032991 macromolecular complex; GO:0033178 proton-transporting two-sector ATPase complex, catalytic domain; GO:0044424 intracellular…	GO:0042625 ATPase coupled ion transmembrane transporter activity; GO:1901265 nucleoside phosphate binding; GO:0015399 primary active transmembrane transporter activity; GO:0022892 substrate-specific transporter activity; GO:0016817 hydrolase activity, acting on acid anhydrides; GO:0044769 ATPase activity, coupled to transmembrane movement of ions, rotational mechanism; GO:0015077 monovalent inorg…	K02132	ATPeF1A; F-type H+-transporting ATPase subunit alpha	cal00190 Oxidative phosphorylation - Candida albicans; cal01100 Metabolic pathways - Candida albicans;	IPR000793; IPR004100; IPR000194; IPR027417; IPR023366; IPR033732;	ATP synthase, alpha subunit, C-terminal; ATPase, F1/V1/A1 complex, alpha/beta subunit, N-terminal domain; ATPase, F1/V1/A1 complex, alpha/beta subunit, nucleotide-binding domain; P-loop containing nucleoside triphosphate hydrolase; ATP synthase subunit alpha-like domain; ATP synthase, F1 complex, alpha subunit nucleotide-binding domain;
A0A1D8PDC4	534	K	ATP synthase subunit alpha	ATP1	1	4.79647e-13	138.73	DELEK(1)LR	2	0.83214	2	mitochondria	GO:0009116 nucleoside metabolic process; GO:0042278 purine nucleoside metabolic process; GO:0009167 purine ribonucleoside monophosphate metabolic process; GO:0090662 ATP hydrolysis coupled transmembrane transport; GO:0009117 nucleotide metabolic process; GO:0044699 single-organism process; GO:0009058 biosynthetic process; GO:0009163 nucleoside biosynthetic process; GO:0046129 purine ribonucleosid…	GO:0045261 proton-transporting ATP synthase complex, catalytic core F(1); GO:0016020 membrane; GO:0098796 membrane protein complex; GO:0044425 membrane part; GO:0044464 cell part; GO:0005622 intracellular; GO:0016469 proton-transporting two-sector ATPase complex; GO:0032991 macromolecular complex; GO:0033178 proton-transporting two-sector ATPase complex, catalytic domain; GO:0044424 intracellular…	GO:0042625 ATPase coupled ion transmembrane transporter activity; GO:1901265 nucleoside phosphate binding; GO:0015399 primary active transmembrane transporter activity; GO:0022892 substrate-specific transporter activity; GO:0016817 hydrolase activity, acting on acid anhydrides; GO:0044769 ATPase activity, coupled to transmembrane movement of ions, rotational mechanism; GO:0015077 monovalent inorg…	K02132	ATPeF1A; F-type H+-transporting ATPase subunit alpha	cal00190 Oxidative phosphorylation - Candida albicans; cal01100 Metabolic pathways - Candida albicans;	IPR000793; IPR004100; IPR000194; IPR027417; IPR023366; IPR033732;	ATP synthase, alpha subunit, C-terminal; ATPase, F1/V1/A1 complex, alpha/beta subunit, N-terminal domain; ATPase, F1/V1/A1 complex, alpha/beta subunit, nucleotide-binding domain; P-loop containing nucleoside triphosphate hydrolase; ATP synthase subunit alpha-like domain; ATP synthase, F1 complex, alpha subunit nucleotide-binding domain;
A0A1D8PDC4	511	K	ATP synthase subunit alpha	ATP1	1	1.09217e-05	72.935	IGEFEEAFLGHLK(1)SNETGILDAIK	3	-0.8051	1	mitochondria	GO:0009116 nucleoside metabolic process; GO:0042278 purine nucleoside metabolic process; GO:0009167 purine ribonucleoside monophosphate metabolic process; GO:0090662 ATP hydrolysis coupled transmembrane transport; GO:0009117 nucleotide metabolic process; GO:0044699 single-organism process; GO:0009058 biosynthetic process; GO:0009163 nucleoside biosynthetic process; GO:0046129 purine ribonucleosid…	GO:0045261 proton-transporting ATP synthase complex, catalytic core F(1); GO:0016020 membrane; GO:0098796 membrane protein complex; GO:0044425 membrane part; GO:0044464 cell part; GO:0005622 intracellular; GO:0016469 proton-transporting two-sector ATPase complex; GO:0032991 macromolecular complex; GO:0033178 proton-transporting two-sector ATPase complex, catalytic domain; GO:0044424 intracellular…	GO:0042625 ATPase coupled ion transmembrane transporter activity; GO:1901265 nucleoside phosphate binding; GO:0015399 primary active transmembrane transporter activity; GO:0022892 substrate-specific transporter activity; GO:0016817 hydrolase activity, acting on acid anhydrides; GO:0044769 ATPase activity, coupled to transmembrane movement of ions, rotational mechanism; GO:0015077 monovalent inorg…	K02132	ATPeF1A; F-type H+-transporting ATPase subunit alpha	cal00190 Oxidative phosphorylation - Candida albicans; cal01100 Metabolic pathways - Candida albicans;	IPR000793; IPR004100; IPR000194; IPR027417; IPR023366; IPR033732;	ATP synthase, alpha subunit, C-terminal; ATPase, F1/V1/A1 complex, alpha/beta subunit, N-terminal domain; ATPase, F1/V1/A1 complex, alpha/beta subunit, nucleotide-binding domain; P-loop containing nucleoside triphosphate hydrolase; ATP synthase subunit alpha-like domain; ATP synthase, F1 complex, alpha subunit nucleotide-binding domain;
A0A1D8PDC4	121	K	ATP synthase subunit alpha	ATP1	1	0.00289202	83.869	LVK(1)EGETVK(1)R	2	-1.5052	4	mitochondria	GO:0009116 nucleoside metabolic process; GO:0042278 purine nucleoside metabolic process; GO:0009167 purine ribonucleoside monophosphate metabolic process; GO:0090662 ATP hydrolysis coupled transmembrane transport; GO:0009117 nucleotide metabolic process; GO:0044699 single-organism process; GO:0009058 biosynthetic process; GO:0009163 nucleoside biosynthetic process; GO:0046129 purine ribonucleosid…	GO:0045261 proton-transporting ATP synthase complex, catalytic core F(1); GO:0016020 membrane; GO:0098796 membrane protein complex; GO:0044425 membrane part; GO:0044464 cell part; GO:0005622 intracellular; GO:0016469 proton-transporting two-sector ATPase complex; GO:0032991 macromolecular complex; GO:0033178 proton-transporting two-sector ATPase complex, catalytic domain; GO:0044424 intracellular…	GO:0042625 ATPase coupled ion transmembrane transporter activity; GO:1901265 nucleoside phosphate binding; GO:0015399 primary active transmembrane transporter activity; GO:0022892 substrate-specific transporter activity; GO:0016817 hydrolase activity, acting on acid anhydrides; GO:0044769 ATPase activity, coupled to transmembrane movement of ions, rotational mechanism; GO:0015077 monovalent inorg…	K02132	ATPeF1A; F-type H+-transporting ATPase subunit alpha	cal00190 Oxidative phosphorylation - Candida albicans; cal01100 Metabolic pathways - Candida albicans;	IPR000793; IPR004100; IPR000194; IPR027417; IPR023366; IPR033732;	ATP synthase, alpha subunit, C-terminal; ATPase, F1/V1/A1 complex, alpha/beta subunit, N-terminal domain; ATPase, F1/V1/A1 complex, alpha/beta subunit, nucleotide-binding domain; P-loop containing nucleoside triphosphate hydrolase; ATP synthase subunit alpha-like domain; ATP synthase, F1 complex, alpha subunit nucleotide-binding domain;
A0A1D8PDC4	467	K	ATP synthase subunit alpha	ATP1	1	0.000914145	99.755	LTQLLK(1)QK	2	0.076927	2	mitochondria	GO:0009116 nucleoside metabolic process; GO:0042278 purine nucleoside metabolic process; GO:0009167 purine ribonucleoside monophosphate metabolic process; GO:0090662 ATP hydrolysis coupled transmembrane transport; GO:0009117 nucleotide metabolic process; GO:0044699 single-organism process; GO:0009058 biosynthetic process; GO:0009163 nucleoside biosynthetic process; GO:0046129 purine ribonucleosid…	GO:0045261 proton-transporting ATP synthase complex, catalytic core F(1); GO:0016020 membrane; GO:0098796 membrane protein complex; GO:0044425 membrane part; GO:0044464 cell part; GO:0005622 intracellular; GO:0016469 proton-transporting two-sector ATPase complex; GO:0032991 macromolecular complex; GO:0033178 proton-transporting two-sector ATPase complex, catalytic domain; GO:0044424 intracellular…	GO:0042625 ATPase coupled ion transmembrane transporter activity; GO:1901265 nucleoside phosphate binding; GO:0015399 primary active transmembrane transporter activity; GO:0022892 substrate-specific transporter activity; GO:0016817 hydrolase activity, acting on acid anhydrides; GO:0044769 ATPase activity, coupled to transmembrane movement of ions, rotational mechanism; GO:0015077 monovalent inorg…	K02132	ATPeF1A; F-type H+-transporting ATPase subunit alpha	cal00190 Oxidative phosphorylation - Candida albicans; cal01100 Metabolic pathways - Candida albicans;	IPR000793; IPR004100; IPR000194; IPR027417; IPR023366; IPR033732;	ATP synthase, alpha subunit, C-terminal; ATPase, F1/V1/A1 complex, alpha/beta subunit, N-terminal domain; ATPase, F1/V1/A1 complex, alpha/beta subunit, nucleotide-binding domain; P-loop containing nucleoside triphosphate hydrolase; ATP synthase subunit alpha-like domain; ATP synthase, F1 complex, alpha subunit nucleotide-binding domain;
A0A1D8PDC4	529	K	ATP synthase subunit alpha	ATP1	1	0.000733012	66.989	TK(1)GELSK(1)DELEK	2	-1.1353	2	mitochondria	GO:0009116 nucleoside metabolic process; GO:0042278 purine nucleoside metabolic process; GO:0009167 purine ribonucleoside monophosphate metabolic process; GO:0090662 ATP hydrolysis coupled transmembrane transport; GO:0009117 nucleotide metabolic process; GO:0044699 single-organism process; GO:0009058 biosynthetic process; GO:0009163 nucleoside biosynthetic process; GO:0046129 purine ribonucleosid…	GO:0045261 proton-transporting ATP synthase complex, catalytic core F(1); GO:0016020 membrane; GO:0098796 membrane protein complex; GO:0044425 membrane part; GO:0044464 cell part; GO:0005622 intracellular; GO:0016469 proton-transporting two-sector ATPase complex; GO:0032991 macromolecular complex; GO:0033178 proton-transporting two-sector ATPase complex, catalytic domain; GO:0044424 intracellular…	GO:0042625 ATPase coupled ion transmembrane transporter activity; GO:1901265 nucleoside phosphate binding; GO:0015399 primary active transmembrane transporter activity; GO:0022892 substrate-specific transporter activity; GO:0016817 hydrolase activity, acting on acid anhydrides; GO:0044769 ATPase activity, coupled to transmembrane movement of ions, rotational mechanism; GO:0015077 monovalent inorg…	K02132	ATPeF1A; F-type H+-transporting ATPase subunit alpha	cal00190 Oxidative phosphorylation - Candida albicans; cal01100 Metabolic pathways - Candida albicans;	IPR000793; IPR004100; IPR000194; IPR027417; IPR023366; IPR033732;	ATP synthase, alpha subunit, C-terminal; ATPase, F1/V1/A1 complex, alpha/beta subunit, N-terminal domain; ATPase, F1/V1/A1 complex, alpha/beta subunit, nucleotide-binding domain; P-loop containing nucleoside triphosphate hydrolase; ATP synthase subunit alpha-like domain; ATP synthase, F1 complex, alpha subunit nucleotide-binding domain;
A0A1D8PDC4	522	K	ATP synthase subunit alpha	ATP1	1	0.00415824	55.815	SNETGILDAIK(1)TK	2	1.2783	1	mitochondria	GO:0009116 nucleoside metabolic process; GO:0042278 purine nucleoside metabolic process; GO:0009167 purine ribonucleoside monophosphate metabolic process; GO:0090662 ATP hydrolysis coupled transmembrane transport; GO:0009117 nucleotide metabolic process; GO:0044699 single-organism process; GO:0009058 biosynthetic process; GO:0009163 nucleoside biosynthetic process; GO:0046129 purine ribonucleosid…	GO:0045261 proton-transporting ATP synthase complex, catalytic core F(1); GO:0016020 membrane; GO:0098796 membrane protein complex; GO:0044425 membrane part; GO:0044464 cell part; GO:0005622 intracellular; GO:0016469 proton-transporting two-sector ATPase complex; GO:0032991 macromolecular complex; GO:0033178 proton-transporting two-sector ATPase complex, catalytic domain; GO:0044424 intracellular…	GO:0042625 ATPase coupled ion transmembrane transporter activity; GO:1901265 nucleoside phosphate binding; GO:0015399 primary active transmembrane transporter activity; GO:0022892 substrate-specific transporter activity; GO:0016817 hydrolase activity, acting on acid anhydrides; GO:0044769 ATPase activity, coupled to transmembrane movement of ions, rotational mechanism; GO:0015077 monovalent inorg…	K02132	ATPeF1A; F-type H+-transporting ATPase subunit alpha	cal00190 Oxidative phosphorylation - Candida albicans; cal01100 Metabolic pathways - Candida albicans;	IPR000793; IPR004100; IPR000194; IPR027417; IPR023366; IPR033732;	ATP synthase, alpha subunit, C-terminal; ATPase, F1/V1/A1 complex, alpha/beta subunit, N-terminal domain; ATPase, F1/V1/A1 complex, alpha/beta subunit, nucleotide-binding domain; P-loop containing nucleoside triphosphate hydrolase; ATP synthase subunit alpha-like domain; ATP synthase, F1 complex, alpha subunit nucleotide-binding domain;
A0A1D8PDC4	311	K	ATP synthase subunit alpha	ATP1	1	1.37289e-15	149	HALIVYDDLSK(1)QAVAYR	2	2.5907	3	mitochondria	GO:0009116 nucleoside metabolic process; GO:0042278 purine nucleoside metabolic process; GO:0009167 purine ribonucleoside monophosphate metabolic process; GO:0090662 ATP hydrolysis coupled transmembrane transport; GO:0009117 nucleotide metabolic process; GO:0044699 single-organism process; GO:0009058 biosynthetic process; GO:0009163 nucleoside biosynthetic process; GO:0046129 purine ribonucleosid…	GO:0045261 proton-transporting ATP synthase complex, catalytic core F(1); GO:0016020 membrane; GO:0098796 membrane protein complex; GO:0044425 membrane part; GO:0044464 cell part; GO:0005622 intracellular; GO:0016469 proton-transporting two-sector ATPase complex; GO:0032991 macromolecular complex; GO:0033178 proton-transporting two-sector ATPase complex, catalytic domain; GO:0044424 intracellular…	GO:0042625 ATPase coupled ion transmembrane transporter activity; GO:1901265 nucleoside phosphate binding; GO:0015399 primary active transmembrane transporter activity; GO:0022892 substrate-specific transporter activity; GO:0016817 hydrolase activity, acting on acid anhydrides; GO:0044769 ATPase activity, coupled to transmembrane movement of ions, rotational mechanism; GO:0015077 monovalent inorg…	K02132	ATPeF1A; F-type H+-transporting ATPase subunit alpha	cal00190 Oxidative phosphorylation - Candida albicans; cal01100 Metabolic pathways - Candida albicans;	IPR000793; IPR004100; IPR000194; IPR027417; IPR023366; IPR033732;	ATP synthase, alpha subunit, C-terminal; ATPase, F1/V1/A1 complex, alpha/beta subunit, N-terminal domain; ATPase, F1/V1/A1 complex, alpha/beta subunit, nucleotide-binding domain; P-loop containing nucleoside triphosphate hydrolase; ATP synthase subunit alpha-like domain; ATP synthase, F1 complex, alpha subunit nucleotide-binding domain;
A0A1D8PDC4	247	K	ATP synthase subunit alpha	ATP1	1	1.15964e-05	100.88	LYCVYVAVGQK(1)R	2	2.9477	2	mitochondria	GO:0009116 nucleoside metabolic process; GO:0042278 purine nucleoside metabolic process; GO:0009167 purine ribonucleoside monophosphate metabolic process; GO:0090662 ATP hydrolysis coupled transmembrane transport; GO:0009117 nucleotide metabolic process; GO:0044699 single-organism process; GO:0009058 biosynthetic process; GO:0009163 nucleoside biosynthetic process; GO:0046129 purine ribonucleosid…	GO:0045261 proton-transporting ATP synthase complex, catalytic core F(1); GO:0016020 membrane; GO:0098796 membrane protein complex; GO:0044425 membrane part; GO:0044464 cell part; GO:0005622 intracellular; GO:0016469 proton-transporting two-sector ATPase complex; GO:0032991 macromolecular complex; GO:0033178 proton-transporting two-sector ATPase complex, catalytic domain; GO:0044424 intracellular…	GO:0042625 ATPase coupled ion transmembrane transporter activity; GO:1901265 nucleoside phosphate binding; GO:0015399 primary active transmembrane transporter activity; GO:0022892 substrate-specific transporter activity; GO:0016817 hydrolase activity, acting on acid anhydrides; GO:0044769 ATPase activity, coupled to transmembrane movement of ions, rotational mechanism; GO:0015077 monovalent inorg…	K02132	ATPeF1A; F-type H+-transporting ATPase subunit alpha	cal00190 Oxidative phosphorylation - Candida albicans; cal01100 Metabolic pathways - Candida albicans;	IPR000793; IPR004100; IPR000194; IPR027417; IPR023366; IPR033732;	ATP synthase, alpha subunit, C-terminal; ATPase, F1/V1/A1 complex, alpha/beta subunit, N-terminal domain; ATPase, F1/V1/A1 complex, alpha/beta subunit, nucleotide-binding domain; P-loop containing nucleoside triphosphate hydrolase; ATP synthase subunit alpha-like domain; ATP synthase, F1 complex, alpha subunit nucleotide-binding domain;
A0A1D8PDC4	422	K	ATP synthase subunit alpha	ATP1	1	0.00431201	58.889	AMK(1)QVAGSLK	2	0.21968	1	mitochondria	GO:0009116 nucleoside metabolic process; GO:0042278 purine nucleoside metabolic process; GO:0009167 purine ribonucleoside monophosphate metabolic process; GO:0090662 ATP hydrolysis coupled transmembrane transport; GO:0009117 nucleotide metabolic process; GO:0044699 single-organism process; GO:0009058 biosynthetic process; GO:0009163 nucleoside biosynthetic process; GO:0046129 purine ribonucleosid…	GO:0045261 proton-transporting ATP synthase complex, catalytic core F(1); GO:0016020 membrane; GO:0098796 membrane protein complex; GO:0044425 membrane part; GO:0044464 cell part; GO:0005622 intracellular; GO:0016469 proton-transporting two-sector ATPase complex; GO:0032991 macromolecular complex; GO:0033178 proton-transporting two-sector ATPase complex, catalytic domain; GO:0044424 intracellular…	GO:0042625 ATPase coupled ion transmembrane transporter activity; GO:1901265 nucleoside phosphate binding; GO:0015399 primary active transmembrane transporter activity; GO:0022892 substrate-specific transporter activity; GO:0016817 hydrolase activity, acting on acid anhydrides; GO:0044769 ATPase activity, coupled to transmembrane movement of ions, rotational mechanism; GO:0015077 monovalent inorg…	K02132	ATPeF1A; F-type H+-transporting ATPase subunit alpha	cal00190 Oxidative phosphorylation - Candida albicans; cal01100 Metabolic pathways - Candida albicans;	IPR000793; IPR004100; IPR000194; IPR027417; IPR023366; IPR033732;	ATP synthase, alpha subunit, C-terminal; ATPase, F1/V1/A1 complex, alpha/beta subunit, N-terminal domain; ATPase, F1/V1/A1 complex, alpha/beta subunit, nucleotide-binding domain; P-loop containing nucleoside triphosphate hydrolase; ATP synthase subunit alpha-like domain; ATP synthase, F1 complex, alpha subunit nucleotide-binding domain;
Q5ADT0	763	K	Slk19p	SLK19	1	0.0100837	65.895	VAQAK(1)LAQIEK(1)LK	2	-0.21977	1	nucleus
Q5ADT0	778	K	Slk19p	SLK19	1	1.51177e-22	184.34	LFNDK(1)LEFENLQK	2	0.37017	2	nucleus
Q5ADT0	118	K	Slk19p	SLK19	1	6.96041e-05	92.611	VEEK(1)LETDAK	2	0.7308	1	nucleus
Q5ADT0	102	K	Slk19p	SLK19	1	0.00105566	85.493	ETK(1)ATVTSTEAK(1)DAK	2	0.5511	1	nucleus
Q5ADT0	771	K	Slk19p	SLK19	1	0.000227072	110.64	LK(1)QEHEAK(1)TK	2	-2.3451	1	nucleus
Q5ADT0	288	K	Slk19p	SLK19	1	0.00201635	58.712	IEDPNK(1)VIELGSGLR	2	2.635	1	nucleus
Q5ADT0	358	K	Slk19p	SLK19	1	0.0165505	62.714	YLGK(1)IGK	2	0.11376	1	nucleus
Q5ADT0	435	K	Slk19p	SLK19	1	0.000134561	110.31	NHEELLATK(1)K	2	-0.16915	1	nucleus
Q5ADT0	180	K	Slk19p	SLK19	1	4.45959e-09	121.03	LVTDQPK(1)DEEIEVAEPK	2	-0.33286	2	nucleus
Q5ADT0	162	K	Slk19p	SLK19	1	4.86602e-14	123.85	EPLIEDEDKQEPANEAEEK(1)EAELEDK	3	0.050425	1	nucleus
Q5ADT0	844	K	Slk19p	SLK19	1	4.34841e-14	125.39	VIEFEK(1)PEQTSSEGGHFLGISNDSK	3	0.16461	1	nucleus
Q5ADT0	730	K	Slk19p	SLK19	1	0.00106302	77.533	LLK(1)EIEDLK	2	0.71335	1	nucleus
Q5ADT0	1031	K	Slk19p	SLK19	1	0.000309817	98.048	TNSLSDK(1)FK	2	0.072659	1	nucleus
Q5ADT0	667	K	Slk19p	SLK19	1	2.19459e-15	148.56	EK(1)ELK(1)EQQEK	2	-0.22062	2	nucleus
Q5ADT0	190	K	Slk19p	SLK19	1	3.67065e-07	100.53	DEEIEVAEPK(1)EVSAASEVEEQK	3	0.055259	1	nucleus
Q5ADT0	786	K	Slk19p	SLK19	1	1.31901e-05	118.04	LEFENLQK(1)QR	2	0.38636	1	nucleus
Q5ADT0	368	K	Slk19p	SLK19	1	1.22518e-10	172.13	DKFNK(1)EIEEK	2	0.77822	3	nucleus
Q5ADT0	752	K	Slk19p	SLK19	1	0.00442466	78.556	EEAEK(1)VAQAK	2	1.1833	1	nucleus
Q5ADT0	421	K	Slk19p	SLK19	1	7.52108e-05	85.362	EAK(1)AVEQHATDK(1)ETIEK	3	-0.12384	2	nucleus
Q5ADT0	49	K	Slk19p	SLK19	1	0.00442359	71.922	INLYK(1)QFK	2	-0.052397	1	nucleus
Q5ADT0	815	K	Slk19p	SLK19	1	1.35625e-15	162.93	LASEQYK(1)DPELER	2	0.50174	1	nucleus
Q5ADT0	404	K	Slk19p	SLK19	1	1.00283e-10	125.53	GEIETANK(1)EYEER	2	0.52027	1	nucleus
Q5ADT0	124	K	Slk19p	SLK19	1	4.0224e-08	114.27	LETDAK(1)EPLIEDETKEEAK	3	0.29008	2	nucleus
Q5ADT0	605	K	Slk19p	SLK19	1	2.25131e-26	171.79	LEATHEYETQK(1)HLEELER	3	-0.24251	3	nucleus
Q5ADT0	412	K	Slk19p	SLK19	1	7.52108e-05	85.362	EAK(1)AVEQHATDK(1)ETIEK	3	-0.12384	1	nucleus
Q5ADT0	143	K	Slk19p	SLK19	1	2.13079e-23	158.65	VDTEAK(1)EPLIEDEDKQEPANEAEEK	3	0.10097	1	nucleus
Q5ADT0	670	K	Slk19p	SLK19	1	2.19459e-15	148.56	EK(1)ELK(1)EQQEK	2	-0.22062	1	nucleus
Q5ADT0	93	K	Slk19p	SLK19	1	0.00105566	85.493	ETK(1)ATVTSTEAK(1)DAK	2	0.5511	1	nucleus
Q5ADT0	644	K	Slk19p	SLK19	0.982845	0.000180802	81.525	K(0.983)EK(0.017)EEAEEK(1)AR	3	-0.77504	1	nucleus
Q5ADT0	1181	K	Slk19p	SLK19	1	0.000328772	70.802	HNPNYFEVSPEEFEK(1)HK	4	0.76049	2	nucleus
Q5ADT0	65	K	Slk19p	SLK19	1	3.29207e-05	87.99	VPVK(1)FSYHPTLEAEAK	3	0.336	1	nucleus
Q5ADT0	105	K	Slk19p	SLK19	1	0.000523777	87.806	DAK(1)EETETK(1)AEK	2	0.48098	3	nucleus
Q5ADT0	133	K	Slk19p	SLK19	1	6.13635e-13	141.58	EPLIEDETK(1)EEAK	2	-0.30548	1	nucleus
Q5ADT0	757	K	Slk19p	SLK19	1	0.000209651	77.74	VAQAK(1)LAQIEK(1)LK	2	-0.21977	2	nucleus
Q5ADT0	675	K	Slk19p	SLK19	1	7.94076e-06	125.75	EQQEK(1)EEAQK	2	0.11689	2	nucleus
Q5ADT0	577	K	Slk19p	SLK19	1	4.98666e-05	143.04	HASWLK(1)EK	2	0.14766	2	nucleus
Q5ADT0	558	K	Slk19p	SLK19	1	4.93285e-06	103.44	LTSLHSDK(1)EDR	2	0.29959	3	nucleus
Q5ADT0	111	K	Slk19p	SLK19	1	0.00210546	77.894	DAK(1)EETETK(1)AEK	2	0.48098	1	nucleus
Q5ADT0	765	K	Slk19p	SLK19	1	0.000227072	110.64	LK(1)QEHEAK(1)TK	2	-2.3451	1	nucleus
Q5ADT0	652	K	Slk19p	SLK19	1	0.000180802	81.525	K(0.983)EK(0.017)EEAEEK(1)AR	3	-0.77504	1	nucleus
Q5ADT0	736	K	Slk19p	SLK19	1	0.00564657	59.908	EIEDLK(1)AEK	2	1.0452	1	nucleus
Q5ADT0	169	K	Slk19p	SLK19	1	8.44711e-05	86.463	EAELEDK(1)AEEK	2	-0.38505	1	nucleus
Q5ADT0	624	K	Slk19p	SLK19	1	0.0098746	60.019	EK(1)EEAEER	2	-2.4683	1	nucleus
A0A1D8PK43	159	K	Ribosomal 60S subunit protein L18A	RPL18	1	0.00023004	76.1	HFGFGPHK(1)GK	3	0.058171	2	mitochondria	GO:0006518 peptide metabolic process; GO:0043043 peptide biosynthetic process; GO:0044267 cellular protein metabolic process; GO:0006807 nitrogen compound metabolic process; GO:0009058 biosynthetic process; GO:0043603 cellular amide metabolic process; GO:0044238 primary metabolic process; GO:1901566 organonitrogen compound biosynthetic process; GO:1901576 organic substance biosynthetic process; G…	GO:0005840 ribosome; GO:0043226 organelle; GO:0043229 intracellular organelle; GO:0043232 intracellular non-membrane-bounded organelle; GO:0044464 cell part; GO:0005622 intracellular; GO:0005737 cytoplasm; GO:0032991 macromolecular complex; GO:0044424 intracellular part; GO:1990904 ribonucleoprotein complex; GO:0005623 cell; GO:0030529 intracellular ribonucleoprotein complex; GO:0044444 cytoplasm…	GO:0003735 structural constituent of ribosome; GO:0005198 structural molecule activity;	K02883	RP-L18e; large subunit ribosomal protein L18e	cal03010 Ribosome - Candida albicans;	IPR021131;	Ribosomal protein L18e/L15P;
A0A1D8PK43	50	K	Ribosomal 60S subunit protein L18A	RPL18	1	5.75268e-05	96.113	VILK(1)SLFLSK	2	-0.53304	1	mitochondria	GO:0006518 peptide metabolic process; GO:0043043 peptide biosynthetic process; GO:0044267 cellular protein metabolic process; GO:0006807 nitrogen compound metabolic process; GO:0009058 biosynthetic process; GO:0043603 cellular amide metabolic process; GO:0044238 primary metabolic process; GO:1901566 organonitrogen compound biosynthetic process; GO:1901576 organic substance biosynthetic process; G…	GO:0005840 ribosome; GO:0043226 organelle; GO:0043229 intracellular organelle; GO:0043232 intracellular non-membrane-bounded organelle; GO:0044464 cell part; GO:0005622 intracellular; GO:0005737 cytoplasm; GO:0032991 macromolecular complex; GO:0044424 intracellular part; GO:1990904 ribonucleoprotein complex; GO:0005623 cell; GO:0030529 intracellular ribonucleoprotein complex; GO:0044444 cytoplasm…	GO:0003735 structural constituent of ribosome; GO:0005198 structural molecule activity;	K02883	RP-L18e; large subunit ribosomal protein L18e	cal03010 Ribosome - Candida albicans;	IPR021131;	Ribosomal protein L18e/L15P;
A0A1D8PK43	56	K	Ribosomal 60S subunit protein L18A	RPL18	1	6.25411e-05	86.497	SLFLSK(1)INRPPVSVSR	3	-0.19227	1	mitochondria	GO:0006518 peptide metabolic process; GO:0043043 peptide biosynthetic process; GO:0044267 cellular protein metabolic process; GO:0006807 nitrogen compound metabolic process; GO:0009058 biosynthetic process; GO:0043603 cellular amide metabolic process; GO:0044238 primary metabolic process; GO:1901566 organonitrogen compound biosynthetic process; GO:1901576 organic substance biosynthetic process; G…	GO:0005840 ribosome; GO:0043226 organelle; GO:0043229 intracellular organelle; GO:0043232 intracellular non-membrane-bounded organelle; GO:0044464 cell part; GO:0005622 intracellular; GO:0005737 cytoplasm; GO:0032991 macromolecular complex; GO:0044424 intracellular part; GO:1990904 ribonucleoprotein complex; GO:0005623 cell; GO:0030529 intracellular ribonucleoprotein complex; GO:0044444 cytoplasm…	GO:0003735 structural constituent of ribosome; GO:0005198 structural molecule activity;	K02883	RP-L18e; large subunit ribosomal protein L18e	cal03010 Ribosome - Candida albicans;	IPR021131;	Ribosomal protein L18e/L15P;
A0A1D8PK43	111	K	Ribosomal 60S subunit protein L18A	RPL18	1	0.000798521	113.26	FTAGAK(1)DR	2	-0.0088883	2	mitochondria	GO:0006518 peptide metabolic process; GO:0043043 peptide biosynthetic process; GO:0044267 cellular protein metabolic process; GO:0006807 nitrogen compound metabolic process; GO:0009058 biosynthetic process; GO:0043603 cellular amide metabolic process; GO:0044238 primary metabolic process; GO:1901566 organonitrogen compound biosynthetic process; GO:1901576 organic substance biosynthetic process; G…	GO:0005840 ribosome; GO:0043226 organelle; GO:0043229 intracellular organelle; GO:0043232 intracellular non-membrane-bounded organelle; GO:0044464 cell part; GO:0005622 intracellular; GO:0005737 cytoplasm; GO:0032991 macromolecular complex; GO:0044424 intracellular part; GO:1990904 ribonucleoprotein complex; GO:0005623 cell; GO:0030529 intracellular ribonucleoprotein complex; GO:0044444 cytoplasm…	GO:0003735 structural constituent of ribosome; GO:0005198 structural molecule activity;	K02883	RP-L18e; large subunit ribosomal protein L18e	cal03010 Ribosome - Candida albicans;	IPR021131;	Ribosomal protein L18e/L15P;
A0A1D8PK43	133	K	Ribosomal 60S subunit protein L18A	RPL18	1	0.0012956	66.267	APK(1)GQNTLIVR	2	0.18543	1	mitochondria	GO:0006518 peptide metabolic process; GO:0043043 peptide biosynthetic process; GO:0044267 cellular protein metabolic process; GO:0006807 nitrogen compound metabolic process; GO:0009058 biosynthetic process; GO:0043603 cellular amide metabolic process; GO:0044238 primary metabolic process; GO:1901566 organonitrogen compound biosynthetic process; GO:1901576 organic substance biosynthetic process; G…	GO:0005840 ribosome; GO:0043226 organelle; GO:0043229 intracellular organelle; GO:0043232 intracellular non-membrane-bounded organelle; GO:0044464 cell part; GO:0005622 intracellular; GO:0005737 cytoplasm; GO:0032991 macromolecular complex; GO:0044424 intracellular part; GO:1990904 ribonucleoprotein complex; GO:0005623 cell; GO:0030529 intracellular ribonucleoprotein complex; GO:0044444 cytoplasm…	GO:0003735 structural constituent of ribosome; GO:0005198 structural molecule activity;	K02883	RP-L18e; large subunit ribosomal protein L18e	cal03010 Ribosome - Candida albicans;	IPR021131;	Ribosomal protein L18e/L15P;
A0A1D8PGY8	90	K	Ribosomal 40S subunit protein S9B	RPS9B	1	0.000957589	72.434	IGVLSEDK(1)MK	2	-1.3207	2	nucleus	GO:0006518 peptide metabolic process; GO:0043043 peptide biosynthetic process; GO:0044267 cellular protein metabolic process; GO:0006807 nitrogen compound metabolic process; GO:0009058 biosynthetic process; GO:0043603 cellular amide metabolic process; GO:0044238 primary metabolic process; GO:1901566 organonitrogen compound biosynthetic process; GO:1901576 organic substance biosynthetic process; G…	GO:0043229 intracellular organelle; GO:0005840 ribosome; GO:0043232 intracellular non-membrane-bounded organelle; GO:0015935 small ribosomal subunit; GO:0005737 cytoplasm; GO:0044446 intracellular organelle part; GO:0032991 macromolecular complex; GO:0044424 intracellular part; GO:0005623 cell; GO:0044422 organelle part; GO:0043228 non-membrane-bounded organelle; GO:0043226 organelle; GO:0044464 …	GO:0097159 organic cyclic compound binding; GO:1901363 heterocyclic compound binding; GO:0003723 RNA binding; GO:0005488 binding; GO:0003676 nucleic acid binding; GO:0005198 structural molecule activity; GO:0003735 structural constituent of ribosome; GO:0019843 rRNA binding;	K02997	RP-S9e; small subunit ribosomal protein S9e	cal03010 Ribosome - Candida albicans;	IPR001912; IPR002942;	Ribosomal protein S4/S9, N-terminal; RNA-binding S4 domain;
A0A1D8PGY8	138	K	Ribosomal 40S subunit protein S9B	RPS9B	1	0.000376169	69.485	HIAVGK(1)QIVNIPSFTVR	3	-0.17084	1	nucleus	GO:0006518 peptide metabolic process; GO:0043043 peptide biosynthetic process; GO:0044267 cellular protein metabolic process; GO:0006807 nitrogen compound metabolic process; GO:0009058 biosynthetic process; GO:0043603 cellular amide metabolic process; GO:0044238 primary metabolic process; GO:1901566 organonitrogen compound biosynthetic process; GO:1901576 organic substance biosynthetic process; G…	GO:0043229 intracellular organelle; GO:0005840 ribosome; GO:0043232 intracellular non-membrane-bounded organelle; GO:0015935 small ribosomal subunit; GO:0005737 cytoplasm; GO:0044446 intracellular organelle part; GO:0032991 macromolecular complex; GO:0044424 intracellular part; GO:0005623 cell; GO:0044422 organelle part; GO:0043228 non-membrane-bounded organelle; GO:0043226 organelle; GO:0044464 …	GO:0097159 organic cyclic compound binding; GO:1901363 heterocyclic compound binding; GO:0003723 RNA binding; GO:0005488 binding; GO:0003676 nucleic acid binding; GO:0005198 structural molecule activity; GO:0003735 structural constituent of ribosome; GO:0019843 rRNA binding;	K02997	RP-S9e; small subunit ribosomal protein S9e	cal03010 Ribosome - Candida albicans;	IPR001912; IPR002942;	Ribosomal protein S4/S9, N-terminal; RNA-binding S4 domain;
A0A1D8PGY8	51	K	Ribosomal 40S subunit protein S9B	RPS9B	1	0.000222877	115.71	IGFQLSK(1)IR	2	-0.12968	2	nucleus	GO:0006518 peptide metabolic process; GO:0043043 peptide biosynthetic process; GO:0044267 cellular protein metabolic process; GO:0006807 nitrogen compound metabolic process; GO:0009058 biosynthetic process; GO:0043603 cellular amide metabolic process; GO:0044238 primary metabolic process; GO:1901566 organonitrogen compound biosynthetic process; GO:1901576 organic substance biosynthetic process; G…	GO:0043229 intracellular organelle; GO:0005840 ribosome; GO:0043232 intracellular non-membrane-bounded organelle; GO:0015935 small ribosomal subunit; GO:0005737 cytoplasm; GO:0044446 intracellular organelle part; GO:0032991 macromolecular complex; GO:0044424 intracellular part; GO:0005623 cell; GO:0044422 organelle part; GO:0043228 non-membrane-bounded organelle; GO:0043226 organelle; GO:0044464 …	GO:0097159 organic cyclic compound binding; GO:1901363 heterocyclic compound binding; GO:0003723 RNA binding; GO:0005488 binding; GO:0003676 nucleic acid binding; GO:0005198 structural molecule activity; GO:0003735 structural constituent of ribosome; GO:0019843 rRNA binding;	K02997	RP-S9e; small subunit ribosomal protein S9e	cal03010 Ribosome - Candida albicans;	IPR001912; IPR002942;	Ribosomal protein S4/S9, N-terminal; RNA-binding S4 domain;
A0A1D8PGY8	68	K	Ribosomal 40S subunit protein S9B	RPS9B	1	0.0575576	81.784	DEK(1)DPK(1)R	2	-0.088935	1	nucleus	GO:0006518 peptide metabolic process; GO:0043043 peptide biosynthetic process; GO:0044267 cellular protein metabolic process; GO:0006807 nitrogen compound metabolic process; GO:0009058 biosynthetic process; GO:0043603 cellular amide metabolic process; GO:0044238 primary metabolic process; GO:1901566 organonitrogen compound biosynthetic process; GO:1901576 organic substance biosynthetic process; G…	GO:0043229 intracellular organelle; GO:0005840 ribosome; GO:0043232 intracellular non-membrane-bounded organelle; GO:0015935 small ribosomal subunit; GO:0005737 cytoplasm; GO:0044446 intracellular organelle part; GO:0032991 macromolecular complex; GO:0044424 intracellular part; GO:0005623 cell; GO:0044422 organelle part; GO:0043228 non-membrane-bounded organelle; GO:0043226 organelle; GO:0044464 …	GO:0097159 organic cyclic compound binding; GO:1901363 heterocyclic compound binding; GO:0003723 RNA binding; GO:0005488 binding; GO:0003676 nucleic acid binding; GO:0005198 structural molecule activity; GO:0003735 structural constituent of ribosome; GO:0019843 rRNA binding;	K02997	RP-S9e; small subunit ribosomal protein S9e	cal03010 Ribosome - Candida albicans;	IPR001912; IPR002942;	Ribosomal protein S4/S9, N-terminal; RNA-binding S4 domain;
A0A1D8PGY8	115	K	Ribosomal 40S subunit protein S9B	RPS9B	1	3.33914e-05	89.356	LQTQVFK(1)LGLAR	2	-0.26588	2	nucleus	GO:0006518 peptide metabolic process; GO:0043043 peptide biosynthetic process; GO:0044267 cellular protein metabolic process; GO:0006807 nitrogen compound metabolic process; GO:0009058 biosynthetic process; GO:0043603 cellular amide metabolic process; GO:0044238 primary metabolic process; GO:1901566 organonitrogen compound biosynthetic process; GO:1901576 organic substance biosynthetic process; G…	GO:0043229 intracellular organelle; GO:0005840 ribosome; GO:0043232 intracellular non-membrane-bounded organelle; GO:0015935 small ribosomal subunit; GO:0005737 cytoplasm; GO:0044446 intracellular organelle part; GO:0032991 macromolecular complex; GO:0044424 intracellular part; GO:0005623 cell; GO:0044422 organelle part; GO:0043228 non-membrane-bounded organelle; GO:0043226 organelle; GO:0044464 …	GO:0097159 organic cyclic compound binding; GO:1901363 heterocyclic compound binding; GO:0003723 RNA binding; GO:0005488 binding; GO:0003676 nucleic acid binding; GO:0005198 structural molecule activity; GO:0003735 structural constituent of ribosome; GO:0019843 rRNA binding;	K02997	RP-S9e; small subunit ribosomal protein S9e	cal03010 Ribosome - Candida albicans;	IPR001912; IPR002942;	Ribosomal protein S4/S9, N-terminal; RNA-binding S4 domain;
A0A1D8PGY8	92	K	Ribosomal 40S subunit protein S9B	RPS9B	1	0.0003341	73.057	MK(1)LDYVLALK(1)PEDFLER	3	-0.39541	2	nucleus	GO:0006518 peptide metabolic process; GO:0043043 peptide biosynthetic process; GO:0044267 cellular protein metabolic process; GO:0006807 nitrogen compound metabolic process; GO:0009058 biosynthetic process; GO:0043603 cellular amide metabolic process; GO:0044238 primary metabolic process; GO:1901566 organonitrogen compound biosynthetic process; GO:1901576 organic substance biosynthetic process; G…	GO:0043229 intracellular organelle; GO:0005840 ribosome; GO:0043232 intracellular non-membrane-bounded organelle; GO:0015935 small ribosomal subunit; GO:0005737 cytoplasm; GO:0044446 intracellular organelle part; GO:0032991 macromolecular complex; GO:0044424 intracellular part; GO:0005623 cell; GO:0044422 organelle part; GO:0043228 non-membrane-bounded organelle; GO:0043226 organelle; GO:0044464 …	GO:0097159 organic cyclic compound binding; GO:1901363 heterocyclic compound binding; GO:0003723 RNA binding; GO:0005488 binding; GO:0003676 nucleic acid binding; GO:0005198 structural molecule activity; GO:0003735 structural constituent of ribosome; GO:0019843 rRNA binding;	K02997	RP-S9e; small subunit ribosomal protein S9e	cal03010 Ribosome - Candida albicans;	IPR001912; IPR002942;	Ribosomal protein S4/S9, N-terminal; RNA-binding S4 domain;
A0A1D8PGY8	154	K	Ribosomal 40S subunit protein S9B	RPS9B	1	1.67602e-11	124.63	LDSQK(1)HIDFAHNSPYGGGR	3	-1.2312	3	nucleus	GO:0006518 peptide metabolic process; GO:0043043 peptide biosynthetic process; GO:0044267 cellular protein metabolic process; GO:0006807 nitrogen compound metabolic process; GO:0009058 biosynthetic process; GO:0043603 cellular amide metabolic process; GO:0044238 primary metabolic process; GO:1901566 organonitrogen compound biosynthetic process; GO:1901576 organic substance biosynthetic process; G…	GO:0043229 intracellular organelle; GO:0005840 ribosome; GO:0043232 intracellular non-membrane-bounded organelle; GO:0015935 small ribosomal subunit; GO:0005737 cytoplasm; GO:0044446 intracellular organelle part; GO:0032991 macromolecular complex; GO:0044424 intracellular part; GO:0005623 cell; GO:0044422 organelle part; GO:0043228 non-membrane-bounded organelle; GO:0043226 organelle; GO:0044464 …	GO:0097159 organic cyclic compound binding; GO:1901363 heterocyclic compound binding; GO:0003723 RNA binding; GO:0005488 binding; GO:0003676 nucleic acid binding; GO:0005198 structural molecule activity; GO:0003735 structural constituent of ribosome; GO:0019843 rRNA binding;	K02997	RP-S9e; small subunit ribosomal protein S9e	cal03010 Ribosome - Candida albicans;	IPR001912; IPR002942;	Ribosomal protein S4/S9, N-terminal; RNA-binding S4 domain;
A0A1D8PGY8	179	K	Ribosomal 40S subunit protein S9B	RPS9B	1	6.16781e-06	97.463	NQGK(1)GGEEGAEEEE	2	0.14453	1	nucleus	GO:0006518 peptide metabolic process; GO:0043043 peptide biosynthetic process; GO:0044267 cellular protein metabolic process; GO:0006807 nitrogen compound metabolic process; GO:0009058 biosynthetic process; GO:0043603 cellular amide metabolic process; GO:0044238 primary metabolic process; GO:1901566 organonitrogen compound biosynthetic process; GO:1901576 organic substance biosynthetic process; G…	GO:0043229 intracellular organelle; GO:0005840 ribosome; GO:0043232 intracellular non-membrane-bounded organelle; GO:0015935 small ribosomal subunit; GO:0005737 cytoplasm; GO:0044446 intracellular organelle part; GO:0032991 macromolecular complex; GO:0044424 intracellular part; GO:0005623 cell; GO:0044422 organelle part; GO:0043228 non-membrane-bounded organelle; GO:0043226 organelle; GO:0044464 …	GO:0097159 organic cyclic compound binding; GO:1901363 heterocyclic compound binding; GO:0003723 RNA binding; GO:0005488 binding; GO:0003676 nucleic acid binding; GO:0005198 structural molecule activity; GO:0003735 structural constituent of ribosome; GO:0019843 rRNA binding;	K02997	RP-S9e; small subunit ribosomal protein S9e	cal03010 Ribosome - Candida albicans;	IPR001912; IPR002942;	Ribosomal protein S4/S9, N-terminal; RNA-binding S4 domain;
A0A1D8PGY8	16	K	Ribosomal 40S subunit protein S9B	RPS9B	1	0.000344466	71.558	TYSVPK(1)RPYESAR	3	0.027535	1	nucleus	GO:0006518 peptide metabolic process; GO:0043043 peptide biosynthetic process; GO:0044267 cellular protein metabolic process; GO:0006807 nitrogen compound metabolic process; GO:0009058 biosynthetic process; GO:0043603 cellular amide metabolic process; GO:0044238 primary metabolic process; GO:1901566 organonitrogen compound biosynthetic process; GO:1901576 organic substance biosynthetic process; G…	GO:0043229 intracellular organelle; GO:0005840 ribosome; GO:0043232 intracellular non-membrane-bounded organelle; GO:0015935 small ribosomal subunit; GO:0005737 cytoplasm; GO:0044446 intracellular organelle part; GO:0032991 macromolecular complex; GO:0044424 intracellular part; GO:0005623 cell; GO:0044422 organelle part; GO:0043228 non-membrane-bounded organelle; GO:0043226 organelle; GO:0044464 …	GO:0097159 organic cyclic compound binding; GO:1901363 heterocyclic compound binding; GO:0003723 RNA binding; GO:0005488 binding; GO:0003676 nucleic acid binding; GO:0005198 structural molecule activity; GO:0003735 structural constituent of ribosome; GO:0019843 rRNA binding;	K02997	RP-S9e; small subunit ribosomal protein S9e	cal03010 Ribosome - Candida albicans;	IPR001912; IPR002942;	Ribosomal protein S4/S9, N-terminal; RNA-binding S4 domain;
A0A1D8PGY8	100	K	Ribosomal 40S subunit protein S9B	RPS9B	1	0.000126511	82.59	MK(1)LDYVLALK(1)PEDFLER	3	-0.39541	3	nucleus	GO:0006518 peptide metabolic process; GO:0043043 peptide biosynthetic process; GO:0044267 cellular protein metabolic process; GO:0006807 nitrogen compound metabolic process; GO:0009058 biosynthetic process; GO:0043603 cellular amide metabolic process; GO:0044238 primary metabolic process; GO:1901566 organonitrogen compound biosynthetic process; GO:1901576 organic substance biosynthetic process; G…	GO:0043229 intracellular organelle; GO:0005840 ribosome; GO:0043232 intracellular non-membrane-bounded organelle; GO:0015935 small ribosomal subunit; GO:0005737 cytoplasm; GO:0044446 intracellular organelle part; GO:0032991 macromolecular complex; GO:0044424 intracellular part; GO:0005623 cell; GO:0044422 organelle part; GO:0043228 non-membrane-bounded organelle; GO:0043226 organelle; GO:0044464 …	GO:0097159 organic cyclic compound binding; GO:1901363 heterocyclic compound binding; GO:0003723 RNA binding; GO:0005488 binding; GO:0003676 nucleic acid binding; GO:0005198 structural molecule activity; GO:0003735 structural constituent of ribosome; GO:0019843 rRNA binding;	K02997	RP-S9e; small subunit ribosomal protein S9e	cal03010 Ribosome - Candida albicans;	IPR001912; IPR002942;	Ribosomal protein S4/S9, N-terminal; RNA-binding S4 domain;
A0A1D8PGY8	65	K	Ribosomal 40S subunit protein S9B	RPS9B	1	0.0575576	81.784	DEK(1)DPK(1)R	2	-0.088935	1	nucleus	GO:0006518 peptide metabolic process; GO:0043043 peptide biosynthetic process; GO:0044267 cellular protein metabolic process; GO:0006807 nitrogen compound metabolic process; GO:0009058 biosynthetic process; GO:0043603 cellular amide metabolic process; GO:0044238 primary metabolic process; GO:1901566 organonitrogen compound biosynthetic process; GO:1901576 organic substance biosynthetic process; G…	GO:0043229 intracellular organelle; GO:0005840 ribosome; GO:0043232 intracellular non-membrane-bounded organelle; GO:0015935 small ribosomal subunit; GO:0005737 cytoplasm; GO:0044446 intracellular organelle part; GO:0032991 macromolecular complex; GO:0044424 intracellular part; GO:0005623 cell; GO:0044422 organelle part; GO:0043228 non-membrane-bounded organelle; GO:0043226 organelle; GO:0044464 …	GO:0097159 organic cyclic compound binding; GO:1901363 heterocyclic compound binding; GO:0003723 RNA binding; GO:0005488 binding; GO:0003676 nucleic acid binding; GO:0005198 structural molecule activity; GO:0003735 structural constituent of ribosome; GO:0019843 rRNA binding;	K02997	RP-S9e; small subunit ribosomal protein S9e	cal03010 Ribosome - Candida albicans;	IPR001912; IPR002942;	Ribosomal protein S4/S9, N-terminal; RNA-binding S4 domain;
A0A1D8PGY8	29	K	Ribosomal 40S subunit protein S9B	RPS9B	1	0.00988877	44.925	LDAELK(1)LAGEYGLK	2	-1.1946	1	nucleus	GO:0006518 peptide metabolic process; GO:0043043 peptide biosynthetic process; GO:0044267 cellular protein metabolic process; GO:0006807 nitrogen compound metabolic process; GO:0009058 biosynthetic process; GO:0043603 cellular amide metabolic process; GO:0044238 primary metabolic process; GO:1901566 organonitrogen compound biosynthetic process; GO:1901576 organic substance biosynthetic process; G…	GO:0043229 intracellular organelle; GO:0005840 ribosome; GO:0043232 intracellular non-membrane-bounded organelle; GO:0015935 small ribosomal subunit; GO:0005737 cytoplasm; GO:0044446 intracellular organelle part; GO:0032991 macromolecular complex; GO:0044424 intracellular part; GO:0005623 cell; GO:0044422 organelle part; GO:0043228 non-membrane-bounded organelle; GO:0043226 organelle; GO:0044464 …	GO:0097159 organic cyclic compound binding; GO:1901363 heterocyclic compound binding; GO:0003723 RNA binding; GO:0005488 binding; GO:0003676 nucleic acid binding; GO:0005198 structural molecule activity; GO:0003735 structural constituent of ribosome; GO:0019843 rRNA binding;	K02997	RP-S9e; small subunit ribosomal protein S9e	cal03010 Ribosome - Candida albicans;	IPR001912; IPR002942;	Ribosomal protein S4/S9, N-terminal; RNA-binding S4 domain;
A0A1D8PK61	84	K	Ribosomal 40S subunit protein S19A	RPS19A	1	0.000517186	84.097	QVGVGALNK(1)LYGGAK(1)NR	2	0.23511	3	cytoplasm	GO:0006518 peptide metabolic process; GO:0043043 peptide biosynthetic process; GO:0044267 cellular protein metabolic process; GO:0006807 nitrogen compound metabolic process; GO:0009058 biosynthetic process; GO:0043603 cellular amide metabolic process; GO:0044238 primary metabolic process; GO:1901566 organonitrogen compound biosynthetic process; GO:1901576 organic substance biosynthetic process; G…	GO:0005840 ribosome; GO:0043226 organelle; GO:0043229 intracellular organelle; GO:0043232 intracellular non-membrane-bounded organelle; GO:0044464 cell part; GO:0005622 intracellular; GO:0005737 cytoplasm; GO:0032991 macromolecular complex; GO:0044424 intracellular part; GO:1990904 ribonucleoprotein complex; GO:0005623 cell; GO:0030529 intracellular ribonucleoprotein complex; GO:0044444 cytoplasm…	GO:0003735 structural constituent of ribosome; GO:0005198 structural molecule activity;	K02966	RP-S19e; small subunit ribosomal protein S19e	cal03010 Ribosome - Candida albicans;	IPR011991;	Winged helix-turn-helix DNA-binding domain;
A0A1D8PK61	119	K	Ribosomal 40S subunit protein S19A	RPS19A	1	0.0277137	41.317	IGVLEISPK(1)GGR	2	-0.43624	1	cytoplasm	GO:0006518 peptide metabolic process; GO:0043043 peptide biosynthetic process; GO:0044267 cellular protein metabolic process; GO:0006807 nitrogen compound metabolic process; GO:0009058 biosynthetic process; GO:0043603 cellular amide metabolic process; GO:0044238 primary metabolic process; GO:1901566 organonitrogen compound biosynthetic process; GO:1901576 organic substance biosynthetic process; G…	GO:0005840 ribosome; GO:0043226 organelle; GO:0043229 intracellular organelle; GO:0043232 intracellular non-membrane-bounded organelle; GO:0044464 cell part; GO:0005622 intracellular; GO:0005737 cytoplasm; GO:0032991 macromolecular complex; GO:0044424 intracellular part; GO:1990904 ribonucleoprotein complex; GO:0005623 cell; GO:0030529 intracellular ribonucleoprotein complex; GO:0044444 cytoplasm…	GO:0003735 structural constituent of ribosome; GO:0005198 structural molecule activity;	K02966	RP-S19e; small subunit ribosomal protein S19e	cal03010 Ribosome - Candida albicans;	IPR011991;	Winged helix-turn-helix DNA-binding domain;
A0A1D8PK61	56	K	Ribosomal 40S subunit protein S19A	RPS19A	1	3.56909e-16	149.74	TSAGNDLPPQEAETWFYK(1)R	2	0.2031	10	cytoplasm	GO:0006518 peptide metabolic process; GO:0043043 peptide biosynthetic process; GO:0044267 cellular protein metabolic process; GO:0006807 nitrogen compound metabolic process; GO:0009058 biosynthetic process; GO:0043603 cellular amide metabolic process; GO:0044238 primary metabolic process; GO:1901566 organonitrogen compound biosynthetic process; GO:1901576 organic substance biosynthetic process; G…	GO:0005840 ribosome; GO:0043226 organelle; GO:0043229 intracellular organelle; GO:0043232 intracellular non-membrane-bounded organelle; GO:0044464 cell part; GO:0005622 intracellular; GO:0005737 cytoplasm; GO:0032991 macromolecular complex; GO:0044424 intracellular part; GO:1990904 ribonucleoprotein complex; GO:0005623 cell; GO:0030529 intracellular ribonucleoprotein complex; GO:0044444 cytoplasm…	GO:0003735 structural constituent of ribosome; GO:0005198 structural molecule activity;	K02966	RP-S19e; small subunit ribosomal protein S19e	cal03010 Ribosome - Candida albicans;	IPR011991;	Winged helix-turn-helix DNA-binding domain;
A0A1D8PK61	78	K	Ribosomal 40S subunit protein S19A	RPS19A	1	0.000517186	80.411	QVGVGALNK(1)LYGGAK(1)NR	2	0.23511	2	cytoplasm	GO:0006518 peptide metabolic process; GO:0043043 peptide biosynthetic process; GO:0044267 cellular protein metabolic process; GO:0006807 nitrogen compound metabolic process; GO:0009058 biosynthetic process; GO:0043603 cellular amide metabolic process; GO:0044238 primary metabolic process; GO:1901566 organonitrogen compound biosynthetic process; GO:1901576 organic substance biosynthetic process; G…	GO:0005840 ribosome; GO:0043226 organelle; GO:0043229 intracellular organelle; GO:0043232 intracellular non-membrane-bounded organelle; GO:0044464 cell part; GO:0005622 intracellular; GO:0005737 cytoplasm; GO:0032991 macromolecular complex; GO:0044424 intracellular part; GO:1990904 ribonucleoprotein complex; GO:0005623 cell; GO:0030529 intracellular ribonucleoprotein complex; GO:0044444 cytoplasm…	GO:0003735 structural constituent of ribosome; GO:0005198 structural molecule activity;	K02966	RP-S19e; small subunit ribosomal protein S19e	cal03010 Ribosome - Candida albicans;	IPR011991;	Winged helix-turn-helix DNA-binding domain;
Q5AGZ8	237	K	ATP-dependent 6-phosphofructokinase	PFK2	1	0.00234632	79.474	EMK(1)WQDVR	2	0.10656	1	cytoskeleton	GO:0006757 ATP generation from ADP; GO:0009116 nucleoside metabolic process; GO:0042278 purine nucleoside metabolic process; GO:0006165 nucleoside diphosphate phosphorylation; GO:0046031 ADP metabolic process; GO:0019362 pyridine nucleotide metabolic process; GO:0006096 glycolytic process; GO:0009167 purine ribonucleoside monophosphate metabolic process; GO:0009117 nucleotide metabolic process; G…	GO:0044424 intracellular part; GO:0005623 cell; GO:0044464 cell part; GO:0005622 intracellular; GO:0005737 cytoplasm;	GO:0003872 6-phosphofructokinase activity; GO:0005524 ATP binding; GO:1901265 nucleoside phosphate binding; GO:0016773 phosphotransferase activity, alcohol group as acceptor; GO:0001882 nucleoside binding; GO:0043167 ion binding; GO:0000166 nucleotide binding; GO:0097159 organic cyclic compound binding; GO:1901363 heterocyclic compound binding; GO:0032549 ribonucleoside binding; GO:0097367 carboh…	K00850	pfkA; 6-phosphofructokinase 1 [EC:2.7.1.11]	cal01200 Carbon metabolism - Candida albicans; cal01130 Biosynthesis of antibiotics - Candida albicans; cal03018 RNA degradation - Candida albicans; cal01100 Metabolic pathways - Candida albicans; cal01230 Biosynthesis of amino acids - Candida albicans; cal01110 Biosynthesis of secondary metabolites - Candida albicans;	IPR029068; IPR000023;	Glyoxalase/Bleomycin resistance protein/Dihydroxybiphenyl dioxygenase; Phosphofructokinase domain;
Q5AGZ8	538	K	ATP-dependent 6-phosphofructokinase	PFK2	1	0.000345782	92.051	DFEK(1)AMSLR	2	3.575	1	cytoskeleton	GO:0006757 ATP generation from ADP; GO:0009116 nucleoside metabolic process; GO:0042278 purine nucleoside metabolic process; GO:0006165 nucleoside diphosphate phosphorylation; GO:0046031 ADP metabolic process; GO:0019362 pyridine nucleotide metabolic process; GO:0006096 glycolytic process; GO:0009167 purine ribonucleoside monophosphate metabolic process; GO:0009117 nucleotide metabolic process; G…	GO:0044424 intracellular part; GO:0005623 cell; GO:0044464 cell part; GO:0005622 intracellular; GO:0005737 cytoplasm;	GO:0003872 6-phosphofructokinase activity; GO:0005524 ATP binding; GO:1901265 nucleoside phosphate binding; GO:0016773 phosphotransferase activity, alcohol group as acceptor; GO:0001882 nucleoside binding; GO:0043167 ion binding; GO:0000166 nucleotide binding; GO:0097159 organic cyclic compound binding; GO:1901363 heterocyclic compound binding; GO:0032549 ribonucleoside binding; GO:0097367 carboh…	K00850	pfkA; 6-phosphofructokinase 1 [EC:2.7.1.11]	cal01200 Carbon metabolism - Candida albicans; cal01130 Biosynthesis of antibiotics - Candida albicans; cal03018 RNA degradation - Candida albicans; cal01100 Metabolic pathways - Candida albicans; cal01230 Biosynthesis of amino acids - Candida albicans; cal01110 Biosynthesis of secondary metabolites - Candida albicans;	IPR029068; IPR000023;	Glyoxalase/Bleomycin resistance protein/Dihydroxybiphenyl dioxygenase; Phosphofructokinase domain;
Q5AGZ8	261	K	ATP-dependent 6-phosphofructokinase	PFK2	1	0.00217359	91.9	CMEFK(1)ER	2	-0.46222	2	cytoskeleton	GO:0006757 ATP generation from ADP; GO:0009116 nucleoside metabolic process; GO:0042278 purine nucleoside metabolic process; GO:0006165 nucleoside diphosphate phosphorylation; GO:0046031 ADP metabolic process; GO:0019362 pyridine nucleotide metabolic process; GO:0006096 glycolytic process; GO:0009167 purine ribonucleoside monophosphate metabolic process; GO:0009117 nucleotide metabolic process; G…	GO:0044424 intracellular part; GO:0005623 cell; GO:0044464 cell part; GO:0005622 intracellular; GO:0005737 cytoplasm;	GO:0003872 6-phosphofructokinase activity; GO:0005524 ATP binding; GO:1901265 nucleoside phosphate binding; GO:0016773 phosphotransferase activity, alcohol group as acceptor; GO:0001882 nucleoside binding; GO:0043167 ion binding; GO:0000166 nucleotide binding; GO:0097159 organic cyclic compound binding; GO:1901363 heterocyclic compound binding; GO:0032549 ribonucleoside binding; GO:0097367 carboh…	K00850	pfkA; 6-phosphofructokinase 1 [EC:2.7.1.11]	cal01200 Carbon metabolism - Candida albicans; cal01130 Biosynthesis of antibiotics - Candida albicans; cal03018 RNA degradation - Candida albicans; cal01100 Metabolic pathways - Candida albicans; cal01230 Biosynthesis of amino acids - Candida albicans; cal01110 Biosynthesis of secondary metabolites - Candida albicans;	IPR029068; IPR000023;	Glyoxalase/Bleomycin resistance protein/Dihydroxybiphenyl dioxygenase; Phosphofructokinase domain;
Q5AGZ8	179	K	ATP-dependent 6-phosphofructokinase	PFK2	1	0.00222491	71.614	NIEETK(1)AVR	2	-0.05614	1	cytoskeleton	GO:0006757 ATP generation from ADP; GO:0009116 nucleoside metabolic process; GO:0042278 purine nucleoside metabolic process; GO:0006165 nucleoside diphosphate phosphorylation; GO:0046031 ADP metabolic process; GO:0019362 pyridine nucleotide metabolic process; GO:0006096 glycolytic process; GO:0009167 purine ribonucleoside monophosphate metabolic process; GO:0009117 nucleotide metabolic process; G…	GO:0044424 intracellular part; GO:0005623 cell; GO:0044464 cell part; GO:0005622 intracellular; GO:0005737 cytoplasm;	GO:0003872 6-phosphofructokinase activity; GO:0005524 ATP binding; GO:1901265 nucleoside phosphate binding; GO:0016773 phosphotransferase activity, alcohol group as acceptor; GO:0001882 nucleoside binding; GO:0043167 ion binding; GO:0000166 nucleotide binding; GO:0097159 organic cyclic compound binding; GO:1901363 heterocyclic compound binding; GO:0032549 ribonucleoside binding; GO:0097367 carboh…	K00850	pfkA; 6-phosphofructokinase 1 [EC:2.7.1.11]	cal01200 Carbon metabolism - Candida albicans; cal01130 Biosynthesis of antibiotics - Candida albicans; cal03018 RNA degradation - Candida albicans; cal01100 Metabolic pathways - Candida albicans; cal01230 Biosynthesis of amino acids - Candida albicans; cal01110 Biosynthesis of secondary metabolites - Candida albicans;	IPR029068; IPR000023;	Glyoxalase/Bleomycin resistance protein/Dihydroxybiphenyl dioxygenase; Phosphofructokinase domain;
Q5AGZ8	310	K	ATP-dependent 6-phosphofructokinase	PFK2	1	6.44026e-10	145.29	DK(1)GEITNEQFER	2	-0.62088	1	cytoskeleton	GO:0006757 ATP generation from ADP; GO:0009116 nucleoside metabolic process; GO:0042278 purine nucleoside metabolic process; GO:0006165 nucleoside diphosphate phosphorylation; GO:0046031 ADP metabolic process; GO:0019362 pyridine nucleotide metabolic process; GO:0006096 glycolytic process; GO:0009167 purine ribonucleoside monophosphate metabolic process; GO:0009117 nucleotide metabolic process; G…	GO:0044424 intracellular part; GO:0005623 cell; GO:0044464 cell part; GO:0005622 intracellular; GO:0005737 cytoplasm;	GO:0003872 6-phosphofructokinase activity; GO:0005524 ATP binding; GO:1901265 nucleoside phosphate binding; GO:0016773 phosphotransferase activity, alcohol group as acceptor; GO:0001882 nucleoside binding; GO:0043167 ion binding; GO:0000166 nucleotide binding; GO:0097159 organic cyclic compound binding; GO:1901363 heterocyclic compound binding; GO:0032549 ribonucleoside binding; GO:0097367 carboh…	K00850	pfkA; 6-phosphofructokinase 1 [EC:2.7.1.11]	cal01200 Carbon metabolism - Candida albicans; cal01130 Biosynthesis of antibiotics - Candida albicans; cal03018 RNA degradation - Candida albicans; cal01100 Metabolic pathways - Candida albicans; cal01230 Biosynthesis of amino acids - Candida albicans; cal01110 Biosynthesis of secondary metabolites - Candida albicans;	IPR029068; IPR000023;	Glyoxalase/Bleomycin resistance protein/Dihydroxybiphenyl dioxygenase; Phosphofructokinase domain;
Q5AGZ8	534	K	ATP-dependent 6-phosphofructokinase	PFK2	1	7.35214e-06	95.264	SVASAIEAK(1)DFEK	3	-0.30652	4	cytoskeleton	GO:0006757 ATP generation from ADP; GO:0009116 nucleoside metabolic process; GO:0042278 purine nucleoside metabolic process; GO:0006165 nucleoside diphosphate phosphorylation; GO:0046031 ADP metabolic process; GO:0019362 pyridine nucleotide metabolic process; GO:0006096 glycolytic process; GO:0009167 purine ribonucleoside monophosphate metabolic process; GO:0009117 nucleotide metabolic process; G…	GO:0044424 intracellular part; GO:0005623 cell; GO:0044464 cell part; GO:0005622 intracellular; GO:0005737 cytoplasm;	GO:0003872 6-phosphofructokinase activity; GO:0005524 ATP binding; GO:1901265 nucleoside phosphate binding; GO:0016773 phosphotransferase activity, alcohol group as acceptor; GO:0001882 nucleoside binding; GO:0043167 ion binding; GO:0000166 nucleotide binding; GO:0097159 organic cyclic compound binding; GO:1901363 heterocyclic compound binding; GO:0032549 ribonucleoside binding; GO:0097367 carboh…	K00850	pfkA; 6-phosphofructokinase 1 [EC:2.7.1.11]	cal01200 Carbon metabolism - Candida albicans; cal01130 Biosynthesis of antibiotics - Candida albicans; cal03018 RNA degradation - Candida albicans; cal01100 Metabolic pathways - Candida albicans; cal01230 Biosynthesis of amino acids - Candida albicans; cal01110 Biosynthesis of secondary metabolites - Candida albicans;	IPR029068; IPR000023;	Glyoxalase/Bleomycin resistance protein/Dihydroxybiphenyl dioxygenase; Phosphofructokinase domain;
Q5AGZ8	525	K	ATP-dependent 6-phosphofructokinase	PFK2	1	0.00229256	79.514	ITK(1)SVASAIEAK(1)DFEK	2	-3.9323	1	cytoskeleton	GO:0006757 ATP generation from ADP; GO:0009116 nucleoside metabolic process; GO:0042278 purine nucleoside metabolic process; GO:0006165 nucleoside diphosphate phosphorylation; GO:0046031 ADP metabolic process; GO:0019362 pyridine nucleotide metabolic process; GO:0006096 glycolytic process; GO:0009167 purine ribonucleoside monophosphate metabolic process; GO:0009117 nucleotide metabolic process; G…	GO:0044424 intracellular part; GO:0005623 cell; GO:0044464 cell part; GO:0005622 intracellular; GO:0005737 cytoplasm;	GO:0003872 6-phosphofructokinase activity; GO:0005524 ATP binding; GO:1901265 nucleoside phosphate binding; GO:0016773 phosphotransferase activity, alcohol group as acceptor; GO:0001882 nucleoside binding; GO:0043167 ion binding; GO:0000166 nucleotide binding; GO:0097159 organic cyclic compound binding; GO:1901363 heterocyclic compound binding; GO:0032549 ribonucleoside binding; GO:0097367 carboh…	K00850	pfkA; 6-phosphofructokinase 1 [EC:2.7.1.11]	cal01200 Carbon metabolism - Candida albicans; cal01130 Biosynthesis of antibiotics - Candida albicans; cal03018 RNA degradation - Candida albicans; cal01100 Metabolic pathways - Candida albicans; cal01230 Biosynthesis of amino acids - Candida albicans; cal01110 Biosynthesis of secondary metabolites - Candida albicans;	IPR029068; IPR000023;	Glyoxalase/Bleomycin resistance protein/Dihydroxybiphenyl dioxygenase; Phosphofructokinase domain;
Q5A747	63	K	Acyl-CoA desaturase	OLE1	1	2.22066e-07	108.72	DSMESLAEK(1)DAR	2	-1.4821	1	plasma membrane	GO:0033559 unsaturated fatty acid metabolic process; GO:0044711 single-organism biosynthetic process; GO:0016053 organic acid biosynthetic process; GO:0055114 oxidation-reduction process; GO:0044281 small molecule metabolic process; GO:0044763 single-organism cellular process; GO:0044699 single-organism process; GO:0006636 unsaturated fatty acid biosynthetic process; GO:0044255 cellular lipid met…	GO:0031224 intrinsic component of membrane; GO:0016020 membrane; GO:0016021 integral component of membrane; GO:0044425 membrane part;	GO:0097159 organic cyclic compound binding; GO:1901363 heterocyclic compound binding; GO:0020037 heme binding; GO:0004768 stearoyl-CoA 9-desaturase activity; GO:0003824 catalytic activity; GO:0016215 acyl-CoA desaturase activity; GO:0005488 binding; GO:0043167 ion binding; GO:0016717 oxidoreductase activity, acting on paired donors, with oxidation of a pair of donors resulting in the reduction of…	K00507			IPR005804; IPR001199;	Fatty acid desaturase domain; Cytochrome b5-like heme/steroid binding domain;
Q5A747	377	K	Acyl-CoA desaturase	OLE1	1	0.00185911	61.233	NK(1)LNWGAEIEK	2	-2.8377	1	plasma membrane	GO:0033559 unsaturated fatty acid metabolic process; GO:0044711 single-organism biosynthetic process; GO:0016053 organic acid biosynthetic process; GO:0055114 oxidation-reduction process; GO:0044281 small molecule metabolic process; GO:0044763 single-organism cellular process; GO:0044699 single-organism process; GO:0006636 unsaturated fatty acid biosynthetic process; GO:0044255 cellular lipid met…	GO:0031224 intrinsic component of membrane; GO:0016020 membrane; GO:0016021 integral component of membrane; GO:0044425 membrane part;	GO:0097159 organic cyclic compound binding; GO:1901363 heterocyclic compound binding; GO:0020037 heme binding; GO:0004768 stearoyl-CoA 9-desaturase activity; GO:0003824 catalytic activity; GO:0016215 acyl-CoA desaturase activity; GO:0005488 binding; GO:0043167 ion binding; GO:0016717 oxidoreductase activity, acting on paired donors, with oxidation of a pair of donors resulting in the reduction of…	K00507			IPR005804; IPR001199;	Fatty acid desaturase domain; Cytochrome b5-like heme/steroid binding domain;
A0A1D8PHF8	30	K	Wh11p	WH11	1	0.00564657	59.908	STPEQFK(1)DK	2	0.21648	2	nucleus	GO:0006950 response to stress; GO:0050896 response to stimulus;
Q59TN1	3	K	tRNA (guanine(37)-N1)-methyltransferase	TRM5	1	0.00741442	55.064	SK(1)FSPPINR	2	-1.108	1	nucleus	GO:0006396 RNA processing; GO:0034470 ncRNA processing; GO:0006725 cellular aromatic compound metabolic process; GO:1901360 organic cyclic compound metabolic process; GO:0006807 nitrogen compound metabolic process; GO:0044238 primary metabolic process; GO:0044237 cellular metabolic process; GO:0009451 RNA modification; GO:0032259 methylation; GO:0071704 organic substance metabolic process; GO:001…	GO:0005759 mitochondrial matrix; GO:0043229 intracellular organelle; GO:0044429 mitochondrial part; GO:0005737 cytoplasm; GO:0044446 intracellular organelle part; GO:0044424 intracellular part; GO:0005623 cell; GO:0005739 mitochondrion; GO:0044422 organelle part; GO:0031974 membrane-enclosed lumen; GO:0043226 organelle; GO:0043231 intracellular membrane-bounded organelle; GO:0005634 nucleus; GO:0…	GO:0008757 S-adenosylmethionine-dependent methyltransferase activity; GO:0008168 methyltransferase activity; GO:0008173 RNA methyltransferase activity; GO:0003824 catalytic activity; GO:0016423 tRNA (guanine) methyltransferase activity; GO:0016741 transferase activity, transferring one-carbon groups; GO:0009019 tRNA (guanine-N1-)-methyltransferase activity; GO:0008175 tRNA methyltransferase activ…	K15429			IPR029063; IPR030382;	S-adenosyl-L-methionine-dependent methyltransferase; SAM-dependent methyltransferase TRM5/TYW2-type;
A0A1D8PTR4	33	K	Ribosomal 40S subunit protein S29A	CAALFM_CR08480CA	1	0.0147122	68.625	K(1)YGLDLCR	2	-3.7955	1	mitochondria	GO:0006518 peptide metabolic process; GO:0043043 peptide biosynthetic process; GO:0044267 cellular protein metabolic process; GO:0006807 nitrogen compound metabolic process; GO:0009058 biosynthetic process; GO:0043603 cellular amide metabolic process; GO:0044238 primary metabolic process; GO:1901566 organonitrogen compound biosynthetic process; GO:1901576 organic substance biosynthetic process; G…	GO:0005840 ribosome; GO:0043226 organelle; GO:0043229 intracellular organelle; GO:0043232 intracellular non-membrane-bounded organelle; GO:0044464 cell part; GO:0005622 intracellular; GO:0005737 cytoplasm; GO:0032991 macromolecular complex; GO:0044424 intracellular part; GO:1990904 ribonucleoprotein complex; GO:0005623 cell; GO:0030529 intracellular ribonucleoprotein complex; GO:0044444 cytoplasm…	GO:0003735 structural constituent of ribosome; GO:0005198 structural molecule activity;	K02980	RP-S29e; small subunit ribosomal protein S29e	cal03010 Ribosome - Candida albicans;
A0A1D8PTR4	46	K	Ribosomal 40S subunit protein S29A	CAALFM_CR08480CA	1	5.7666e-08	134.98	EK(1)AADIGFNK(1)YR	2	-0.00078371	1	mitochondria	GO:0006518 peptide metabolic process; GO:0043043 peptide biosynthetic process; GO:0044267 cellular protein metabolic process; GO:0006807 nitrogen compound metabolic process; GO:0009058 biosynthetic process; GO:0043603 cellular amide metabolic process; GO:0044238 primary metabolic process; GO:1901566 organonitrogen compound biosynthetic process; GO:1901576 organic substance biosynthetic process; G…	GO:0005840 ribosome; GO:0043226 organelle; GO:0043229 intracellular organelle; GO:0043232 intracellular non-membrane-bounded organelle; GO:0044464 cell part; GO:0005622 intracellular; GO:0005737 cytoplasm; GO:0032991 macromolecular complex; GO:0044424 intracellular part; GO:1990904 ribonucleoprotein complex; GO:0005623 cell; GO:0030529 intracellular ribonucleoprotein complex; GO:0044444 cytoplasm…	GO:0003735 structural constituent of ribosome; GO:0005198 structural molecule activity;	K02980	RP-S29e; small subunit ribosomal protein S29e	cal03010 Ribosome - Candida albicans;
A0A1D8PTR4	54	K	Ribosomal 40S subunit protein S29A	CAALFM_CR08480CA	1	5.7666e-08	134.98	EK(1)AADIGFNK(1)YR	2	-0.00078371	1	mitochondria	GO:0006518 peptide metabolic process; GO:0043043 peptide biosynthetic process; GO:0044267 cellular protein metabolic process; GO:0006807 nitrogen compound metabolic process; GO:0009058 biosynthetic process; GO:0043603 cellular amide metabolic process; GO:0044238 primary metabolic process; GO:1901566 organonitrogen compound biosynthetic process; GO:1901576 organic substance biosynthetic process; G…	GO:0005840 ribosome; GO:0043226 organelle; GO:0043229 intracellular organelle; GO:0043232 intracellular non-membrane-bounded organelle; GO:0044464 cell part; GO:0005622 intracellular; GO:0005737 cytoplasm; GO:0032991 macromolecular complex; GO:0044424 intracellular part; GO:1990904 ribonucleoprotein complex; GO:0005623 cell; GO:0030529 intracellular ribonucleoprotein complex; GO:0044444 cytoplasm…	GO:0003735 structural constituent of ribosome; GO:0005198 structural molecule activity;	K02980	RP-S29e; small subunit ribosomal protein S29e	cal03010 Ribosome - Candida albicans;
Q5A7L9	69	K	Hgt19p	HGT19	1	6.32856e-05	83.511	NYAHK(1)YDLDPDLFGR	3	-0.76503	1	plasma membrane	GO:0006810 transport; GO:0055085 transmembrane transport; GO:0051179 localization; GO:0051234 establishment of localization;	GO:0031224 intrinsic component of membrane; GO:0016020 membrane; GO:0016021 integral component of membrane; GO:0044425 membrane part;	GO:0022892 substrate-specific transporter activity; GO:0022891 substrate-specific transmembrane transporter activity; GO:0005215 transporter activity; GO:0022857 transmembrane transporter activity;				IPR020846;	Major facilitator superfamily domain;
A0A1D8PLT7	91	K	Dao2p	DAO2	1	0.00252844	104.11	LTLQK(1)FK	2	-0.34526	1	extracellular	GO:0046416 D-amino acid metabolic process; GO:0055114 oxidation-reduction process; GO:0044281 small molecule metabolic process; GO:0044763 single-organism cellular process; GO:0006807 nitrogen compound metabolic process; GO:0044699 single-organism process; GO:0044238 primary metabolic process; GO:1901605 alpha-amino acid metabolic process; GO:0044237 cellular metabolic process; GO:0071704 organic…		GO:1901265 nucleoside phosphate binding; GO:0050660 flavin adenine dinucleotide binding; GO:0043167 ion binding; GO:0000166 nucleotide binding; GO:0048037 cofactor binding; GO:0071949 FAD binding; GO:0016491 oxidoreductase activity; GO:1901363 heterocyclic compound binding; GO:0097159 organic cyclic compound binding; GO:0003824 catalytic activity; GO:0005488 binding; GO:0043168 anion binding; GO:…				IPR006076;	FAD dependent oxidoreductase;
Q5APD0	441	K	Uncharacterized protein	orf19.4835	1	0.00104858	66.004	LK(1)PGEITELADK	2	-0.54485	1	peroxisome			GO:0005515 protein binding; GO:0005488 binding;	K14768			IPR012952; IPR017986; IPR015943;	BING4, C-terminal domain; WD40-repeat-containing domain; WD40/YVTN repeat-like-containing domain;
A0A1D8PU32	680	K	Uncharacterized protein	CAALFM_CR09990WA	1	0.0362465	56.139	IEEIYNSK(1)FDPR	2	-0.48728	1	nucleus			GO:0005515 protein binding; GO:0005488 binding;				IPR009091; IPR011333; IPR020683; IPR000210;	Regulator of chromosome condensation 1/beta-lactamase-inhibitor protein II; SKP1/BTB/POZ domain; Ankyrin repeat-containing domain; BTB/POZ domain;
A0A1D8PU32	14	K	Uncharacterized protein	CAALFM_CR09990WA	1	0.00918107	60.892	LAK(1)DDLFK	2	0.39405	1	nucleus			GO:0005515 protein binding; GO:0005488 binding;				IPR009091; IPR011333; IPR020683; IPR000210;	Regulator of chromosome condensation 1/beta-lactamase-inhibitor protein II; SKP1/BTB/POZ domain; Ankyrin repeat-containing domain; BTB/POZ domain;
A0A1D8PU09	82	K	Uncharacterized protein	CAALFM_CR09580CA	1	8.98322e-70	261.74	HILTDEDESDEDEYYK(1)QLR	3	-0.702	1	mitochondria
Q5AKX1	147	K	Glycine cleavage system H protein	GCV3	1	2.41423e-11	131.45	GGWIVHIK(1)LDDPTQVTK	2	-0.40834	2	mitochondria	GO:1901606 alpha-amino acid catabolic process; GO:0044712 single-organism catabolic process; GO:0044281 small molecule metabolic process; GO:0044763 single-organism cellular process; GO:0019464 glycine decarboxylation via glycine cleavage system; GO:0006807 nitrogen compound metabolic process; GO:0044699 single-organism process; GO:0044282 small molecule catabolic process; GO:0044238 primary meta…	GO:0005960 glycine cleavage complex; GO:1902494 catalytic complex; GO:0044464 cell part; GO:0005622 intracellular; GO:1990204 oxidoreductase complex; GO:0005737 cytoplasm; GO:0032991 macromolecular complex; GO:0044424 intracellular part; GO:0005623 cell; GO:0044444 cytoplasmic part;		K02437	gcvH; glycine cleavage system H protein	cal01200 Carbon metabolism - Candida albicans; cal01130 Biosynthesis of antibiotics - Candida albicans; cal01100 Metabolic pathways - Candida albicans; cal01110 Biosynthesis of secondary metabolites - Candida albicans;	IPR011053; IPR000089;	Single hybrid motif; Biotin/lipoyl attachment;
Q5AKX1	39	K	Glycine cleavage system H protein	GCV3	1	2.30392e-07	132.79	DSHAYK(1)YLYEK(1)TPVVTK	3	-1.0381	6	mitochondria	GO:1901606 alpha-amino acid catabolic process; GO:0044712 single-organism catabolic process; GO:0044281 small molecule metabolic process; GO:0044763 single-organism cellular process; GO:0019464 glycine decarboxylation via glycine cleavage system; GO:0006807 nitrogen compound metabolic process; GO:0044699 single-organism process; GO:0044282 small molecule catabolic process; GO:0044238 primary meta…	GO:0005960 glycine cleavage complex; GO:1902494 catalytic complex; GO:0044464 cell part; GO:0005622 intracellular; GO:1990204 oxidoreductase complex; GO:0005737 cytoplasm; GO:0032991 macromolecular complex; GO:0044424 intracellular part; GO:0005623 cell; GO:0044444 cytoplasmic part;		K02437	gcvH; glycine cleavage system H protein	cal01200 Carbon metabolism - Candida albicans; cal01130 Biosynthesis of antibiotics - Candida albicans; cal01100 Metabolic pathways - Candida albicans; cal01110 Biosynthesis of secondary metabolites - Candida albicans;	IPR011053; IPR000089;	Single hybrid motif; Biotin/lipoyl attachment;
Q5AKX1	156	K	Glycine cleavage system H protein	GCV3	1	2.05077e-05	83.701	LDDPTQVTK(1)SETLMSEEQYK(1)K	3	-1.3914	2	mitochondria	GO:1901606 alpha-amino acid catabolic process; GO:0044712 single-organism catabolic process; GO:0044281 small molecule metabolic process; GO:0044763 single-organism cellular process; GO:0019464 glycine decarboxylation via glycine cleavage system; GO:0006807 nitrogen compound metabolic process; GO:0044699 single-organism process; GO:0044282 small molecule catabolic process; GO:0044238 primary meta…	GO:0005960 glycine cleavage complex; GO:1902494 catalytic complex; GO:0044464 cell part; GO:0005622 intracellular; GO:1990204 oxidoreductase complex; GO:0005737 cytoplasm; GO:0032991 macromolecular complex; GO:0044424 intracellular part; GO:0005623 cell; GO:0044444 cytoplasmic part;		K02437	gcvH; glycine cleavage system H protein	cal01200 Carbon metabolism - Candida albicans; cal01130 Biosynthesis of antibiotics - Candida albicans; cal01100 Metabolic pathways - Candida albicans; cal01110 Biosynthesis of secondary metabolites - Candida albicans;	IPR011053; IPR000089;	Single hybrid motif; Biotin/lipoyl attachment;
Q5AKX1	167	K	Glycine cleavage system H protein	GCV3	1	1.15971e-23	202.16	SETLMSEEQYK(1)K	2	-0.22656	4	mitochondria	GO:1901606 alpha-amino acid catabolic process; GO:0044712 single-organism catabolic process; GO:0044281 small molecule metabolic process; GO:0044763 single-organism cellular process; GO:0019464 glycine decarboxylation via glycine cleavage system; GO:0006807 nitrogen compound metabolic process; GO:0044699 single-organism process; GO:0044282 small molecule catabolic process; GO:0044238 primary meta…	GO:0005960 glycine cleavage complex; GO:1902494 catalytic complex; GO:0044464 cell part; GO:0005622 intracellular; GO:1990204 oxidoreductase complex; GO:0005737 cytoplasm; GO:0032991 macromolecular complex; GO:0044424 intracellular part; GO:0005623 cell; GO:0044444 cytoplasmic part;		K02437	gcvH; glycine cleavage system H protein	cal01200 Carbon metabolism - Candida albicans; cal01130 Biosynthesis of antibiotics - Candida albicans; cal01100 Metabolic pathways - Candida albicans; cal01110 Biosynthesis of secondary metabolites - Candida albicans;	IPR011053; IPR000089;	Single hybrid motif; Biotin/lipoyl attachment;
Q5AKX1	168	K	Glycine cleavage system H protein	GCV3	1	1.99602e-09	166.16	K(1)FLEEEEEGH	2	0.10992	2	mitochondria	GO:1901606 alpha-amino acid catabolic process; GO:0044712 single-organism catabolic process; GO:0044281 small molecule metabolic process; GO:0044763 single-organism cellular process; GO:0019464 glycine decarboxylation via glycine cleavage system; GO:0006807 nitrogen compound metabolic process; GO:0044699 single-organism process; GO:0044282 small molecule catabolic process; GO:0044238 primary meta…	GO:0005960 glycine cleavage complex; GO:1902494 catalytic complex; GO:0044464 cell part; GO:0005622 intracellular; GO:1990204 oxidoreductase complex; GO:0005737 cytoplasm; GO:0032991 macromolecular complex; GO:0044424 intracellular part; GO:0005623 cell; GO:0044444 cytoplasmic part;		K02437	gcvH; glycine cleavage system H protein	cal01200 Carbon metabolism - Candida albicans; cal01130 Biosynthesis of antibiotics - Candida albicans; cal01100 Metabolic pathways - Candida albicans; cal01110 Biosynthesis of secondary metabolites - Candida albicans;	IPR011053; IPR000089;	Single hybrid motif; Biotin/lipoyl attachment;
Q5AKX1	44	K	Glycine cleavage system H protein	GCV3	1	0.00560639	56.02	YLYEK(1)TPVVTK	2	-0.43454	3	mitochondria	GO:1901606 alpha-amino acid catabolic process; GO:0044712 single-organism catabolic process; GO:0044281 small molecule metabolic process; GO:0044763 single-organism cellular process; GO:0019464 glycine decarboxylation via glycine cleavage system; GO:0006807 nitrogen compound metabolic process; GO:0044699 single-organism process; GO:0044282 small molecule catabolic process; GO:0044238 primary meta…	GO:0005960 glycine cleavage complex; GO:1902494 catalytic complex; GO:0044464 cell part; GO:0005622 intracellular; GO:1990204 oxidoreductase complex; GO:0005737 cytoplasm; GO:0032991 macromolecular complex; GO:0044424 intracellular part; GO:0005623 cell; GO:0044444 cytoplasmic part;		K02437	gcvH; glycine cleavage system H protein	cal01200 Carbon metabolism - Candida albicans; cal01130 Biosynthesis of antibiotics - Candida albicans; cal01100 Metabolic pathways - Candida albicans; cal01110 Biosynthesis of secondary metabolites - Candida albicans;	IPR011053; IPR000089;	Single hybrid motif; Biotin/lipoyl attachment;
Q5A5E0	37	K	Dihydrofolate reductase	DFR1	1	0.00918107	60.892	YFK(1)DVTTR	2	-3.7395	1	mitochondria	GO:0009165 nucleotide biosynthetic process; GO:0016053 organic acid biosynthetic process; GO:0006725 cellular aromatic compound metabolic process; GO:0009117 nucleotide metabolic process; GO:0044699 single-organism process; GO:0009058 biosynthetic process; GO:0006544 glycine metabolic process; GO:1901566 organonitrogen compound biosynthetic process; GO:0044237 cellular metabolic process; GO:00067…		GO:0097159 organic cyclic compound binding; GO:1901363 heterocyclic compound binding; GO:0016645 oxidoreductase activity, acting on the CH-NH group of donors; GO:0016646 oxidoreductase activity, acting on the CH-NH group of donors, NAD or NADP as acceptor; GO:1901265 nucleoside phosphate binding; GO:0003824 catalytic activity; GO:0004146 dihydrofolate reductase activity; GO:0005488 binding; GO:00…	K00287	DHFR; dihydrofolate reductase [EC:1.5.1.3]	cal01100 Metabolic pathways - Candida albicans;	IPR001796; IPR024072;	Dihydrofolate reductase domain; Dihydrofolate reductase-like domain;
Q5A5E0	65	K	Dihydrofolate reductase	DFR1	1	0.00669353	56.404	TWESIPQK(1)FR	2	1.0132	1	mitochondria	GO:0009165 nucleotide biosynthetic process; GO:0016053 organic acid biosynthetic process; GO:0006725 cellular aromatic compound metabolic process; GO:0009117 nucleotide metabolic process; GO:0044699 single-organism process; GO:0009058 biosynthetic process; GO:0006544 glycine metabolic process; GO:1901566 organonitrogen compound biosynthetic process; GO:0044237 cellular metabolic process; GO:00067…		GO:0097159 organic cyclic compound binding; GO:1901363 heterocyclic compound binding; GO:0016645 oxidoreductase activity, acting on the CH-NH group of donors; GO:0016646 oxidoreductase activity, acting on the CH-NH group of donors, NAD or NADP as acceptor; GO:1901265 nucleoside phosphate binding; GO:0003824 catalytic activity; GO:0004146 dihydrofolate reductase activity; GO:0005488 binding; GO:00…	K00287	DHFR; dihydrofolate reductase [EC:1.5.1.3]	cal01100 Metabolic pathways - Candida albicans;	IPR001796; IPR024072;	Dihydrofolate reductase domain; Dihydrofolate reductase-like domain;
Q5A762	521	K	Multiple drug resistance-associated protein-like transporter 1	MLT1	1	0.00837967	57.532	SIK(1)FYSWEK	2	1.5096	1	plasma membrane	GO:0051716 cellular response to stimulus; GO:0033554 cellular response to stress; GO:0009267 cellular response to starvation; GO:0036170 filamentous growth of a population of unicellular organisms in response to starvation; GO:0006950 response to stress; GO:0044699 single-organism process; GO:0071496 cellular response to external stimulus; GO:0050896 response to stimulus; GO:0051704 multi-organis…	GO:0043229 intracellular organelle; GO:0016020 membrane; GO:0098588 bounding membrane of organelle; GO:0031090 organelle membrane; GO:0071944 cell periphery; GO:0005737 cytoplasm; GO:0044446 intracellular organelle part; GO:0031224 intrinsic component of membrane; GO:0044424 intracellular part; GO:0000322 storage vacuole; GO:0005623 cell; GO:0016021 integral component of membrane; GO:0044422 orga…	GO:1901265 nucleoside phosphate binding; GO:0015399 primary active transmembrane transporter activity; GO:0016817 hydrolase activity, acting on acid anhydrides; GO:0016787 hydrolase activity; GO:0016887 ATPase activity; GO:0097159 organic cyclic compound binding; GO:1901363 heterocyclic compound binding; GO:0016462 pyrophosphatase activity; GO:0003824 catalytic activity; GO:0032553 ribonucleotide…				IPR003593; IPR003439; IPR011527; IPR027417;	AAA+ ATPase domain; ABC transporter-like; ABC transporter type 1, transmembrane domain; P-loop containing nucleoside triphosphate hydrolase;
Q5A762	527	K	Multiple drug resistance-associated protein-like transporter 1	MLT1	1	0.000132999	83.081	FYSWEK(1)PMLAR	2	2.4685	1	plasma membrane	GO:0051716 cellular response to stimulus; GO:0033554 cellular response to stress; GO:0009267 cellular response to starvation; GO:0036170 filamentous growth of a population of unicellular organisms in response to starvation; GO:0006950 response to stress; GO:0044699 single-organism process; GO:0071496 cellular response to external stimulus; GO:0050896 response to stimulus; GO:0051704 multi-organis…	GO:0043229 intracellular organelle; GO:0016020 membrane; GO:0098588 bounding membrane of organelle; GO:0031090 organelle membrane; GO:0071944 cell periphery; GO:0005737 cytoplasm; GO:0044446 intracellular organelle part; GO:0031224 intrinsic component of membrane; GO:0044424 intracellular part; GO:0000322 storage vacuole; GO:0005623 cell; GO:0016021 integral component of membrane; GO:0044422 orga…	GO:1901265 nucleoside phosphate binding; GO:0015399 primary active transmembrane transporter activity; GO:0016817 hydrolase activity, acting on acid anhydrides; GO:0016787 hydrolase activity; GO:0016887 ATPase activity; GO:0097159 organic cyclic compound binding; GO:1901363 heterocyclic compound binding; GO:0016462 pyrophosphatase activity; GO:0003824 catalytic activity; GO:0032553 ribonucleotide…				IPR003593; IPR003439; IPR011527; IPR027417;	AAA+ ATPase domain; ABC transporter-like; ABC transporter type 1, transmembrane domain; P-loop containing nucleoside triphosphate hydrolase;
Q5A762	1346	K	Multiple drug resistance-associated protein-like transporter 1	MLT1	1	3.23079e-05	88.768	RPQDSWPAHGVVK(1)FK	3	1.1542	1	plasma membrane	GO:0051716 cellular response to stimulus; GO:0033554 cellular response to stress; GO:0009267 cellular response to starvation; GO:0036170 filamentous growth of a population of unicellular organisms in response to starvation; GO:0006950 response to stress; GO:0044699 single-organism process; GO:0071496 cellular response to external stimulus; GO:0050896 response to stimulus; GO:0051704 multi-organis…	GO:0043229 intracellular organelle; GO:0016020 membrane; GO:0098588 bounding membrane of organelle; GO:0031090 organelle membrane; GO:0071944 cell periphery; GO:0005737 cytoplasm; GO:0044446 intracellular organelle part; GO:0031224 intrinsic component of membrane; GO:0044424 intracellular part; GO:0000322 storage vacuole; GO:0005623 cell; GO:0016021 integral component of membrane; GO:0044422 orga…	GO:1901265 nucleoside phosphate binding; GO:0015399 primary active transmembrane transporter activity; GO:0016817 hydrolase activity, acting on acid anhydrides; GO:0016787 hydrolase activity; GO:0016887 ATPase activity; GO:0097159 organic cyclic compound binding; GO:1901363 heterocyclic compound binding; GO:0016462 pyrophosphatase activity; GO:0003824 catalytic activity; GO:0032553 ribonucleotide…				IPR003593; IPR003439; IPR011527; IPR027417;	AAA+ ATPase domain; ABC transporter-like; ABC transporter type 1, transmembrane domain; P-loop containing nucleoside triphosphate hydrolase;
A0A1D8PQK3	241	K	Uncharacterized protein	orf19.7074	1	0.00291582	59.198	LK(1)FDGEEEVNK	2	0.079693	1	nucleus				K11364			IPR010750;	SGF29 tudor-like domain;
Q5A8W9	483	K	Mitochondrial group I intron splicing factor CCM1	CCM1	1	1.42704e-11	134.3	HLILLNHK(1)GQLFR	3	-0.72737	1	mitochondria	GO:0006396 RNA processing; GO:0006725 cellular aromatic compound metabolic process; GO:1901360 organic cyclic compound metabolic process; GO:0006807 nitrogen compound metabolic process; GO:0044238 primary metabolic process; GO:0044237 cellular metabolic process; GO:0071704 organic substance metabolic process; GO:0006397 mRNA processing; GO:0016070 RNA metabolic process; GO:0008152 metabolic proce…	GO:0043226 organelle; GO:0043231 intracellular membrane-bounded organelle; GO:0043229 intracellular organelle; GO:0044464 cell part; GO:0005622 intracellular; GO:0005737 cytoplasm; GO:0044424 intracellular part; GO:0043227 membrane-bounded organelle; GO:0005623 cell; GO:0005739 mitochondrion; GO:0044444 cytoplasmic part;
A0A1D8PF08	149	K	Ribosomal 60S subunit protein L2A	RPL2	1	0.029518	70.816	VK(1)LPSGAK(1)K	2	0.16856	1	mitochondria	GO:0006518 peptide metabolic process; GO:0043043 peptide biosynthetic process; GO:0044267 cellular protein metabolic process; GO:0006807 nitrogen compound metabolic process; GO:0009058 biosynthetic process; GO:0043603 cellular amide metabolic process; GO:0044238 primary metabolic process; GO:1901566 organonitrogen compound biosynthetic process; GO:1901576 organic substance biosynthetic process; G…	GO:0005840 ribosome; GO:0043226 organelle; GO:0043229 intracellular organelle; GO:0043232 intracellular non-membrane-bounded organelle; GO:0044464 cell part; GO:0005622 intracellular; GO:0005737 cytoplasm; GO:0032991 macromolecular complex; GO:0044424 intracellular part; GO:1990904 ribonucleoprotein complex; GO:0005623 cell; GO:0030529 intracellular ribonucleoprotein complex; GO:0044444 cytoplasm…	GO:0003735 structural constituent of ribosome; GO:0005198 structural molecule activity;	K02938	RP-L8e; large subunit ribosomal protein L8e	cal03010 Ribosome - Candida albicans;	IPR008991; IPR012340; IPR022669; IPR014726; IPR022666; IPR014722;	Translation protein SH3-like domain; Nucleic acid-binding, OB-fold; Ribosomal protein L2, C-terminal; Ribosomal protein L2, domain 3; Ribosomal Proteins L2, RNA binding domain; Ribosomal protein L2 domain 2;
A0A1D8PF08	155	K	Ribosomal 60S subunit protein L2A	RPL2	1	0.029518	70.816	VK(1)LPSGAK(1)K	2	0.16856	1	mitochondria	GO:0006518 peptide metabolic process; GO:0043043 peptide biosynthetic process; GO:0044267 cellular protein metabolic process; GO:0006807 nitrogen compound metabolic process; GO:0009058 biosynthetic process; GO:0043603 cellular amide metabolic process; GO:0044238 primary metabolic process; GO:1901566 organonitrogen compound biosynthetic process; GO:1901576 organic substance biosynthetic process; G…	GO:0005840 ribosome; GO:0043226 organelle; GO:0043229 intracellular organelle; GO:0043232 intracellular non-membrane-bounded organelle; GO:0044464 cell part; GO:0005622 intracellular; GO:0005737 cytoplasm; GO:0032991 macromolecular complex; GO:0044424 intracellular part; GO:1990904 ribonucleoprotein complex; GO:0005623 cell; GO:0030529 intracellular ribonucleoprotein complex; GO:0044444 cytoplasm…	GO:0003735 structural constituent of ribosome; GO:0005198 structural molecule activity;	K02938	RP-L8e; large subunit ribosomal protein L8e	cal03010 Ribosome - Candida albicans;	IPR008991; IPR012340; IPR022669; IPR014726; IPR022666; IPR014722;	Translation protein SH3-like domain; Nucleic acid-binding, OB-fold; Ribosomal protein L2, C-terminal; Ribosomal protein L2, domain 3; Ribosomal Proteins L2, RNA binding domain; Ribosomal protein L2 domain 2;
A0A1D8PF08	28	K	Ribosomal 60S subunit protein L2A	RPL2	0.999552	0.0594541	46.021	KGAAK(1)LR	2	-1.4803	1	mitochondria	GO:0006518 peptide metabolic process; GO:0043043 peptide biosynthetic process; GO:0044267 cellular protein metabolic process; GO:0006807 nitrogen compound metabolic process; GO:0009058 biosynthetic process; GO:0043603 cellular amide metabolic process; GO:0044238 primary metabolic process; GO:1901566 organonitrogen compound biosynthetic process; GO:1901576 organic substance biosynthetic process; G…	GO:0005840 ribosome; GO:0043226 organelle; GO:0043229 intracellular organelle; GO:0043232 intracellular non-membrane-bounded organelle; GO:0044464 cell part; GO:0005622 intracellular; GO:0005737 cytoplasm; GO:0032991 macromolecular complex; GO:0044424 intracellular part; GO:1990904 ribonucleoprotein complex; GO:0005623 cell; GO:0030529 intracellular ribonucleoprotein complex; GO:0044444 cytoplasm…	GO:0003735 structural constituent of ribosome; GO:0005198 structural molecule activity;	K02938	RP-L8e; large subunit ribosomal protein L8e	cal03010 Ribosome - Candida albicans;	IPR008991; IPR012340; IPR022669; IPR014726; IPR022666; IPR014722;	Translation protein SH3-like domain; Nucleic acid-binding, OB-fold; Ribosomal protein L2, C-terminal; Ribosomal protein L2, domain 3; Ribosomal Proteins L2, RNA binding domain; Ribosomal protein L2 domain 2;
A0A1D8PF08	181	K	Ribosomal 60S subunit protein L2A	RPL2	1	0.0281258	64.103	IDK(1)PLLK(1)AGR	2	-1.7254	1	mitochondria	GO:0006518 peptide metabolic process; GO:0043043 peptide biosynthetic process; GO:0044267 cellular protein metabolic process; GO:0006807 nitrogen compound metabolic process; GO:0009058 biosynthetic process; GO:0043603 cellular amide metabolic process; GO:0044238 primary metabolic process; GO:1901566 organonitrogen compound biosynthetic process; GO:1901576 organic substance biosynthetic process; G…	GO:0005840 ribosome; GO:0043226 organelle; GO:0043229 intracellular organelle; GO:0043232 intracellular non-membrane-bounded organelle; GO:0044464 cell part; GO:0005622 intracellular; GO:0005737 cytoplasm; GO:0032991 macromolecular complex; GO:0044424 intracellular part; GO:1990904 ribonucleoprotein complex; GO:0005623 cell; GO:0030529 intracellular ribonucleoprotein complex; GO:0044444 cytoplasm…	GO:0003735 structural constituent of ribosome; GO:0005198 structural molecule activity;	K02938	RP-L8e; large subunit ribosomal protein L8e	cal03010 Ribosome - Candida albicans;	IPR008991; IPR012340; IPR022669; IPR014726; IPR022666; IPR014722;	Translation protein SH3-like domain; Nucleic acid-binding, OB-fold; Ribosomal protein L2, C-terminal; Ribosomal protein L2, domain 3; Ribosomal Proteins L2, RNA binding domain; Ribosomal protein L2 domain 2;
A0A1D8PF08	198	K	Ribosomal 60S subunit protein L2A	RPL2	1	0.00259369	106.36	NSWPK(1)TR	2	0.12859	4	mitochondria	GO:0006518 peptide metabolic process; GO:0043043 peptide biosynthetic process; GO:0044267 cellular protein metabolic process; GO:0006807 nitrogen compound metabolic process; GO:0009058 biosynthetic process; GO:0043603 cellular amide metabolic process; GO:0044238 primary metabolic process; GO:1901566 organonitrogen compound biosynthetic process; GO:1901576 organic substance biosynthetic process; G…	GO:0005840 ribosome; GO:0043226 organelle; GO:0043229 intracellular organelle; GO:0043232 intracellular non-membrane-bounded organelle; GO:0044464 cell part; GO:0005622 intracellular; GO:0005737 cytoplasm; GO:0032991 macromolecular complex; GO:0044424 intracellular part; GO:1990904 ribonucleoprotein complex; GO:0005623 cell; GO:0030529 intracellular ribonucleoprotein complex; GO:0044444 cytoplasm…	GO:0003735 structural constituent of ribosome; GO:0005198 structural molecule activity;	K02938	RP-L8e; large subunit ribosomal protein L8e	cal03010 Ribosome - Candida albicans;	IPR008991; IPR012340; IPR022669; IPR014726; IPR022666; IPR014722;	Translation protein SH3-like domain; Nucleic acid-binding, OB-fold; Ribosomal protein L2, C-terminal; Ribosomal protein L2, domain 3; Ribosomal Proteins L2, RNA binding domain; Ribosomal protein L2 domain 2;
A0A1D8PF08	60	K	Ribosomal 60S subunit protein L2A	RPL2	1	0.000308105	80.787	GAPLAK(1)VAFR	2	1.2366	2	mitochondria	GO:0006518 peptide metabolic process; GO:0043043 peptide biosynthetic process; GO:0044267 cellular protein metabolic process; GO:0006807 nitrogen compound metabolic process; GO:0009058 biosynthetic process; GO:0043603 cellular amide metabolic process; GO:0044238 primary metabolic process; GO:1901566 organonitrogen compound biosynthetic process; GO:1901576 organic substance biosynthetic process; G…	GO:0005840 ribosome; GO:0043226 organelle; GO:0043229 intracellular organelle; GO:0043232 intracellular non-membrane-bounded organelle; GO:0044464 cell part; GO:0005622 intracellular; GO:0005737 cytoplasm; GO:0032991 macromolecular complex; GO:0044424 intracellular part; GO:1990904 ribonucleoprotein complex; GO:0005623 cell; GO:0030529 intracellular ribonucleoprotein complex; GO:0044444 cytoplasm…	GO:0003735 structural constituent of ribosome; GO:0005198 structural molecule activity;	K02938	RP-L8e; large subunit ribosomal protein L8e	cal03010 Ribosome - Candida albicans;	IPR008991; IPR012340; IPR022669; IPR014726; IPR022666; IPR014722;	Translation protein SH3-like domain; Nucleic acid-binding, OB-fold; Ribosomal protein L2, C-terminal; Ribosomal protein L2, domain 3; Ribosomal Proteins L2, RNA binding domain; Ribosomal protein L2 domain 2;
A0A1D8PF08	145	K	Ribosomal 60S subunit protein L2A	RPL2	1	2.02235e-11	122.94	TSGNYVIIIGHNPDENK(1)TR	3	0.27112	1	mitochondria	GO:0006518 peptide metabolic process; GO:0043043 peptide biosynthetic process; GO:0044267 cellular protein metabolic process; GO:0006807 nitrogen compound metabolic process; GO:0009058 biosynthetic process; GO:0043603 cellular amide metabolic process; GO:0044238 primary metabolic process; GO:1901566 organonitrogen compound biosynthetic process; GO:1901576 organic substance biosynthetic process; G…	GO:0005840 ribosome; GO:0043226 organelle; GO:0043229 intracellular organelle; GO:0043232 intracellular non-membrane-bounded organelle; GO:0044464 cell part; GO:0005622 intracellular; GO:0005737 cytoplasm; GO:0032991 macromolecular complex; GO:0044424 intracellular part; GO:1990904 ribonucleoprotein complex; GO:0005623 cell; GO:0030529 intracellular ribonucleoprotein complex; GO:0044444 cytoplasm…	GO:0003735 structural constituent of ribosome; GO:0005198 structural molecule activity;	K02938	RP-L8e; large subunit ribosomal protein L8e	cal03010 Ribosome - Candida albicans;	IPR008991; IPR012340; IPR022669; IPR014726; IPR022666; IPR014722;	Translation protein SH3-like domain; Nucleic acid-binding, OB-fold; Ribosomal protein L2, C-terminal; Ribosomal protein L2, domain 3; Ribosomal Proteins L2, RNA binding domain; Ribosomal protein L2 domain 2;
A0A1D8PF08	177	K	Ribosomal 60S subunit protein L2A	RPL2	1	0.0281258	64.103	IDK(1)PLLK(1)AGR	2	-1.7254	1	mitochondria	GO:0006518 peptide metabolic process; GO:0043043 peptide biosynthetic process; GO:0044267 cellular protein metabolic process; GO:0006807 nitrogen compound metabolic process; GO:0009058 biosynthetic process; GO:0043603 cellular amide metabolic process; GO:0044238 primary metabolic process; GO:1901566 organonitrogen compound biosynthetic process; GO:1901576 organic substance biosynthetic process; G…	GO:0005840 ribosome; GO:0043226 organelle; GO:0043229 intracellular organelle; GO:0043232 intracellular non-membrane-bounded organelle; GO:0044464 cell part; GO:0005622 intracellular; GO:0005737 cytoplasm; GO:0032991 macromolecular complex; GO:0044424 intracellular part; GO:1990904 ribonucleoprotein complex; GO:0005623 cell; GO:0030529 intracellular ribonucleoprotein complex; GO:0044444 cytoplasm…	GO:0003735 structural constituent of ribosome; GO:0005198 structural molecule activity;	K02938	RP-L8e; large subunit ribosomal protein L8e	cal03010 Ribosome - Candida albicans;	IPR008991; IPR012340; IPR022669; IPR014726; IPR022666; IPR014722;	Translation protein SH3-like domain; Nucleic acid-binding, OB-fold; Ribosomal protein L2, C-terminal; Ribosomal protein L2, domain 3; Ribosomal Proteins L2, RNA binding domain; Ribosomal protein L2 domain 2;
Q5ADT9	176	K	37S ribosomal protein S10, mitochondrial	RSM10	1	0.000320051	96.342	NK(1)FTDVEYK	2	0.51021	1	nucleus	GO:0006518 peptide metabolic process; GO:0043043 peptide biosynthetic process; GO:0044267 cellular protein metabolic process; GO:0006807 nitrogen compound metabolic process; GO:0009058 biosynthetic process; GO:0043603 cellular amide metabolic process; GO:0044238 primary metabolic process; GO:1901566 organonitrogen compound biosynthetic process; GO:1901576 organic substance biosynthetic process; G…	GO:0005840 ribosome; GO:0043229 intracellular organelle; GO:0043232 intracellular non-membrane-bounded organelle; GO:0005737 cytoplasm; GO:0032991 macromolecular complex; GO:0044424 intracellular part; GO:0005623 cell; GO:0005739 mitochondrion; GO:0043228 non-membrane-bounded organelle; GO:0043226 organelle; GO:0043231 intracellular membrane-bounded organelle; GO:0005622 intracellular; GO:0044464…	GO:0003735 structural constituent of ribosome; GO:0005198 structural molecule activity;	K02946	RP-S10; small subunit ribosomal protein S10	cal03010 Ribosome - Candida albicans;	IPR027486;	Ribosomal protein S10 domain;
Q5AD56	221	K	General negative regulator of transcription subunit 3	NOT3	1	0.0323927	41.684	IQSTIGNNK(1)FHQK	3	-0.18176	1	nucleus	GO:0097659 nucleic acid-templated transcription; GO:0010608 posttranscriptional regulation of gene expression; GO:0009058 biosynthetic process; GO:0044237 cellular metabolic process; GO:2001141 regulation of RNA biosynthetic process; GO:0008152 metabolic process; GO:1901361 organic cyclic compound catabolic process; GO:0043170 macromolecule metabolic process; GO:0010558 negative regulation of mac…	GO:0043229 intracellular organelle; GO:0043232 intracellular non-membrane-bounded organelle; GO:0000932 P-body; GO:0005737 cytoplasm; GO:0032991 macromolecular complex; GO:0044424 intracellular part; GO:0005623 cell; GO:0036464 cytoplasmic ribonucleoprotein granule; GO:0043228 non-membrane-bounded organelle; GO:0043231 intracellular membrane-bounded organelle; GO:0043226 organelle; GO:0005634 nuc…		K12580	CNOT3; CCR4-NOT transcription complex subunit 3	cal03018 RNA degradation - Candida albicans;	IPR007207;	CCR4-Not complex component, Not N-terminal domain;
A0A1D8PT60	16	K	Actin-related protein 2/3 complex subunit	ARC40	1	2.61867e-05	79.143	VPAIYQLGHLPIK(1)DHVFSPDR	3	1.1292	2	cytoplasm	GO:0030833 regulation of actin filament polymerization; GO:0050794 regulation of cellular process; GO:0016043 cellular component organization; GO:0034314 Arp2/3 complex-mediated actin nucleation; GO:0065008 regulation of biological quality; GO:0032273 positive regulation of protein polymerization; GO:0032956 regulation of actin cytoskeleton organization; GO:0007015 actin filament organization; GO…	GO:0043229 intracellular organelle; GO:0043232 intracellular non-membrane-bounded organelle; GO:0044430 cytoskeletal part; GO:0044446 intracellular organelle part; GO:0032991 macromolecular complex; GO:0044424 intracellular part; GO:0005623 cell; GO:0015629 actin cytoskeleton; GO:0044422 organelle part; GO:0043228 non-membrane-bounded organelle; GO:0043226 organelle; GO:0005856 cytoskeleton; GO:0…	GO:0005515 protein binding; GO:0005488 binding;	K05757	ARPC1A_B; actin related protein 2/3 complex, subunit 1A/1B	cal04144 Endocytosis - Candida albicans;	IPR017986; IPR015943;	WD40-repeat-containing domain; WD40/YVTN repeat-like-containing domain;
A0A1D8PT60	31	K	Actin-related protein 2/3 complex subunit	ARC40	1	6.51018e-35	184.34	SILAITK(1)GNDVEVYQISPSNLSSK	2	-0.99203	2	cytoplasm	GO:0030833 regulation of actin filament polymerization; GO:0050794 regulation of cellular process; GO:0016043 cellular component organization; GO:0034314 Arp2/3 complex-mediated actin nucleation; GO:0065008 regulation of biological quality; GO:0032273 positive regulation of protein polymerization; GO:0032956 regulation of actin cytoskeleton organization; GO:0007015 actin filament organization; GO…	GO:0043229 intracellular organelle; GO:0043232 intracellular non-membrane-bounded organelle; GO:0044430 cytoskeletal part; GO:0044446 intracellular organelle part; GO:0032991 macromolecular complex; GO:0044424 intracellular part; GO:0005623 cell; GO:0015629 actin cytoskeleton; GO:0044422 organelle part; GO:0043228 non-membrane-bounded organelle; GO:0043226 organelle; GO:0005856 cytoskeleton; GO:0…	GO:0005515 protein binding; GO:0005488 binding;	K05757	ARPC1A_B; actin related protein 2/3 complex, subunit 1A/1B	cal04144 Endocytosis - Candida albicans;	IPR017986; IPR015943;	WD40-repeat-containing domain; WD40/YVTN repeat-like-containing domain;
Q5AF98	385	K	Zuotin	ZUO1	1	0.000199897	75.736	FDDVK(1)LGEVADK	2	-0.12053	1	nucleus				K09522			IPR032003; IPR001623;	Ribosome-associated complex head domain; DnaJ domain;
Q5AF98	139	K	Zuotin	ZUO1	1	0.000796562	67.646	SASGGLENDGFFK(1)IIQK	2	2.8346	1	nucleus				K09522			IPR032003; IPR001623;	Ribosome-associated complex head domain; DnaJ domain;
Q5AF98	52	K	Zuotin	ZUO1	1	7.05878e-69	278.16	GHTWSEFEK(1)LEAEK	2	-1.0976	3	nucleus				K09522			IPR032003; IPR001623;	Ribosome-associated complex head domain; DnaJ domain;
Q5AF98	294	K	Zuotin	ZUO1	1	0.0128169	77.662	K(1)WEK(1)ESGSR	2	0.25275	1	nucleus				K09522			IPR032003; IPR001623;	Ribosome-associated complex head domain; DnaJ domain;
Q5AF98	60	K	Zuotin	ZUO1	1	3.38898e-24	157.66	NVK(1)QIEVNEDEDLGDEEQSEELLEHDPR	3	-0.049166	1	nucleus				K09522			IPR032003; IPR001623;	Ribosome-associated complex head domain; DnaJ domain;
Q5AF98	174	K	Zuotin	ZUO1	1	5.16347e-28	183.22	SK(1)YDFFEAWGPVFESEAR	3	0.46782	3	nucleus				K09522			IPR032003; IPR001623;	Ribosome-associated complex head domain; DnaJ domain;
Q5AF98	229	K	Zuotin	ZUO1	1	3.6784e-28	195.6	TFEFK(1)DEDVPDDTANR	2	-0.44662	2	nucleus				K09522			IPR032003; IPR001623;	Ribosome-associated complex head domain; DnaJ domain;
Q5AF98	224	K	Zuotin	ZUO1	1	3.18659e-16	139.7	FDSWK(1)TFEFK	2	-0.12237	3	nucleus				K09522			IPR032003; IPR001623;	Ribosome-associated complex head domain; DnaJ domain;
Q5AF98	380	K	Zuotin	ZUO1	1	5.04402e-08	107.91	SADIDADVDLLIEK(1)FDDVK	2	-0.89354	1	nucleus				K09522			IPR032003; IPR001623;	Ribosome-associated complex head domain; DnaJ domain;
Q5AF98	410	K	Zuotin	ZUO1	1	1.10241e-16	143.93	STFVEVAK(1)ELVGAGSLDASYLK	2	0.92179	2	nucleus				K09522			IPR032003; IPR001623;	Ribosome-associated complex head domain; DnaJ domain;
Q5AF98	297	K	Zuotin	ZUO1	1	0.0104921	77.662	WEK(1)ESGSR	2	0.36072	2	nucleus				K09522			IPR032003; IPR001623;	Ribosome-associated complex head domain; DnaJ domain;
Q5A0H8	254	K	Polyubiquitin-binding protein	orf19.5833	1	1.49363e-05	115.7	TTK(1)FSGSGQK	2	-0.076743	1	cytoplasm,nucleus	GO:0043632 modification-dependent macromolecule catabolic process; GO:0044265 cellular macromolecule catabolic process; GO:0051603 proteolysis involved in cellular protein catabolic process; GO:0044257 cellular protein catabolic process; GO:0019941 modification-dependent protein catabolic process; GO:0044267 cellular protein metabolic process; GO:0006511 ubiquitin-dependent protein catabolic proc…			K14016	UFD1; ubiquitin fusion degradation protein 1	cal04141 Protein processing in endoplasmic reticulum - Candida albicans;
A0A1D8PI71	402	K	Bifunctional farnesyl-diphosphate farnesyltransferase/squalene synthase	ERG9	1	0.000346889	91.867	SLPENK(1)FTK	2	-0.31844	1	cytoplasm	GO:0016129 phytosteroid biosynthetic process; GO:1901615 organic hydroxy compound metabolic process; GO:0044107 cellular alcohol metabolic process; GO:1902652 secondary alcohol metabolic process; GO:0006066 alcohol metabolic process; GO:1902653 secondary alcohol biosynthetic process; GO:0044699 single-organism process; GO:0009058 biosynthetic process; GO:0044255 cellular lipid metabolic process; …	GO:0031224 intrinsic component of membrane; GO:0016020 membrane; GO:0016021 integral component of membrane; GO:0044425 membrane part;	GO:0004310 farnesyl-diphosphate farnesyltransferase activity; GO:0016765 transferase activity, transferring alkyl or aryl (other than methyl) groups; GO:0004659 prenyltransferase activity; GO:0004311 farnesyltranstransferase activity; GO:0003824 catalytic activity; GO:0016740 transferase activity; GO:0051996 squalene synthase activity;	K00801	FDFT1; farnesyl-diphosphate farnesyltransferase [EC:2.5.1.21]	cal01130 Biosynthesis of antibiotics - Candida albicans; cal01100 Metabolic pathways - Candida albicans; cal01110 Biosynthesis of secondary metabolites - Candida albicans;	IPR008949; IPR033904;	Isoprenoid synthase domain; Trans-Isoprenyl Diphosphate Synthases, head-to-head;
A0A1D8PI71	350	K	Bifunctional farnesyl-diphosphate farnesyltransferase/squalene synthase	ERG9	1	3.35073e-09	134.13	IFK(1)EYIQVINHK	3	-0.011729	1	cytoplasm	GO:0016129 phytosteroid biosynthetic process; GO:1901615 organic hydroxy compound metabolic process; GO:0044107 cellular alcohol metabolic process; GO:1902652 secondary alcohol metabolic process; GO:0006066 alcohol metabolic process; GO:1902653 secondary alcohol biosynthetic process; GO:0044699 single-organism process; GO:0009058 biosynthetic process; GO:0044255 cellular lipid metabolic process; …	GO:0031224 intrinsic component of membrane; GO:0016020 membrane; GO:0016021 integral component of membrane; GO:0044425 membrane part;	GO:0004310 farnesyl-diphosphate farnesyltransferase activity; GO:0016765 transferase activity, transferring alkyl or aryl (other than methyl) groups; GO:0004659 prenyltransferase activity; GO:0004311 farnesyltranstransferase activity; GO:0003824 catalytic activity; GO:0016740 transferase activity; GO:0051996 squalene synthase activity;	K00801	FDFT1; farnesyl-diphosphate farnesyltransferase [EC:2.5.1.21]	cal01130 Biosynthesis of antibiotics - Candida albicans; cal01100 Metabolic pathways - Candida albicans; cal01110 Biosynthesis of secondary metabolites - Candida albicans;	IPR008949; IPR033904;	Isoprenoid synthase domain; Trans-Isoprenyl Diphosphate Synthases, head-to-head;
A0A1D8PI71	246	K	Bifunctional farnesyl-diphosphate farnesyltransferase/squalene synthase	ERG9	1	0.000341598	69.878	EIWSK(1)YTENLQDFHK	3	-0.58128	1	cytoplasm	GO:0016129 phytosteroid biosynthetic process; GO:1901615 organic hydroxy compound metabolic process; GO:0044107 cellular alcohol metabolic process; GO:1902652 secondary alcohol metabolic process; GO:0006066 alcohol metabolic process; GO:1902653 secondary alcohol biosynthetic process; GO:0044699 single-organism process; GO:0009058 biosynthetic process; GO:0044255 cellular lipid metabolic process; …	GO:0031224 intrinsic component of membrane; GO:0016020 membrane; GO:0016021 integral component of membrane; GO:0044425 membrane part;	GO:0004310 farnesyl-diphosphate farnesyltransferase activity; GO:0016765 transferase activity, transferring alkyl or aryl (other than methyl) groups; GO:0004659 prenyltransferase activity; GO:0004311 farnesyltranstransferase activity; GO:0003824 catalytic activity; GO:0016740 transferase activity; GO:0051996 squalene synthase activity;	K00801	FDFT1; farnesyl-diphosphate farnesyltransferase [EC:2.5.1.21]	cal01130 Biosynthesis of antibiotics - Candida albicans; cal01100 Metabolic pathways - Candida albicans; cal01110 Biosynthesis of secondary metabolites - Candida albicans;	IPR008949; IPR033904;	Isoprenoid synthase domain; Trans-Isoprenyl Diphosphate Synthases, head-to-head;
A0A1D8PI71	3	K	Bifunctional farnesyl-diphosphate farnesyltransferase/squalene synthase	ERG9	1	4.59942e-05	85.163	GK(1)FLQLLSHPIELK	2	-0.26639	2	cytoplasm	GO:0016129 phytosteroid biosynthetic process; GO:1901615 organic hydroxy compound metabolic process; GO:0044107 cellular alcohol metabolic process; GO:1902652 secondary alcohol metabolic process; GO:0006066 alcohol metabolic process; GO:1902653 secondary alcohol biosynthetic process; GO:0044699 single-organism process; GO:0009058 biosynthetic process; GO:0044255 cellular lipid metabolic process; …	GO:0031224 intrinsic component of membrane; GO:0016020 membrane; GO:0016021 integral component of membrane; GO:0044425 membrane part;	GO:0004310 farnesyl-diphosphate farnesyltransferase activity; GO:0016765 transferase activity, transferring alkyl or aryl (other than methyl) groups; GO:0004659 prenyltransferase activity; GO:0004311 farnesyltranstransferase activity; GO:0003824 catalytic activity; GO:0016740 transferase activity; GO:0051996 squalene synthase activity;	K00801	FDFT1; farnesyl-diphosphate farnesyltransferase [EC:2.5.1.21]	cal01130 Biosynthesis of antibiotics - Candida albicans; cal01100 Metabolic pathways - Candida albicans; cal01110 Biosynthesis of secondary metabolites - Candida albicans;	IPR008949; IPR033904;	Isoprenoid synthase domain; Trans-Isoprenyl Diphosphate Synthases, head-to-head;
A0A1D8PI71	256	K	Bifunctional farnesyl-diphosphate farnesyltransferase/squalene synthase	ERG9	1	0.00333976	54.343	YTENLQDFHK(1)VK	3	1.3475	1	cytoplasm	GO:0016129 phytosteroid biosynthetic process; GO:1901615 organic hydroxy compound metabolic process; GO:0044107 cellular alcohol metabolic process; GO:1902652 secondary alcohol metabolic process; GO:0006066 alcohol metabolic process; GO:1902653 secondary alcohol biosynthetic process; GO:0044699 single-organism process; GO:0009058 biosynthetic process; GO:0044255 cellular lipid metabolic process; …	GO:0031224 intrinsic component of membrane; GO:0016020 membrane; GO:0016021 integral component of membrane; GO:0044425 membrane part;	GO:0004310 farnesyl-diphosphate farnesyltransferase activity; GO:0016765 transferase activity, transferring alkyl or aryl (other than methyl) groups; GO:0004659 prenyltransferase activity; GO:0004311 farnesyltranstransferase activity; GO:0003824 catalytic activity; GO:0016740 transferase activity; GO:0051996 squalene synthase activity;	K00801	FDFT1; farnesyl-diphosphate farnesyltransferase [EC:2.5.1.21]	cal01130 Biosynthesis of antibiotics - Candida albicans; cal01100 Metabolic pathways - Candida albicans; cal01110 Biosynthesis of secondary metabolites - Candida albicans;	IPR008949; IPR033904;	Isoprenoid synthase domain; Trans-Isoprenyl Diphosphate Synthases, head-to-head;
Q5A435	25	K	Prefoldin subunit 4	orf19.1273	1	0.00220543	64.792	INK(1)FSTLISK	2	-2.5076	1	nucleus	GO:0006457 protein folding; GO:0009987 cellular process;	GO:0016272 prefoldin complex; GO:0032991 macromolecular complex; GO:0043234 protein complex;	GO:0005515 protein binding; GO:0051082 unfolded protein binding; GO:0005488 binding;	K09550
Q5A435	115	K	Prefoldin subunit 4	orf19.1273	1	0.00237682	71.03	DLK(1)AQLYDK	2	-0.68122	3	nucleus	GO:0006457 protein folding; GO:0009987 cellular process;	GO:0016272 prefoldin complex; GO:0032991 macromolecular complex; GO:0043234 protein complex;	GO:0005515 protein binding; GO:0051082 unfolded protein binding; GO:0005488 binding;	K09550
Q5A435	121	K	Prefoldin subunit 4	orf19.1273	1	3.08922e-14	147.12	AQLYDK(1)FGDNINLER	2	0.0049813	1	nucleus	GO:0006457 protein folding; GO:0009987 cellular process;	GO:0016272 prefoldin complex; GO:0032991 macromolecular complex; GO:0043234 protein complex;	GO:0005515 protein binding; GO:0051082 unfolded protein binding; GO:0005488 binding;	K09550
A0A1D8PHB8	173	K	Lem3p	LEM3	1	9.60761e-05	90.15	MK(1)GPIYLYYR	2	-1.1422	1	plasma membrane		GO:0031224 intrinsic component of membrane; GO:0016020 membrane; GO:0016021 integral component of membrane; GO:0044425 membrane part;
Q5AAI8	128	K	Nucleosome assembly protein 1	NAP1	1	0.00352912	58.474	FFAK(1)YQPLYVK	2	-1.349	1	nucleus	GO:0044085 cellular component biogenesis; GO:0007114 cell budding; GO:0032270 positive regulation of cellular protein metabolic process; GO:0022414 reproductive process; GO:0031116 positive regulation of microtubule polymerization; GO:0009891 positive regulation of biosynthetic process; GO:0051169 nuclear transport; GO:0015031 protein transport; GO:1905269 positive regulation of chromatin organiz…	GO:0043229 intracellular organelle; GO:0005938 cell cortex; GO:0043232 intracellular non-membrane-bounded organelle; GO:0044430 cytoskeletal part; GO:0071944 cell periphery; GO:0044446 intracellular organelle part; GO:0099568 cytoplasmic region; GO:0005737 cytoplasm; GO:0044424 intracellular part; GO:0030427 site of polarized growth; GO:0005623 cell; GO:0044422 organelle part; GO:0043228 non-memb…	GO:0042393 histone binding; GO:0042802 identical protein binding; GO:0030234 enzyme regulator activity; GO:0005488 binding; GO:0005515 protein binding; GO:0098772 molecular function regulator; GO:0008047 enzyme activator activity; GO:0030332 cyclin binding;	K11279
Q5AAI8	370	K	Nucleosome assembly protein 1	NAP1	1	6.65352e-05	86.497	LELDYQLGEEIK(1)DR	2	1.4512	1	nucleus	GO:0044085 cellular component biogenesis; GO:0007114 cell budding; GO:0032270 positive regulation of cellular protein metabolic process; GO:0022414 reproductive process; GO:0031116 positive regulation of microtubule polymerization; GO:0009891 positive regulation of biosynthetic process; GO:0051169 nuclear transport; GO:0015031 protein transport; GO:1905269 positive regulation of chromatin organiz…	GO:0043229 intracellular organelle; GO:0005938 cell cortex; GO:0043232 intracellular non-membrane-bounded organelle; GO:0044430 cytoskeletal part; GO:0071944 cell periphery; GO:0044446 intracellular organelle part; GO:0099568 cytoplasmic region; GO:0005737 cytoplasm; GO:0044424 intracellular part; GO:0030427 site of polarized growth; GO:0005623 cell; GO:0044422 organelle part; GO:0043228 non-memb…	GO:0042393 histone binding; GO:0042802 identical protein binding; GO:0030234 enzyme regulator activity; GO:0005488 binding; GO:0005515 protein binding; GO:0098772 molecular function regulator; GO:0008047 enzyme activator activity; GO:0030332 cyclin binding;	K11279
A0A1D8PNH4	252	K	Proline dehydrogenase	PUT1	1	0.00441182	63.216	ELSQK(1)YPER	2	1.6743	1	mitochondria	GO:1901606 alpha-amino acid catabolic process; GO:0044699 single-organism process; GO:0044237 cellular metabolic process; GO:0071704 organic substance metabolic process; GO:0008152 metabolic process; GO:0006520 cellular amino acid metabolic process; GO:0046483 heterocycle metabolic process; GO:0006560 proline metabolic process; GO:1901361 organic cyclic compound catabolic process; GO:0044248 cell…		GO:0016645 oxidoreductase activity, acting on the CH-NH group of donors; GO:0004657 proline dehydrogenase activity; GO:0003824 catalytic activity; GO:0016491 oxidoreductase activity;	K00318	PRODH; proline dehydrogenase [EC:1.5.-.-]	cal01130 Biosynthesis of antibiotics - Candida albicans; cal01100 Metabolic pathways - Candida albicans; cal01110 Biosynthesis of secondary metabolites - Candida albicans;	IPR002872; IPR029041;	Proline dehydrogenase domain; FAD-linked oxidoreductase-like;
A0A1D8PNH4	286	K	Proline dehydrogenase	PUT1	1	0.0559782	42.229	LYQK(1)FNK	2	1.9835	1	mitochondria	GO:1901606 alpha-amino acid catabolic process; GO:0044699 single-organism process; GO:0044237 cellular metabolic process; GO:0071704 organic substance metabolic process; GO:0008152 metabolic process; GO:0006520 cellular amino acid metabolic process; GO:0046483 heterocycle metabolic process; GO:0006560 proline metabolic process; GO:1901361 organic cyclic compound catabolic process; GO:0044248 cell…		GO:0016645 oxidoreductase activity, acting on the CH-NH group of donors; GO:0004657 proline dehydrogenase activity; GO:0003824 catalytic activity; GO:0016491 oxidoreductase activity;	K00318	PRODH; proline dehydrogenase [EC:1.5.-.-]	cal01130 Biosynthesis of antibiotics - Candida albicans; cal01100 Metabolic pathways - Candida albicans; cal01110 Biosynthesis of secondary metabolites - Candida albicans;	IPR002872; IPR029041;	Proline dehydrogenase domain; FAD-linked oxidoreductase-like;
A0A1D8PNH4	451	K	Proline dehydrogenase	PUT1	1	9.78457e-05	85.469	YVPWGPPLETK(1)EYLLR	2	-0.0073506	1	mitochondria	GO:1901606 alpha-amino acid catabolic process; GO:0044699 single-organism process; GO:0044237 cellular metabolic process; GO:0071704 organic substance metabolic process; GO:0008152 metabolic process; GO:0006520 cellular amino acid metabolic process; GO:0046483 heterocycle metabolic process; GO:0006560 proline metabolic process; GO:1901361 organic cyclic compound catabolic process; GO:0044248 cell…		GO:0016645 oxidoreductase activity, acting on the CH-NH group of donors; GO:0004657 proline dehydrogenase activity; GO:0003824 catalytic activity; GO:0016491 oxidoreductase activity;	K00318	PRODH; proline dehydrogenase [EC:1.5.-.-]	cal01130 Biosynthesis of antibiotics - Candida albicans; cal01100 Metabolic pathways - Candida albicans; cal01110 Biosynthesis of secondary metabolites - Candida albicans;	IPR002872; IPR029041;	Proline dehydrogenase domain; FAD-linked oxidoreductase-like;
A0A1D8PNH4	247	K	Proline dehydrogenase	PUT1	1	8.3307e-07	119.39	IYDSNK(1)ELSQK	2	0.39476	1	mitochondria	GO:1901606 alpha-amino acid catabolic process; GO:0044699 single-organism process; GO:0044237 cellular metabolic process; GO:0071704 organic substance metabolic process; GO:0008152 metabolic process; GO:0006520 cellular amino acid metabolic process; GO:0046483 heterocycle metabolic process; GO:0006560 proline metabolic process; GO:1901361 organic cyclic compound catabolic process; GO:0044248 cell…		GO:0016645 oxidoreductase activity, acting on the CH-NH group of donors; GO:0004657 proline dehydrogenase activity; GO:0003824 catalytic activity; GO:0016491 oxidoreductase activity;	K00318	PRODH; proline dehydrogenase [EC:1.5.-.-]	cal01130 Biosynthesis of antibiotics - Candida albicans; cal01100 Metabolic pathways - Candida albicans; cal01110 Biosynthesis of secondary metabolites - Candida albicans;	IPR002872; IPR029041;	Proline dehydrogenase domain; FAD-linked oxidoreductase-like;
Q5AED6	27	K	Pre-mRNA-splicing factor CLF1	CLF1	1	0.0151972	68.383	SK(1)FTTPR	2	-0.35402	1	nucleus	GO:0006396 RNA processing; GO:0006725 cellular aromatic compound metabolic process; GO:1901360 organic cyclic compound metabolic process; GO:0006807 nitrogen compound metabolic process; GO:0044238 primary metabolic process; GO:0044237 cellular metabolic process; GO:0071704 organic substance metabolic process; GO:0006397 mRNA processing; GO:0016070 RNA metabolic process; GO:0008152 metabolic proce…	GO:0043229 intracellular organelle; GO:0044446 intracellular organelle part; GO:0032991 macromolecular complex; GO:0044424 intracellular part; GO:0005681 spliceosomal complex; GO:0005623 cell; GO:0044422 organelle part; GO:0043231 intracellular membrane-bounded organelle; GO:0043226 organelle; GO:0005634 nucleus; GO:0005622 intracellular; GO:0044464 cell part; GO:1990904 ribonucleoprotein complex…	GO:0005515 protein binding; GO:0005488 binding;	K12869	CRN; crooked neck	cal03040 Spliceosome - Candida albicans;	IPR011990;	Tetratricopeptide-like helical domain;
Q5ALN3	32	K	Uncharacterized protein	orf19.1544	0.77512	0.0724017	115.49	K(0.225)K(0.775)FEELK	2	-0.1634	1	nucleus
A0A1D8PR99	124	K	Protein disulfide isomerase	PDI1	1	5.69746e-08	111.88	DGDSK(1)TAEDYQGPR	2	0.22291	1	cytoplasm	GO:0050794 regulation of cellular process; GO:0042592 homeostatic process; GO:0065008 regulation of biological quality; GO:0050789 regulation of biological process; GO:0045454 cell redox homeostasis; GO:0044763 single-organism cellular process; GO:0019725 cellular homeostasis; GO:0044699 single-organism process; GO:0009987 cellular process; GO:0065007 biological regulation;	GO:0043226 organelle; GO:0043231 intracellular membrane-bounded organelle; GO:0043229 intracellular organelle; GO:0005783 endoplasmic reticulum; GO:0044464 cell part; GO:0005622 intracellular; GO:0005737 cytoplasm; GO:0012505 endomembrane system; GO:0044424 intracellular part; GO:0043227 membrane-bounded organelle; GO:0005623 cell; GO:0044444 cytoplasmic part;	GO:0016853 isomerase activity; GO:0003824 catalytic activity;	K09580	PDIA1; protein disulfide-isomerase A1 [EC:5.3.4.1]	cal04141 Protein processing in endoplasmic reticulum - Candida albicans;	IPR013766; IPR012336;	Thioredoxin domain; Thioredoxin-like fold;
A0A1D8PR99	443	K	Protein disulfide isomerase	PDI1	1	7.3291e-12	128.1	LAPTWEELAEIFGSNK(1)DDAK	2	1.7316	4	cytoplasm	GO:0050794 regulation of cellular process; GO:0042592 homeostatic process; GO:0065008 regulation of biological quality; GO:0050789 regulation of biological process; GO:0045454 cell redox homeostasis; GO:0044763 single-organism cellular process; GO:0019725 cellular homeostasis; GO:0044699 single-organism process; GO:0009987 cellular process; GO:0065007 biological regulation;	GO:0043226 organelle; GO:0043231 intracellular membrane-bounded organelle; GO:0043229 intracellular organelle; GO:0005783 endoplasmic reticulum; GO:0044464 cell part; GO:0005622 intracellular; GO:0005737 cytoplasm; GO:0012505 endomembrane system; GO:0044424 intracellular part; GO:0043227 membrane-bounded organelle; GO:0005623 cell; GO:0044444 cytoplasmic part;	GO:0016853 isomerase activity; GO:0003824 catalytic activity;	K09580	PDIA1; protein disulfide-isomerase A1 [EC:5.3.4.1]	cal04141 Protein processing in endoplasmic reticulum - Candida albicans;	IPR013766; IPR012336;	Thioredoxin domain; Thioredoxin-like fold;
A0A1D8PR99	520	K	Protein disulfide isomerase	PDI1	1	3.64769e-05	102.29	EK(1)GALNVDGAELK(1)AK	2	-1.3495	1	cytoplasm	GO:0050794 regulation of cellular process; GO:0042592 homeostatic process; GO:0065008 regulation of biological quality; GO:0050789 regulation of biological process; GO:0045454 cell redox homeostasis; GO:0044763 single-organism cellular process; GO:0019725 cellular homeostasis; GO:0044699 single-organism process; GO:0009987 cellular process; GO:0065007 biological regulation;	GO:0043226 organelle; GO:0043231 intracellular membrane-bounded organelle; GO:0043229 intracellular organelle; GO:0005783 endoplasmic reticulum; GO:0044464 cell part; GO:0005622 intracellular; GO:0005737 cytoplasm; GO:0012505 endomembrane system; GO:0044424 intracellular part; GO:0043227 membrane-bounded organelle; GO:0005623 cell; GO:0044444 cytoplasmic part;	GO:0016853 isomerase activity; GO:0003824 catalytic activity;	K09580	PDIA1; protein disulfide-isomerase A1 [EC:5.3.4.1]	cal04141 Protein processing in endoplasmic reticulum - Candida albicans;	IPR013766; IPR012336;	Thioredoxin domain; Thioredoxin-like fold;
A0A1D8PR99	212	K	Protein disulfide isomerase	PDI1	1	0.0418845	75.474	K(1)FK(1)NVDITGK	2	2.5054	1	cytoplasm	GO:0050794 regulation of cellular process; GO:0042592 homeostatic process; GO:0065008 regulation of biological quality; GO:0050789 regulation of biological process; GO:0045454 cell redox homeostasis; GO:0044763 single-organism cellular process; GO:0019725 cellular homeostasis; GO:0044699 single-organism process; GO:0009987 cellular process; GO:0065007 biological regulation;	GO:0043226 organelle; GO:0043231 intracellular membrane-bounded organelle; GO:0043229 intracellular organelle; GO:0005783 endoplasmic reticulum; GO:0044464 cell part; GO:0005622 intracellular; GO:0005737 cytoplasm; GO:0012505 endomembrane system; GO:0044424 intracellular part; GO:0043227 membrane-bounded organelle; GO:0005623 cell; GO:0044444 cytoplasmic part;	GO:0016853 isomerase activity; GO:0003824 catalytic activity;	K09580	PDIA1; protein disulfide-isomerase A1 [EC:5.3.4.1]	cal04141 Protein processing in endoplasmic reticulum - Candida albicans;	IPR013766; IPR012336;	Thioredoxin domain; Thioredoxin-like fold;
A0A1D8PR99	214	K	Protein disulfide isomerase	PDI1	1	0.0418845	75.474	K(1)FK(1)NVDITGK	2	2.5054	1	cytoplasm	GO:0050794 regulation of cellular process; GO:0042592 homeostatic process; GO:0065008 regulation of biological quality; GO:0050789 regulation of biological process; GO:0045454 cell redox homeostasis; GO:0044763 single-organism cellular process; GO:0019725 cellular homeostasis; GO:0044699 single-organism process; GO:0009987 cellular process; GO:0065007 biological regulation;	GO:0043226 organelle; GO:0043231 intracellular membrane-bounded organelle; GO:0043229 intracellular organelle; GO:0005783 endoplasmic reticulum; GO:0044464 cell part; GO:0005622 intracellular; GO:0005737 cytoplasm; GO:0012505 endomembrane system; GO:0044424 intracellular part; GO:0043227 membrane-bounded organelle; GO:0005623 cell; GO:0044444 cytoplasmic part;	GO:0016853 isomerase activity; GO:0003824 catalytic activity;	K09580	PDIA1; protein disulfide-isomerase A1 [EC:5.3.4.1]	cal04141 Protein processing in endoplasmic reticulum - Candida albicans;	IPR013766; IPR012336;	Thioredoxin domain; Thioredoxin-like fold;
A0A1D8PR99	522	K	Protein disulfide isomerase	PDI1	1	0.00430296	83.364	AK(1)LDEQK	2	0.22747	2	cytoplasm	GO:0050794 regulation of cellular process; GO:0042592 homeostatic process; GO:0065008 regulation of biological quality; GO:0050789 regulation of biological process; GO:0045454 cell redox homeostasis; GO:0044763 single-organism cellular process; GO:0019725 cellular homeostasis; GO:0044699 single-organism process; GO:0009987 cellular process; GO:0065007 biological regulation;	GO:0043226 organelle; GO:0043231 intracellular membrane-bounded organelle; GO:0043229 intracellular organelle; GO:0005783 endoplasmic reticulum; GO:0044464 cell part; GO:0005622 intracellular; GO:0005737 cytoplasm; GO:0012505 endomembrane system; GO:0044424 intracellular part; GO:0043227 membrane-bounded organelle; GO:0005623 cell; GO:0044444 cytoplasmic part;	GO:0016853 isomerase activity; GO:0003824 catalytic activity;	K09580	PDIA1; protein disulfide-isomerase A1 [EC:5.3.4.1]	cal04141 Protein processing in endoplasmic reticulum - Candida albicans;	IPR013766; IPR012336;	Thioredoxin domain; Thioredoxin-like fold;
A0A1D8PR99	364	K	Protein disulfide isomerase	PDI1	1	7.79022e-05	84.753	VIEK(1)FVADYFADK	2	0.32877	2	cytoplasm	GO:0050794 regulation of cellular process; GO:0042592 homeostatic process; GO:0065008 regulation of biological quality; GO:0050789 regulation of biological process; GO:0045454 cell redox homeostasis; GO:0044763 single-organism cellular process; GO:0019725 cellular homeostasis; GO:0044699 single-organism process; GO:0009987 cellular process; GO:0065007 biological regulation;	GO:0043226 organelle; GO:0043231 intracellular membrane-bounded organelle; GO:0043229 intracellular organelle; GO:0005783 endoplasmic reticulum; GO:0044464 cell part; GO:0005622 intracellular; GO:0005737 cytoplasm; GO:0012505 endomembrane system; GO:0044424 intracellular part; GO:0043227 membrane-bounded organelle; GO:0005623 cell; GO:0044444 cytoplasmic part;	GO:0016853 isomerase activity; GO:0003824 catalytic activity;	K09580	PDIA1; protein disulfide-isomerase A1 [EC:5.3.4.1]	cal04141 Protein processing in endoplasmic reticulum - Candida albicans;	IPR013766; IPR012336;	Thioredoxin domain; Thioredoxin-like fold;
A0A1D8PR99	238	K	Protein disulfide isomerase	PDI1	1	9.61266e-05	79.492	QFDEVAK(1)FDGK(1)K	2	-1.6698	4	cytoplasm	GO:0050794 regulation of cellular process; GO:0042592 homeostatic process; GO:0065008 regulation of biological quality; GO:0050789 regulation of biological process; GO:0045454 cell redox homeostasis; GO:0044763 single-organism cellular process; GO:0019725 cellular homeostasis; GO:0044699 single-organism process; GO:0009987 cellular process; GO:0065007 biological regulation;	GO:0043226 organelle; GO:0043231 intracellular membrane-bounded organelle; GO:0043229 intracellular organelle; GO:0005783 endoplasmic reticulum; GO:0044464 cell part; GO:0005622 intracellular; GO:0005737 cytoplasm; GO:0012505 endomembrane system; GO:0044424 intracellular part; GO:0043227 membrane-bounded organelle; GO:0005623 cell; GO:0044444 cytoplasmic part;	GO:0016853 isomerase activity; GO:0003824 catalytic activity;	K09580	PDIA1; protein disulfide-isomerase A1 [EC:5.3.4.1]	cal04141 Protein processing in endoplasmic reticulum - Candida albicans;	IPR013766; IPR012336;	Thioredoxin domain; Thioredoxin-like fold;
A0A1D8PR99	403	K	Protein disulfide isomerase	PDI1	1	3.89387e-08	108.63	LVAHNYK(1)DVLEQTDK	3	0.073457	2	cytoplasm	GO:0050794 regulation of cellular process; GO:0042592 homeostatic process; GO:0065008 regulation of biological quality; GO:0050789 regulation of biological process; GO:0045454 cell redox homeostasis; GO:0044763 single-organism cellular process; GO:0019725 cellular homeostasis; GO:0044699 single-organism process; GO:0009987 cellular process; GO:0065007 biological regulation;	GO:0043226 organelle; GO:0043231 intracellular membrane-bounded organelle; GO:0043229 intracellular organelle; GO:0005783 endoplasmic reticulum; GO:0044464 cell part; GO:0005622 intracellular; GO:0005737 cytoplasm; GO:0012505 endomembrane system; GO:0044424 intracellular part; GO:0043227 membrane-bounded organelle; GO:0005623 cell; GO:0044444 cytoplasmic part;	GO:0016853 isomerase activity; GO:0003824 catalytic activity;	K09580	PDIA1; protein disulfide-isomerase A1 [EC:5.3.4.1]	cal04141 Protein processing in endoplasmic reticulum - Candida albicans;	IPR013766; IPR012336;	Thioredoxin domain; Thioredoxin-like fold;
A0A1D8PR99	509	K	Protein disulfide isomerase	PDI1	1	3.21196e-08	116.63	EK(1)GALNVDGAELK(1)AK	2	-1.3495	2	cytoplasm	GO:0050794 regulation of cellular process; GO:0042592 homeostatic process; GO:0065008 regulation of biological quality; GO:0050789 regulation of biological process; GO:0045454 cell redox homeostasis; GO:0044763 single-organism cellular process; GO:0019725 cellular homeostasis; GO:0044699 single-organism process; GO:0009987 cellular process; GO:0065007 biological regulation;	GO:0043226 organelle; GO:0043231 intracellular membrane-bounded organelle; GO:0043229 intracellular organelle; GO:0005783 endoplasmic reticulum; GO:0044464 cell part; GO:0005622 intracellular; GO:0005737 cytoplasm; GO:0012505 endomembrane system; GO:0044424 intracellular part; GO:0043227 membrane-bounded organelle; GO:0005623 cell; GO:0044444 cytoplasmic part;	GO:0016853 isomerase activity; GO:0003824 catalytic activity;	K09580	PDIA1; protein disulfide-isomerase A1 [EC:5.3.4.1]	cal04141 Protein processing in endoplasmic reticulum - Candida albicans;	IPR013766; IPR012336;	Thioredoxin domain; Thioredoxin-like fold;
A0A1D8PR99	231	K	Protein disulfide isomerase	PDI1	0.99983	9.61266e-05	74.364	KPSYLVVQPK(1)QFDEVAK(1)FDGK	3	0.31066	1	cytoplasm	GO:0050794 regulation of cellular process; GO:0042592 homeostatic process; GO:0065008 regulation of biological quality; GO:0050789 regulation of biological process; GO:0045454 cell redox homeostasis; GO:0044763 single-organism cellular process; GO:0019725 cellular homeostasis; GO:0044699 single-organism process; GO:0009987 cellular process; GO:0065007 biological regulation;	GO:0043226 organelle; GO:0043231 intracellular membrane-bounded organelle; GO:0043229 intracellular organelle; GO:0005783 endoplasmic reticulum; GO:0044464 cell part; GO:0005622 intracellular; GO:0005737 cytoplasm; GO:0012505 endomembrane system; GO:0044424 intracellular part; GO:0043227 membrane-bounded organelle; GO:0005623 cell; GO:0044444 cytoplasmic part;	GO:0016853 isomerase activity; GO:0003824 catalytic activity;	K09580	PDIA1; protein disulfide-isomerase A1 [EC:5.3.4.1]	cal04141 Protein processing in endoplasmic reticulum - Candida albicans;	IPR013766; IPR012336;	Thioredoxin domain; Thioredoxin-like fold;
A0A1D8PR99	530	K	Protein disulfide isomerase	PDI1	0.991257	9.00076e-05	50.036	ATK(0.991)EDEEVEEEK(0.009)EEEEEEAPVEDKENVEHDEL	4	0.19393	1	cytoplasm	GO:0050794 regulation of cellular process; GO:0042592 homeostatic process; GO:0065008 regulation of biological quality; GO:0050789 regulation of biological process; GO:0045454 cell redox homeostasis; GO:0044763 single-organism cellular process; GO:0019725 cellular homeostasis; GO:0044699 single-organism process; GO:0009987 cellular process; GO:0065007 biological regulation;	GO:0043226 organelle; GO:0043231 intracellular membrane-bounded organelle; GO:0043229 intracellular organelle; GO:0005783 endoplasmic reticulum; GO:0044464 cell part; GO:0005622 intracellular; GO:0005737 cytoplasm; GO:0012505 endomembrane system; GO:0044424 intracellular part; GO:0043227 membrane-bounded organelle; GO:0005623 cell; GO:0044444 cytoplasmic part;	GO:0016853 isomerase activity; GO:0003824 catalytic activity;	K09580	PDIA1; protein disulfide-isomerase A1 [EC:5.3.4.1]	cal04141 Protein processing in endoplasmic reticulum - Candida albicans;	IPR013766; IPR012336;	Thioredoxin domain; Thioredoxin-like fold;
A0A1D8PR99	379	K	Protein disulfide isomerase	PDI1	1	7.42044e-08	107.82	LTPIIK(1)SEPLPTEEEK	2	-0.36896	2	cytoplasm	GO:0050794 regulation of cellular process; GO:0042592 homeostatic process; GO:0065008 regulation of biological quality; GO:0050789 regulation of biological process; GO:0045454 cell redox homeostasis; GO:0044763 single-organism cellular process; GO:0019725 cellular homeostasis; GO:0044699 single-organism process; GO:0009987 cellular process; GO:0065007 biological regulation;	GO:0043226 organelle; GO:0043231 intracellular membrane-bounded organelle; GO:0043229 intracellular organelle; GO:0005783 endoplasmic reticulum; GO:0044464 cell part; GO:0005622 intracellular; GO:0005737 cytoplasm; GO:0012505 endomembrane system; GO:0044424 intracellular part; GO:0043227 membrane-bounded organelle; GO:0005623 cell; GO:0044444 cytoplasmic part;	GO:0016853 isomerase activity; GO:0003824 catalytic activity;	K09580	PDIA1; protein disulfide-isomerase A1 [EC:5.3.4.1]	cal04141 Protein processing in endoplasmic reticulum - Candida albicans;	IPR013766; IPR012336;	Thioredoxin domain; Thioredoxin-like fold;
A0A1D8PR99	89	K	Protein disulfide isomerase	PDI1	1	7.45534e-05	79.492	AADSLNESHPK(1)IK	3	1.1498	1	cytoplasm	GO:0050794 regulation of cellular process; GO:0042592 homeostatic process; GO:0065008 regulation of biological quality; GO:0050789 regulation of biological process; GO:0045454 cell redox homeostasis; GO:0044763 single-organism cellular process; GO:0019725 cellular homeostasis; GO:0044699 single-organism process; GO:0009987 cellular process; GO:0065007 biological regulation;	GO:0043226 organelle; GO:0043231 intracellular membrane-bounded organelle; GO:0043229 intracellular organelle; GO:0005783 endoplasmic reticulum; GO:0044464 cell part; GO:0005622 intracellular; GO:0005737 cytoplasm; GO:0012505 endomembrane system; GO:0044424 intracellular part; GO:0043227 membrane-bounded organelle; GO:0005623 cell; GO:0044444 cytoplasmic part;	GO:0016853 isomerase activity; GO:0003824 catalytic activity;	K09580	PDIA1; protein disulfide-isomerase A1 [EC:5.3.4.1]	cal04141 Protein processing in endoplasmic reticulum - Candida albicans;	IPR013766; IPR012336;	Thioredoxin domain; Thioredoxin-like fold;
A0A1D8PR99	507	K	Protein disulfide isomerase	PDI1	1	7.25853e-09	133.32	ELDTLIEFIK(1)EK	2	0.55272	1	cytoplasm	GO:0050794 regulation of cellular process; GO:0042592 homeostatic process; GO:0065008 regulation of biological quality; GO:0050789 regulation of biological process; GO:0045454 cell redox homeostasis; GO:0044763 single-organism cellular process; GO:0019725 cellular homeostasis; GO:0044699 single-organism process; GO:0009987 cellular process; GO:0065007 biological regulation;	GO:0043226 organelle; GO:0043231 intracellular membrane-bounded organelle; GO:0043229 intracellular organelle; GO:0005783 endoplasmic reticulum; GO:0044464 cell part; GO:0005622 intracellular; GO:0005737 cytoplasm; GO:0012505 endomembrane system; GO:0044424 intracellular part; GO:0043227 membrane-bounded organelle; GO:0005623 cell; GO:0044444 cytoplasmic part;	GO:0016853 isomerase activity; GO:0003824 catalytic activity;	K09580	PDIA1; protein disulfide-isomerase A1 [EC:5.3.4.1]	cal04141 Protein processing in endoplasmic reticulum - Candida albicans;	IPR013766; IPR012336;	Thioredoxin domain; Thioredoxin-like fold;
A0A1D8PR99	539	K	Protein disulfide isomerase	PDI1	0.999999	4.38627e-11	99.423	EDEEVEEEK(1)EEEEEEAPVEDKENVEHDEL	3	0.54714	1	cytoplasm	GO:0050794 regulation of cellular process; GO:0042592 homeostatic process; GO:0065008 regulation of biological quality; GO:0050789 regulation of biological process; GO:0045454 cell redox homeostasis; GO:0044763 single-organism cellular process; GO:0019725 cellular homeostasis; GO:0044699 single-organism process; GO:0009987 cellular process; GO:0065007 biological regulation;	GO:0043226 organelle; GO:0043231 intracellular membrane-bounded organelle; GO:0043229 intracellular organelle; GO:0005783 endoplasmic reticulum; GO:0044464 cell part; GO:0005622 intracellular; GO:0005737 cytoplasm; GO:0012505 endomembrane system; GO:0044424 intracellular part; GO:0043227 membrane-bounded organelle; GO:0005623 cell; GO:0044444 cytoplasmic part;	GO:0016853 isomerase activity; GO:0003824 catalytic activity;	K09580	PDIA1; protein disulfide-isomerase A1 [EC:5.3.4.1]	cal04141 Protein processing in endoplasmic reticulum - Candida albicans;	IPR013766; IPR012336;	Thioredoxin domain; Thioredoxin-like fold;
A0A1D8PR99	242	K	Protein disulfide isomerase	PDI1	1	0.00791156	70.54	QFDEVAK(1)FDGK(1)K	2	-1.6698	2	cytoplasm	GO:0050794 regulation of cellular process; GO:0042592 homeostatic process; GO:0065008 regulation of biological quality; GO:0050789 regulation of biological process; GO:0045454 cell redox homeostasis; GO:0044763 single-organism cellular process; GO:0019725 cellular homeostasis; GO:0044699 single-organism process; GO:0009987 cellular process; GO:0065007 biological regulation;	GO:0043226 organelle; GO:0043231 intracellular membrane-bounded organelle; GO:0043229 intracellular organelle; GO:0005783 endoplasmic reticulum; GO:0044464 cell part; GO:0005622 intracellular; GO:0005737 cytoplasm; GO:0012505 endomembrane system; GO:0044424 intracellular part; GO:0043227 membrane-bounded organelle; GO:0005623 cell; GO:0044444 cytoplasmic part;	GO:0016853 isomerase activity; GO:0003824 catalytic activity;	K09580	PDIA1; protein disulfide-isomerase A1 [EC:5.3.4.1]	cal04141 Protein processing in endoplasmic reticulum - Candida albicans;	IPR013766; IPR012336;	Thioredoxin domain; Thioredoxin-like fold;
Q59KI0	308	K	UTP--glucose-1-phosphate uridylyltransferase	UGP1	1	3.25045e-16	192.5	EHVEEFK(1)SIK	3	-0.72617	4	cytoplasm	GO:0030908 protein splicing; GO:0006725 cellular aromatic compound metabolic process; GO:1901360 organic cyclic compound metabolic process; GO:0006807 nitrogen compound metabolic process; GO:0016485 protein processing; GO:0044238 primary metabolic process; GO:0044237 cellular metabolic process; GO:0071704 organic substance metabolic process; GO:0008152 metabolic process; GO:0006011 UDP-glucose me…	GO:0005618 cell wall; GO:0030312 external encapsulating structure; GO:0005623 cell; GO:0005576 extracellular region; GO:0044464 cell part; GO:0071944 cell periphery;	GO:0016779 nucleotidyltransferase activity; GO:0003983 UTP:glucose-1-phosphate uridylyltransferase activity; GO:0003824 catalytic activity; GO:0005488 binding; GO:0043167 ion binding; GO:0046872 metal ion binding; GO:0043169 cation binding; GO:0051748 UTP-monosaccharide-1-phosphate uridylyltransferase activity; GO:0016740 transferase activity; GO:0070569 uridylyltransferase activity; GO:0016772 t…	K00963	UGP2; UTP--glucose-1-phosphate uridylyltransferase [EC:2.7.7.9]	cal01130 Biosynthesis of antibiotics - Candida albicans; cal01100 Metabolic pathways - Candida albicans;	IPR029044;	Nucleotide-diphospho-sugar transferases;
Q59KI0	67	K	UTP--glucose-1-phosphate uridylyltransferase	UGP1	1	7.10698e-29	203.11	YLTEK(1)ASGSTLDWDK	2	-0.67927	1	cytoplasm	GO:0030908 protein splicing; GO:0006725 cellular aromatic compound metabolic process; GO:1901360 organic cyclic compound metabolic process; GO:0006807 nitrogen compound metabolic process; GO:0016485 protein processing; GO:0044238 primary metabolic process; GO:0044237 cellular metabolic process; GO:0071704 organic substance metabolic process; GO:0008152 metabolic process; GO:0006011 UDP-glucose me…	GO:0005618 cell wall; GO:0030312 external encapsulating structure; GO:0005623 cell; GO:0005576 extracellular region; GO:0044464 cell part; GO:0071944 cell periphery;	GO:0016779 nucleotidyltransferase activity; GO:0003983 UTP:glucose-1-phosphate uridylyltransferase activity; GO:0003824 catalytic activity; GO:0005488 binding; GO:0043167 ion binding; GO:0046872 metal ion binding; GO:0043169 cation binding; GO:0051748 UTP-monosaccharide-1-phosphate uridylyltransferase activity; GO:0016740 transferase activity; GO:0070569 uridylyltransferase activity; GO:0016772 t…	K00963	UGP2; UTP--glucose-1-phosphate uridylyltransferase [EC:2.7.7.9]	cal01130 Biosynthesis of antibiotics - Candida albicans; cal01100 Metabolic pathways - Candida albicans;	IPR029044;	Nucleotide-diphospho-sugar transferases;
Q59KI0	77	K	UTP--glucose-1-phosphate uridylyltransferase	UGP1	1	0.000541323	71.806	ASGSTLDWDK(1)IR	2	-1.3077	3	cytoplasm	GO:0030908 protein splicing; GO:0006725 cellular aromatic compound metabolic process; GO:1901360 organic cyclic compound metabolic process; GO:0006807 nitrogen compound metabolic process; GO:0016485 protein processing; GO:0044238 primary metabolic process; GO:0044237 cellular metabolic process; GO:0071704 organic substance metabolic process; GO:0008152 metabolic process; GO:0006011 UDP-glucose me…	GO:0005618 cell wall; GO:0030312 external encapsulating structure; GO:0005623 cell; GO:0005576 extracellular region; GO:0044464 cell part; GO:0071944 cell periphery;	GO:0016779 nucleotidyltransferase activity; GO:0003983 UTP:glucose-1-phosphate uridylyltransferase activity; GO:0003824 catalytic activity; GO:0005488 binding; GO:0043167 ion binding; GO:0046872 metal ion binding; GO:0043169 cation binding; GO:0051748 UTP-monosaccharide-1-phosphate uridylyltransferase activity; GO:0016740 transferase activity; GO:0070569 uridylyltransferase activity; GO:0016772 t…	K00963	UGP2; UTP--glucose-1-phosphate uridylyltransferase [EC:2.7.7.9]	cal01130 Biosynthesis of antibiotics - Candida albicans; cal01100 Metabolic pathways - Candida albicans;	IPR029044;	Nucleotide-diphospho-sugar transferases;
Q59KI0	372	K	UTP--glucose-1-phosphate uridylyltransferase	UGP1	1	5.81565e-06	93.345	HFK(1)GAHGVVVPR	3	0.10432	2	cytoplasm	GO:0030908 protein splicing; GO:0006725 cellular aromatic compound metabolic process; GO:1901360 organic cyclic compound metabolic process; GO:0006807 nitrogen compound metabolic process; GO:0016485 protein processing; GO:0044238 primary metabolic process; GO:0044237 cellular metabolic process; GO:0071704 organic substance metabolic process; GO:0008152 metabolic process; GO:0006011 UDP-glucose me…	GO:0005618 cell wall; GO:0030312 external encapsulating structure; GO:0005623 cell; GO:0005576 extracellular region; GO:0044464 cell part; GO:0071944 cell periphery;	GO:0016779 nucleotidyltransferase activity; GO:0003983 UTP:glucose-1-phosphate uridylyltransferase activity; GO:0003824 catalytic activity; GO:0005488 binding; GO:0043167 ion binding; GO:0046872 metal ion binding; GO:0043169 cation binding; GO:0051748 UTP-monosaccharide-1-phosphate uridylyltransferase activity; GO:0016740 transferase activity; GO:0070569 uridylyltransferase activity; GO:0016772 t…	K00963	UGP2; UTP--glucose-1-phosphate uridylyltransferase [EC:2.7.7.9]	cal01130 Biosynthesis of antibiotics - Candida albicans; cal01100 Metabolic pathways - Candida albicans;	IPR029044;	Nucleotide-diphospho-sugar transferases;
Q59KI0	429	K	UTP--glucose-1-phosphate uridylyltransferase	UGP1	1	0.0289525	69.198	LGSHFK(1)K	2	-0.40334	1	cytoplasm	GO:0030908 protein splicing; GO:0006725 cellular aromatic compound metabolic process; GO:1901360 organic cyclic compound metabolic process; GO:0006807 nitrogen compound metabolic process; GO:0016485 protein processing; GO:0044238 primary metabolic process; GO:0044237 cellular metabolic process; GO:0071704 organic substance metabolic process; GO:0008152 metabolic process; GO:0006011 UDP-glucose me…	GO:0005618 cell wall; GO:0030312 external encapsulating structure; GO:0005623 cell; GO:0005576 extracellular region; GO:0044464 cell part; GO:0071944 cell periphery;	GO:0016779 nucleotidyltransferase activity; GO:0003983 UTP:glucose-1-phosphate uridylyltransferase activity; GO:0003824 catalytic activity; GO:0005488 binding; GO:0043167 ion binding; GO:0046872 metal ion binding; GO:0043169 cation binding; GO:0051748 UTP-monosaccharide-1-phosphate uridylyltransferase activity; GO:0016740 transferase activity; GO:0070569 uridylyltransferase activity; GO:0016772 t…	K00963	UGP2; UTP--glucose-1-phosphate uridylyltransferase [EC:2.7.7.9]	cal01130 Biosynthesis of antibiotics - Candida albicans; cal01100 Metabolic pathways - Candida albicans;	IPR029044;	Nucleotide-diphospho-sugar transferases;
Q9Y7W4	174	K	Serine/threonine-protein kinase BUR1	CRK1	1	5.26043e-05	83.182	GIQYVHNQK(1)FLHR	3	0.023227	1	nucleus	GO:0050794 regulation of cellular process; GO:0016310 phosphorylation; GO:0044267 cellular protein metabolic process; GO:0044238 primary metabolic process; GO:0044237 cellular metabolic process; GO:0006796 phosphate-containing compound metabolic process; GO:0071704 organic substance metabolic process; GO:0008152 metabolic process; GO:0050789 regulation of biological process; GO:0006468 protein ph…	GO:0043226 organelle; GO:0043231 intracellular membrane-bounded organelle; GO:0043229 intracellular organelle; GO:0005634 nucleus; GO:0044464 cell part; GO:0005622 intracellular; GO:0044424 intracellular part; GO:0043227 membrane-bounded organelle; GO:0005623 cell;	GO:0005524 ATP binding; GO:1901265 nucleoside phosphate binding; GO:0016773 phosphotransferase activity, alcohol group as acceptor; GO:0001882 nucleoside binding; GO:0043167 ion binding; GO:0008353 RNA polymerase II carboxy-terminal domain kinase activity; GO:0004693 cyclin-dependent protein serine/threonine kinase activity; GO:0004672 protein kinase activity; GO:0000166 nucleotide binding; GO:00…	K15562			IPR000719; IPR011009;	Protein kinase domain; Protein kinase-like domain;
A0A1D8PRJ5	224	K	Utp18p	UTP18	1	0.00539359	79.451	LK(1)DANYK	2	-0.6051	1	nucleus			GO:0005515 protein binding; GO:0005488 binding;	K14553	UTP18; U3 small nucleolar RNA-associated protein 18	cal03008 Ribosome biogenesis in eukaryotes - Candida albicans;	IPR017986; IPR015943;	WD40-repeat-containing domain; WD40/YVTN repeat-like-containing domain;
Q5A388	326	K	Type 2C protein phosphatase	PTC5	1	2.56836e-08	113.76	AILGSFK(1)DNHWTVR	3	-0.78775	1	mitochondria	GO:0044267 cellular protein metabolic process; GO:0044238 primary metabolic process; GO:0006470 protein dephosphorylation; GO:0016311 dephosphorylation; GO:0044237 cellular metabolic process; GO:0006796 phosphate-containing compound metabolic process; GO:0071704 organic substance metabolic process; GO:0008152 metabolic process; GO:0006793 phosphorus metabolic process; GO:0044260 cellular macromol…		GO:0042578 phosphoric ester hydrolase activity; GO:0003824 catalytic activity; GO:0004722 protein serine/threonine phosphatase activity; GO:0016791 phosphatase activity; GO:0005488 binding; GO:0016788 hydrolase activity, acting on ester bonds; GO:0043167 ion binding; GO:0043169 cation binding; GO:0046872 metal ion binding; GO:0016787 hydrolase activity; GO:0004721 phosphoprotein phosphatase activ…	K01102			IPR001932;	PPM-type phosphatase domain;
A0A1D8PRY4	926	K	Cwh43p	CWH43	1	3.27944e-05	89.26	STITDTELQIAK(1)FK	2	1.5934	1	plasma membrane		GO:0031224 intrinsic component of membrane; GO:0016020 membrane; GO:0016021 integral component of membrane; GO:0044425 membrane part;					IPR005135;	Endonuclease/exonuclease/phosphatase;
A0A1D8PRY4	987	K	Cwh43p	CWH43	1	0.000240801	111.17	YFAQHK(1)WQR	2	-1.541	1	plasma membrane		GO:0031224 intrinsic component of membrane; GO:0016020 membrane; GO:0016021 integral component of membrane; GO:0044425 membrane part;					IPR005135;	Endonuclease/exonuclease/phosphatase;
A0A1D8PGF5	470	K	Prp39p	PRP39	1	0.002082	55.815	SLINHIK(1)FNTQLPK	3	-0.91803	1	nucleus	GO:0006396 RNA processing; GO:0006725 cellular aromatic compound metabolic process; GO:1901360 organic cyclic compound metabolic process; GO:0006807 nitrogen compound metabolic process; GO:0044238 primary metabolic process; GO:0044237 cellular metabolic process; GO:0071704 organic substance metabolic process; GO:0016070 RNA metabolic process; GO:0008152 metabolic process; GO:0090304 nucleic acid …		GO:0005515 protein binding; GO:0005488 binding;	K13217			IPR011990;	Tetratricopeptide-like helical domain;
Q59R24	65	K	Mitochondrial import inner membrane translocase subunit TIM9	TIM9	1	0.0421669	47.749	FLK(1)HSER	2	0.2794	1	cytoplasm,nucleus	GO:0045184 establishment of protein localization; GO:0006810 transport; GO:0071702 organic substance transport; GO:0051179 localization; GO:0033036 macromolecule localization; GO:0008104 protein localization; GO:0015031 protein transport; GO:0051234 establishment of localization;	GO:0043229 intracellular organelle; GO:0016020 membrane; GO:0044429 mitochondrial part; GO:0031090 organelle membrane; GO:0031967 organelle envelope; GO:0044446 intracellular organelle part; GO:0005737 cytoplasm; GO:0044424 intracellular part; GO:0005623 cell; GO:0044422 organelle part; GO:0005739 mitochondrion; GO:0005740 mitochondrial envelope; GO:0043231 intracellular membrane-bounded organell…	GO:0046872 metal ion binding; GO:0043169 cation binding; GO:0005488 binding; GO:0043167 ion binding;	K17777			IPR004217;	Tim10/DDP family zinc finger;
Q59R24	62	K	Mitochondrial import inner membrane translocase subunit TIM9	TIM9	1	0.00211401	125.01	CSEK(1)FLK	2	-0.19265	2	cytoplasm,nucleus	GO:0045184 establishment of protein localization; GO:0006810 transport; GO:0071702 organic substance transport; GO:0051179 localization; GO:0033036 macromolecule localization; GO:0008104 protein localization; GO:0015031 protein transport; GO:0051234 establishment of localization;	GO:0043229 intracellular organelle; GO:0016020 membrane; GO:0044429 mitochondrial part; GO:0031090 organelle membrane; GO:0031967 organelle envelope; GO:0044446 intracellular organelle part; GO:0005737 cytoplasm; GO:0044424 intracellular part; GO:0005623 cell; GO:0044422 organelle part; GO:0005739 mitochondrion; GO:0005740 mitochondrial envelope; GO:0043231 intracellular membrane-bounded organell…	GO:0046872 metal ion binding; GO:0043169 cation binding; GO:0005488 binding; GO:0043167 ion binding;	K17777			IPR004217;	Tim10/DDP family zinc finger;
A0A1D8PDZ1	36	K	Ribosomal 60S subunit protein L34B	orf19.6220.4	1	0.0381552	68.787	LVAQHVK(1)K	2	-1.1718	1	mitochondria	GO:0006518 peptide metabolic process; GO:0043043 peptide biosynthetic process; GO:0044267 cellular protein metabolic process; GO:0006807 nitrogen compound metabolic process; GO:0009058 biosynthetic process; GO:0043603 cellular amide metabolic process; GO:0044238 primary metabolic process; GO:1901566 organonitrogen compound biosynthetic process; GO:1901576 organic substance biosynthetic process; G…	GO:0005840 ribosome; GO:0043226 organelle; GO:0043229 intracellular organelle; GO:0043232 intracellular non-membrane-bounded organelle; GO:0044464 cell part; GO:0005622 intracellular; GO:0005737 cytoplasm; GO:0032991 macromolecular complex; GO:0044424 intracellular part; GO:1990904 ribonucleoprotein complex; GO:0005623 cell; GO:0030529 intracellular ribonucleoprotein complex; GO:0044444 cytoplasm…	GO:0003735 structural constituent of ribosome; GO:0005198 structural molecule activity;	K02915	RP-L34e; large subunit ribosomal protein L34e	cal03010 Ribosome - Candida albicans;
A0A1D8PDZ1	24	K	Ribosomal 60S subunit protein L34B	orf19.6220.4	1	0.00134146	58.817	VVK(1)TPGGK(1)LVAQHVK	3	-0.82537	1	mitochondria	GO:0006518 peptide metabolic process; GO:0043043 peptide biosynthetic process; GO:0044267 cellular protein metabolic process; GO:0006807 nitrogen compound metabolic process; GO:0009058 biosynthetic process; GO:0043603 cellular amide metabolic process; GO:0044238 primary metabolic process; GO:1901566 organonitrogen compound biosynthetic process; GO:1901576 organic substance biosynthetic process; G…	GO:0005840 ribosome; GO:0043226 organelle; GO:0043229 intracellular organelle; GO:0043232 intracellular non-membrane-bounded organelle; GO:0044464 cell part; GO:0005622 intracellular; GO:0005737 cytoplasm; GO:0032991 macromolecular complex; GO:0044424 intracellular part; GO:1990904 ribonucleoprotein complex; GO:0005623 cell; GO:0030529 intracellular ribonucleoprotein complex; GO:0044444 cytoplasm…	GO:0003735 structural constituent of ribosome; GO:0005198 structural molecule activity;	K02915	RP-L34e; large subunit ribosomal protein L34e	cal03010 Ribosome - Candida albicans;
A0A1D8PDZ1	86	K	Ribosomal 60S subunit protein L34B	orf19.6220.4	1	0.000865838	106.6	CANCVK(1)ER	2	-0.76875	2	mitochondria	GO:0006518 peptide metabolic process; GO:0043043 peptide biosynthetic process; GO:0044267 cellular protein metabolic process; GO:0006807 nitrogen compound metabolic process; GO:0009058 biosynthetic process; GO:0043603 cellular amide metabolic process; GO:0044238 primary metabolic process; GO:1901566 organonitrogen compound biosynthetic process; GO:1901576 organic substance biosynthetic process; G…	GO:0005840 ribosome; GO:0043226 organelle; GO:0043229 intracellular organelle; GO:0043232 intracellular non-membrane-bounded organelle; GO:0044464 cell part; GO:0005622 intracellular; GO:0005737 cytoplasm; GO:0032991 macromolecular complex; GO:0044424 intracellular part; GO:1990904 ribonucleoprotein complex; GO:0005623 cell; GO:0030529 intracellular ribonucleoprotein complex; GO:0044444 cytoplasm…	GO:0003735 structural constituent of ribosome; GO:0005198 structural molecule activity;	K02915	RP-L34e; large subunit ribosomal protein L34e	cal03010 Ribosome - Candida albicans;
A0A1D8PDZ1	29	K	Ribosomal 60S subunit protein L34B	orf19.6220.4	1	0.00134146	58.817	VVK(1)TPGGK(1)LVAQHVK	3	-0.82537	2	mitochondria	GO:0006518 peptide metabolic process; GO:0043043 peptide biosynthetic process; GO:0044267 cellular protein metabolic process; GO:0006807 nitrogen compound metabolic process; GO:0009058 biosynthetic process; GO:0043603 cellular amide metabolic process; GO:0044238 primary metabolic process; GO:1901566 organonitrogen compound biosynthetic process; GO:1901576 organic substance biosynthetic process; G…	GO:0005840 ribosome; GO:0043226 organelle; GO:0043229 intracellular organelle; GO:0043232 intracellular non-membrane-bounded organelle; GO:0044464 cell part; GO:0005622 intracellular; GO:0005737 cytoplasm; GO:0032991 macromolecular complex; GO:0044424 intracellular part; GO:1990904 ribonucleoprotein complex; GO:0005623 cell; GO:0030529 intracellular ribonucleoprotein complex; GO:0044444 cytoplasm…	GO:0003735 structural constituent of ribosome; GO:0005198 structural molecule activity;	K02915	RP-L34e; large subunit ribosomal protein L34e	cal03010 Ribosome - Candida albicans;
A0A1D8PPE0	27	K	Ribosomal 40S subunit protein S13	RPS13	1	1.72332e-11	130.47	NAPSWFK(1)LSSDDVVEQIIK	3	0.34752	4	mitochondria	GO:0006518 peptide metabolic process; GO:0043043 peptide biosynthetic process; GO:0044267 cellular protein metabolic process; GO:0006807 nitrogen compound metabolic process; GO:0009058 biosynthetic process; GO:0043603 cellular amide metabolic process; GO:0044238 primary metabolic process; GO:1901566 organonitrogen compound biosynthetic process; GO:1901576 organic substance biosynthetic process; G…	GO:0005840 ribosome; GO:0043226 organelle; GO:0043229 intracellular organelle; GO:0043232 intracellular non-membrane-bounded organelle; GO:0044464 cell part; GO:0005622 intracellular; GO:0005737 cytoplasm; GO:0032991 macromolecular complex; GO:0044424 intracellular part; GO:1990904 ribonucleoprotein complex; GO:0005623 cell; GO:0030529 intracellular ribonucleoprotein complex; GO:0044444 cytoplasm…	GO:0003735 structural constituent of ribosome; GO:0005198 structural molecule activity;	K02953	RP-S13e; small subunit ribosomal protein S13e	cal03010 Ribosome - Candida albicans;	IPR012606; IPR009068;	Ribosomal protein S13/S15, N-terminal; S15/NS1, RNA-binding;
A0A1D8PPE0	104	K	Ribosomal 40S subunit protein S13	RPS13	1	0.0559315	46.813	K(1)HLEK(1)NR	3	-0.49405	1	mitochondria	GO:0006518 peptide metabolic process; GO:0043043 peptide biosynthetic process; GO:0044267 cellular protein metabolic process; GO:0006807 nitrogen compound metabolic process; GO:0009058 biosynthetic process; GO:0043603 cellular amide metabolic process; GO:0044238 primary metabolic process; GO:1901566 organonitrogen compound biosynthetic process; GO:1901576 organic substance biosynthetic process; G…	GO:0005840 ribosome; GO:0043226 organelle; GO:0043229 intracellular organelle; GO:0043232 intracellular non-membrane-bounded organelle; GO:0044464 cell part; GO:0005622 intracellular; GO:0005737 cytoplasm; GO:0032991 macromolecular complex; GO:0044424 intracellular part; GO:1990904 ribonucleoprotein complex; GO:0005623 cell; GO:0030529 intracellular ribonucleoprotein complex; GO:0044444 cytoplasm…	GO:0003735 structural constituent of ribosome; GO:0005198 structural molecule activity;	K02953	RP-S13e; small subunit ribosomal protein S13e	cal03010 Ribosome - Candida albicans;	IPR012606; IPR009068;	Ribosomal protein S13/S15, N-terminal; S15/NS1, RNA-binding;
A0A1D8PPE0	112	K	Ribosomal 40S subunit protein S13	RPS13	1	0.000983243	133.23	DKDSK(1)FR	2	-0.77464	2	mitochondria	GO:0006518 peptide metabolic process; GO:0043043 peptide biosynthetic process; GO:0044267 cellular protein metabolic process; GO:0006807 nitrogen compound metabolic process; GO:0009058 biosynthetic process; GO:0043603 cellular amide metabolic process; GO:0044238 primary metabolic process; GO:1901566 organonitrogen compound biosynthetic process; GO:1901576 organic substance biosynthetic process; G…	GO:0005840 ribosome; GO:0043226 organelle; GO:0043229 intracellular organelle; GO:0043232 intracellular non-membrane-bounded organelle; GO:0044464 cell part; GO:0005622 intracellular; GO:0005737 cytoplasm; GO:0032991 macromolecular complex; GO:0044424 intracellular part; GO:1990904 ribonucleoprotein complex; GO:0005623 cell; GO:0030529 intracellular ribonucleoprotein complex; GO:0044444 cytoplasm…	GO:0003735 structural constituent of ribosome; GO:0005198 structural molecule activity;	K02953	RP-S13e; small subunit ribosomal protein S13e	cal03010 Ribosome - Candida albicans;	IPR012606; IPR009068;	Ribosomal protein S13/S15, N-terminal; S15/NS1, RNA-binding;
A0A1D8PPE0	70	K	Ribosomal 40S subunit protein S13	RPS13	1	0.000246528	109.71	VVTGNK(1)ILR	2	0.62168	2	mitochondria	GO:0006518 peptide metabolic process; GO:0043043 peptide biosynthetic process; GO:0044267 cellular protein metabolic process; GO:0006807 nitrogen compound metabolic process; GO:0009058 biosynthetic process; GO:0043603 cellular amide metabolic process; GO:0044238 primary metabolic process; GO:1901566 organonitrogen compound biosynthetic process; GO:1901576 organic substance biosynthetic process; G…	GO:0005840 ribosome; GO:0043226 organelle; GO:0043229 intracellular organelle; GO:0043232 intracellular non-membrane-bounded organelle; GO:0044464 cell part; GO:0005622 intracellular; GO:0005737 cytoplasm; GO:0032991 macromolecular complex; GO:0044424 intracellular part; GO:1990904 ribonucleoprotein complex; GO:0005623 cell; GO:0030529 intracellular ribonucleoprotein complex; GO:0044444 cytoplasm…	GO:0003735 structural constituent of ribosome; GO:0005198 structural molecule activity;	K02953	RP-S13e; small subunit ribosomal protein S13e	cal03010 Ribosome - Candida albicans;	IPR012606; IPR009068;	Ribosomal protein S13/S15, N-terminal; S15/NS1, RNA-binding;
A0A1D8PPE0	64	K	Ribosomal 40S subunit protein S13	RPS13	1	3.5542e-06	97.45	DAHGVSQAK(1)VVTGNK	3	-0.35508	1	mitochondria	GO:0006518 peptide metabolic process; GO:0043043 peptide biosynthetic process; GO:0044267 cellular protein metabolic process; GO:0006807 nitrogen compound metabolic process; GO:0009058 biosynthetic process; GO:0043603 cellular amide metabolic process; GO:0044238 primary metabolic process; GO:1901566 organonitrogen compound biosynthetic process; GO:1901576 organic substance biosynthetic process; G…	GO:0005840 ribosome; GO:0043226 organelle; GO:0043229 intracellular organelle; GO:0043232 intracellular non-membrane-bounded organelle; GO:0044464 cell part; GO:0005622 intracellular; GO:0005737 cytoplasm; GO:0032991 macromolecular complex; GO:0044424 intracellular part; GO:1990904 ribonucleoprotein complex; GO:0005623 cell; GO:0030529 intracellular ribonucleoprotein complex; GO:0044444 cytoplasm…	GO:0003735 structural constituent of ribosome; GO:0005198 structural molecule activity;	K02953	RP-S13e; small subunit ribosomal protein S13e	cal03010 Ribosome - Candida albicans;	IPR012606; IPR009068;	Ribosomal protein S13/S15, N-terminal; S15/NS1, RNA-binding;
A0A1D8PPE0	100	K	Ribosomal 40S subunit protein S13	RPS13	1	0.0559315	46.813	K(1)HLEK(1)NR	3	-0.49405	1	mitochondria	GO:0006518 peptide metabolic process; GO:0043043 peptide biosynthetic process; GO:0044267 cellular protein metabolic process; GO:0006807 nitrogen compound metabolic process; GO:0009058 biosynthetic process; GO:0043603 cellular amide metabolic process; GO:0044238 primary metabolic process; GO:1901566 organonitrogen compound biosynthetic process; GO:1901576 organic substance biosynthetic process; G…	GO:0005840 ribosome; GO:0043226 organelle; GO:0043229 intracellular organelle; GO:0043232 intracellular non-membrane-bounded organelle; GO:0044464 cell part; GO:0005622 intracellular; GO:0005737 cytoplasm; GO:0032991 macromolecular complex; GO:0044424 intracellular part; GO:1990904 ribonucleoprotein complex; GO:0005623 cell; GO:0030529 intracellular ribonucleoprotein complex; GO:0044444 cytoplasm…	GO:0003735 structural constituent of ribosome; GO:0005198 structural molecule activity;	K02953	RP-S13e; small subunit ribosomal protein S13e	cal03010 Ribosome - Candida albicans;	IPR012606; IPR009068;	Ribosomal protein S13/S15, N-terminal; S15/NS1, RNA-binding;
A0A1D8PNB6	157	K	Rcy1p	RCY1	1	0.00017371	80.245	FNK(1)IDYIESSR	2	-0.14089	1	nucleus	GO:0006810 transport; GO:1902578 single-organism localization; GO:0032940 secretion by cell; GO:0016192 vesicle-mediated transport; GO:0044763 single-organism cellular process; GO:0044699 single-organism process; GO:0048278 vesicle docking; GO:0051179 localization; GO:0009987 cellular process; GO:0022406 membrane docking; GO:0006887 exocytosis; GO:0044765 single-organism transport; GO:0046903 sec…	GO:0044424 intracellular part; GO:0005623 cell; GO:0044464 cell part; GO:0005622 intracellular; GO:0005737 cytoplasm;	GO:0005515 protein binding; GO:0005488 binding;	K15071			IPR001810;	F-box domain;
Q5AG55	116	K	Uncharacterized protein	orf19.4324	1	0.000745641	67.579	ILAQQADENWK(1)LEK	2	-0.93891	1	nucleus	GO:0044699 single-organism process; GO:0008152 metabolic process; GO:0055114 oxidation-reduction process; GO:0044710 single-organism metabolic process;	GO:0016020 membrane;	GO:0009055 electron carrier activity; GO:0016651 oxidoreductase activity, acting on NAD(P)H; GO:0003954 NADH dehydrogenase activity; GO:0003824 catalytic activity; GO:0050136 NADH dehydrogenase (quinone) activity; GO:0008137 NADH dehydrogenase (ubiquinone) activity; GO:0016655 oxidoreductase activity, acting on NAD(P)H, quinone or similar compound as acceptor; GO:0016491 oxidoreductase activity;	K18160
Q9Y7F0	181	K	Peroxiredoxin TSA1-A	TSA1	1	6.15624e-08	102.16	YGEVCPANWHPGDETIK(1)PSPEASK	3	-0.40554	1	cytoplasm	GO:0050794 regulation of cellular process; GO:0036171 filamentous growth of a population of unicellular organisms in response to chemical stimulus; GO:0016043 cellular component organization; GO:0033554 cellular response to stress; GO:0065008 regulation of biological quality; GO:0045454 cell redox homeostasis; GO:1901700 response to oxygen-containing compound; GO:0044699 single-organism process; …	GO:0043229 intracellular organelle; GO:0030312 external encapsulating structure; GO:0071944 cell periphery; GO:0005737 cytoplasm; GO:0030446 hyphal cell wall; GO:0044424 intracellular part; GO:0005623 cell; GO:0043231 intracellular membrane-bounded organelle; GO:0043226 organelle; GO:0005634 nucleus; GO:0005622 intracellular; GO:0044464 cell part; GO:0009277 fungal-type cell wall; GO:0009986 cell…	GO:0003824 catalytic activity; GO:0008379 thioredoxin peroxidase activity; GO:0005488 binding; GO:0051920 peroxiredoxin activity; GO:0030984 kininogen binding; GO:0016209 antioxidant activity; GO:0005515 protein binding; GO:0004601 peroxidase activity; GO:0030985 high molecular weight kininogen binding; GO:0016684 oxidoreductase activity, acting on peroxide as acceptor; GO:0016491 oxidoreductase …	K03386			IPR019479; IPR000866; IPR012336; IPR013766;	Peroxiredoxin, C-terminal; Alkyl hydroperoxide reductase subunit C/ Thiol specific antioxidant; Thioredoxin-like fold; Thioredoxin domain;
Q9Y7F0	95	K	Peroxiredoxin TSA1-A	TSA1	1	7.40848e-17	148.36	DGGIGK(1)VDFPVLADTNHSLSR	3	0.0044177	4	cytoplasm	GO:0050794 regulation of cellular process; GO:0036171 filamentous growth of a population of unicellular organisms in response to chemical stimulus; GO:0016043 cellular component organization; GO:0033554 cellular response to stress; GO:0065008 regulation of biological quality; GO:0045454 cell redox homeostasis; GO:1901700 response to oxygen-containing compound; GO:0044699 single-organism process; …	GO:0043229 intracellular organelle; GO:0030312 external encapsulating structure; GO:0071944 cell periphery; GO:0005737 cytoplasm; GO:0030446 hyphal cell wall; GO:0044424 intracellular part; GO:0005623 cell; GO:0043231 intracellular membrane-bounded organelle; GO:0043226 organelle; GO:0005634 nucleus; GO:0005622 intracellular; GO:0044464 cell part; GO:0009277 fungal-type cell wall; GO:0009986 cell…	GO:0003824 catalytic activity; GO:0008379 thioredoxin peroxidase activity; GO:0005488 binding; GO:0051920 peroxiredoxin activity; GO:0030984 kininogen binding; GO:0016209 antioxidant activity; GO:0005515 protein binding; GO:0004601 peroxidase activity; GO:0030985 high molecular weight kininogen binding; GO:0016684 oxidoreductase activity, acting on peroxide as acceptor; GO:0016491 oxidoreductase …	K03386			IPR019479; IPR000866; IPR012336; IPR013766;	Peroxiredoxin, C-terminal; Alkyl hydroperoxide reductase subunit C/ Thiol specific antioxidant; Thioredoxin-like fold; Thioredoxin domain;
Q9Y7F0	188	K	Peroxiredoxin TSA1-A	TSA1	0.999872	2.27295e-10	90.397	YGEVCPANWHPGDETIKPSPEASK(1)EYFNK	4	-0.11741	1	cytoplasm	GO:0050794 regulation of cellular process; GO:0036171 filamentous growth of a population of unicellular organisms in response to chemical stimulus; GO:0016043 cellular component organization; GO:0033554 cellular response to stress; GO:0065008 regulation of biological quality; GO:0045454 cell redox homeostasis; GO:1901700 response to oxygen-containing compound; GO:0044699 single-organism process; …	GO:0043229 intracellular organelle; GO:0030312 external encapsulating structure; GO:0071944 cell periphery; GO:0005737 cytoplasm; GO:0030446 hyphal cell wall; GO:0044424 intracellular part; GO:0005623 cell; GO:0043231 intracellular membrane-bounded organelle; GO:0043226 organelle; GO:0005634 nucleus; GO:0005622 intracellular; GO:0044464 cell part; GO:0009277 fungal-type cell wall; GO:0009986 cell…	GO:0003824 catalytic activity; GO:0008379 thioredoxin peroxidase activity; GO:0005488 binding; GO:0051920 peroxiredoxin activity; GO:0030984 kininogen binding; GO:0016209 antioxidant activity; GO:0005515 protein binding; GO:0004601 peroxidase activity; GO:0030985 high molecular weight kininogen binding; GO:0016684 oxidoreductase activity, acting on peroxide as acceptor; GO:0016491 oxidoreductase …	K03386			IPR019479; IPR000866; IPR012336; IPR013766;	Peroxiredoxin, C-terminal; Alkyl hydroperoxide reductase subunit C/ Thiol specific antioxidant; Thioredoxin-like fold; Thioredoxin domain;
Q9Y7F0	193	K	Peroxiredoxin TSA1-A	TSA1	1	0.000916806	99.375	EYFNK(1)VNK	2	0.67993	2	cytoplasm	GO:0050794 regulation of cellular process; GO:0036171 filamentous growth of a population of unicellular organisms in response to chemical stimulus; GO:0016043 cellular component organization; GO:0033554 cellular response to stress; GO:0065008 regulation of biological quality; GO:0045454 cell redox homeostasis; GO:1901700 response to oxygen-containing compound; GO:0044699 single-organism process; …	GO:0043229 intracellular organelle; GO:0030312 external encapsulating structure; GO:0071944 cell periphery; GO:0005737 cytoplasm; GO:0030446 hyphal cell wall; GO:0044424 intracellular part; GO:0005623 cell; GO:0043231 intracellular membrane-bounded organelle; GO:0043226 organelle; GO:0005634 nucleus; GO:0005622 intracellular; GO:0044464 cell part; GO:0009277 fungal-type cell wall; GO:0009986 cell…	GO:0003824 catalytic activity; GO:0008379 thioredoxin peroxidase activity; GO:0005488 binding; GO:0051920 peroxiredoxin activity; GO:0030984 kininogen binding; GO:0016209 antioxidant activity; GO:0005515 protein binding; GO:0004601 peroxidase activity; GO:0030985 high molecular weight kininogen binding; GO:0016684 oxidoreductase activity, acting on peroxide as acceptor; GO:0016491 oxidoreductase …	K03386			IPR019479; IPR000866; IPR012336; IPR013766;	Peroxiredoxin, C-terminal; Alkyl hydroperoxide reductase subunit C/ Thiol specific antioxidant; Thioredoxin-like fold; Thioredoxin domain;
Q9Y7F0	14	K	Peroxiredoxin TSA1-A	TSA1	1	6.91071e-07	60.527	APVVQQPAPSFK(1)K(1)TAVVDGVFEEVTLEQYK	3	-1.4782	1	cytoplasm	GO:0050794 regulation of cellular process; GO:0036171 filamentous growth of a population of unicellular organisms in response to chemical stimulus; GO:0016043 cellular component organization; GO:0033554 cellular response to stress; GO:0065008 regulation of biological quality; GO:0045454 cell redox homeostasis; GO:1901700 response to oxygen-containing compound; GO:0044699 single-organism process; …	GO:0043229 intracellular organelle; GO:0030312 external encapsulating structure; GO:0071944 cell periphery; GO:0005737 cytoplasm; GO:0030446 hyphal cell wall; GO:0044424 intracellular part; GO:0005623 cell; GO:0043231 intracellular membrane-bounded organelle; GO:0043226 organelle; GO:0005634 nucleus; GO:0005622 intracellular; GO:0044464 cell part; GO:0009277 fungal-type cell wall; GO:0009986 cell…	GO:0003824 catalytic activity; GO:0008379 thioredoxin peroxidase activity; GO:0005488 binding; GO:0051920 peroxiredoxin activity; GO:0030984 kininogen binding; GO:0016209 antioxidant activity; GO:0005515 protein binding; GO:0004601 peroxidase activity; GO:0030985 high molecular weight kininogen binding; GO:0016684 oxidoreductase activity, acting on peroxide as acceptor; GO:0016491 oxidoreductase …	K03386			IPR019479; IPR000866; IPR012336; IPR013766;	Peroxiredoxin, C-terminal; Alkyl hydroperoxide reductase subunit C/ Thiol specific antioxidant; Thioredoxin-like fold; Thioredoxin domain;
Q9Y7F0	132	K	Peroxiredoxin TSA1-A	TSA1	1	2.33502e-08	122.69	GIFLIDPK(1)GVLR	2	-0.2215	1	cytoplasm	GO:0050794 regulation of cellular process; GO:0036171 filamentous growth of a population of unicellular organisms in response to chemical stimulus; GO:0016043 cellular component organization; GO:0033554 cellular response to stress; GO:0065008 regulation of biological quality; GO:0045454 cell redox homeostasis; GO:1901700 response to oxygen-containing compound; GO:0044699 single-organism process; …	GO:0043229 intracellular organelle; GO:0030312 external encapsulating structure; GO:0071944 cell periphery; GO:0005737 cytoplasm; GO:0030446 hyphal cell wall; GO:0044424 intracellular part; GO:0005623 cell; GO:0043231 intracellular membrane-bounded organelle; GO:0043226 organelle; GO:0005634 nucleus; GO:0005622 intracellular; GO:0044464 cell part; GO:0009277 fungal-type cell wall; GO:0009986 cell…	GO:0003824 catalytic activity; GO:0008379 thioredoxin peroxidase activity; GO:0005488 binding; GO:0051920 peroxiredoxin activity; GO:0030984 kininogen binding; GO:0016209 antioxidant activity; GO:0005515 protein binding; GO:0004601 peroxidase activity; GO:0030985 high molecular weight kininogen binding; GO:0016684 oxidoreductase activity, acting on peroxide as acceptor; GO:0016491 oxidoreductase …	K03386			IPR019479; IPR000866; IPR012336; IPR013766;	Peroxiredoxin, C-terminal; Alkyl hydroperoxide reductase subunit C/ Thiol specific antioxidant; Thioredoxin-like fold; Thioredoxin domain;
Q9Y7F0	89	K	Peroxiredoxin TSA1-A	TSA1	0.855978	1.55358e-12	128.4	K(0.856)DGGIGK(0.144)VDFPVLADTNHSLSR	4	-0.38083	2	cytoplasm	GO:0050794 regulation of cellular process; GO:0036171 filamentous growth of a population of unicellular organisms in response to chemical stimulus; GO:0016043 cellular component organization; GO:0033554 cellular response to stress; GO:0065008 regulation of biological quality; GO:0045454 cell redox homeostasis; GO:1901700 response to oxygen-containing compound; GO:0044699 single-organism process; …	GO:0043229 intracellular organelle; GO:0030312 external encapsulating structure; GO:0071944 cell periphery; GO:0005737 cytoplasm; GO:0030446 hyphal cell wall; GO:0044424 intracellular part; GO:0005623 cell; GO:0043231 intracellular membrane-bounded organelle; GO:0043226 organelle; GO:0005634 nucleus; GO:0005622 intracellular; GO:0044464 cell part; GO:0009277 fungal-type cell wall; GO:0009986 cell…	GO:0003824 catalytic activity; GO:0008379 thioredoxin peroxidase activity; GO:0005488 binding; GO:0051920 peroxiredoxin activity; GO:0030984 kininogen binding; GO:0016209 antioxidant activity; GO:0005515 protein binding; GO:0004601 peroxidase activity; GO:0030985 high molecular weight kininogen binding; GO:0016684 oxidoreductase activity, acting on peroxide as acceptor; GO:0016491 oxidoreductase …	K03386			IPR019479; IPR000866; IPR012336; IPR013766;	Peroxiredoxin, C-terminal; Alkyl hydroperoxide reductase subunit C/ Thiol specific antioxidant; Thioredoxin-like fold; Thioredoxin domain;
Q9Y7F0	164	K	Peroxiredoxin TSA1-A	TSA1	1	2.69003e-20	125.79	LLEAFQFTEK(1)YGEVCPANWHPGDETIKPSPEASK	4	-0.054983	1	cytoplasm	GO:0050794 regulation of cellular process; GO:0036171 filamentous growth of a population of unicellular organisms in response to chemical stimulus; GO:0016043 cellular component organization; GO:0033554 cellular response to stress; GO:0065008 regulation of biological quality; GO:0045454 cell redox homeostasis; GO:1901700 response to oxygen-containing compound; GO:0044699 single-organism process; …	GO:0043229 intracellular organelle; GO:0030312 external encapsulating structure; GO:0071944 cell periphery; GO:0005737 cytoplasm; GO:0030446 hyphal cell wall; GO:0044424 intracellular part; GO:0005623 cell; GO:0043231 intracellular membrane-bounded organelle; GO:0043226 organelle; GO:0005634 nucleus; GO:0005622 intracellular; GO:0044464 cell part; GO:0009277 fungal-type cell wall; GO:0009986 cell…	GO:0003824 catalytic activity; GO:0008379 thioredoxin peroxidase activity; GO:0005488 binding; GO:0051920 peroxiredoxin activity; GO:0030984 kininogen binding; GO:0016209 antioxidant activity; GO:0005515 protein binding; GO:0004601 peroxidase activity; GO:0030985 high molecular weight kininogen binding; GO:0016684 oxidoreductase activity, acting on peroxide as acceptor; GO:0016491 oxidoreductase …	K03386			IPR019479; IPR000866; IPR012336; IPR013766;	Peroxiredoxin, C-terminal; Alkyl hydroperoxide reductase subunit C/ Thiol specific antioxidant; Thioredoxin-like fold; Thioredoxin domain;
Q9Y7F0	13	K	Peroxiredoxin TSA1-A	TSA1	1	1.87408e-10	128.57	APVVQQPAPSFK(1)K(1)TAVVDGVFEEVTLEQYK	3	-1.4782	3	cytoplasm	GO:0050794 regulation of cellular process; GO:0036171 filamentous growth of a population of unicellular organisms in response to chemical stimulus; GO:0016043 cellular component organization; GO:0033554 cellular response to stress; GO:0065008 regulation of biological quality; GO:0045454 cell redox homeostasis; GO:1901700 response to oxygen-containing compound; GO:0044699 single-organism process; …	GO:0043229 intracellular organelle; GO:0030312 external encapsulating structure; GO:0071944 cell periphery; GO:0005737 cytoplasm; GO:0030446 hyphal cell wall; GO:0044424 intracellular part; GO:0005623 cell; GO:0043231 intracellular membrane-bounded organelle; GO:0043226 organelle; GO:0005634 nucleus; GO:0005622 intracellular; GO:0044464 cell part; GO:0009277 fungal-type cell wall; GO:0009986 cell…	GO:0003824 catalytic activity; GO:0008379 thioredoxin peroxidase activity; GO:0005488 binding; GO:0051920 peroxiredoxin activity; GO:0030984 kininogen binding; GO:0016209 antioxidant activity; GO:0005515 protein binding; GO:0004601 peroxidase activity; GO:0030985 high molecular weight kininogen binding; GO:0016684 oxidoreductase activity, acting on peroxide as acceptor; GO:0016491 oxidoreductase …	K03386			IPR019479; IPR000866; IPR012336; IPR013766;	Peroxiredoxin, C-terminal; Alkyl hydroperoxide reductase subunit C/ Thiol specific antioxidant; Thioredoxin-like fold; Thioredoxin domain;
Q9Y7F0	31	K	Peroxiredoxin TSA1-A	TSA1	1	1.91402e-26	168.69	TAVVDGVFEEVTLEQYK(1)GK	3	-0.33171	2	cytoplasm	GO:0050794 regulation of cellular process; GO:0036171 filamentous growth of a population of unicellular organisms in response to chemical stimulus; GO:0016043 cellular component organization; GO:0033554 cellular response to stress; GO:0065008 regulation of biological quality; GO:0045454 cell redox homeostasis; GO:1901700 response to oxygen-containing compound; GO:0044699 single-organism process; …	GO:0043229 intracellular organelle; GO:0030312 external encapsulating structure; GO:0071944 cell periphery; GO:0005737 cytoplasm; GO:0030446 hyphal cell wall; GO:0044424 intracellular part; GO:0005623 cell; GO:0043231 intracellular membrane-bounded organelle; GO:0043226 organelle; GO:0005634 nucleus; GO:0005622 intracellular; GO:0044464 cell part; GO:0009277 fungal-type cell wall; GO:0009986 cell…	GO:0003824 catalytic activity; GO:0008379 thioredoxin peroxidase activity; GO:0005488 binding; GO:0051920 peroxiredoxin activity; GO:0030984 kininogen binding; GO:0016209 antioxidant activity; GO:0005515 protein binding; GO:0004601 peroxidase activity; GO:0030985 high molecular weight kininogen binding; GO:0016684 oxidoreductase activity, acting on peroxide as acceptor; GO:0016491 oxidoreductase …	K03386			IPR019479; IPR000866; IPR012336; IPR013766;	Peroxiredoxin, C-terminal; Alkyl hydroperoxide reductase subunit C/ Thiol specific antioxidant; Thioredoxin-like fold; Thioredoxin domain;
Q59RQ6	127	K	Dihydrolipoyl dehydrogenase	LPD1	1	6.01576e-08	122.33	QLTGGIEMLFK(1)K	2	0.1435	1	mitochondria	GO:0050794 regulation of cellular process; GO:0042592 homeostatic process; GO:0065008 regulation of biological quality; GO:0008152 metabolic process; GO:0050789 regulation of biological process; GO:0055114 oxidation-reduction process; GO:0044710 single-organism metabolic process; GO:0045454 cell redox homeostasis; GO:0044763 single-organism cellular process; GO:0019725 cellular homeostasis; GO:00…	GO:0005623 cell;	GO:0004148 dihydrolipoyl dehydrogenase activity; GO:0016651 oxidoreductase activity, acting on NAD(P)H; GO:1901265 nucleoside phosphate binding; GO:0050660 flavin adenine dinucleotide binding; GO:0043167 ion binding; GO:0000166 nucleotide binding; GO:0048037 cofactor binding; GO:0016668 oxidoreductase activity, acting on a sulfur group of donors, NAD(P) as acceptor; GO:0016491 oxidoreductase acti…	K00382	DLD; dihydrolipoamide dehydrogenase [EC:1.8.1.4]	cal01200 Carbon metabolism - Candida albicans; cal01130 Biosynthesis of antibiotics - Candida albicans; cal01100 Metabolic pathways - Candida albicans; cal01110 Biosynthesis of secondary metabolites - Candida albicans;	IPR016156; IPR004099; IPR023753;	FAD/NAD-linked reductase, dimerisation domain; Pyridine nucleotide-disulphide oxidoreductase, dimerisation domain; FAD/NAD(P)-binding domain;
Q59RQ6	251	K	Dihydrolipoyl dehydrogenase	LPD1	1	0.00258511	62.466	LLAK(1)QGLDFK	2	0.19467	1	mitochondria	GO:0050794 regulation of cellular process; GO:0042592 homeostatic process; GO:0065008 regulation of biological quality; GO:0008152 metabolic process; GO:0050789 regulation of biological process; GO:0055114 oxidation-reduction process; GO:0044710 single-organism metabolic process; GO:0045454 cell redox homeostasis; GO:0044763 single-organism cellular process; GO:0019725 cellular homeostasis; GO:00…	GO:0005623 cell;	GO:0004148 dihydrolipoyl dehydrogenase activity; GO:0016651 oxidoreductase activity, acting on NAD(P)H; GO:1901265 nucleoside phosphate binding; GO:0050660 flavin adenine dinucleotide binding; GO:0043167 ion binding; GO:0000166 nucleotide binding; GO:0048037 cofactor binding; GO:0016668 oxidoreductase activity, acting on a sulfur group of donors, NAD(P) as acceptor; GO:0016491 oxidoreductase acti…	K00382	DLD; dihydrolipoamide dehydrogenase [EC:1.8.1.4]	cal01200 Carbon metabolism - Candida albicans; cal01130 Biosynthesis of antibiotics - Candida albicans; cal01100 Metabolic pathways - Candida albicans; cal01110 Biosynthesis of secondary metabolites - Candida albicans;	IPR016156; IPR004099; IPR023753;	FAD/NAD-linked reductase, dimerisation domain; Pyridine nucleotide-disulphide oxidoreductase, dimerisation domain; FAD/NAD(P)-binding domain;
Q59RQ6	90	K	Dihydrolipoyl dehydrogenase	LPD1	1	1.43353e-11	127.1	SLLNNSHLLHQIQHEAK(1)ER	3	1.1057	2	mitochondria	GO:0050794 regulation of cellular process; GO:0042592 homeostatic process; GO:0065008 regulation of biological quality; GO:0008152 metabolic process; GO:0050789 regulation of biological process; GO:0055114 oxidation-reduction process; GO:0044710 single-organism metabolic process; GO:0045454 cell redox homeostasis; GO:0044763 single-organism cellular process; GO:0019725 cellular homeostasis; GO:00…	GO:0005623 cell;	GO:0004148 dihydrolipoyl dehydrogenase activity; GO:0016651 oxidoreductase activity, acting on NAD(P)H; GO:1901265 nucleoside phosphate binding; GO:0050660 flavin adenine dinucleotide binding; GO:0043167 ion binding; GO:0000166 nucleotide binding; GO:0048037 cofactor binding; GO:0016668 oxidoreductase activity, acting on a sulfur group of donors, NAD(P) as acceptor; GO:0016491 oxidoreductase acti…	K00382	DLD; dihydrolipoamide dehydrogenase [EC:1.8.1.4]	cal01200 Carbon metabolism - Candida albicans; cal01130 Biosynthesis of antibiotics - Candida albicans; cal01100 Metabolic pathways - Candida albicans; cal01110 Biosynthesis of secondary metabolites - Candida albicans;	IPR016156; IPR004099; IPR023753;	FAD/NAD-linked reductase, dimerisation domain; Pyridine nucleotide-disulphide oxidoreductase, dimerisation domain; FAD/NAD(P)-binding domain;
Q59RQ6	314	K	Dihydrolipoyl dehydrogenase	LPD1	1	0.00198437	53.087	RPFTEGLNFEAIGLEK(1)DNK	3	-0.44139	1	mitochondria	GO:0050794 regulation of cellular process; GO:0042592 homeostatic process; GO:0065008 regulation of biological quality; GO:0008152 metabolic process; GO:0050789 regulation of biological process; GO:0055114 oxidation-reduction process; GO:0044710 single-organism metabolic process; GO:0045454 cell redox homeostasis; GO:0044763 single-organism cellular process; GO:0019725 cellular homeostasis; GO:00…	GO:0005623 cell;	GO:0004148 dihydrolipoyl dehydrogenase activity; GO:0016651 oxidoreductase activity, acting on NAD(P)H; GO:1901265 nucleoside phosphate binding; GO:0050660 flavin adenine dinucleotide binding; GO:0043167 ion binding; GO:0000166 nucleotide binding; GO:0048037 cofactor binding; GO:0016668 oxidoreductase activity, acting on a sulfur group of donors, NAD(P) as acceptor; GO:0016491 oxidoreductase acti…	K00382	DLD; dihydrolipoamide dehydrogenase [EC:1.8.1.4]	cal01200 Carbon metabolism - Candida albicans; cal01130 Biosynthesis of antibiotics - Candida albicans; cal01100 Metabolic pathways - Candida albicans; cal01110 Biosynthesis of secondary metabolites - Candida albicans;	IPR016156; IPR004099; IPR023753;	FAD/NAD-linked reductase, dimerisation domain; Pyridine nucleotide-disulphide oxidoreductase, dimerisation domain; FAD/NAD(P)-binding domain;
Q59RQ6	135	K	Dihydrolipoyl dehydrogenase	LPD1	1	0.000632353	69.261	VDYLK(1)GAGSFVNEK	2	-1.5714	1	mitochondria	GO:0050794 regulation of cellular process; GO:0042592 homeostatic process; GO:0065008 regulation of biological quality; GO:0008152 metabolic process; GO:0050789 regulation of biological process; GO:0055114 oxidation-reduction process; GO:0044710 single-organism metabolic process; GO:0045454 cell redox homeostasis; GO:0044763 single-organism cellular process; GO:0019725 cellular homeostasis; GO:00…	GO:0005623 cell;	GO:0004148 dihydrolipoyl dehydrogenase activity; GO:0016651 oxidoreductase activity, acting on NAD(P)H; GO:1901265 nucleoside phosphate binding; GO:0050660 flavin adenine dinucleotide binding; GO:0043167 ion binding; GO:0000166 nucleotide binding; GO:0048037 cofactor binding; GO:0016668 oxidoreductase activity, acting on a sulfur group of donors, NAD(P) as acceptor; GO:0016491 oxidoreductase acti…	K00382	DLD; dihydrolipoamide dehydrogenase [EC:1.8.1.4]	cal01200 Carbon metabolism - Candida albicans; cal01130 Biosynthesis of antibiotics - Candida albicans; cal01100 Metabolic pathways - Candida albicans; cal01110 Biosynthesis of secondary metabolites - Candida albicans;	IPR016156; IPR004099; IPR023753;	FAD/NAD-linked reductase, dimerisation domain; Pyridine nucleotide-disulphide oxidoreductase, dimerisation domain; FAD/NAD(P)-binding domain;
Q59RQ6	327	K	Dihydrolipoyl dehydrogenase	LPD1	1	6.2428e-05	94.692	LIIDDQFK(1)TK	2	-0.018754	2	mitochondria	GO:0050794 regulation of cellular process; GO:0042592 homeostatic process; GO:0065008 regulation of biological quality; GO:0008152 metabolic process; GO:0050789 regulation of biological process; GO:0055114 oxidation-reduction process; GO:0044710 single-organism metabolic process; GO:0045454 cell redox homeostasis; GO:0044763 single-organism cellular process; GO:0019725 cellular homeostasis; GO:00…	GO:0005623 cell;	GO:0004148 dihydrolipoyl dehydrogenase activity; GO:0016651 oxidoreductase activity, acting on NAD(P)H; GO:1901265 nucleoside phosphate binding; GO:0050660 flavin adenine dinucleotide binding; GO:0043167 ion binding; GO:0000166 nucleotide binding; GO:0048037 cofactor binding; GO:0016668 oxidoreductase activity, acting on a sulfur group of donors, NAD(P) as acceptor; GO:0016491 oxidoreductase acti…	K00382	DLD; dihydrolipoamide dehydrogenase [EC:1.8.1.4]	cal01200 Carbon metabolism - Candida albicans; cal01130 Biosynthesis of antibiotics - Candida albicans; cal01100 Metabolic pathways - Candida albicans; cal01110 Biosynthesis of secondary metabolites - Candida albicans;	IPR016156; IPR004099; IPR023753;	FAD/NAD-linked reductase, dimerisation domain; Pyridine nucleotide-disulphide oxidoreductase, dimerisation domain; FAD/NAD(P)-binding domain;
Q59RQ6	257	K	Dihydrolipoyl dehydrogenase	LPD1	1	0.0258934	42.843	QGLDFK(1)LGTK	2	0.70105	1	mitochondria	GO:0050794 regulation of cellular process; GO:0042592 homeostatic process; GO:0065008 regulation of biological quality; GO:0008152 metabolic process; GO:0050789 regulation of biological process; GO:0055114 oxidation-reduction process; GO:0044710 single-organism metabolic process; GO:0045454 cell redox homeostasis; GO:0044763 single-organism cellular process; GO:0019725 cellular homeostasis; GO:00…	GO:0005623 cell;	GO:0004148 dihydrolipoyl dehydrogenase activity; GO:0016651 oxidoreductase activity, acting on NAD(P)H; GO:1901265 nucleoside phosphate binding; GO:0050660 flavin adenine dinucleotide binding; GO:0043167 ion binding; GO:0000166 nucleotide binding; GO:0048037 cofactor binding; GO:0016668 oxidoreductase activity, acting on a sulfur group of donors, NAD(P) as acceptor; GO:0016491 oxidoreductase acti…	K00382	DLD; dihydrolipoamide dehydrogenase [EC:1.8.1.4]	cal01200 Carbon metabolism - Candida albicans; cal01130 Biosynthesis of antibiotics - Candida albicans; cal01100 Metabolic pathways - Candida albicans; cal01110 Biosynthesis of secondary metabolites - Candida albicans;	IPR016156; IPR004099; IPR023753;	FAD/NAD-linked reductase, dimerisation domain; Pyridine nucleotide-disulphide oxidoreductase, dimerisation domain; FAD/NAD(P)-binding domain;
Q59RQ6	195	K	Dihydrolipoyl dehydrogenase	LPD1	1	6.43341e-11	123.02	IVTSTGILSLK(1)EVPER	2	-2.1026	1	mitochondria	GO:0050794 regulation of cellular process; GO:0042592 homeostatic process; GO:0065008 regulation of biological quality; GO:0008152 metabolic process; GO:0050789 regulation of biological process; GO:0055114 oxidation-reduction process; GO:0044710 single-organism metabolic process; GO:0045454 cell redox homeostasis; GO:0044763 single-organism cellular process; GO:0019725 cellular homeostasis; GO:00…	GO:0005623 cell;	GO:0004148 dihydrolipoyl dehydrogenase activity; GO:0016651 oxidoreductase activity, acting on NAD(P)H; GO:1901265 nucleoside phosphate binding; GO:0050660 flavin adenine dinucleotide binding; GO:0043167 ion binding; GO:0000166 nucleotide binding; GO:0048037 cofactor binding; GO:0016668 oxidoreductase activity, acting on a sulfur group of donors, NAD(P) as acceptor; GO:0016491 oxidoreductase acti…	K00382	DLD; dihydrolipoamide dehydrogenase [EC:1.8.1.4]	cal01200 Carbon metabolism - Candida albicans; cal01130 Biosynthesis of antibiotics - Candida albicans; cal01100 Metabolic pathways - Candida albicans; cal01110 Biosynthesis of secondary metabolites - Candida albicans;	IPR016156; IPR004099; IPR023753;	FAD/NAD-linked reductase, dimerisation domain; Pyridine nucleotide-disulphide oxidoreductase, dimerisation domain; FAD/NAD(P)-binding domain;
A0A1D8PJ13	845	K	Bifunctional hydroxyacyl-CoA dehydrogenase/enoyl-CoA hydratase	FOX2	1	0.000430839	71.879	VLIDK(1)FGMFDEIK	2	-1.0723	1	cytoplasm	GO:0044699 single-organism process; GO:0008152 metabolic process; GO:0055114 oxidation-reduction process; GO:0044710 single-organism metabolic process;		GO:0003824 catalytic activity; GO:0016491 oxidoreductase activity;	K14729			IPR016040; IPR002539; IPR029069;	NAD(P)-binding domain; MaoC-like domain; HotDog domain;
A0A1D8PJ13	413	K	Bifunctional hydroxyacyl-CoA dehydrogenase/enoyl-CoA hydratase	FOX2	1	2.9077e-11	131.61	SFAK(1)MSDQEWDQVQK	2	-0.72654	1	cytoplasm	GO:0044699 single-organism process; GO:0008152 metabolic process; GO:0055114 oxidation-reduction process; GO:0044710 single-organism metabolic process;		GO:0003824 catalytic activity; GO:0016491 oxidoreductase activity;	K14729			IPR016040; IPR002539; IPR029069;	NAD(P)-binding domain; MaoC-like domain; HotDog domain;
A0A1D8PJ13	7	K	Bifunctional hydroxyacyl-CoA dehydrogenase/enoyl-CoA hydratase	FOX2	1	0.00850336	62.463	SPIDFK(1)DK	2	3.7797	1	cytoplasm	GO:0044699 single-organism process; GO:0008152 metabolic process; GO:0055114 oxidation-reduction process; GO:0044710 single-organism metabolic process;		GO:0003824 catalytic activity; GO:0016491 oxidoreductase activity;	K14729			IPR016040; IPR002539; IPR029069;	NAD(P)-binding domain; MaoC-like domain; HotDog domain;
A0A1D8PJ13	340	K	Bifunctional hydroxyacyl-CoA dehydrogenase/enoyl-CoA hydratase	FOX2	1	0.000916806	99.375	EYAK(1)WFAR	2	-0.74254	1	cytoplasm	GO:0044699 single-organism process; GO:0008152 metabolic process; GO:0055114 oxidation-reduction process; GO:0044710 single-organism metabolic process;		GO:0003824 catalytic activity; GO:0016491 oxidoreductase activity;	K14729			IPR016040; IPR002539; IPR029069;	NAD(P)-binding domain; MaoC-like domain; HotDog domain;
A0A1D8PJ13	355	K	Bifunctional hydroxyacyl-CoA dehydrogenase/enoyl-CoA hydratase	FOX2	1	0.00145301	64.86	VVVNDFK(1)DATK	2	0.94814	1	cytoplasm	GO:0044699 single-organism process; GO:0008152 metabolic process; GO:0055114 oxidation-reduction process; GO:0044710 single-organism metabolic process;		GO:0003824 catalytic activity; GO:0016491 oxidoreductase activity;	K14729			IPR016040; IPR002539; IPR029069;	NAD(P)-binding domain; MaoC-like domain; HotDog domain;
A0A1D8PJ13	113	K	Bifunctional hydroxyacyl-CoA dehydrogenase/enoyl-CoA hydratase	FOX2	1	0.0466381	45.382	MTEK(1)DFK	2	1.325	1	cytoplasm	GO:0044699 single-organism process; GO:0008152 metabolic process; GO:0055114 oxidation-reduction process; GO:0044710 single-organism metabolic process;		GO:0003824 catalytic activity; GO:0016491 oxidoreductase activity;	K14729			IPR016040; IPR002539; IPR029069;	NAD(P)-binding domain; MaoC-like domain; HotDog domain;
[truncated: 4,824 more rows]

## Sheet: Peptide_identify
ID	Sequence	Length	Modifications	Modified sequence	Protein accession	Protein description	Charge	m/z	Mass error [ppm]	PEP	Score	MS/MS Count
0	AAADAGKTEDKSPEAITADLEKASLGDK	28	2 crotonyl	_AAADAGK(cr)TEDKSPEAITADLEK(cr)ASLGDK_	Q5ANP2	Nascent polypeptide-associated complex subunit alpha	3	980.156	2.1322	1.1745e-14	129.51	1
[truncated: 7,782 more rows]
