# Supplementary material for: Systematic Analysis of the Lysine Crotonylome and Multiple Posttranslational Modification Analysis (Acetylation, Succinylation, and Crotonylation) in Candida albicans
Source: mSystems. 2021 Jan 26;6(1):e01316-20. doi: 10.1128/mSystems.01316-20 (PMC7842366; doi:10.1128/mSystems.01316-20)
Supplement: TABLE S2 [file mSystems.01316-20-st002.xlsx]

## Sheet: ident Classification
COG/KOG category	Category description	No. of Protein
INFORMATION STORAGE AND PROCESSING	[J] Translation, ribosomal structure and biogenesis	182
	[A] RNA processing and modification	63
	[K] Transcription	67
	[L] Replication, recombination and repair	28
	[B] Chromatin structure and dynamics	27
CELLULAR PROCESSES AND SIGNALING	[D] Cell cycle control, cell division, chromosome partitioning	31
	[Y] Nuclear structure	16
	[V] Defense mechanisms	8
	[T] Signal transduction mechanisms	70
	[M] Cell wall/membrane/envelope biogenesis	12
	[N] Cell motility	1
	[Z] Cytoskeleton	31
	[W] Extracellular structures	1
	[U] Intracellular trafficking, secretion, and vesicular transport	102
	[O] Posttranslational modification, protein turnover, chaperones	166
METABOLISM	[C] Energy production and conversion	122
	[G] Carbohydrate transport and metabolism	64
	[E] Amino acid transport and metabolism	98
	[F] Nucleotide transport and metabolism	34
	[H] Coenzyme transport and metabolism	33
	[I] Lipid transport and metabolism	57
	[P] Inorganic ion transport and metabolism	29
	[Q] Secondary metabolites biosynthesis, transport and catabolism	21
POORLY CHARACTERIZED	[R] General function prediction only	147
	[S] Function unknown	49

## Sheet: ident list
Category	Protein accession	Position	Amino acid	Protein description	Gene name	Localization probability	PEP	Score	Modified sequence	Charge	Mass error [ppm]	MS/MS Count
[J] Translation, ribosomal structure and biogenesis	Q5AI15	564	K	Polyadenylate-binding protein, cytoplasmic and nuclear	PAB1	1	7.33366e-05	86.497	ILGEELYPK(1)IVATGK	2	0.35139	2
	Q5AI15	251	K	Polyadenylate-binding protein, cytoplasmic and nuclear	PAB1	1	9.44946e-08	107.78	NIDLNYSEESFEK(1)LFSPFGK	2	-0.82442	2
	Q5AI15	102	K	Polyadenylate-binding protein, cytoplasmic and nuclear	PAB1	1	1.77006e-33	208.07	SLGYAYVNYHK(1)YEDGEK	2	-0.32342	3
	Q5AI15	332	K	Polyadenylate-binding protein, cytoplasmic and nuclear	PAB1	1	0.000183682	77.062	LAK(1)YQGVNLFVK	2	1.1367	1
	Q5AI15	108	K	Polyadenylate-binding protein, cytoplasmic and nuclear	PAB1	1	0.0113673	57.484	YEDGEK(1)AIEELNYNPIEGR	2	0.070769	1
	Q5AI15	296	K	Polyadenylate-binding protein, cytoplasmic and nuclear	PAB1	1	4.37936e-06	100.11	AVEELNDK(1)EINGQK	2	0.14361	1
	Q5AI15	154	K	Polyadenylate-binding protein, cytoplasmic and nuclear	PAB1	1	2.91336e-05	85.224	NLHPAIDNK(1)ALHDTFSAFGK	4	-0.15042	2
	Q5AI15	224	K	Polyadenylate-binding protein, cytoplasmic and nuclear	PAB1	1	0.00105855	95.094	ESK(1)FEEMK	2	0.7064	8
	Q5AI15	570	K	Polyadenylate-binding protein, cytoplasmic and nuclear	PAB1	1	0.000219403	75.764	IVATGK(1)AQEPEAAGK	2	-1.5904	1
	A0A1D8PRZ3	23	K	Putative proline--tRNA ligase	PRS	1	0.00216228	65.056	SYGNQLSK(1)FK	2	0.94101	1
	Q5AG43	212	K	Ribosomal 40S subunit protein S5	RPS5	1	0.00103529	76.228	GSSTSYAIK(1)K	2	1.202	1
	Q5AG43	45	K	Ribosomal 40S subunit protein S5	RPS5	1	8.10485e-08	108.66	LFNK(1)WSFEDVEVK	2	0.28324	2
	Q5AG43	80	K	Ribosomal 40S subunit protein S5	RPS5	1	3.02367e-08	113.47	NPVFVSHTAGK(1)YASK(1)R	3	1.035	1
	Q5AG43	76	K	Ribosomal 40S subunit protein S5	RPS5	1	2.37243e-14	148.41	NPVFVSHTAGK(1)YASK(1)R	3	1.035	5
	Q5AG43	41	K	Ribosomal 40S subunit protein S5	RPS5	1	0.01322	66.993	EVK(1)LFNK	2	-0.80245	1
	Q5AEN2	174	K	Ribosomal 60S subunit protein L9B	RPL9B	1	5.80431e-17	191.52	K(1)FLDGIYVSER	2	-1.0296	2
	Q5AEN2	39	K	Ribosomal 60S subunit protein L9B	RPL9B	1	3.3774e-16	152.38	GELTK(1)DLK(1)HIDVTFNK	3	-0.34397	5
	Q5AEN2	36	K	Ribosomal 60S subunit protein L9B	RPL9B	1	0.000108658	81.448	GELTK(1)DLK(1)HIDVTFNK	3	-0.34397	1
	Q5AEN2	26	K	Ribosomal 60S subunit protein L9B	RPL9B	1	0.0389569	42.864	VVK(1)VTGPR	2	-0.59074	1
	Q5AEN2	121	K	Ribosomal 60S subunit protein L9B	RPL9B	1	0.00653227	107.59	NFLGEK(1)R	2	0.62074	1
	Q5AEN2	47	K	Ribosomal 60S subunit protein L9B	RPL9B	1	2.29587e-11	138.45	HIDVTFNK(1)INNR	2	1.2733	3
	A0A1D8PRP6	148	K	Mitochondrial 54S ribosomal protein YmL9	CAALFM_CR00490WA	1	0.00249666	103.02	IGEFK(1)IR	2	-0.15394	1
	A0A1D8PH21	3	K	60S ribosomal protein L36	RPL39	1	0.0131136	62.162	AK(1)SGIAAGVNK(1)GR	2	-0.07012	1
	A0A1D8PH21	24	K	60S ribosomal protein L36	RPL39	1	8.61145e-05	95.659	TTAK(1)EVAPK(1)ISYR	2	0.65538	3
	A0A1D8PH21	19	K	60S ribosomal protein L36	RPL39	1	8.61145e-05	95.659	TTAK(1)EVAPK(1)ISYR	2	0.65538	1
	A0A1D8PH21	44	K	60S ribosomal protein L36	RPL39	1	0.00280178	53.491	SIVK(1)EVAGLAPYER	3	0.78593	1
	A0A1D8PH21	12	K	60S ribosomal protein L36	RPL39	1	8.62838e-06	99.973	SGIAAGVNK(1)GR	2	-0.1063	2
	A0A1D8PQQ5	90	K	Ribosomal 40S subunit protein S18B	RPS18	1	0.0110361	68.371	QK(1)DQVDGK	2	4.3319	1
	A0A1D8PQQ5	34	K	Ribosomal 40S subunit protein S18B	RPS18	1	1.1986e-05	144.09	IMYALTK(1)IR	2	-0.011384	3
	A0A1D8PQQ5	56	K	Ribosomal 40S subunit protein S18B	RPS18	1	0.00693435	86.898	K(1)ADVELTK(1)R	2	-2.5444	3
	A0A1D8PQQ5	49	K	Ribosomal 40S subunit protein S18B	RPS18	1	0.00693435	86.898	K(1)ADVELTK(1)R	2	-2.5444	1
	A0A1D8PQQ5	132	K	Ribosomal 40S subunit protein S18B	RPS18	1	5.1922e-05	142.64	HFWGLK(1)VR	2	-0.71623	3
	A0A1D8PQQ5	80	K	Ribosomal 40S subunit protein S18B	RPS18	1	3.79758e-12	132.5	IVTIMQNPTNYK(1)IPAWFLNR	2	-1.6942	4
	A0A1D8PQQ5	108	K	Ribosomal 40S subunit protein S18B	RPS18	1	1.53882e-08	119.17	DYHVLANNLESK(1)LR	2	1.4149	4
	A0A1D8PQQ5	48	K	Ribosomal 40S subunit protein S18B	RPS18	1	0.00303147	89.142	YANLVCK(1)K	2	0.3634	1
	Q59VP7	148	K	Ribosome biogenesis protein ERB1	ERB1	1	1.61761e-07	112.73	NSISK(1)FSDGSIR	2	-4.2582	1
	Q59VP7	569	K	Ribosome biogenesis protein ERB1	ERB1	1	0.000943188	95.605	DLK(1)ISSQK	2	1.8742	1
	Q5A3P4	143	K	Tryptophan--tRNA ligase	WRS1	1	6.41613e-05	81.239	FLFK(1)HQLTIDDVK	3	0.4966	1
	Q5A2A5	238	K	Glycine--tRNA ligase	GRS1	1	0.000202602	80.316	LLEFNNDK(1)MPFASASIGK	2	-1.38	1
	Q5A2A5	127	K	Glycine--tRNA ligase	GRS1	1	6.6469e-08	107.65	GVK(1)IVEEEDEDKKK	3	0.085421	2
	Q5A2A5	98	K	Glycine--tRNA ligase	GRS1	1	0.000274042	104.01	DLK(1)TGEIFR	2	0.4394	1
	Q5A2A5	428	K	Glycine--tRNA ligase	GRS1	1	0.0310655	105.2	K(1)FGPK(1)FR	2	-0.53318	1
	Q5A2A5	289	K	Glycine--tRNA ligase	GRS1	1	0.0176181	54.722	FEDVK(1)DIK	2	1.3046	1
	Q5A2A5	424	K	Glycine--tRNA ligase	GRS1	1	0.0310655	105.2	K(1)FGPK(1)FR	2	-0.53318	1
	Q5A2A5	284	K	Glycine--tRNA ligase	GRS1	1	0.000321073	96.171	SHPK(1)FEDVK	3	-0.1655	4
	Q5A2A5	569	K	Glycine--tRNA ligase	GRS1	1	1.76103e-15	155.57	IPFK(1)VDDSSASIGK	2	-0.56958	2
	Q5A2A5	150	K	Glycine--tRNA ligase	GRS1	1	0.00992958	53.028	NVK(1)LEDEVVK	2	1.0804	2
	A0A1D8PK43	159	K	Ribosomal 60S subunit protein L18A	RPL18	1	0.00023004	76.1	HFGFGPHK(1)GK	3	0.058171	2
	A0A1D8PK43	50	K	Ribosomal 60S subunit protein L18A	RPL18	1	5.75268e-05	96.113	VILK(1)SLFLSK	2	-0.53304	1
	A0A1D8PK43	56	K	Ribosomal 60S subunit protein L18A	RPL18	1	6.25411e-05	86.497	SLFLSK(1)INRPPVSVSR	3	-0.19227	1
	A0A1D8PK43	111	K	Ribosomal 60S subunit protein L18A	RPL18	1	0.000798521	113.26	FTAGAK(1)DR	2	-0.0088883	2
	A0A1D8PK43	133	K	Ribosomal 60S subunit protein L18A	RPL18	1	0.0012956	66.267	APK(1)GQNTLIVR	2	0.18543	1
	A0A1D8PGY8	90	K	Ribosomal 40S subunit protein S9B	RPS9B	1	0.000957589	72.434	IGVLSEDK(1)MK	2	-1.3207	2
	A0A1D8PGY8	138	K	Ribosomal 40S subunit protein S9B	RPS9B	1	0.000376169	69.485	HIAVGK(1)QIVNIPSFTVR	3	-0.17084	1
	A0A1D8PGY8	51	K	Ribosomal 40S subunit protein S9B	RPS9B	1	0.000222877	115.71	IGFQLSK(1)IR	2	-0.12968	2
	A0A1D8PGY8	68	K	Ribosomal 40S subunit protein S9B	RPS9B	1	0.0575576	81.784	DEK(1)DPK(1)R	2	-0.088935	1
	A0A1D8PGY8	115	K	Ribosomal 40S subunit protein S9B	RPS9B	1	3.33914e-05	89.356	LQTQVFK(1)LGLAR	2	-0.26588	2
	A0A1D8PGY8	92	K	Ribosomal 40S subunit protein S9B	RPS9B	1	0.0003341	73.057	MK(1)LDYVLALK(1)PEDFLER	3	-0.39541	2
	A0A1D8PGY8	154	K	Ribosomal 40S subunit protein S9B	RPS9B	1	1.67602e-11	124.63	LDSQK(1)HIDFAHNSPYGGGR	3	-1.2312	3
	A0A1D8PGY8	179	K	Ribosomal 40S subunit protein S9B	RPS9B	1	6.16781e-06	97.463	NQGK(1)GGEEGAEEEE	2	0.14453	1
	A0A1D8PGY8	16	K	Ribosomal 40S subunit protein S9B	RPS9B	1	0.000344466	71.558	TYSVPK(1)RPYESAR	3	0.027535	1
	A0A1D8PGY8	100	K	Ribosomal 40S subunit protein S9B	RPS9B	1	0.000126511	82.59	MK(1)LDYVLALK(1)PEDFLER	3	-0.39541	3
	A0A1D8PGY8	65	K	Ribosomal 40S subunit protein S9B	RPS9B	1	0.0575576	81.784	DEK(1)DPK(1)R	2	-0.088935	1
	A0A1D8PGY8	29	K	Ribosomal 40S subunit protein S9B	RPS9B	1	0.00988877	44.925	LDAELK(1)LAGEYGLK	2	-1.1946	1
	A0A1D8PK61	84	K	Ribosomal 40S subunit protein S19A	RPS19A	1	0.000517186	84.097	QVGVGALNK(1)LYGGAK(1)NR	2	0.23511	3
	A0A1D8PK61	119	K	Ribosomal 40S subunit protein S19A	RPS19A	1	0.0277137	41.317	IGVLEISPK(1)GGR	2	-0.43624	1
	A0A1D8PK61	56	K	Ribosomal 40S subunit protein S19A	RPS19A	1	3.56909e-16	149.74	TSAGNDLPPQEAETWFYK(1)R	2	0.2031	10
	A0A1D8PK61	78	K	Ribosomal 40S subunit protein S19A	RPS19A	1	0.000517186	80.411	QVGVGALNK(1)LYGGAK(1)NR	2	0.23511	2
	A0A1D8PTR4	33	K	Ribosomal 40S subunit protein S29A	CAALFM_CR08480CA	1	0.0147122	68.625	K(1)YGLDLCR	2	-3.7955	1
	A0A1D8PTR4	46	K	Ribosomal 40S subunit protein S29A	CAALFM_CR08480CA	1	5.7666e-08	134.98	EK(1)AADIGFNK(1)YR	2	-0.00078371	1
	A0A1D8PTR4	54	K	Ribosomal 40S subunit protein S29A	CAALFM_CR08480CA	1	5.7666e-08	134.98	EK(1)AADIGFNK(1)YR	2	-0.00078371	1
	A0A1D8PF08	149	K	Ribosomal 60S subunit protein L2A	RPL2	1	0.029518	70.816	VK(1)LPSGAK(1)K	2	0.16856	1
	A0A1D8PF08	155	K	Ribosomal 60S subunit protein L2A	RPL2	1	0.029518	70.816	VK(1)LPSGAK(1)K	2	0.16856	1
	A0A1D8PF08	28	K	Ribosomal 60S subunit protein L2A	RPL2	0.999552	0.0594541	46.021	KGAAK(1)LR	2	-1.4803	1
	A0A1D8PF08	181	K	Ribosomal 60S subunit protein L2A	RPL2	1	0.0281258	64.103	IDK(1)PLLK(1)AGR	2	-1.7254	1
	A0A1D8PF08	198	K	Ribosomal 60S subunit protein L2A	RPL2	1	0.00259369	106.36	NSWPK(1)TR	2	0.12859	4
	A0A1D8PF08	60	K	Ribosomal 60S subunit protein L2A	RPL2	1	0.000308105	80.787	GAPLAK(1)VAFR	2	1.2366	2
	A0A1D8PF08	145	K	Ribosomal 60S subunit protein L2A	RPL2	1	2.02235e-11	122.94	TSGNYVIIIGHNPDENK(1)TR	3	0.27112	1
	A0A1D8PF08	177	K	Ribosomal 60S subunit protein L2A	RPL2	1	0.0281258	64.103	IDK(1)PLLK(1)AGR	2	-1.7254	1
	Q5ADT9	176	K	37S ribosomal protein S10, mitochondrial	RSM10	1	0.000320051	96.342	NK(1)FTDVEYK	2	0.51021	1
	A0A1D8PDZ1	36	K	Ribosomal 60S subunit protein L34B	orf19.6220.4	1	0.0381552	68.787	LVAQHVK(1)K	2	-1.1718	1
	A0A1D8PDZ1	24	K	Ribosomal 60S subunit protein L34B	orf19.6220.4	1	0.00134146	58.817	VVK(1)TPGGK(1)LVAQHVK	3	-0.82537	1
	A0A1D8PDZ1	86	K	Ribosomal 60S subunit protein L34B	orf19.6220.4	1	0.000865838	106.6	CANCVK(1)ER	2	-0.76875	2
	A0A1D8PDZ1	29	K	Ribosomal 60S subunit protein L34B	orf19.6220.4	1	0.00134146	58.817	VVK(1)TPGGK(1)LVAQHVK	3	-0.82537	2
	A0A1D8PPE0	27	K	Ribosomal 40S subunit protein S13	RPS13	1	1.72332e-11	130.47	NAPSWFK(1)LSSDDVVEQIIK	3	0.34752	4
	A0A1D8PPE0	104	K	Ribosomal 40S subunit protein S13	RPS13	1	0.0559315	46.813	K(1)HLEK(1)NR	3	-0.49405	1
	A0A1D8PPE0	112	K	Ribosomal 40S subunit protein S13	RPS13	1	0.000983243	133.23	DKDSK(1)FR	2	-0.77464	2
	A0A1D8PPE0	70	K	Ribosomal 40S subunit protein S13	RPS13	1	0.000246528	109.71	VVTGNK(1)ILR	2	0.62168	2
	A0A1D8PPE0	64	K	Ribosomal 40S subunit protein S13	RPS13	1	3.5542e-06	97.45	DAHGVSQAK(1)VVTGNK	3	-0.35508	1
	A0A1D8PPE0	100	K	Ribosomal 40S subunit protein S13	RPS13	1	0.0559315	46.813	K(1)HLEK(1)NR	3	-0.49405	1
	A0A1D8PHC4	138	K	Uncharacterized protein	orf19.3547	1	0.0115211	69.176	SLWEK(1)LR	2	-2.0975	1
	A0A1D8PHC4	581	K	Uncharacterized protein	orf19.3547	1	3.77747e-20	180.85	SLIQGNEFK(1)FDNESK	2	1.0152	1
	Q5AB87	6	K	Ribosomal 60S subunit protein L16A	RPL16A	1	4.686e-06	97.69	SSFEK(1)VVVIDGK	2	0.082912	1
	Q5AB87	149	K	Ribosomal 60S subunit protein L16A	RPL16A	1	1.29868e-06	104.73	LSSAVGWK(1)YESVVEK(1)LEEK	3	-1.0211	2
	Q5AB87	104	K	Ribosomal 60S subunit protein L16A	RPL16A	1	0.000632988	68.856	LK(1)VFEGVPPPYDK	2	-0.25104	2
	Q5AB87	156	K	Ribosomal 60S subunit protein L16A	RPL16A	1	1.51678e-05	93.839	YESVVEK(1)LEEK	2	-0.7675	3
	Q5AB87	194	K	Ribosomal 60S subunit protein L16A	RPL16A	1	6.09685e-05	71.853	LNAAK(1)ASTAESEAAQK(1)LAAFGY	3	1.0709	1
	Q5AB87	83	K	Ribosomal 60S subunit protein L16A	RPL16A	1	0.00280587	88.734	ILYK(1)AIR	2	-0.65737	2
	Q5AB87	183	K	Ribosomal 60S subunit protein L16A	RPL16A	1	6.09685e-05	71.853	LNAAK(1)ASTAESEAAQK(1)LAAFGY	3	1.0709	2
	Q5AB87	52	K	Ribosomal 60S subunit protein L16A	RPL16A	1	0.0105125	47.302	NK(1)LK(1)YHDYLR	3	-1.534	1
	Q5AB87	92	K	Ribosomal 60S subunit protein L16A	RPL16A	1	0.0207035	46.819	GMIPHK(1)TAR	2	-0.0045041	1
	Q5AB87	162	K	Ribosomal 60S subunit protein L16A	RPL16A	1	0.00113822	85.813	K(1)VQSAEYYAK(1)K	2	0.98424	1
	Q5AB87	141	K	Ribosomal 60S subunit protein L16A	RPL16A	1	0.000164125	78.505	YTTVGK(1)LSSAVGWK	2	1.5649	1
	Q5AB87	13	K	Ribosomal 60S subunit protein L16A	RPL16A	1	5.68953e-07	105.03	VVVIDGK(1)GHLLGR	3	-0.098294	1
	Q5AB87	171	K	Ribosomal 60S subunit protein L16A	RPL16A	1	0.00113822	85.813	K(1)VQSAEYYAK(1)K	2	0.98424	1
	Q5AB87	54	K	Ribosomal 60S subunit protein L16A	RPL16A	1	0.00248925	78.264	NK(1)LK(1)YHDYLR	3	-1.534	4
	Q5AJ93	147	K	40S ribosomal protein S7	RPS7A	1	1.70876e-10	133.86	IQK(1)VLLDSK(1)DSTAVDYK	3	1.2337	4
	Q5AJ93	161	K	40S ribosomal protein S7	RPS7A	1	5.76892e-10	115.01	VLLDSK(1)DSTAVDYK(1)LDSFQQLYSK	3	-0.36578	3
	Q5AJ93	120	K	40S ribosomal protein S7	RPS7A	1	5.51087e-05	68.569	TLTAVHDK(1)ILEDLVFPTEIIGK(1)R	3	-0.39609	1
	Q5AJ93	134	K	40S ribosomal protein S7	RPS7A	1	1.39457e-05	98.676	TLTAVHDK(1)ILEDLVFPTEIIGK(1)R	3	-0.39609	2
	Q5AJ93	40	K	40S ribosomal protein S7	RPS7A	1	0.000113596	85.837	AELRPLQFK(1)SIK	2	0.0041294	3
	Q5AJ93	97	K	40S ribosomal protein S7	RPS7A	1	0.0309076	53.71	ILPK(1)PAR	2	-1.326	1
	Q5AJ93	51	K	40S ribosomal protein S7	RPS7A	1	0.00153961	81.709	SIK(1)EIDVNGGK(1)K	2	-0.44611	1
	Q5AJ93	80	K	40S ribosomal protein S7	RPS7A	1	0.00874577	84.054	ELEK(1)K(1)FPDR	2	-0.32275	1
	Q5AJ93	153	K	40S ribosomal protein S7	RPS7A	1	1.70876e-10	133.86	VLLDSK(1)DSTAVDYK(1)LDSFQQLYSK	3	-0.36578	5
	Q5AJ93	79	K	40S ribosomal protein S7	RPS7A	1	0.00874577	84.054	ELEK(1)K(1)FPDR	2	-0.32275	1
	Q5AJ93	4	K	40S ribosomal protein S7	RPS7A	1	4.08011e-08	110.22	SSK(1)ILSENPTELELK	2	0.28983	1
	Q5AJ93	144	K	40S ribosomal protein S7	RPS7A	1	0.00145707	69.375	YLVGGNK(1)IQK	2	0.081375	1
	Q5AJ93	175	K	40S ribosomal protein S7	RPS7A	1	0.00012195	82.925	LTGK(1)QVVFEIPGESH	2	0.87919	1
	Q5AJ93	43	K	40S ribosomal protein S7	RPS7A	1	1.54025e-06	108.9	SIK(1)EIDVNGGK(1)K	2	-0.44611	2
	Q5A7P6	366	K	Mitochondrial 54S ribosomal protein RML2	orf19.5420	1	0.000219435	79.659	GHLINHDK(1)FK	2	-0.24003	3
	Q59X93	42	K	Mitochondrial 54S ribosomal protein YmL17/YmL30	orf19.585	1	9.55877e-10	107.92	LPIITPDVPK(1)FDQQFYNYQTELWR	3	-1.2054	1
	Q59X93	252	K	Mitochondrial 54S ribosomal protein YmL17/YmL30	orf19.585	1	1.19641e-07	106.31	SHILSGAFEAQEK(1)DVEFK	3	-0.10239	1
	Q59X93	120	K	Mitochondrial 54S ribosomal protein YmL17/YmL30	orf19.585	1	4.52354e-22	161.51	TYK(1)EESELVEGEENTQSDQDIAR	3	-0.3578	1
	Q59X93	173	K	Mitochondrial 54S ribosomal protein YmL17/YmL30	orf19.585	1	1.1079e-19	157.68	TLYLVVK(1)QSESDGEWK	2	1.1915	1
	Q59X93	182	K	Mitochondrial 54S ribosomal protein YmL17/YmL30	orf19.585	1	0.0064291	51.009	QSESDGEWK(1)FPNFK	2	-0.82789	1
	Q59X93	77	K	Mitochondrial 54S ribosomal protein YmL17/YmL30	orf19.585	1	5.66606e-09	154.85	PGTLSEQK(1)FK	2	0.95473	1
	Q59RI1	673	K	Isoleucine--tRNA ligase	ILS1	1	5.19396e-05	97.734	FLK(1)DAADLFK	2	-1.4652	2
	Q59RI1	680	K	Isoleucine--tRNA ligase	ILS1	1	0.0117223	71.379	DAADLFK(1)K	2	-0.506	1
	Q59RI1	971	K	Isoleucine--tRNA ligase	ILS1	1	9.90427e-11	122.66	GLPASK(1)AEEGQEFR	2	-0.35303	1
	Q59RI1	798	K	Isoleucine--tRNA ligase	ILS1	1	0.00380567	59.418	VYFK(1)QEDLEK	2	0.78099	1
	Q59RI1	275	K	Isoleucine--tRNA ligase	ILS1	0.816628	0.023904	52.725	K(0.817)PK(0.223)SAK(0.96)FK	3	-0.22287	1
	Q59RI1	1039	K	Isoleucine--tRNA ligase	ILS1	1	0.0133372	49.472	DTIDLPK(1)IIK	2	-0.2947	1
	Q59RI1	290	K	Isoleucine--tRNA ligase	ILS1	1	0.000957589	72.434	ILGK(1)DLVGLK	2	0.086517	2
	Q59RI1	650	K	Isoleucine--tRNA ligase	ILS1	1	0.00245673	101.64	FK(1)EEGVK	2	-1.4501	1
	Q59RI1	252	K	Isoleucine--tRNA ligase	ILS1	1	1.1449e-06	114.76	FEYVK(1)IFDEEK	2	0.41874	1
	Q59RI1	280	K	Isoleucine--tRNA ligase	ILS1	0.99212	0.0225648	63.184	K(0.045)PK(0.963)SAK(0.992)FK	2	-0.36184	2
	Q59RI1	111	K	Isoleucine--tRNA ligase	ILS1	1	6.20578e-08	110.12	LNITSK(1)EDVYAMGIDK	2	0.7594	3
	Q59RI1	258	K	Isoleucine--tRNA ligase	ILS1	1	0.0673657	55.902	IFDEEK(1)K	2	3.7548	1
	Q59RI1	277	K	Isoleucine--tRNA ligase	ILS1	0.963046	0.0225648	63.184	K(0.045)PK(0.963)SAK(0.992)FK	2	-0.36184	1
	Q59RI1	379	K	Isoleucine--tRNA ligase	ILS1	1	1.04901e-05	101.92	MESNVPEIAGMYFK(1)DADK	2	-1.5486	3
	Q59RI1	1053	K	Isoleucine--tRNA ligase	ILS1	1	0.00140861	69.672	STK(1)YPIEELK	2	0.21622	1
	Q59RI1	175	K	Isoleucine--tRNA ligase	ILS1	1	5.08552e-05	98.048	ELFNK(1)DAVYR	2	0.66673	3
	A0A1D8PP14	36	K	Ribosomal 60S subunit protein L43A	RPL43A	0.999999	6.09201e-06	97.095	KLEVQQHAK(1)YDCSFCGK	3	-0.57559	2
	A0A1D8PP14	13	K	Ribosomal 60S subunit protein L43A	RPL43A	1	1.97177e-05	109.29	VGITGK(1)FGVR	2	0.98861	4
	A0A1D8PP14	44	K	Ribosomal 60S subunit protein L43A	RPL43A	1	0.000540128	117.81	YDCSFCGK(1)R	2	-0.43215	2
	O42817	52	K	40S ribosomal protein S0	RPS0	1	2.08451e-13	118.96	TRPDGMNIINIGK(1)TWEK	2	0.81929	4
	O42817	34	K	40S ribosomal protein S0	RPS0	1	7.16093e-12	155.33	NVQVHNK(1)PYVYK	3	0.49879	3
	O42817	56	K	40S ribosomal protein S0	RPS0	1	2.96052e-06	133.81	TWEK(1)IVLAAR	2	0.32646	3
	Q59WU2	81	K	Tyrosine--tRNA ligase	orf19.109	1	0.0265546	56.014	GSNHK(1)FK	2	2.5526	1
	Q5A0M4	152	K	Elongation factor 2	EFT2	1	0.013744	65.043	IK(1)PVVVINK(1)VDR	2	-0.070291	1
	Q5A0M4	90	K	Elongation factor 2	EFT2	0.99392	4.55651e-12	124.2	STAISLYASMTDEDVK(0.006)DIK(0.994)QK	3	0.40188	1
	Q5A0M4	42	K	Elongation factor 2	EFT2	1	3.70638e-17	148.66	STLSDSLVQK(1)AGIISAAK(1)AGDAR	3	0.33075	1
	Q5A0M4	87	K	Elongation factor 2	EFT2	1	3.27502e-20	153.36	STAISLYASMTDEDVK(1)DIK	2	-0.78105	2
	Q5A0M4	672	K	Elongation factor 2	EFT2	1	1.23889e-07	104.52	DSVVAAFQWATK(1)EGPIFGENCR	3	-0.90414	1
	Q5A0M4	292	K	Elongation factor 2	EFT2	1	1.22086e-05	130.75	LFAAIMNFK(1)K	2	1.6423	3
	Q5A0M4	479	K	Elongation factor 2	EFT2	1	3.88609e-06	98.281	SGTITTNEAAHNMK(1)VMK	3	-0.84675	1
	Q5A0M4	159	K	Elongation factor 2	EFT2	1	7.92756e-05	83.573	IK(1)PVVVINK(1)VDR	2	-0.070291	4
	Q5A0M4	50	K	Elongation factor 2	EFT2	1	3.70638e-17	148.66	STLSDSLVQK(1)AGIISAAK(1)AGDAR	3	0.33075	2
	Q5A0M4	228	K	Elongation factor 2	EFT2	1	0.00103226	90.601	QFANK(1)YSK	2	-0.24473	2
	Q5A0M4	253	K	Elongation factor 2	EFT2	1	8.90663e-07	105.65	LWGDSYFNPK(1)TK	2	0.74974	2
	Q5A0M4	406	K	Elongation factor 2	EFT2	1	0.00021938	77.062	VFAGTVK(1)SGQK	2	1.7868	1
	Q5A0M4	429	K	Elongation factor 2	EFT2	1	9.12457e-09	155.88	KEDLFLK(1)SIQR	2	-0.5433	4
	Q5A0M4	622	K	Elongation factor 2	EFT2	1	7.69776e-06	95.197	ILADK(1)HGWDVVDAR	2	0.2837	2
	Q5A0M4	651	K	Elongation factor 2	EFT2	1	1.49671e-07	78.752	IWCFGPDGNGPNLVVDQTK(1)AVQYLNEIK	3	0.43692	1
	Q5A0M4	15	K	Elongation factor 2	EFT2	1	0.011718	51.162	GLMDK(1)VTNVR	2	-0.82567	1
	Q5A0M4	308	K	Elongation factor 2	EFT2	1	2.92967e-07	117.31	LEIQLK(1)GDEK(1)DLEGK	2	1.024	3
	Q5A0M4	482	K	Elongation factor 2	EFT2	1	0.0077501	55.267	VMK(1)FSVSPVVQVAVEVK	2	1.4956	1
	Q5A0M4	312	K	Elongation factor 2	EFT2	1	2.92967e-07	117.31	LEIQLK(1)GDEK(1)DLEGK	2	1.024	8
	Q5A0M4	317	K	Elongation factor 2	EFT2	1	0.000363374	89.231	GDEK(1)DLEGK(1)ALLK	2	0.38039	3
	Q5A0M4	302	K	Elongation factor 2	EFT2	0.999996	0.000189493	75.682	KDEIPVLLEK(1)LEIQLK	2	0.63908	2
	Q5A0M4	321	K	Elongation factor 2	EFT2	1	0.000944958	95.352	ALLK(1)VVMR	2	-0.75068	2
	Q5A0M4	256	K	Elongation factor 2	EFT2	1	0.0313567	116.73	K(1)WTNK(1)DK	2	0.87941	1
	Q5A0M4	260	K	Elongation factor 2	EFT2	1	0.0313567	116.73	K(1)WTNK(1)DK	2	0.87941	1
	Q5A0M4	171	K	Elongation factor 2	EFT2	1	1.43614e-38	199.65	ALLELQTTK(1)EDLYQTFAR	3	-0.34366	4
	Q5A0M4	423	K	Elongation factor 2	EFT2	1	0.00986171	84.743	K(1)EDLFLK	2	-0.20603	1
	Q5ADQ6	124	K	40S ribosomal protein S12	RPS12	1	3.30926e-20	153.21	VVGASCVVVK(1)NWGADSDER	2	-0.43458	1
	Q5ADQ6	85	K	40S ribosomal protein S12	RPS12	1	0.0218525	52.172	LVEALCNEPEEK(1)IPLIK	2	0.66884	1
	Q5ADQ6	90	K	40S ribosomal protein S12	RPS12	1	2.2218e-05	106.35	IPLIK(1)VSDAK	2	-0.14905	2
	Q5ADQ6	95	K	40S ribosomal protein S12	RPS12	1	0.0511281	45.423	VSDAK(1)LLGEWAGLCQLDR	2	-3.3751	1
	Q59RK3	135	K	Putative serine--tRNA ligase	orf19.1201	1	5.35544e-07	106.11	SNVGDLQQFK(1)ER	2	0.11852	1
	Q5AG96	209	K	Uncharacterized protein	orf19.4283	1	1.27737e-05	118.6	IAFK(1)TLIDQK	2	-1.5894	1
	Q5AG96	299	K	Uncharacterized protein	orf19.4283	1	2.06372e-05	89.669	LFK(1)DHNQDVIMIEYLTK	3	-0.16889	1
	A0A1D8PSV5	152	K	Ribosomal 40S subunit protein S3	RPS3	1	3.6788e-24	180.02	SQK(1)YADGFMIHSGQPTR	2	-0.38872	4
	A0A1D8PSV5	225	K	Ribosomal 40S subunit protein S3	RPS3	1	0.00958472	44.341	IAEAK(1)DEDEVIPAPTVK(1)SYK	3	0.3201	1
	A0A1D8PSV5	142	K	Ribosomal 40S subunit protein S3	RPS3	1	0.000165251	80.834	GVEVVISGK(1)LR	2	-0.85941	2
	A0A1D8PSV5	213	K	Ribosomal 40S subunit protein S3	RPS3	1	3.21452e-15	144.17	IAEAK(1)DEDEVIPAPTVK(1)SYK	3	0.3201	4
	A0A1D8PSV5	9	K	Ribosomal 40S subunit protein S3	RPS3	1	0.00966201	57.532	VNAILSK(1)K(1)K	2	-0.19999	1
	A0A1D8PSV5	208	K	Ribosomal 40S subunit protein S3	RPS3	1	7.15326e-06	77.062	ALPDAVK(1)IAEAK	2	0.82478	2
	A0A1D8PSV5	79	K	Ribosomal 40S subunit protein S3	RPS3	1	1.17322e-15	153.09	FK(1)LSPEGIAIYAER	3	0.086778	2
	A0A1D8PSV5	8	K	Ribosomal 40S subunit protein S3	RPS3	1	0.00966201	57.532	VNAILSK(1)K(1)K	2	-0.19999	1
	A0A1D8PSV5	109	K	Ribosomal 40S subunit protein S3	RPS3	1	0.00205392	65.719	AK(1)LLSGLPIR	2	0.59217	2
	A0A1D8PSV5	191	K	Ribosomal 40S subunit protein S3	RPS3	1	0.00403746	64.654	IMK(1)DPAANR	2	-0.23101	2
	A0A1D8PSV5	186	K	Ribosomal 40S subunit protein S3	RPS3	1	0.00503361	60.828	QGVLGIK(1)VK	2	0.43694	1
	A0A1D8PSV5	76	K	Ribosomal 40S subunit protein S3	RPS3	1	2.42484e-06	104.22	IHELTSLIVK(1)R	3	-0.28577	1
	A0A1D8PSV5	133	K	Ribosomal 40S subunit protein S3	RPS3	1	0.00181833	58.693	FAMGAGAK(1)GVEVVISGK	2	-0.55337	1
	O59931	104	K	60S ribosomal protein L13	RPL13	1	5.3861e-08	112.42	QNK(1)SQETFDANVAR	2	0.57448	1
	O59931	128	K	60S ribosomal protein L13	RPL13	1	0.00503136	89.886	SK(1)LVIFDK(1)K	2	1.3334	4
	O59931	120	K	60S ribosomal protein L13	RPL13	1	0.0140866	65.88	LQEYK(1)SK	2	3.8835	1
	O59931	64	K	60S ribosomal protein L13	RPL13	1	0.00222487	86.095	APTVK(1)YNR	2	-0.23837	1
	O59931	192	K	60S ribosomal protein L13	RPL13	1	0.00142452	84.169	EK(1)AEAEAEK(1)AK	2	0.24687	1
	O59931	129	K	60S ribosomal protein L13	RPL13	1	0.00503136	89.886	LVIFDK(1)K(1)TK	2	-0.28951	1
	O59931	122	K	60S ribosomal protein L13	RPL13	1	0.00455672	77.14	SK(1)LVIFDK(1)K	2	1.3334	3
	O59931	199	K	60S ribosomal protein L13	RPL13	1	0.00142452	84.169	EK(1)AEAEAEK(1)AK	2	0.24687	1
	O59931	81	K	60S ribosomal protein L13	RPL13	1	0.00231177	58.045	GFTLAELK(1)AVGIAPK(1)YAR	3	1.2194	1
	O59931	88	K	60S ribosomal protein L13	RPL13	1	0.00231177	58.045	GFTLAELK(1)AVGIAPK(1)YAR	3	1.2194	1
	O59931	45	K	60S ribosomal protein L13	RPL13	1	0.0025441	89.673	AAK(1)IAPR	2	-0.0011804	2
	Q5AGV4	200	K	Eukaryotic translation initiation factor 3 subunit B	PRT1	1	0.00253823	104.45	YAK(1)FSPK	2	0.48203	1
	Q5AGV4	593	K	Eukaryotic translation initiation factor 3 subunit B	PRT1	1	4.33881e-11	126.84	TDK(1)FSGMTNISWDPSGR	2	-2.0624	1
	Q5AGV4	16	K	Eukaryotic translation initiation factor 3 subunit B	PRT1	1	0.0130512	57.525	EIK(1)LDDIDFSDLEEK	2	0.29766	1
	Q5AGV4	550	K	Eukaryotic translation initiation factor 3 subunit B	PRT1	1	3.12462e-08	119.74	HSNTIFWSPK(1)GR	3	-0.13041	1
	Q5A6K5	161	K	Mitochondrial 54S ribosomal protein YmL32	CAALFM_CR04580WA	1	3.86068e-05	85.536	VIYPGK(1)FETDHER	2	-0.88085	2
	A0A1D8PK30	25	K	Ribosomal 60S subunit protein L35A	RPL35	1	4.4747e-52	234.49	SKEQLESQLVELK(1)QELATLK(1)VQK	3	0.32929	5
	A0A1D8PK30	103	K	Ribosomal 60S subunit protein L35A	RPL35	1	6.49034e-05	98.676	LTK(1)FEASQETEK(1)AR	2	-0.048649	1
	A0A1D8PK30	32	K	Ribosomal 60S subunit protein L35A	RPL35	1	1.34449e-12	131.33	SKEQLESQLVELK(1)QELATLK(1)VQK	3	0.32929	3
	A0A1D8PK30	94	K	Ribosomal 60S subunit protein L35A	RPL35	1	3.86767e-22	195.71	LTK(1)FEASQETEK(1)AR	2	-0.048649	7
	A0A1D8PK30	73	K	Ribosomal 60S subunit protein L35A	RPL35	1	0.0605533	57.335	AFYAGK(1)K	2	1.0251	1
	A0A1D8PK30	91	K	Ribosomal 60S subunit protein L35A	RPL35	1	3.86767e-22	195.71	K(1)LTK(1)FEASQETEK	2	-1.545	3
	A0A1D8PK30	78	K	Ribosomal 60S subunit protein L35A	RPL35	1	0.00283137	88.643	YIPK(1)DLR	2	-0.13509	2
	A0A1D8PSC5	63	K	Ribosomal 60S subunit protein L28	RPL28	1	5.47382e-12	135.29	YFHK(1)QQNHFWRPEINLDK	3	0.13407	3
	A0A1D8PSC5	111	K	Ribosomal 60S subunit protein L28	RPL28	1	8.82251e-07	92.098	SSASAAPVIDTLAHGYGK(1)VLGK	3	0.77127	1
	A0A1D8PSC5	47	K	Ribosomal 60S subunit protein L28	RPL28	1	6.59858e-08	111.12	TNLDK(1)YHPGYFGK	2	-1.8634	3
	A0A1D8PSC5	137	K	Ribosomal 60S subunit protein L28	RPL28	1	0.00405765	84.244	LAEEK(1)IR	2	0.069139	2
	A0A1D8PSC5	87	K	Ribosomal 60S subunit protein L28	RPL28	1	3.30418e-08	113.65	K(1)DEYLSK(1)SSASAAPVIDTLAHGYGK	3	0.30221	3
	A0A1D8PSC5	93	K	Ribosomal 60S subunit protein L28	RPL28	1	5.93099e-07	83.312	K(1)DEYLSK(1)SSASAAPVIDTLAHGYGK	3	0.30221	1
	A0A1D8PSC5	132	K	Ribosomal 60S subunit protein L28	RPL28	1	0.000309843	98.044	FVSK(1)LAEEK(1)IR	2	-0.5462	3
	A0A1D8PSC5	19	K	Ribosomal 60S subunit protein L28	RPL28	1	0.00774596	58.083	GNVSAGK(1)GR	2	4.3705	1
	A0A1D8PSC5	86	K	Ribosomal 60S subunit protein L28	RPL28	1	3.89571e-26	186.85	LWTLVDSEK(1)K	2	-1.3387	4
	A0A1D8PSC5	55	K	Ribosomal 60S subunit protein L28	RPL28	1	0.000745973	62.633	YHPGYFGK(1)VGMR	3	-0.66252	5
	A0A1D8PSC5	126	K	Ribosomal 60S subunit protein L28	RPL28	1	1.32261e-06	112.13	LPEVPVIVK(1)AR	2	-0.30706	2
	Q5ANL6	111	K	13 kDa ribonucleoprotein-associated protein	SNU13	1	7.48171e-35	188.04	PVIAASVTSNDASSIK(1)NQIYGIK	2	3.7166	6
	A0A1D8PEY9	32	K	Ribosomal 40S subunit protein S17B	RPS17B	1	1.50733e-05	128.91	LTLDFETNK(1)R	2	-1.1425	1
	A0A1D8PEY9	63	K	Ribosomal 40S subunit protein S17B	RPS17B	1	0.00218577	92.319	IQK(1)GPVR	2	-1.5604	2
	A0A1D8PEY9	14	K	Ribosomal 40S subunit protein S17B	RPS17B	1	0.00096806	92.051	ASK(1)VLIER	2	0.052101	1
	A0A1D8PEY9	59	K	Ribosomal 40S subunit protein S17B	RPS17B	1	6.34137e-07	132.25	IAGYTTHLMK(1)R	3	-0.89625	2
	A0A1D8PEY9	116	K	Ribosomal 40S subunit protein S17B	RPS17B	1	3.12838e-15	137.81	SLGFK(1)IPVQTVSISAQR	3	-0.42372	3
	A0A1D8PEY9	72	K	Ribosomal 40S subunit protein S17B	RPS17B	1	4.00558e-08	141.08	GISFK(1)LQEEER	2	-0.87822	3
	A0A1D8PEY9	23	K	Ribosomal 40S subunit protein S17B	RPS17B	1	3.23972e-15	155.88	FYPK(1)LTLDFETNKR	3	-0.31741	6
	A0A1D8PEY9	44	K	Ribosomal 40S subunit protein S17B	RPS17B	1	5.9649e-08	122.46	LTSEIAVIQSK(1)R	2	-0.95681	1
	Q5A8K2	273	K	Alanine--tRNA ligase	ALA1	1	6.13279e-07	97.352	LVSILQNK(1)YSNYDTDVFLPIFDK	2	-1.7834	1
	Q5A8K2	825	K	Alanine--tRNA ligase	ALA1	1	4.45923e-06	154.35	LTEK(1)FNK	2	0.55006	1
	Q5A8K2	288	K	Alanine--tRNA ligase	ALA1	1	8.58918e-05	86.8	YSNYDTDVFLPIFDK(1)IR	3	-0.30392	2
	Q5A8K2	681	K	Alanine--tRNA ligase	ALA1	1	0.000470718	75.416	VYYK(1)DVSLTK	2	-0.045938	1
	Q5A8K2	431	K	Alanine--tRNA ligase	ALA1	1	5.43571e-14	151.7	TPEQTLSGK(1)DVWR	2	-0.37055	1
	Q5A8K2	457	K	Alanine--tRNA ligase	ALA1	1	3.49934e-12	136.39	LMAEEAGLK(1)IDEEGFER	2	-0.47727	1
	Q5A8K2	483	K	Alanine--tRNA ligase	ALA1	1	0.0376755	50.127	DGK(1)TLVK	2	0.94888	1
	Q5A8K2	487	K	Alanine--tRNA ligase	ALA1	1	1.96545e-16	141.69	TLVK(1)LDVHALSELDQNDAIPK	3	-0.32962	1
	Q5A8K2	663	K	Alanine--tRNA ligase	ALA1	1	0.00169893	77.597	ELEK(1)IEAISNK	2	3.0148	1
	Q5A8K2	301	K	Alanine--tRNA ligase	ALA1	1	6.67894e-37	194.9	PYTGK(1)FGNEDK	2	0.63622	6
	A0A1D8PHQ0	239	K	Exosome non-catalytic core subunit	orf19.81	1	0.0327843	52.716	SIYK(1)VEK	2	0.96936	1
	A0A1D8PLC9	149	K	60S ribosomal protein L20	RPL20B	1	1.37899e-13	145.83	QFLTK(1)DLK(1)FPLPHR	3	0.026262	11
	A0A1D8PLC9	131	K	60S ribosomal protein L20	RPL20B	1	6.69499e-18	184.55	VVELEK(1)TDDVK(1)R	2	0.57918	6
	A0A1D8PLC9	71	K	60S ribosomal protein L20	RPL20B	0.939193	0.0010141	56.542	ASGEIVSVNIISEAK(0.061)PTK(0.939)VK	3	0.38943	1
	A0A1D8PLC9	146	K	60S ribosomal protein L20	RPL20B	1	1.37899e-13	145.83	QFLTK(1)DLK(1)FPLPHR	3	0.026262	2
	A0A1D8PLC9	47	K	60S ribosomal protein L20	RPL20B	1	0.000131351	83.948	YWYFLQK(1)LHK	3	-0.43401	1
	A0A1D8PLC9	38	K	60S ribosomal protein L20	RPL20B	1	4.75224e-09	134.98	IFAPNTVVAK(1)SR	2	-1.4569	1
	A0A1D8PLC9	92	K	60S ribosomal protein L20	RPL20B	1	2.55144e-08	145.31	SGIHNMYK(1)EYR	2	-1.0353	7
	A0A1D8PLC9	136	K	60S ribosomal protein L20	RPL20B	1	6.69499e-18	184.55	VVELEK(1)TDDVK(1)R	2	0.57918	1
	A0A1D8PLC9	125	K	60S ribosomal protein L20	RPL20B	1	4.43539e-05	85.554	SIHILK(1)VVELEK	3	0.076914	1
	A0A1D8PLC9	73	K	60S ribosomal protein L20	RPL20B	1	0.000214303	117.89	VK(1)TFGIWLR	2	0.6611	1
	A0A1D8PLC9	141	K	60S ribosomal protein L20	RPL20B	1	0.0226141	45.158	QYVK(1)QFLTK	2	-1.4889	1
	A0A1D8PLC9	23	K	60S ribosomal protein L20	RPL20B	1	0.000150589	79.614	NLPTESVPEPK(1)LFR	2	0.22886	2
	A0A1D8PKC3	25	K	Translation elongation factor EF1B gamma	CAM1	1	0.00252036	103.83	HFK(1)LDIK	2	-0.53117	3
	A0A1D8PKC3	33	K	Translation elongation factor EF1B gamma	CAM1	1	6.2428e-05	94.692	LSDK(1)DEAFNK	2	-0.67416	3
	A0A1D8PKC3	261	K	Translation elongation factor EF1B gamma	CAM1	1	0.000434055	102.42	PK(1)NPLDEWK(1)R	2	-0.65826	1
	A0A1D8PKC3	53	K	Translation elongation factor EF1B gamma	CAM1	1	0.000335773	74.841	IPAFIGPK(1)GFK	2	0.6921	2
	A0A1D8PKC3	298	K	Translation elongation factor EF1B gamma	CAM1	1	3.84009e-15	137.27	NQYDPEEWSLWK(1)VDYK	3	-0.46038	2
	A0A1D8PKC3	268	K	Translation elongation factor EF1B gamma	CAM1	1	4.89077e-05	148.99	PK(1)NPLDEWK(1)R	2	-0.65826	4
	A0A1D8PKC3	137	K	Translation elongation factor EF1B gamma	CAM1	1	0.00225209	102.51	VVDIFEK(1)R	2	-0.55414	2
	A0A1D8PKC3	22	K	Translation elongation factor EF1B gamma	CAM1	1	0.0481662	44.721	ALVK(1)HFK	2	-0.37283	1
	A0A1D8PKC3	119	K	Translation elongation factor EF1B gamma	CAM1	1	0.006516	64.827	K(1)QVDDNSAYLAK	2	-2.3314	1
	A0A1D8PKC3	409	K	Translation elongation factor EF1B gamma	CAM1	1	0.00964536	56.432	EIADGK(1)VFK	2	-0.56383	1
	A0A1D8PKC3	29	K	Translation elongation factor EF1B gamma	CAM1	1	7.67577e-05	83.692	LDIK(1)LSDK(1)DEAFNK	2	0.37569	2
	Q5ANH5	49	K	Ribosomal protein P2B	RPP2B	1	2.18071e-15	146.88	LQALLK(1)DLEGK(1)DLQELIAEGNTK	3	1.6464	3
	Q5ANH5	44	K	Ribosomal protein P2B	RPP2B	1	2.80116e-07	100.39	LQALLK(1)DLEGK(1)DLQELIAEGNTK	3	1.6464	3
	A0A1D8PQN0	11	K	Ribosomal 40S subunit protein S28B	RPS28B	1	7.76446e-05	90.964	TPVTLAK(1)VIK	2	-1.5559	2
	A0A1D8PQN0	4	K	Ribosomal 40S subunit protein S28B	RPS28B	1	0.000374376	68.168	MDAK(1)TPVTLAK(1)VIK	2	-1.6404	1
	A0A1D8PQN0	45	K	Ribosomal 40S subunit protein S28B	RPS28B	1	0.0113595	69.383	NVK(1)GPVR	2	0.40128	2
	A0A1D8PQN0	14	K	Ribosomal 40S subunit protein S28B	RPS28B	1	0.00342531	86.512	VIK(1)VLGR	2	0.34243	2
	Q59TE0	27	K	Ribosomal 60S subunit protein L17B	RPL17B	1	0.00159164	128.57	VSFK(1)NTR	2	-0.12168	2
	Q59TE0	74	K	Ribosomal 60S subunit protein L17B	RPL17B	1	8.45828e-05	95.854	TGQGK(1)EFGVTK(1)AR	2	1.6376	2
	Q59TE0	124	K	Ribosomal 60S subunit protein L17B	RPL17B	1	2.09386e-06	101.2	LVISHIQVNHAPK(1)QR	3	-0.044378	1
	Q59TE0	159	K	Ribosomal 60S subunit protein L17B	RPL17B	1	6.40414e-33	179.86	INAYQSTPSHIELTLTEEDEIVEK(1)PVEQK	4	0.33228	7
	Q59TE0	40	K	Ribosomal 60S subunit protein L17B	RPL17B	1	7.38464e-08	109.83	ETAQAINGWK(1)LEK	2	1.0959	1
	Q59TE0	80	K	Ribosomal 60S subunit protein L17B	RPL17B	1	8.45828e-05	95.854	TGQGK(1)EFGVTK(1)AR	2	1.6376	3
	Q59TE0	92	K	Ribosomal 60S subunit protein L17B	RPL17B	1	4.10965e-05	100.88	WPAK(1)SVNFVK(1)DLLR	2	-1.0765	3
	Q59TE0	46	K	Ribosomal 60S subunit protein L17B	RPL17B	1	8.40279e-05	77.899	AQK(1)YLDQVLDHQR	3	1.1959	1
	Q59TE0	164	K	Ribosomal 60S subunit protein L17B	RPL17B	0.999143	2.54639e-14	117.21	INAYQSTPSHIELTLTEEDEIVEK(0.001)PVEQK(0.999)QIR	4	1.1051	1
	Q59TE0	86	K	Ribosomal 60S subunit protein L17B	RPL17B	1	5.78879e-05	96.009	WPAK(1)SVNFVK(1)DLLR	2	-1.0765	3
	Q59TE0	105	K	Ribosomal 60S subunit protein L17B	RPL17B	1	8.60221e-20	177.63	NAQANAEAK(1)GLDSSK	2	0.59662	1
	Q5A8Y6	127	K	Mitochondrial 54S ribosomal protein YmL23	orf19.3348	1	6.01595e-05	83.226	LK(1)LFDGDDHPYK	3	-0.45223	1
	A0A1D8PIH5	327	K	tRNA dihydrouridine synthase	orf19.1404	1	0.000866531	74.165	HAMK(1)SHFFK	2	-0.48295	3
	A0A1D8PCT4	172	K	Phenylalanine--tRNA ligase subunit alpha	FRS2	1	0.00686136	66.27	IVGYK(1)IEK	2	-0.3008	2
	A0A1D8PCT4	63	K	Phenylalanine--tRNA ligase subunit alpha	FRS2	1	0.000109419	83.137	WVLTK(1)EAEQYLK	2	-1.1083	1
	A0A1D8PCT4	296	K	Phenylalanine--tRNA ligase subunit alpha	FRS2	1	4.18801e-06	95.428	QYWENIK(1)QVHQEGK	3	-0.31994	1
	A0A1D8PCT4	118	K	Phenylalanine--tRNA ligase subunit alpha	FRS2	1	0.0594699	46.462	WLSK(1)DGDK	2	-0.23366	1
	A0A1D8PCT4	278	K	Phenylalanine--tRNA ligase subunit alpha	FRS2	1	0.00112129	73.927	DLQDTFYLK(1)DPK	2	-0.22922	1
	A0A1D8PCT4	30	K	Phenylalanine--tRNA ligase subunit alpha	FRS2	1	4.23925e-07	99.603	SPELSK(1)IDVSTLQANLTSLWAK	3	0.81462	1
	A0A1D8PCT4	314	K	Phenylalanine--tRNA ligase subunit alpha	FRS2	1	0.000185785	86.189	YPWK(1)AEESLR	2	1.2351	2
	A0A1D8PCT4	167	K	Phenylalanine--tRNA ligase subunit alpha	FRS2	1	0.00291582	59.198	LVTLTK(1)IVGYK	2	3.3378	1
	Q5ADU3	254	K	Eukaryotic translation initiation factor 3 subunit H	orf19.6748	1	0.00196341	82.716	IQQWK(1)QQR	2	-2.1048	2
	Q59PL9	656	K	Eukaryotic translation initiation factor 3 subunit A	RPG1A	1	0.00167808	77.74	LAMEQK(1)LEQER	2	0.93311	1
	Q59PL9	804	K	Eukaryotic translation initiation factor 3 subunit A	RPG1A	1	0.0127228	53.756	ILPDYSK(1)FK	2	-0.57321	1
	Q59PL9	827	K	Eukaryotic translation initiation factor 3 subunit A	RPG1A	1	0.00093575	96.668	EAQIK(1)FEK	2	0.75951	2
	Q59PL9	700	K	Eukaryotic translation initiation factor 3 subunit A	RPG1A	1	0.00273013	59.418	GIIK(1)IDLNNLK	2	0.83483	1
	Q59PL9	682	K	Eukaryotic translation initiation factor 3 subunit A	RPG1A	1	0.0036162	100.02	ELIK(1)ENEK(1)R	2	1.1259	1
	Q59PL9	99	K	Eukaryotic translation initiation factor 3 subunit A	RPG1A	1	0.00226737	101.65	K(1)FIDLAEK	2	1.1603	1
	Q59PL9	806	K	Eukaryotic translation initiation factor 3 subunit A	RPG1A	1	0.000952256	94.309	FK(1)SEIDAK	2	-0.73305	1
	Q59PL9	686	K	Eukaryotic translation initiation factor 3 subunit A	RPG1A	1	0.0036162	100.02	ELIK(1)ENEK(1)R	2	1.1259	1
	Q5A9Z1	482	K	Glutamyl-tRNA(Gln) amidotransferase subunit B, mitochondrial	PET112	1	0.00501478	70.552	SK(1)FMELLK	2	-1.1194	1
	A0A1D8PNQ6	52	K	Ribosomal 40S subunit protein S25B	RPS25B	1	0.000977622	79.16	ILK(1)DVPTYK	2	0.60248	1
	A0A1D8PNQ6	70	K	Ribosomal 40S subunit protein S25B	RPS25B	1	0.00015205	123.35	LK(1)IGGSLAR	2	-1.071	1
	A0A1D8PNQ6	46	K	Ribosomal 40S subunit protein S25B	RPS25B	1	4.6211e-11	130.47	AQHIVILDQEK(1)YDR	2	0.95047	2
	A0A1D8PNQ6	97	K	Ribosomal 40S subunit protein S25B	RPS25B	1	4.87132e-08	164.64	HSK(1)QAIYTR	3	-0.36064	6
	Q59WB7	165	K	GTPase	RIA1	1	7.8599e-05	83.792	LITEWK(1)LSPLEAYQHISR	3	0.29448	1
	Q96W54	124	K	40S ribosomal protein S22-A	RPS22A	1	0.000758385	71.066	HVSGK(1)ILGFVY	2	-1.8999	1
	Q96W54	71	K	40S ribosomal protein S22-A	RPS22A	1	0.00272762	61.593	LNK(1)CGVIQPR	2	-0.44423	1
	Q96W54	43	K	40S ribosomal protein S22-A	RPS22A	1	0.000612368	54.857	FLTVMQK(1)HGYIGEFEYIDDHR	4	-0.050585	1
	Q96W54	82	K	40S ribosomal protein S22-A	RPS22A	1	5.38153e-06	129.89	FNVK(1)INDIER	2	0.36524	2
	A0A1D8PQL8	456	K	Glutamate--tRNA ligase	GUS1	1	0.00219913	105.52	K(1)LQWFVDK	2	0.31542	2
	A0A1D8PQL8	4	K	Glutamate--tRNA ligase	GUS1	1	0.00194661	68.847	SFK(1)LSVAGK	2	0.10707	2
	A0A1D8PQL8	101	K	Glutamate--tRNA ligase	GUS1	1	0.00765502	53.6	NFK(1)ELAVDLEK	2	1.5353	2
	A0A1D8PQL8	680	K	Glutamate--tRNA ligase	GUS1	1	0.00177789	61.958	GFADLNVGK(1)LK	2	-3.3006	1
	A0A1D8PQL8	94	K	Glutamate--tRNA ligase	GUS1	1	0.00136388	74.92	FALTK(1)LYVK	2	-0.92787	2
	A0A1D8PQL8	245	K	Glutamate--tRNA ligase	GUS1	1	0.0031702	53.448	AAVLNEYFAHK(1)FK	3	1.1998	1
	A0A1D8PQL8	364	K	Glutamate--tRNA ligase	GUS1	1	0.0187212	53.968	IDYK(1)APNK	2	-1.4437	1
	A0A1D8PQL8	651	K	Glutamate--tRNA ligase	GUS1	1	8.22137e-07	93.083	DK(1)LDENDNFEDFITPETEFHTK	3	-1.409	2
	A0A1D8PFG4	128	K	60S ribosomal protein L27	RPL27A	1	9.79264e-06	124.89	NK(1)WFFQK	2	-0.21396	4
	A0A1D8PFG4	56	K	60S ribosomal protein L27	RPL27A	1	0.0110428	57.931	VTK(1)K(1)MDAK	2	1.0474	1
	A0A1D8PFG4	133	K	60S ribosomal protein L27	RPL27A	1	0.00572069	68.915	WFFQK(1)LHF	2	-0.55573	2
	A0A1D8PFG4	55	K	60S ribosomal protein L27	RPL27A	1	0.0110428	57.931	VTK(1)K(1)MDAK	2	1.0474	1
	A0A1D8PFG4	126	K	60S ribosomal protein L27	RPL27A	1	9.79264e-06	90.913	HQAGK(1)NK(1)WFFQK	3	2.6365	2
	A0A1D8PFG4	121	K	60S ribosomal protein L27	RPL27A	1	0.000197628	77.14	AFEEK(1)HQAGK(1)NK	3	0.43385	2
	A0A1D8PRY0	36	K	Mitochondrial 37S ribosomal protein MRPS28	CAALFM_CR01370CA	1	0.00270019	76.478	FHVK(1)FGAK	2	-2.6217	1
	A0A1D8PRY0	122	K	Mitochondrial 37S ribosomal protein MRPS28	CAALFM_CR01370CA	1	0.00235108	59.248	VEFEK(1)LLYAAEK	2	-0.79768	1
	A0A1D8PDF4	35	K	Exosome nuclease subunit	RRP6	1	1.63049e-08	118.72	AASSLGAQDVNFYK(1)TVDK	2	-0.45262	1
	Q59T44	123	K	40S ribosomal protein S8	RPS8A	1	0.00224807	55.724	QWYENHYGATLGK(1)K	3	-0.137	1
	Q59T44	37	K	40S ribosomal protein S8	RPS8A	1	0.0303419	41.704	QPANTK(1)IGPK	2	0.47111	1
	Q59T44	125	K	40S ribosomal protein S8	RPS8A	1	0.0019265	55.688	K(1)GGAHAAHAAEVADAK(1)R	3	2.0136	1
	Q59T44	26	K	40S ribosomal protein S8	RPS8A	1	0.0443981	128.61	RK(1)FELGR	2	-0.26068	2
	Q59T44	140	K	40S ribosomal protein S8	RPS8A	1	0.000662992	65.374	K(1)GGAHAAHAAEVADAK(1)R	3	2.0136	3
	Q59T44	54	K	40S ribosomal protein S8	RPS8A	1	0.00172498	127.66	GGNQK(1)FR	2	-0.083185	5
	Q9UVJ4	25	K	60S ribosomal protein L10a	RPL10A	1	1.24811e-06	135.99	LLEYSTETK(1)K(1)R	2	-0.41837	1
	Q9UVJ4	152	K	60S ribosomal protein L10a	RPL10A	1	0.00546657	60.064	VTDVK(1)STIK	2	-3.7276	1
	Q9UVJ4	147	K	60S ribosomal protein L10a	RPL10A	1	1.26253e-08	115.57	FPTPVSHNDDLYSK(1)VTDVK	3	-0.39201	3
	Q9UVJ4	130	K	60S ribosomal protein L10a	RPL10A	1	3.13778e-08	91.416	LLGPTLSK(1)AGK(1)FPTPVSHNDDLYSK	3	0.38384	1
	Q9UVJ4	156	K	60S ribosomal protein L10a	RPL10A	1	0.00138917	110.31	STIK(1)FQLK	1	-2.0058	2
	Q9UVJ4	3	K	60S ribosomal protein L10a	RPL10A	1	0.0165477	44.863	SK(1)ITSSGVR	2	0.59368	1
	Q9UVJ4	15	K	60S ribosomal protein L10a	RPL10A	1	7.99474e-35	226.65	ENVHK(1)LLEYSTETK(1)K	3	0.45235	3
	Q9UVJ4	24	K	60S ribosomal protein L10a	RPL10A	1	1.24811e-06	135.99	LLEYSTETK(1)K(1)R	2	-0.41837	3
	Q9UVJ4	133	K	60S ribosomal protein L10a	RPL10A	1	3.13778e-08	111.77	LLGPTLSK(1)AGK(1)FPTPVSHNDDLYSK	3	0.38384	6
	Q9UVJ4	54	K	60S ribosomal protein L10a	RPL10A	1	0.00104698	66.023	FSGTLK(1)LPQVPR	2	1.2007	1
	Q59RP7	24	K	54S ribosomal protein L4, mitochondrial	MRPL4	0.996784	0.000147166	78.884	IK(0.003)PLK(0.997)FEDLTK	2	-0.542	2
	Q59RP7	168	K	54S ribosomal protein L4, mitochondrial	MRPL4	1	0.00225837	80.219	YLDDFK(1)TR	2	-0.10377	1
	A0A1D8PQQ9	248	K	Mitochondrial 54S ribosomal protein YmL6	YML6	1	8.07543e-05	90.827	VLTK(1)EDVEVR	2	0.35109	1
	A0A1D8PDU3	137	K	Ribosomal 40S subunit protein S23B	RPS23A	1	9.35221e-11	126.32	VSGVSLLALWK(1)EK	2	0.047931	1
	A0A1D8PDU3	50	K	Ribosomal 40S subunit protein S23B	RPS23A	1	6.47031e-08	109.82	SSPFGGSSHAK(1)GIVLEK	2	-0.67984	2
	A0A1D8PDU3	39	K	Ribosomal 40S subunit protein S23B	RPS23A	1	5.73682e-07	105.9	LLGTAFK(1)SSPFGGSSHAK	2	0.18627	1
	A0A1D8PDU3	56	K	Ribosomal 40S subunit protein S23B	RPS23A	1	0.000195781	76.073	GIVLEK(1)IGIESK	2	2.1207	2
	A0A1D8PDU3	30	K	Ribosomal 40S subunit protein S23B	RPS23A	1	8.54072e-06	146.58	WADQAYK(1)AR	2	-0.26163	4
	A0A1D8PNN8	200	K	Cam1-1p	CAM1-1	1	3.6784e-28	195.6	TVSQNEIFQGQFK(1)DLK	3	0.25696	3
	A0A1D8PNN8	203	K	Cam1-1p	CAM1-1	1	0.00497642	52.372	DLK(1)FPEQQLAFVPPK	2	0.35992	2
	A0A1D8PNN8	178	K	Cam1-1p	CAM1-1	1	7.33958e-07	120.86	PFLTK(1)YPSIAR	2	-0.20871	1
	A0A1D8PNN8	26	K	Cam1-1p	CAM1-1	1	0.0300624	54.157	YFK(1)LDIK	2	-1.2402	2
	A0A1D8PNN8	187	K	Cam1-1p	CAM1-1	1	9.74293e-20	158.93	WVK(1)TVSQNEIFQGQFK	2	0.49237	1
	A0A1D8PCQ3	402	K	Eukaryotic translation initiation factor 2A	orf19.2930	1	0.000435376	69.03	IWHASGK(1)LIYLK	3	-1.2183	1
	A0A1D8PCQ3	628	K	Eukaryotic translation initiation factor 2A	orf19.2930	1	0.00615962	67.897	ISK(1)EDEIR	2	-4.1608	1
	A0A1D8PCQ3	146	K	Eukaryotic translation initiation factor 2A	orf19.2930	1	2.51659e-08	89.381	SINQK(1)EIHFFELDPTSDSTVNINQPSFK	3	0.0043851	1
	A0A1D8PCQ3	609	K	Eukaryotic translation initiation factor 2A	orf19.2930	1	0.00465772	71.379	AIEQLK(1)MK	2	0.82356	1
	Q59R18	40	K	Asparagine--tRNA ligase	DED81	1	4.00141e-11	116.05	GTQEKPYATPAFALYTHPDAK(1)VFVYK	3	0.75781	3
	Q59R18	418	K	Asparagine--tRNA ligase	DED81	1	8.16931e-11	127.71	FK(1)FGDDIAEAAER	2	0.60572	3
	Q59R18	45	K	Asparagine--tRNA ligase	DED81	1	2.93268e-11	133.88	VFVYK(1)QSEEDAEK	2	-0.39562	1
	Q59R18	250	K	Asparagine--tRNA ligase	DED81	1	0.0096141	51.286	GESLSAVMK(1)VR	2	-2.3734	2
	Q59R18	386	K	Asparagine--tRNA ligase	DED81	1	0.0283642	42.21	QLNPDFK(1)APK	2	0.60349	1
	Q59R18	449	K	Asparagine--tRNA ligase	DED81	1	1.21379e-08	130.1	FPAEIK(1)SFYMQR	2	-0.58072	1
	Q9HGT6	74	K	Serine--tRNA ligase, cytoplasmic	SES1	1	0.0140037	64.798	AK(1)EDAK(1)DLIAEK	2	1.9642	1
	Q9HGT6	233	K	Serine--tRNA ligase, cytoplasmic	SES1	1	2.72018e-17	131.56	TAQLSQFDEELYK(1)VIDGEDEK	2	-1.1501	1
	Q9HGT6	70	K	Serine--tRNA ligase, cytoplasmic	SES1	1	0.0140037	64.798	AK(1)EDAK(1)DLIAEK	2	1.9642	1
	Q9HGT6	80	K	Serine--tRNA ligase, cytoplasmic	SES1	1	0.00429088	72.23	DLIAEK(1)EK	2	-0.044784	2
	Q9HGT6	87	K	Serine--tRNA ligase, cytoplasmic	SES1	1	0.0495431	40.352	EK(1)LSNEK(1)K	2	-0.69331	1
	Q9HGT6	93	K	Serine--tRNA ligase, cytoplasmic	SES1	1	1.4374e-05	94.584	EIIEK(1)EAEADK	2	-0.71275	2
	Q9HGT6	151	K	Serine--tRNA ligase, cytoplasmic	SES1	1	2.14287e-07	100.62	KPEQIAAATGAPAK(1)LSHHEVLLR	4	1.2926	1
	Q9HGT6	300	K	Serine--tRNA ligase, cytoplasmic	SES1	1	3.79816e-20	157.82	VHAFEK(1)IEQFVLTEPEK	3	-0.39914	1
	Q9HGT6	82	K	Serine--tRNA ligase, cytoplasmic	SES1	1	0.0495431	40.352	EK(1)LSNEK(1)K	2	-0.69331	1
	Q5A6R1	182	K	Ribosomal protein L15	RPL15A	1	0.00115731	89.542	GHLFNK(1)TK	2	-0.041479	2
	Q5A6R1	93	K	Ribosomal protein L15	RPL15A	1	1.47558e-58	265.75	PTNQGVNQLK(1)YQK	2	0.63699	2
	Q5A6R1	157	K	Ribosomal protein L15	RPL15A	1	0.000737836	61.833	YNWIVNPVHK(1)HR	4	-0.19153	1
	Q5A6R1	176	K	Ribosomal protein L15	RPL15A	1	6.19109e-06	128.58	GINK(1)GHLFNK	2	1.2575	4
	Q5A6R1	5	K	Ribosomal protein L15	RPL15A	1	0.0012956	66.267	GAYK(1)YLEELQR	2	-1.7819	1
	A0A1D8PRG5	47	K	Ribosomal protein P1B	RPP1B	1	1.86666e-21	156.67	AAGANVDQVWADVFAK(1)AVEGK	2	0.64277	4
	A0A1D8PTY4	985	K	Elf1p	ELF1	1	1.65198e-07	112.5	LIQK(1)FDDHEASR	2	0.4271	1
	A0A1D8PTY4	971	K	Elf1p	ELF1	1	0.000414824	68.41	YNSWVPK(1)EVLLEHGFDK	3	0.81217	1
	A0A1D8PTY4	395	K	Elf1p	ELF1	1	0.00107229	62.287	SLK(1)MSSSSNEQLR	2	-0.90582	1
	A0A1D8PTY4	1150	K	Elf1p	ELF1	1	0.00675853	49.188	RADDDDSPANIK(1)VR	3	0.95958	1
	A0A1D8PTY4	762	K	Elf1p	ELF1	1	0.000363119	72.891	LAYYK(1)GNLSEFVK	2	-1.5306	1
	A0A1D8PTY4	322	K	Elf1p	ELF1	1	0.00072496	54.008	FIDVVPVLTDLSTDFK(1)PELAK	3	-1.7817	1
	A0A1D8PTY4	469	K	Elf1p	ELF1	1	0.012389	41.621	DAENEQTDGK(1)FHGR	3	0.045389	1
	A0A1D8PCW6	25	K	Ribosomal 40S subunit protein S16A	RPS16A	1	0.0238024	57.471	AGK(1)GLIK	2	0.092971	2
	A0A1D8PCW6	46	K	Ribosomal 40S subunit protein S16A	RPS16A	1	0.000569332	70.197	FK(1)VYEPLTLVGLDK	2	1.1291	1
	A0A1D8PCW6	101	K	Ribosomal 40S subunit protein S16A	RPS16A	1	9.77138e-07	117.25	YVDEASK(1)NELK	2	-1.7245	1
	A0A1D8PCW6	94	K	Ribosomal 40S subunit protein S16A	RPS16A	1	1.55113e-19	173.03	QAIAK(1)GLVAYHQK(1)YVDEASK	3	0.21778	4
	A0A1D8PCW6	86	K	Ribosomal 40S subunit protein S16A	RPS16A	1	1.20838e-08	113.49	QAIAK(1)GLVAYHQK(1)YVDEASK	3	0.21778	3
	A0A1D8PCW6	58	K	Ribosomal 40S subunit protein S16A	RPS16A	1	3.70101e-08	111.62	VYEPLTLVGLDK(1)FQGIDIR	2	-2.6052	3
	A0A1D8PCW6	113	K	Ribosomal 40S subunit protein S16A	RPS16A	1	4.71713e-08	112.96	IFASYDK(1)TLLVADSR	2	0.8771	4
	Q5ANA1	147	K	Ribosomal 60S subunit protein L8B	RPL8B	1	0.000130574	79.346	YGLNHVVSLIENK(1)K(1)AK	3	0.23191	2
	Q5ANA1	124	K	Ribosomal 60S subunit protein L8B	RPL8B	1	8.23703e-05	96.135	TAK(1)DVSPK(1)PVVVK	2	-0.23069	2
	Q5ANA1	97	K	Ribosomal 60S subunit protein L8B	RPL8B	1	1.162e-05	91.812	LLNK(1)YRPETSAEK(1)K	3	-1.0069	2
	Q5ANA1	129	K	Ribosomal 60S subunit protein L8B	RPL8B	1	8.23703e-05	96.135	TAK(1)DVSPK(1)PVVVK	2	-0.23069	1
	Q5ANA1	226	K	Ribosomal 60S subunit protein L8B	RPL8B	1	2.14178e-20	164.8	LISTINANYIEK(1)YEENRK	3	0.00239	4
	Q5ANA1	193	K	Ribosomal 60S subunit protein L8B	RPL8B	1	0.0638387	49.423	LGTLVHK(1)K	2	-0.66396	1
	Q5ANA1	107	K	Ribosomal 60S subunit protein L8B	RPL8B	1	4.7703e-06	101.53	YRPETSAEK(1)K(1)ER	3	0.30886	3
	Q5ANA1	121	K	Ribosomal 60S subunit protein L8B	RPL8B	1	9.44371e-10	125.54	LTK(1)EAAAIAEGK(1)TAK	2	0.78042	4
	Q5ANA1	112	K	Ribosomal 60S subunit protein L8B	RPL8B	1	9.44371e-10	122.16	LTK(1)EAAAIAEGK(1)TAK	2	0.78042	1
	Q5ANA1	52	K	Ribosomal 60S subunit protein L8B	RPL8B	1	0.00029664	100.25	FVK(1)WPEYVR	2	0.23963	3
	Q5ANA1	106	K	Ribosomal 60S subunit protein L8B	RPL8B	1	4.7703e-06	101.53	YRPETSAEK(1)K(1)ER	3	0.30886	5
	Q5ANA1	232	K	Ribosomal 60S subunit protein L8B	RPL8B	1	3.78922e-06	98.654	K(1)HWGGGIMGSK(1)ANDK	3	-0.69209	1
	Q5ANA1	148	K	Ribosomal 60S subunit protein L8B	RPL8B	1	0.000130574	79.346	YGLNHVVSLIENK(1)K(1)AK	3	0.23191	1
	Q5ANA1	44	K	Ribosomal 60S subunit protein L8B	RPL8B	1	2.31942e-08	132.03	NFGIGQSIQPK(1)R	2	0.13688	1
	Q5ANA1	242	K	Ribosomal 60S subunit protein L8B	RPL8B	1	3.78922e-06	98.654	K(1)HWGGGIMGSK(1)ANDK	3	-0.69209	2
	Q5A900	35	K	Ribosomal 40S subunit protein S2	RPS21	1	5.08552e-05	98.048	GWTPVTK(1)LGR	2	0.94698	1
	Q5A900	180	K	Ribosomal 40S subunit protein S2	RPS21	1	6.45514e-05	105.36	GK(1)GIVASPVVK(1)R	2	-1.1299	2
	Q5A900	28	K	Ribosomal 40S subunit protein S2	RPS21	1	1.12286e-09	139.78	RDGEEK(1)GWTPVTK	3	0.76764	2
	Q5A900	77	K	Ribosomal 40S subunit protein S2	RPS21	1	4.32586e-06	100.74	DDVMK(1)IR	2	0.35508	7
	Q5A900	72	K	Ribosomal 40S subunit protein S2	RPS21	1	3.26653e-08	115.57	EYQIIDLLLPDLK(1)DDVMK	2	-3.3862	9
	Q5A900	7	K	Ribosomal 40S subunit protein S2	RPS21	1	0.00626996	99.139	SAEAPK(1)R	2	-0.83928	1
	Q5A900	171	K	Ribosomal 40S subunit protein S2	RPS21	1	0.000245356	90.434	GK(1)GIVASPVVK(1)R	2	-1.1299	2
	Q59ZV5	102	K	Eukaryotic translation initiation factor 3 subunit G	TIF35	1	6.53562e-05	93.843	LGTSWK(1)QDEK	2	-0.83033	1
	Q5ABC3	212	K	Elongation factor Tu	TUF1	1	5.60378e-09	160.56	K(1)PEIGK(1)EAILK	2	0.27619	3
	Q5ABC3	207	K	Elongation factor Tu	TUF1	1	0.000144902	96.866	K(1)PEIGK(1)EAILK	2	0.27619	1
	Q5ABC3	97	K	Elongation factor Tu	TUF1	1	0.0018029	55.344	GITISTAHVEYETK(1)NR	3	-1.6329	1
	Q5ABC3	290	K	Elongation factor Tu	TUF1	1	0.000236073	85.813	TTVTGIEMFK(1)K	2	0.32428	2
	A0A1D8PM75	34	K	Ribosomal 60S subunit protein L30	RPL30	1	0.000363374	89.231	YTLGYK(1)SVVK(1)SLR	2	0.70201	1
	A0A1D8PM75	30	K	Ribosomal 60S subunit protein L30	RPL30	1	0.000363374	89.231	YTLGYK(1)SVVK(1)SLR	2	0.70201	3
	A0A1D8PM75	24	K	Ribosomal 60S subunit protein L30	RPL30	1	0.00206094	72.243	SGK(1)YTLGYK	2	-0.075458	1
	O43101	384	K	Centromere/microtubule-binding protein CBF5	CBF5	1	6.76666e-07	131.83	VNENTPENWK(1)K	2	0.0057564	1
	O43101	174	K	Centromere/microtubule-binding protein CBF5	CBF5	1	0.000118538	80.96	TVYDSK(1)LIEFDNK	2	1.1422	1
	O43101	388	K	Centromere/microtubule-binding protein CBF5	CBF5	1	5.35675e-12	135.95	DYK(1)DLDEQPAPPIPESK	2	1.0768	1
	A0A1D8PNF5	18	K	Translation initiation factor eIF5	TIF5	1	0.000339503	93.098	YK(1)MPPLQSK	2	0.46995	3
	A0A1D8PNF5	260	K	Translation initiation factor eIF5	TIF5	1	3.70858e-07	102.24	ELEGLSLQNNK(1)FDEFGEWLLK	3	-0.087411	1
	A0A1D8PNF5	287	K	Translation initiation factor eIF5	TIF5	1	3.08746e-07	115.33	DDLPSDVEIYK(1)R	2	-0.39456	1
	A0A1D8PSC8	90	K	Arc1p	ARC1	1	1.883e-12	136.81	VFSLASQWTSK(1)DDVAK	2	-0.1241	1
	A0A1D8PSC8	354	K	Arc1p	ARC1	1	9.83425e-05	90.05	LVNEK(1)GELCK	2	-0.37129	2
	A0A1D8PSC8	95	K	Arc1p	ARC1	1	0.00851415	73.039	DDVAK(1)YR	2	-0.79384	1
	A0A1D8PSC8	23	K	Arc1p	ARC1	1	1.19513e-05	90.966	SDSSK(1)FPELSAEQK	2	-0.86748	1
	A0A1D8PSC8	10	K	Arc1p	ARC1	1	0.00867544	52.395	FSK(1)ISLADISK	2	3.3124	1
	A0A1D8PPT5	120	K	Ribosomal 60S subunit protein L23B	RPL23A	1	0.00063929	61.477	GSAITGPVAK(1)ECADLWPR	3	2.1718	2
	A0A1D8PPT5	40	K	Ribosomal 60S subunit protein L23B	RPL23A	1	0.0103789	46.318	NLYVLAVK(1)GTGAR	2	-2.3926	1
	A0A1D8PPT5	10	K	Ribosomal 60S subunit protein L23B	RPL23A	1	2.69494e-17	185.96	SGSGASGNK(1)FR	2	0.18897	4
	A0A1D8PMV9	38	K	Threonine--tRNA ligase	THS1	1	0.0214139	52.126	IK(1)LFDELK	2	0.22661	1
	A0A1D8PMV9	221	K	Threonine--tRNA ligase	THS1	1	1.14982e-05	91.616	FISDK(1)IPDGTSTTVYR	2	-0.24674	1
	A0A1D8PMV9	201	K	Threonine--tRNA ligase	THS1	1	5.78879e-05	96.009	LEMTK(1)EQLLK	2	1.5816	1
	A0A1D8PMV9	557	K	Threonine--tRNA ligase	THS1	1	0.00363735	66.19	FELEYK(1)SDK	2	-1.0013	1
	Q5AI30	217	K	Mitochondrial 37S ribosomal protein RSM24	orf19.3022	1	7.11873e-05	81.448	FNHDEDTFQLK(1)SER	3	0.75967	1
	Q5AI30	206	K	Mitochondrial 37S ribosomal protein RSM24	orf19.3022	1	0.00453749	44.391	VLAGDK(1)FNHDEDTFQLK	3	-0.67412	1
	A0A1D8PL99	149	K	40S ribosomal protein S6	RPS6A	1	6.33377e-07	122.69	K(1)FFGLTK(1)EDDVR	2	1.206	10
	A0A1D8PL99	46	K	40S ribosomal protein S6	RPS6A	1	5.09205e-61	254.26	MGQEVEGDSVGDEFK(1)GYIFK	2	0.027524	5
	A0A1D8PL99	214	K	40S ribosomal protein S6	RPS6A	1	0.0135524	49.483	DAAAEYAQLLAK(1)R	2	1.798	1
	A0A1D8PL99	23	K	40S ribosomal protein S6	RPS6A	1	0.00213158	91.701	SIDIDDEHK(1)LR	2	-1.1098	2
	A0A1D8PL99	51	K	40S ribosomal protein S6	RPS6A	1	2.79389e-10	149.49	GYIFK(1)ITGGNDK	2	0.5945	2
	A0A1D8PL99	171	K	40S ribosomal protein S6	RPS6A	1	0.0180718	60.76	TYTK(1)APK	2	-1.1995	1
	A0A1D8PL99	14	K	40S ribosomal protein S6	RPS6A	1	3.8352e-12	122.19	LNISYPANGTQK(1)SIDIDDEHK	3	-0.84654	1
	A0A1D8PL99	143	K	40S ribosomal protein S6	RPS6A	1	0.00106745	109.01	K(1)FFGLTK(1)EDDVR	2	1.206	4
	Q5ANI8	567	K	RNA-binding ribosome biosynthesis protein	MAK21	1	0.0667188	44.925	NAK(1)FFSALLTGLNR	2	3.2852	1
	Q5ANI8	752	K	RNA-binding ribosome biosynthesis protein	MAK21	1	0.000338492	93.267	RNPK(1)FANANR	3	-0.57782	4
	A0A1D8PK40	104	K	Ribosomal protein L19	RPL19A	1	0.0258659	124.89	K(1)LLAK(1)YR	2	0.017942	2
	A0A1D8PK40	128	K	Ribosomal protein L19	RPL19A	1	0.000310593	75.509	AAK(1)GNTFK(1)HK	3	-0.52298	3
	A0A1D8PK40	67	K	Ribosomal protein L19	RPL19A	1	0.0654484	79.451	ALK(1)ESK(1)R	2	1.0446	1
	A0A1D8PK40	70	K	Ribosomal protein L19	RPL19A	1	0.0654484	79.451	ALK(1)ESK(1)R	2	1.0446	1
	A0A1D8PK40	156	K	Ribosomal protein L19	RPL19A	1	9.0357e-07	136.7	EK(1)ALK(1)EEAEAR	2	1.188	4
	A0A1D8PK40	146	K	Ribosomal protein L19	RPL19A	1	7.13325e-11	123.42	SLVEHIIAAK(1)AEALR	3	-0.7036	2
	A0A1D8PK40	108	K	Ribosomal protein L19	RPL19A	1	0.0258659	124.89	K(1)LLAK(1)YR	2	0.017942	3
	A0A1D8PK40	80	K	Ribosomal protein L19	RPL19A	1	0.0249174	71.258	HMGYGK(1)R	2	0.065837	2
	A0A1D8PK40	153	K	Ribosomal protein L19	RPL19A	1	9.0357e-07	136.7	EK(1)ALK(1)EEAEAR	2	1.188	2
	A0A1D8PK40	125	K	Ribosomal protein L19	RPL19A	1	6.50684e-10	152.54	IDK(1)HLYHNLYK(1)AAK	4	-0.8743	4
	A0A1D8PK40	19	K	Ribosomal protein L19	RPL19A	1	2.75104e-05	97.813	LAASVIGVGK(1)R	2	0.074676	1
	A0A1D8PK40	117	K	Ribosomal protein L19	RPL19A	1	9.36062e-07	117.86	IDK(1)HLYHNLYK(1)AAK	4	-0.8743	7
	A0A1D8PK40	133	K	Ribosomal protein L19	RPL19A	1	0.000310593	75.509	GNTFK(1)HK	2	-1.5183	2
	Q5AFB3	118	K	Tyrosine--tRNA ligase	TYS1	1	0.000232267	76.165	LK(1)FVVGSSYQK	2	0.25152	1
	Q5A5Q8	246	K	40S ribosomal protein S4	RPS4A	1	0.00131791	83.204	GK(1)GIK(1)LSISEER	2	2.4069	3
	Q5A5Q8	161	K	40S ribosomal protein S4	RPS4A	1	1.68487e-20	156.96	ANDTVK(1)IDLATGK(1)IDDFIK	3	0.62368	3
	Q5A5Q8	53	K	40S ribosomal protein S4	RPS4A	1	0.00442359	71.922	LK(1)YALNGR	2	-0.70964	1
	Q5A5Q8	241	K	40S ribosomal protein S4	RPS4A	1	0.00101142	78.516	PWVSLPK(1)GK	2	1.4998	1
	Q5A5Q8	234	K	40S ribosomal protein S4	RPS4A	1	2.65851e-12	133.92	LSNVFVIGTEAGK(1)PWVSLPK	3	0.48696	4
	Q5A5Q8	122	K	40S ribosomal protein S4	RPS4A	1	8.9323e-07	105.65	ISAEEAAYK(1)LGK	2	-0.75322	3
	Q5A5Q8	108	K	40S ribosomal protein S4	RPS4A	1	3.1423e-06	122.98	LVYDVK(1)GK(1)FAVHR	3	0.14033	6
	Q5A5Q8	168	K	40S ribosomal protein S4	RPS4A	1	1.68487e-20	156.96	IDLATGK(1)IDDFIK	2	0.13062	4
	Q5A5Q8	243	K	40S ribosomal protein S4	RPS4A	1	0.00131791	83.204	GK(1)GIK(1)LSISEER	2	2.4069	1
	Q5A5Q8	22	K	40S ribosomal protein S4	RPS4A	1	7.70705e-17	151.95	LAAPSHWMLDK(1)LSGTYAPR	3	0.20877	3
	Q5A5Q8	174	K	40S ribosomal protein S4	RPS4A	1	6.33034e-07	122.7	IDDFIK(1)FDTGR	2	-0.76965	4
	Q5A5Q8	106	K	40S ribosomal protein S4	RPS4A	1	3.1423e-06	99.5	LVYDVK(1)GK(1)FAVHR	3	0.14033	2
	Q5A5Q8	37	K	40S ribosomal protein S4	RPS4A	1	0.000875864	81.099	PSAGPHK(1)LR	2	3.5061	1
	A0A1D8PHY2	191	K	Mitochondrial 54S ribosomal protein YmL7/YmL5	orf19.2214	1	0.00852233	52.576	ACGAK(1)IELFDR	2	-2.3025	1
	A0A1D8PHY2	181	K	Mitochondrial 54S ribosomal protein YmL7/YmL5	orf19.2214	1	0.00155848	74.173	SNILPWK(1)VR	2	-2.1639	1
	A0A1D8PHY2	55	K	Mitochondrial 54S ribosomal protein YmL7/YmL5	orf19.2214	0.99908	0.00924066	73.386	SVK(0.999)FK(0.001)PTEISQDR	2	0.90487	2
	A0A1D8PHY2	48	K	Mitochondrial 54S ribosomal protein YmL7/YmL5	orf19.2214	1	0.000118251	89.171	ELLLPK(1)DDIR	2	0.69962	2
	Q5AAU7	246	K	Translation initiation factor eIF2 subunit alpha	SUI2	1	0.0238305	50.473	LLEK(1)AIEK	2	-0.05698	1
	Q5AAU7	97	K	Translation initiation factor eIF2 subunit alpha	SUI2	1	5.66424e-05	86.738	VVSAEDIVK(1)CDER	2	1.492	1
	Q5AAU7	80	K	Translation initiation factor eIF2 subunit alpha	SUI2	0.960416	0.00753385	49.149	VDK(0.04)EK(0.96)GYIDLSK	3	1.1083	1
	A0A1D8PDT3	42	K	Ribosomal 40S subunit protein S14B	RPS14B	1	0.00532832	73.665	VTGGMK(1)VK	2	0.4007	5
	A0A1D8PDT3	77	K	Ribosomal 40S subunit protein S14B	RPS14B	1	0.000622342	65.179	EVGITAVHIK(1)LR	3	0.3552	1
	A0A1D8PDT3	31	K	Ribosomal 40S subunit protein S14B	RPS14B	1	2.81543e-10	120.32	IFASFNDTFVHVTDLSGK(1)ETIAR	3	1.5379	1
	Q59V85	46	K	Rpl7p	RPL7	1	0.00954476	71.715	NQNK(1)FIR	2	1.5169	2
	Q5AGZ7	27	K	Ribosomal 60S subunit protein L5	RPL5	1	4.20716e-12	172.56	RQEGK(1)TDYYQR	2	-0.30105	6
	Q5AGZ7	294	K	Ribosomal 60S subunit protein L5	RPL5	1	0.00800368	57.859	IAEFK(1)AQQE	2	1.1158	2
	Q5AGZ7	259	K	Ribosomal 60S subunit protein L5	RPL5	1	0.00643671	116.73	K(1)FTK(1)EQYK	2	1.2539	4
	Q5AGZ7	164	K	Ribosomal 60S subunit protein L5	RPL5	1	2.34876e-09	116.39	VFGVLK(1)GASDGGLYVPHSPNR	3	-0.37589	2
	Q5AGZ7	266	K	Ribosomal 60S subunit protein L5	RPL5	1	0.000530823	89.301	FTK(1)EQYK(1)AESK	2	1.3971	4
	Q5AGZ7	43	K	Ribosomal 60S subunit protein L5	RPL5	1	0.00257921	118.33	AK(1)YNSPK(1)YR	2	-0.75839	3
	Q5AGZ7	262	K	Ribosomal 60S subunit protein L5	RPL5	1	0.000530823	125.57	K(1)FTK(1)EQYK	2	1.2539	8
	Q5AGZ7	5	K	Ribosomal 60S subunit protein L5	RPL5	1	0.00227391	95.352	PMQK(1)EFR	2	-2.4091	3
	Q5AGZ7	48	K	Ribosomal 60S subunit protein L5	RPL5	1	1.94072e-06	162.07	YNSPK(1)YR	2	-0.080495	8
	Q5AF73	7	K	tRNA-splicing endonuclease subunit Sen2	SEN2	1	0.00742463	74.439	NNK(1)FLNK	2	-1.3544	1
	Q5AIB8	158	K	Ribosomal 60S subunit protein L10	RPL10	1	0.000957496	93.561	YK(1)FPGQQK(1)IIISK	2	0.28951	4
	Q5AIB8	145	K	Ribosomal 60S subunit protein L10	RPL10	1	0.000158913	79.089	TK(1)DSNK(1)DVVIEGLR	2	1.6141	3
	Q5AIB8	141	K	Ribosomal 60S subunit protein L10	RPL10	1	0.00800067	68.481	TK(1)DSNK(1)DVVIEGLR	2	1.6141	1
	Q5AIB8	101	K	Ribosomal 60S subunit protein L10	RPL10	1	1.1816e-05	94.122	INK(1)MLSCAGADR	2	-1.0101	2
	Q5AIB8	164	K	Ribosomal 60S subunit protein L10	RPL10	1	0.00149992	64.441	YK(1)FPGQQK(1)IIISK	2	0.28951	2
	Q5AIB8	30	K	Ribosomal 60S subunit protein L10	RPL10	1	0.000375009	130.04	AVPDAK(1)IR	2	1.0027	4
	Q5AIB8	78	K	Ribosomal 60S subunit protein L10	RPL10	1	0.00172405	84.743	YITK(1)VSGR	2	0.72736	2
	O94150	138	K	37S ribosomal protein S9, mitochondrial	MRPS9	1	0.000294646	74.993	EIQSQK(1)FIGFDDYLEK	3	0.8206	2
	Q59QD6	384	K	Elongation factor 1-alpha 2	TEF2	1	1.93174e-05	136.02	TGK(1)K(1)LEENPK	2	-1.7712	6
	Q59QD6	170	K	Elongation factor 1-alpha 2	TEF2	1	3.99832e-09	120.84	FEEIIK(1)ETSNFVK(1)K	3	-0.15338	4
	Q59QD6	217	K	Elongation factor 1-alpha 2	TEF2	1	0.00394488	80.037	GWEK(1)ETK(1)SGK	2	-0.37506	3
	Q59QD6	328	K	Elongation factor 1-alpha 2	TEF2	1	4.23234e-05	88.075	GNVCGDSK(1)NDPPK	2	-0.0048637	1
	Q59QD6	441	K	Elongation factor 1-alpha 2	TEF2	1	0.031369	62.466	SVEK(1)SDK(1)AGK	2	0.19062	2
	Q59QD6	154	K	Elongation factor 1-alpha 2	TEF2	1	0.000189762	75.483	QLIVAVNK(1)MDSVK	2	-0.21221	1
	Q59QD6	376	K	Elongation factor 1-alpha 2	TEF2	1	3.97433e-07	145.46	FDTLVEK(1)IDR	2	0.39044	4
	Q59QD6	383	K	Elongation factor 1-alpha 2	TEF2	1	7.29589e-13	141.34	TGK(1)K(1)LEENPK	2	-1.7712	2
	Q59QD6	444	K	Elongation factor 1-alpha 2	TEF2	1	0.031369	62.466	SVEK(1)SDK(1)AGK	2	0.19062	1
	Q59QD6	30	K	Elongation factor 1-alpha 2	TEF2	1	5.477e-15	140.46	STTTGHLIYK(1)CGGIDK(1)R	3	-0.24799	6
	Q59QD6	214	K	Elongation factor 1-alpha 2	TEF2	1	0.00394488	81.32	GWEK(1)ETK(1)SGK	2	-0.37506	7
	Q59QD6	55	K	Elongation factor 1-alpha 2	TEF2	1	0.000431529	88.706	GSFK(1)YAWVLDK(1)LK	2	-0.58666	3
	Q59QD6	159	K	Elongation factor 1-alpha 2	TEF2	1	0.00883625	61.691	MDSVK(1)WDK	2	-1.1725	2
	Q59QD6	333	K	Elongation factor 1-alpha 2	TEF2	1	4.78286e-17	99.709	NDPPK(1)GCDSFNAQVIVLNHPGQISAGYSPVLDCHTAHIACK	5	-0.24197	1
	Q59QD6	210	K	Elongation factor 1-alpha 2	TEF2	1	0.000855569	44.278	TVPFVPISGWNGDNMIEPSTNCPWYK(1)GWEK	3	-2.1841	1
	Q59QD6	36	K	Elongation factor 1-alpha 2	TEF2	1	0.000404559	88.904	STTTGHLIYK(1)CGGIDK(1)R	3	-0.24799	2
	Q59QD6	64	K	Elongation factor 1-alpha 2	TEF2	1	5.62893e-18	186.81	YAWVLDK(1)LK(1)AER	2	0.89002	1
	Q59QD6	390	K	Elongation factor 1-alpha 2	TEF2	1	4.56405e-15	163.12	TGK(0.996)K(0.004)LEENPK(1)FVK	3	0.88033	30
	Q59QD6	253	K	Elongation factor 1-alpha 2	TEF2	1	3.42286e-26	168.79	LPLQDVYK(1)IGGIGTVPVGR	3	-0.028233	7
	Q59QD6	41	K	Elongation factor 1-alpha 2	TEF2	1	0.00234499	97.798	TIEK(1)FEK	2	0.18661	4
	Q59QD6	454	K	Elongation factor 1-alpha 2	TEF2	1	0.0312313	62.536	VTK(1)AAQK(1)AAK	2	-0.16991	1
	Q59QD6	20	K	Elongation factor 1-alpha 2	TEF2	1	6.22838e-11	112.34	THVNVVVIGHVDSGK(1)STTTGHLIYK	3	0.54679	3
	Q59QD6	450	K	Elongation factor 1-alpha 2	TEF2	1	0.0139252	66.087	VTK(1)AAQK(1)AAK	2	-0.16991	2
	Q59QD6	393	K	Elongation factor 1-alpha 2	TEF2	1	4.56405e-15	147.25	LEENPK(1)FVK(1)SGDAAIVK	2	-1.8921	11
	Q59QD6	178	K	Elongation factor 1-alpha 2	TEF2	1	0.01112	65.043	ETSNFVK(1)K(1)VGYNPK	2	0.15706	1
	Q59QD6	177	K	Elongation factor 1-alpha 2	TEF2	1	3.99832e-09	120.84	FEEIIK(1)ETSNFVK(1)K	3	-0.15338	6
	Q59QD6	224	K	Elongation factor 1-alpha 2	TEF2	1	7.59194e-09	102.21	VTGK(1)TLLEAIDAIEPPTRPTDK(1)PLR	3	0.63139	3
	Q59QD6	62	K	Elongation factor 1-alpha 2	TEF2	1	5.62893e-18	186.81	YAWVLDK(1)LK(1)AER	2	0.89002	7
	Q59QD6	242	K	Elongation factor 1-alpha 2	TEF2	1	1.40845e-06	94.632	VTGK(1)TLLEAIDAIEPPTRPTDK(1)PLR	3	0.63139	3
	Q5A389	7	K	Ribosomal 40S subunit protein S20	RPS20	1	0.00339853	70.256	SAPINK(1)EK	2	-0.9102	2
	Q5A389	51	K	Ribosomal 40S subunit protein S20	RPS20	1	0.00621105	63.184	NAAQYNIVK(1)K	2	0.77987	1
	Q5A389	9	K	Ribosomal 40S subunit protein S20	RPS20	1	2.95669e-14	144.88	EK(1)VEQEAEQQIHK(1)IR	3	0.20089	2
	Q5A389	20	K	Ribosomal 40S subunit protein S20	RPS20	1	2.78e-16	153.2	VEQEAEQQIHK(1)IR	3	0.21323	3
	Q5A389	60	K	Ribosomal 40S subunit protein S20	RPS20	1	0.0267669	55.902	MPTK(1)VLK	2	-1.2172	2
	Q5A389	76	K	Ribosomal 40S subunit protein S20	RPS20	1	6.21592e-08	110.1	TPNGEGSK(1)TWDAYEMR	2	1.2147	1
	Q5A389	29	K	Ribosomal 40S subunit protein S20	RPS20	1	0.0247783	44.425	ITLTSTK(1)VK	2	0.13592	1
	Q5A389	31	K	Ribosomal 40S subunit protein S20	RPS20	1	0.00651978	68.277	VK(1)QLENVSANIIR	2	-0.38579	1
	Q5A0E2	106	K	Exportin-T	LOS1	1	0.00857616	74.2	NK(1)FAQILAK	2	0.87758	1
	A0A1D8PU46	163	K	snoRNP complex protein	SIK1	1	0.00137543	130.04	VK(1)FSVQK	2	0.68694	2
	A0A1D8PU46	412	K	snoRNP complex protein	SIK1	1	0.0191609	52.576	LK(1)FYDTGSAPMK	2	0.53497	1
	A0A1D8PU46	139	K	snoRNP complex protein	SIK1	1	2.19972e-12	164.11	LFK(1)DLQEGDIER	2	0.40413	2
	A0A1D8PU46	43	K	snoRNP complex protein	SIK1	1	5.36959e-23	189.09	EVQEAANDLSK(1)FSK	2	1.3455	2
	A0A1D8PI73	740	K	Translation initiation factor eIF4G	TIF4631	1	0.00435991	63.415	HEK(1)DAATIK	2	-0.69564	1
	A0A1D8PI73	573	K	Translation initiation factor eIF4G	TIF4631	1	0.000110157	82.925	GGLPNK(1)FTGGLPAR	2	1.0039	1
	A0A1D8PI73	921	K	Translation initiation factor eIF4G	TIF4631	1	2.83459e-05	89.624	IVFDYIEK(1)VLEGVK	2	-0.28517	1
	A0A1D8PMT8	206	K	Mitochondrial 54S ribosomal protein MRPL1	orf19.5698	1	0.00344838	84.244	SFQIK(1)QK	2	0.078526	1
	A0A1D8PMT8	47	K	Mitochondrial 54S ribosomal protein MRPL1	orf19.5698	1	8.88877e-05	65.184	QELK(1)FNALDNPIDHPLHMPIAK	4	0.41262	1
	Q5AD59	12	K	Methylthioribose-1-phosphate isomerase	MRI1	1	0.0168203	50.194	TLQAIK(1)FDR	2	1.1619	1
	A0A1D8PG16	42	K	Ribosomal 60S subunit protein L38	RPL38	1	0.0285296	98.009	FK(1)QTK(1)FK	2	-0.81223	1
	A0A1D8PG16	21	K	Ribosomal 60S subunit protein L38	RPL38	1	0.0169203	50.108	SDIK(1)SAIVK	2	0.58706	1
	A0A1D8PG16	39	K	Ribosomal 60S subunit protein L38	RPL38	1	0.0285296	98.009	FK(1)QTK(1)FK	2	-0.81223	1
	A0A1D8PG16	26	K	Ribosomal 60S subunit protein L38	RPL38	1	0.0172162	49.85	SAIVK(1)VNAK	2	-0.85113	1
	A0A1D8PPS1	74	K	Ribosomal 60S subunit protein L25	RPL25	1	0.000153697	86.944	IIVAPIATETAMK(1)K	2	0.14141	1
	A0A1D8PPS1	6	K	Ribosomal 60S subunit protein L25	RPL25	1	0.0254888	60.161	APTTK(1)ASAAK(1)K	2	1.8939	1
	A0A1D8PPS1	11	K	Ribosomal 60S subunit protein L25	RPL25	1	0.0254888	60.161	APTTK(1)ASAAK(1)K	2	1.8939	1
	A0A1D8PPS1	61	K	Ribosomal 60S subunit protein L25	RPL25	1	0.000322359	70.837	LDAHK(1)IIVAPIATETAMK	3	0.49564	1
	A0A1D8PPS1	100	K	Ribosomal 60S subunit protein L25	RPL25	1	0.000106702	83.395	SAVK(1)ELYDVDALYVNTLIR	2	-0.7993	1
	A0A1D8PPS1	96	K	Ribosomal 60S subunit protein L25	RPL25	1	0.0216725	51.949	HQIK(1)SAVK	2	0.51324	1
	Q5AK62	591	K	Virulence protein SSD1	SSD1	1	4.43539e-05	85.554	DFVENHEK(1)YADR	3	-0.22312	1
	Q5AK62	565	K	Virulence protein SSD1	SSD1	1	0.00250149	70.552	IVWFK(1)PTDK	2	0.72465	1
	Q5AK62	1093	K	Virulence protein SSD1	SSD1	1	0.0132531	57.708	AEFDK(1)NER	2	-1.5803	1
	A0A1D8PTI7	22	K	40S ribosomal protein S27	RPS27	1	0.00211344	72.042	LK(1)TLVQQPR	2	-0.60469	1
	A0A1D8PTI7	72	K	40S ribosomal protein S27	RPS27	1	0.000309951	80.706	AK(1)LTEGCSFR	2	0.95391	1
	A0A1D8PTI7	17	K	40S ribosomal protein S27	RPS27	1	6.22295e-05	72.568	VLVQDLLHPSPATEAK(1)QHK(1)LK	4	0.33294	1
	A0A1D8PTI7	20	K	40S ribosomal protein S27	RPS27	1	6.22295e-05	72.568	VLVQDLLHPSPATEAK(1)QHK(1)LK	4	0.33294	1
	A0A1D8PMA5	813	K	mRNA-binding protein	PUF3	1	0.000409143	76.326	HK(1)FASNVIEK	3	0.70212	2
	A0A1D8PK22	108	K	Ribosomal 40S subunit protein S15	RPS15	1	4.48909e-09	100.7	VFNTVEIK(1)PEMVGHYLGEFSITYTPVR	3	1.5273	1
	A0A1D8PK22	9	K	Ribosomal 40S subunit protein S15	RPS15	1	0.00900508	86.136	VDATAPK(1)K(1)R	2	3.1846	2
	A0A1D8PK22	58	K	Ribosomal 40S subunit protein S15	RPS15	1	0.0034345	102.51	PMGLIK(1)K(1)LR	2	0.10324	3
	A0A1D8PK22	8	K	Ribosomal 40S subunit protein S15	RPS15	1	0.00900508	86.136	VDATAPK(1)K(1)R	2	3.1846	3
	A0A1D8PK22	137	K	Ribosomal 40S subunit protein S15	RPS15	1	3.7055e-08	121.02	AGNASSK(1)FMPLR	2	-0.23123	4
	A0A1D8PK22	52	K	Ribosomal 40S subunit protein S15	RPS15	1	0.0106075	67.999	GLDSK(1)PMGLIK(1)K	2	1.2986	1
	A0A1D8PK22	59	K	Ribosomal 40S subunit protein S15	RPS15	1	0.0034345	102.51	PMGLIK(1)K(1)LR	2	0.10324	1
	A0A1D8PK22	77	K	Ribosomal 40S subunit protein S15	RPS15	1	0.000645197	75.696	PAVVK(1)THLR	3	-0.48993	1
	A0A1D8PK22	18	K	Ribosomal 40S subunit protein S15	RPS15	1	0.000409008	76.332	QFSFK(1)GVDLK	2	0.2186	2
	A0A1D8PK22	23	K	Ribosomal 40S subunit protein S15	RPS15	1	0.000640253	70.058	GVDLK(1)DLVEMPTEEFTK	2	-1.133	2
	A0A1D8PK22	13	K	Ribosomal 40S subunit protein S15	RPS15	1	0.000928983	97.635	TFK(1)QFSFK	2	0.46294	2
	A0A1D8PDL6	238	K	Ribosomal 60S subunit protein L7A	orf19.2478.1	1	0.0193805	52.463	EQFINALVK(1)QMN	2	1.2431	1
	A0A1D8PDL6	6	K	Ribosomal 60S subunit protein L7A	orf19.2478.1	1	9.39391e-05	77.597	ATTLK(1)PETLQK(1)K	2	0.80042	1
	A0A1D8PDL6	68	K	Ribosomal 60S subunit protein L7A	orf19.2478.1	1	1.97403e-06	103.77	DAK(1)ASNSYYVDAQPK	2	-1.8036	1
	A0A1D8PDL6	51	K	Ribosomal 60S subunit protein L7A	orf19.2478.1	1	6.8375e-06	96.059	AAAYQK(1)EYTEAER	2	0.27768	1
	A0A1D8PDL6	12	K	Ribosomal 60S subunit protein L7A	orf19.2478.1	1	4.49101e-06	96.551	ATTLK(1)PETLQK(1)K	2	0.80042	2
	A0A1D8PDL6	153	K	Ribosomal 60S subunit protein L7A	orf19.2478.1	1	0.00248016	89.903	GFGK(1)VNK	2	0.55457	1
	A0A1D8PDL6	92	K	Ribosomal 60S subunit protein L7A	orf19.2478.1	1	0.0264939	64.927	GINK(1)IPPK(1)PR	2	0.61808	1
	A0A1D8PDL6	216	K	Ribosomal 60S subunit protein L7A	orf19.2478.1	1	5.31728e-15	153.09	K(1)FQHFIQGGDTGNR	2	0.03293	5
	A0A1D8PDL6	19	K	Ribosomal 60S subunit protein L7A	orf19.2478.1	1	0.0111956	55.084	AQQK(1)TAEER	2	0.59663	1
	A0A1D8PDL6	96	K	Ribosomal 60S subunit protein L7A	orf19.2478.1	1	0.0264939	64.927	GINK(1)IPPK(1)PR	2	0.61808	1
	Q5AML1	721	K	Eukaryotic translation initiation factor 3 subunit C	NIP1	1	0.000237219	75.819	TYIFTYK(1)SVFK	2	-0.46698	1
	Q5AML1	269	K	Eukaryotic translation initiation factor 3 subunit C	NIP1	1	1.15311e-10	123.76	NIDK(1)LEQIATLEK	2	0.38129	1
	Q5AML1	149	K	Eukaryotic translation initiation factor 3 subunit C	NIP1	1	7.7762e-08	108.23	CNQTNLGTPK(1)FYIK	2	2.6235	1
	Q5AML1	646	K	Eukaryotic translation initiation factor 3 subunit C	NIP1	1	0.00184758	74.464	SK(1)LDFHDR	3	-0.10334	2
	Q5AML1	692	K	Eukaryotic translation initiation factor 3 subunit C	NIP1	1	0.0016024	68.485	IWK(1)LFPDNDK	2	0.41224	2
	Q5AML1	582	K	Eukaryotic translation initiation factor 3 subunit C	NIP1	1	1.69511e-15	138.03	ELLGQGFNSK(1)FPNQATVLER	2	1.2655	2
	Q5AML1	176	K	Eukaryotic translation initiation factor 3 subunit C	NIP1	1	0.000885334	103.87	TLK(1)ADEAR	2	-0.37341	2
	A0A1D8PHH4	42	K	Ribosomal 60S subunit protein L33A	orf19.6882.1	1	0.00267642	82.75	DAK(1)FYLGK(1)R	2	0.45143	7
	A0A1D8PHH4	70	K	Ribosomal 60S subunit protein L33A	orf19.6882.1	1	0.00199772	82.426	VIWGK(1)VTR	2	1.2755	2
	A0A1D8PHH4	12	K	Ribosomal 60S subunit protein L33A	orf19.6882.1	1	0.0130332	57.859	GK(1)HISYQR	2	-2.0075	1
	A0A1D8PHH4	47	K	Ribosomal 60S subunit protein L33A	orf19.6882.1	1	0.00957613	82.75	DAK(1)FYLGK(1)R	2	0.45143	2
	A0A1D8PCG7	38	K	40S ribosomal protein S21	RPS21B	1	4.62366e-28	189.87	DHASVQISIAK(1)VDEDGR	2	0.72015	7
	A0A1D8PCG7	27	K	40S ribosomal protein S21	RPS21B	1	0.000798756	64.377	AK(1)DHASVQISIAK(1)VDEDGR	3	0.30066	1
	A0A1D8PCG7	80	K	40S ribosomal protein S21	RPS21B	1	0.00872988	44.539	LAQQDGLLK(1)NVWSYSR	2	-0.48536	1
	A0A1D8PCG7	5	K	40S ribosomal protein S21	RPS21B	1	4.62648e-08	108.66	MENDK(1)GQLVELYVPR	3	-0.63621	2
	Q5A782	276	K	Translation initiation factor eIF5B	FUN12	1	6.2428e-05	94.692	TEEGDAPK(1)PK	2	-0.62637	1
	Q5A782	476	K	Translation initiation factor eIF5B	FUN12	1	0.020148	47.302	TAVMAK(1)YEK	2	0.67355	1
	Q5A782	832	K	Translation initiation factor eIF5B	FUN12	1	3.39125e-15	152.07	VDK(1)EAEQYADEQNIK	2	-0.4706	1
	Q5A782	554	K	Translation initiation factor eIF5B	FUN12	1	9.38341e-08	106.58	LYDWK(1)EIPNNSFR	2	-1.744	3
	Q5A782	804	K	Translation initiation factor eIF5B	FUN12	1	0.000601631	75.102	IPVMSIGLGPVYK(1)R	2	-2.973	1
	Q59UF7	424	K	Aspartate--tRNA ligase	DPS1-1	1	1.13301e-05	97.439	LHFK(1)EGIAMLR	2	0.016568	2
	Q59UF7	458	K	Aspartate--tRNA ligase	DPS1-1	1	0.0528576	49.298	EK(1)YDTDFYILDK	2	-2.0125	1
	Q59UF7	511	K	Aspartate--tRNA ligase	DPS1-1	1	0.00886562	53.013	IHDPK(1)LLTQR	2	-0.64922	2
	Q59UF7	435	K	Aspartate--tRNA ligase	DPS1-1	1	3.78458e-26	172.56	EAGK(1)EVDDFEDLSTENEK	2	-0.30394	1
	Q59UF7	163	K	Aspartate--tRNA ligase	DPS1-1	1	8.01003e-05	85.536	TNK(1)DTDATAVSK	2	-0.0044694	1
	Q59UF7	453	K	Aspartate--tRNA ligase	DPS1-1	1	0.0510083	43.814	LLGK(1)LVR	2	-0.36185	1
	Q59UF7	77	K	Aspartate--tRNA ligase	DPS1-1	1	0.00765916	64.42	EAQLAK(1)EK	2	0.56905	1
	Q59UF7	116	K	Aspartate--tRNA ligase	DPS1-1	1	3.12984e-08	111.01	ILFK(1)DLSVANDGETVTFR	3	-0.56008	2
	Q59UF7	411	K	Aspartate--tRNA ligase	DPS1-1	1	0.000309687	73.346	QFPVEEFK(1)IPK	2	0.75971	2
	Q59UF7	195	K	Aspartate--tRNA ligase	DPS1-1	1	0.0341424	55.531	VAK(1)VEEK	2	1.1401	1
	A0A1D8PCJ1	142	K	Mitochondrial 54S ribosomal protein YmL41	MRP20	1	0.00625289	54.023	HTPYQAK(1)FLVPK	2	-1.1105	1
	A0A1D8PCJ1	262	K	Mitochondrial 54S ribosomal protein YmL41	MRP20	1	0.00487911	81.297	FVSEK(1)FK	2	-0.11274	1
	Q5AI86	329	K	Eukaryotic translation initiation factor 3 subunit I	TIF34	1	0.000676874	61.127	VHTFDK(1)SYQDFLFDAER	3	-2.4707	1
	Q5AI86	80	K	Eukaryotic translation initiation factor 3 subunit I	TIF34	1	9.09985e-27	176.11	LWK(1)VENGQCVYTWDSPSPVR	2	-0.48879	1
	Q5AI86	285	K	Eukaryotic translation initiation factor 3 subunit I	TIF34	1	9.70769e-08	117.03	FYHK(1)IFEEEIGR	2	0.069896	2
	Q5AI86	277	K	Eukaryotic translation initiation factor 3 subunit I	TIF34	1	7.44903e-35	214.18	NVTTTAESQGK(1)FEAR	2	0.022744	2
	Q59LS1	384	K	Ribosomal 60S subunit protein L3	RPL3	1	0.000610111	110.76	HAFMGTLK(1)K	2	-2.9707	1
	Q59LS1	120	K	Ribosomal 60S subunit protein L3	RPL3	1	0.00742463	74.439	FYK(1)NWYK	2	1.0993	2
	Q59LS1	142	K	Ribosomal 60S subunit protein L3	RPL3	1	2.79993e-11	133.16	YATDAK(1)QVETELAR	2	0.32345	3
	Q59LS1	281	K	Ribosomal 60S subunit protein L3	RPL3	1	0.000261346	88.819	TSINHK(1)VYR	2	0.69847	4
	Q59LS1	136	K	Ribosomal 60S subunit protein L3	RPL3	1	0.000131739	88.576	YSGK(1)YATDAK	2	-0.49154	2
	Q59LS1	132	K	Ribosomal 60S subunit protein L3	RPL3	1	0.020331	52.867	AFTK(1)YSGK	2	-0.13624	1
	Q59LS1	66	K	Ribosomal 60S subunit protein L3	RPL3	1	0.000452629	72.531	DLDRPGSK(1)MHK	3	0.15017	1
	Q59LS1	357	K	Ribosomal 60S subunit protein L3	RPL3	1	2.51911e-08	145.41	VNLK(1)WIDTASR	2	-0.72925	2
	Q59LS1	196	K	Ribosomal 60S subunit protein L3	RPL3	1	5.03925e-05	98.182	VDWAK(1)EHFEK	2	0.032948	3
	Q5A6S3	249	K	Translation initiation factor eIF2B subunit gamma	GCD1	1	0.000446241	75.566	DK(1)FTESYFEK	2	-0.22874	1
	Q59R20	27	K	Proline--tRNA ligase	orf19.6701	1	0.00352102	57.785	ALPTK(1)SLIFK	2	0.032968	5
	Q59R20	181	K	Proline--tRNA ligase	orf19.6701	0.99905	0.0016161	96.059	K(0.001)DDAK(0.999)LEDAK	2	0.27673	1
	Q59R20	601	K	Proline--tRNA ligase	orf19.6701	1	0.0051767	80.229	VK(1)VDEWK	2	0.63506	1
	Q59R20	99	K	Proline--tRNA ligase	orf19.6701	1	0.0482573	44.692	ELAGK(1)IK	2	1.6386	1
	Q59R20	568	K	Proline--tRNA ligase	orf19.6701	1	7.02327e-08	109.55	YTVK(1)LDELDTEVPK	2	0.81453	2
	Q59R20	536	K	Proline--tRNA ligase	orf19.6701	1	1.22676e-07	115.33	FADWELK(1)GVPLR	2	-0.56435	2
	Q59R20	72	K	Proline--tRNA ligase	orf19.6701	1	0.000149301	79.875	LAK(1)DDLVEEFFK	2	-0.46082	1
	Q59R20	101	K	Proline--tRNA ligase	orf19.6701	1	0.00171409	62.528	IK(1)IVIDDNVLK	2	0.64306	1
	Q59R20	66	K	Proline--tRNA ligase	orf19.6701	1	0.00514234	70.256	SAGVK(1)EPR	2	-0.47052	1
	A0A1D8PP21	67	K	Methionine--tRNA ligase	MES1	1	0.000497058	70.889	YLAK(1)DFTTTEAIK	2	1.4796	1
	A0A1D8PP21	330	K	Methionine--tRNA ligase	MES1	1	3.5846e-08	115.1	FVEGTCPK(1)CDYEDAR	2	-0.67384	1
	A0A1D8PP21	102	K	Methionine--tRNA ligase	MES1	1	0.00116281	71.425	ITDLPK(1)FAK	2	0.2599	2
	A0A1D8PP21	183	K	Methionine--tRNA ligase	MES1	1	0.00532832	69.825	ILPK(1)SDER	2	0.89193	1
	A0A1D8PP21	299	K	Methionine--tRNA ligase	MES1	1	0.0130033	43.477	LHNK(1)GYLEEK	3	-1.0432	1
	A0A1D8PP21	394	K	Methionine--tRNA ligase	MES1	1	0.00992344	60.968	EWVLDSSAK(1)GAWSR	2	1.7826	1
	A0A1D8PP21	521	K	Methionine--tRNA ligase	MES1	1	0.000250496	69.61	LHHLSTTEYLQYENGK(1)FSK	3	-2.0707	2
	A0A1D8PP21	587	K	Methionine--tRNA ligase	MES1	1	0.00278752	75.738	IVK(1)FVIAK	2	-0.14744	1
	Q5A798	226	K	Mitochondrial 54S ribosomal protein YmL3	MRPL3	1	0.000460466	72.731	SDK(1)FYNNNGNYK	2	0.068156	1
	Q5A798	299	K	Mitochondrial 54S ribosomal protein YmL3	MRPL3	1	5.97274e-05	85.672	KIPLDQMFEFK(1)R	3	0.53896	1
	Q5A798	82	K	Mitochondrial 54S ribosomal protein YmL3	MRPL3	1	2.09824e-06	96.391	TTYESIDDYGSYK(1)HNIFTHR	3	0.37035	2
	A0A1D8PDX5	119	K	Isoleucine biosynthesis protein	MMD1	1	6.87116e-08	107.17	VYAK(1)YFSEHK(1)PAR	3	1.7834	4
	A0A1D8PDX5	125	K	Isoleucine biosynthesis protein	MMD1	1	0.000293777	71.879	YFSEHK(1)PAR	3	-3.4229	2
	A0A1D8PGY0	35	K	Ribosomal 60S subunit protein L21A	RPL21A	1	0.000131552	83.182	VYK(1)VGDIVDIK	2	-0.64023	3
	A0A1D8PGY0	32	K	Ribosomal 60S subunit protein L21A	RPL21A	1	4.16487e-08	108.72	HGAIPLSTYLK(1)VYK	2	0.02337	3
	A0A1D8PGY0	60	K	Ribosomal 60S subunit protein L21A	RPL21A	1	2.99141e-13	142.55	YYHGK(1)TGIVYNVTK	2	-0.05227	3
	A0A1D8PGY0	78	K	Ribosomal 60S subunit protein L21A	RPL21A	1	4.30454e-06	100.22	SSVGVIINK(1)VVGNR	2	-0.33843	1
	A0A1D8PGY0	55	K	Ribosomal 60S subunit protein L21A	RPL21A	1	0.00983769	53.124	GMPHK(1)YYHGK	2	0.18867	1
	Q59Z25	149	K	Mitochondrial nucleoid protein	orf19.2275	1	0.0615146	52.172	FVESAPK(1)VLK(1)ENVAK	2	2.0126	1
	Q59Z25	159	K	Mitochondrial nucleoid protein	orf19.2275	1	0.0131897	67.032	EDAEK(1)IK	2	-0.34302	1
	Q59Z25	154	K	Mitochondrial nucleoid protein	orf19.2275	1	0.00222239	64.688	ENVAK(1)EDAEK	2	2.0411	1
	Q59Z25	139	K	Mitochondrial nucleoid protein	orf19.2275	1	0.00234162	97.431	K(1)FVESAPK	2	-0.00042191	1
	Q59Z25	117	K	Mitochondrial nucleoid protein	orf19.2275	1	0.0109306	55.314	LESFDAK(1)SK	2	-1.0118	1
	Q59Z25	146	K	Mitochondrial nucleoid protein	orf19.2275	1	0.0335499	52.172	FVESAPK(1)VLK(1)ENVAK	2	2.0126	2
	Q5A5P8	31	K	Tif11p	TIF11	1	9.22805e-06	94.569	ELIYK(1)EEGQEYAQITK	2	0.76439	1
	Q5A5P8	96	K	Tif11p	TIF11	1	3.46127e-06	96.379	DFQDDQCDVVHK(1)YNSDEAR	3	-0.030853	1
	P87206	281	K	ATP-dependent RNA helicase eIF4A	TIF1	1	0.00119443	75.571	VEFLTNK(1)LR	2	2.4655	1
	P87206	274	K	ATP-dependent RNA helicase eIF4A	TIF1	1	0.00879138	57.174	SK(1)VEFLTNK	2	2.1995	1
	P87206	162	K	ATP-dependent RNA helicase eIF4A	TIF1	1	0.0235497	133.68	RYFK(1)TDK	2	-0.28646	1
	P87206	167	K	ATP-dependent RNA helicase eIF4A	TIF1	1	0.00040671	73.688	VK(1)MFILDEADEMLSSGFK	2	-2.0817	4
	O94083	69	K	Eukaryotic translation initiation factor 5A	ANB1	1	1.84936e-10	121.77	K(1)LEDLSPSTHNMEVPNVSR	3	-0.23501	2
	O94083	123	K	Eukaryotic translation initiation factor 5A	ANB1	1	1.09032e-32	185.33	VPEGELGDK(1)LQSEFDEGK	3	-3.1872	6
	O94083	151	K	Eukaryotic translation initiation factor 5A	ANB1	1	3.45635e-05	70.994	DLIVTIISAMGEEAAISYK(1)EAPK	3	1.6195	1
	O94083	68	K	Eukaryotic translation initiation factor 5A	ANB1	1	0.00858968	46.378	VHLVAIDIFTGK(1)K	3	-0.11069	1
	O94083	114	K	Eukaryotic translation initiation factor 5A	ANB1	1	0.000561835	69.92	DDVK(1)VPEGELGDK	2	-1.273	3
	A0A1D8PEV4	24	K	Ribosomal 60S subunit protein L42A	RPL42	0.993498	0.0215351	41.684	K(0.007)HTQHK(0.993)VTQYK	3	-0.12572	1
	A0A1D8PEV4	78	K	Ribosomal 60S subunit protein L42A	RPL42	1	0.0011287	76.282	LECVVCK(1)TK	2	0.22397	2
	A0A1D8PEV4	29	K	Ribosomal 60S subunit protein L42A	RPL42	1	0.0145659	56.81	VTQYK(1)AGK	2	0.055999	2
	Q5ADU2	98	K	Lysine--tRNA ligase	KRS1	1	0.000264127	64.26	NNADPSAFNPYPHK(1)FNVTTK	3	0.20733	1
	Q5ADU2	412	K	Lysine--tRNA ligase	KRS1	1	1.37863e-13	136.46	VYNVK(1)FPAGDQLHTAETGEFLK(1)K	3	1.9012	4
	Q5ADU2	310	K	Lysine--tRNA ligase	KRS1	1	0.000142372	78.674	IAPELFLK(1)ELVVGGMDR	3	-0.81134	4
	Q5ADU2	386	K	Lysine--tRNA ligase	KRS1	1	0.00153852	55.851	YHPEGPSGK(1)EMTLDFSR	3	-1.3228	1
	Q5ADU2	429	K	Lysine--tRNA ligase	KRS1	1	2.45061e-08	113.88	VYNVK(1)FPAGDQLHTAETGEFLK(1)K	3	1.9012	2
	Q5ADU2	143	K	Lysine--tRNA ligase	KRS1	1	0.00217377	91.906	LK(1)FYVLK	1	0.32964	3
	Q5A199	27	K	Translation machinery-associated protein 20	orf19.2920	1	1.47525e-06	99.409	SK(1)FVGVYPDIEQGIDNLIPK	2	-3.8287	2
	Q5A199	90	K	Translation machinery-associated protein 20	orf19.2920	1	0.00257551	57.164	TVHK(1)YPECFPR	3	-0.67031	1
	A0A1D8PN62	319	K	Pseudouridine synthase	PUS4	1	0.000427868	69.92	NVFK(1)FEDFEK	2	0.49105	2
	A0A1D8PN62	17	K	Pseudouridine synthase	PUS4	1	0.0197384	52.5	PSGITSAK(1)FIER	2	0.96494	1
	A0A1D8PN62	325	K	Pseudouridine synthase	PUS4	1	0.000246727	109.66	FEDFEK(1)DER	2	-0.66761	1
	Q9HFQ7	52	K	60S acidic ribosomal protein P1-A	RPP1A	1	0.00601887	68.224	ALEGK(1)DLK	2	0.24383	3
	A0A1D8PJ43	562	K	GTPase	BMS1	1	0.00258511	62.466	LIYLK(1)DIDAK	2	0.0027049	1
	Q5A7K0	83	K	40S ribosomal protein S24	RPS24	1	7.87663e-13	131.33	TQFGGGK(1)STGFGLIYQSVADAK(1)R	3	0.42359	1
	Q5A7K0	102	K	40S ribosomal protein S24	RPS24	1	0.00305937	88.101	YGLAEK(1)VEK(1)ASR	2	0.010149	1
	Q5A7K0	68	K	40S ribosomal protein S24	RPS24	1	7.87663e-13	131.33	TQFGGGK(1)STGFGLIYQSVADAK(1)R	3	0.42359	1
	Q5A7K0	52	K	40S ribosomal protein S24	RPS24	1	2.22066e-07	108.72	AEK(1)DAVSVFGFR	2	-0.046004	2
	Q5A7K0	99	K	40S ribosomal protein S24	RPS24	1	0.000288239	101.65	YGLAEK(1)VEK(1)ASR	2	0.010149	3
	Q5A7K0	116	K	40S ribosomal protein S24	RPS24	1	0.0291626	70.929	DK(1)K(1)IFGTQR	2	0.047622	1
	Q5A7K0	49	K	40S ribosomal protein S24	RPS24	1	0.000163639	95.417	LAEIYK(1)AEK	2	-0.36012	4
	Q5A7K0	37	K	40S ribosomal protein S24	RPS24	1	0.00072367	83.998	ANVSK(1)DELR	2	-0.14623	2
	Q5A7K0	117	K	40S ribosomal protein S24	RPS24	1	0.0291626	70.929	DK(1)K(1)IFGTQR	2	0.047622	1
	Q5A7K0	43	K	40S ribosomal protein S24	RPS24	1	0.000163639	95.417	EK(1)LAEIYK(1)AEK	2	0.94737	3
	Q5A109	149	K	Ubiquitin-ribosomal 40S subunit protein S31 fusion protein	UBI3	1	2.89725e-24	180.74	LAVLTYYK(1)VDNEGNVER	2	-0.32423	6
	Q5A109	53	K	Ubiquitin-ribosomal 40S subunit protein S31 fusion protein	UBI3	1	3.59443e-09	113.49	TLTGK(1)TITLEVESSDTIDNVK	3	-1.155	1
	Q5A109	90	K	Ubiquitin-ribosomal 40S subunit protein S31 fusion protein	UBI3	1	6.49915e-10	145.23	LIFAGK(1)QLEDGR	2	0.62691	9
	Q5A109	71	K	Ubiquitin-ribosomal 40S subunit protein S31 fusion protein	UBI3	1	2.5095e-20	183.23	SK(1)IQDK(1)EGIPPDQQR	3	-0.028064	6
	Q5A109	75	K	Ubiquitin-ribosomal 40S subunit protein S31 fusion protein	UBI3	1	2.5095e-20	183.23	SK(1)IQDK(1)EGIPPDQQR	3	-0.028064	9
	Q5A109	48	K	Ubiquitin-ribosomal 40S subunit protein S31 fusion protein	UBI3	1	7.33958e-07	120.86	MQIFVK(1)TLTGK	2	-0.43947	4
	Q5A109	69	K	Ubiquitin-ribosomal 40S subunit protein S31 fusion protein	UBI3	1	1.14403e-26	180.1	TITLEVESSDTIDNVK(1)SK	2	1.8455	1
	Q5A109	141	K	Ubiquitin-ribosomal 40S subunit protein S31 fusion protein	UBI3	1	2.04202e-05	108.35	HK(1)LAVLTYYK(1)VDNEGNVER	3	0.49763	2
	Q5A109	105	K	Ubiquitin-ribosomal 40S subunit protein S31 fusion protein	UBI3	1	6.41174e-06	93.226	TLSDYNIQK(1)ESTLHLVLR	3	0.4336	1
	A0A1D8PFE1	6	K	Csi2p	CSI2	1	0.00288818	58.829	SAIYK(1)ALQSK	2	0.079419	1
	A0A1D8PFE1	59	K	Csi2p	CSI2	0.999723	0.0412502	57.267	KEPK(1)FDSK	2	-0.77789	1
	A0A1D8PFE1	145	K	Csi2p	CSI2	1	0.00673378	46.159	SFLENDHYK(1)LLK	3	-0.2482	1
	A0A1D8PFE1	136	K	Csi2p	CSI2	1	9.74991e-05	80.387	PILSFDK(1)SFLENDHYK	3	-0.56265	1
	Q5AL46	209	K	Cysteine--tRNA ligase	orf19.4931	1	4.52423e-05	86.539	LAHESIYETK(1)DISLEK	3	0.37561	1
	Q5AL46	215	K	Cysteine--tRNA ligase	orf19.4931	1	7.81742e-06	96.756	DISLEK(1)FLDSIK	2	2.3776	1
	Q5AL46	353	K	Cysteine--tRNA ligase	orf19.4931	1	0.00673512	53.377	ASK(1)PGEPAWDSK	2	-0.01027	2
	Q5AL46	771	K	Cysteine--tRNA ligase	orf19.4931	1	0.0179663	60.895	LYK(1)EYLK	2	2.7196	1
	Q59QH0	674	K	Nucleolar protein 9	NOP9	0.999689	0.0628128	43.297	KPIELK(1)MER	3	-1.3175	1
	P40910	152	K	40S ribosomal protein S1	RPS1	1	4.94473e-05	104.24	K(1)TTYAQSSK(1)LR	2	-1.9083	1
	P40910	27	K	40S ribosomal protein S1	RPS1	1	0.00693096	88.921	K(1)DWFDIK	2	0.37266	1
	P40910	240	K	40S ribosomal protein S1	RPS1	1	0.000530075	58.479	FDLGSLLALHGEGSTEEK(1)GK	3	-0.63714	1
	P40910	33	K	40S ribosomal protein S1	RPS1	1	2.47848e-15	164.41	KDWFDIK(1)APTTFENR	2	2.6803	1
	P40910	160	K	40S ribosomal protein S1	RPS1	1	1.49363e-05	115.7	TTYAQSSK(1)LR	2	0.18991	4
	P40910	249	K	40S ribosomal protein S1	RPS1	1	0.000126996	80.17	VSSGFK(1)DVVLESV	2	-0.61055	4
	P40910	167	K	40S ribosomal protein S1	RPS1	1	6.091e-07	163.9	K(1)MIEIMQR	2	-1.0034	1
	P40910	109	K	40S ribosomal protein S1	RPS1	1	1.39744e-08	117.18	NLLTNFHGLDFTSDK(1)LR	2	0.54575	4
	P40910	144	K	40S ribosomal protein S1	RPS1	1	0.0513071	52.579	VFAIAFTK(1)R	2	0.51444	1
	P40910	62	K	40S ribosomal protein S1	RPS1	1	0.00101142	78.516	NAADGLK(1)GR	2	-0.12401	1
	P40910	55	K	40S ribosomal protein S1	RPS1	1	0.000195781	76.073	STGLK(1)NAADGLK	2	-1.1082	1
	P40910	222	K	40S ribosomal protein S1	RPS1	1	4.06175e-27	168.81	QPK(1)FDLGSLLALHGEGSTEEK	2	-0.11917	4
	A0A1D8PSR2	280	K	tRNA (Cytosine-5-)-methyltransferase	CAALFM_CR04300WA	1	0.000231125	113.62	NLNVWK(1)DFR	2	-0.39222	2
	A0A1D8PSR2	256	K	tRNA (Cytosine-5-)-methyltransferase	CAALFM_CR04300WA	1	3.96728e-13	167.3	LNNSSQDLK(1)FDR	2	0.077409	1
	A0A1D8PS12	1007	K	Leucine--tRNA ligase	CDC60	1	9.24529e-07	107.06	GMPYIHQIK(1)TR	2	-1.0087	4
	A0A1D8PS12	981	K	Leucine--tRNA ligase	CDC60	1	3.16369e-20	181.26	ELFEQNK(1)LDDNNVIR	2	-0.10756	1
	A0A1D8PS12	155	K	Leucine--tRNA ligase	CDC60	1	0.00103339	85.672	REDVTK(1)FSSK	2	0.92187	2
	A0A1D8PS12	786	K	Leucine--tRNA ligase	CDC60	1	4.39633e-08	114.7	LTTLK(1)DWCEEEVK	2	-2.2967	1
	A0A1D8PS12	259	K	Leucine--tRNA ligase	CDC60	1	2.05889e-12	136.34	YTIYSEK(1)DGQACLDHDR	3	-1.2941	1
	A0A1D8PS12	669	K	Leucine--tRNA ligase	CDC60	1	0.00016697	97.767	RDDVETDIPK(1)EQLK	2	-0.45949	2
	A0A1D8PS12	129	K	Leucine--tRNA ligase	CDC60	1	1.82347e-14	126.32	EVELFGSDFSK(1)APADDEDAEESQQPAK	3	0.40122	1
	A0A1D8PS12	299	K	Leucine--tRNA ligase	CDC60	1	1.36214e-05	98.582	LTDVAPQAQELFK(1)K	2	-1.2461	1
	A0A1D8PS12	505	K	Leucine--tRNA ligase	CDC60	0.958497	0.000615617	68.676	YK(0.041)GDK(0.958)VEDAKPK	3	-0.4711	1
	A0A1D8PS12	483	K	Leucine--tRNA ligase	CDC60	1	1.74577e-13	146.77	DSVQLANAK(1)ELAYK	2	0.098732	1
	A0A1D8PS12	284	K	Leucine--tRNA ligase	CDC60	1	5.24243e-11	124.68	QSGEGVGPQEYVGIK(1)IR	2	1.5795	1
	A0A1D8PS12	903	K	Leucine--tRNA ligase	CDC60	1	9.77138e-07	117.25	NGSVQTSK(1)FPR	2	0.34066	2
	A0A1D8PM41	84	K	Ribosomal 60S subunit protein L22B	orf19.1409.1	1	0.0709345	68.625	YLK(1)YLTK(1)K	2	0.076614	1
	A0A1D8PM41	77	K	Ribosomal 60S subunit protein L22B	orf19.1409.1	1	6.99816e-06	98.281	VVVVVSGNGSFSGK(1)YLK	2	1.0565	1
	A0A1D8PM41	102	K	Ribosomal 60S subunit protein L22B	orf19.1409.1	1	5.02101e-09	156.35	FVSVK(1)QNQYK	2	0.4726	3
	A0A1D8PM41	80	K	Ribosomal 60S subunit protein L22B	orf19.1409.1	1	0.00126884	130.77	YLK(1)YLTK(1)K	2	0.076614	2
	A0A1D8PM41	14	K	Ribosomal 60S subunit protein L22B	orf19.1409.1	1	4.95727e-05	72.316	K(1)FVVDVAAPVENDVFDQESYVK	3	2.2755	1
	Q5A863	318	K	tRNA (guanine(26)-N(2))-dimethyltransferase	TRM1	1	0.0161185	50.805	NNTK(1)FQYPK	2	-0.26864	1
	A0A1D8PL68	17	K	Rpl40bp	RPL40B	1	0.000231125	113.62	YNCEK(1)SICR	2	-0.64741	1
	A0A1D8PL68	12	K	Rpl40bp	RPL40B	1	7.28985e-05	91.656	ALASK(1)YNCEK	2	0.74314	1
	Q5AAV3	442	K	Ribosome-releasing factor 2, mitochondrial	MEF2	1	3.93638e-05	101.38	NFTAK(1)DSAYR	2	0.54725	2
	Q9P975	170	K	Eukaryotic translation initiation factor 4E	TIF45	1	0.0398204	51.066	DCDESK(1)LK	2	-1.945	1
	Q9P975	189	K	Eukaryotic translation initiation factor 4E	TIF45	1	8.6167e-07	96.55	VLQLNDEQK(1)VEFMSHDASNTR	3	-0.60229	1
	Q9P975	90	K	Eukaryotic translation initiation factor 4E	TIF45	1	9.74108e-17	148.66	SDYHLFK(1)EGIRPEWEDEANSK	3	1.085	1
	Q9P975	164	K	Eukaryotic translation initiation factor 4E	TIF45	1	0.00125336	63.662	VGIWTK(1)DCDESK	2	0.19681	1
	Q9P975	114	K	Eukaryotic translation initiation factor 4E	TIF45	1	0.00100311	129.47	WQFSFNK(1)K	2	-0.40814	2
	Q9P975	23	K	Eukaryotic translation initiation factor 4E	TIF45	1	1.11934e-06	105.36	TVFDSK(1)EEFNAK	2	-1.3999	1
	A0A1D8PG79	188	K	Uncharacterized protein	orf19.2042	1	0.0447701	46.37	IEFMK(1)WR	2	0.50473	1
	Q5AL45	399	K	Elongation factor G, mitochondrial	MEF1	1	0.0273304	55.604	VYQGK(1)LK	2	-0.21837	1
	Q5AL45	497	K	Elongation factor G, mitochondrial	MEF1	1	0.000311659	97.741	FQK(1)EDPTFR	2	0.74056	1
	A0A1D8PHF5	25	K	Ribosomal 60S subunit protein L31B	orf19.3572.3	1	0.0053949	81.191	LHGVNFK(1)K(1)R	3	0.18341	4
	A0A1D8PHF5	60	K	Ribosomal 60S subunit protein L31B	orf19.3572.3	1	8.11172e-09	152.31	LNIAIWK(1)R	2	0.38428	4
	A0A1D8PHF5	53	K	Ribosomal 60S subunit protein L31B	orf19.3572.3	1	8.11172e-09	145.01	LDPK(1)LNIAIWK(1)R	2	-0.31606	3
	A0A1D8PHF5	85	K	Ribosomal 60S subunit protein L31B	orf19.3572.3	1	2.05098e-07	136.7	RNDEEDAK(1)EK	2	2.6785	7
	A0A1D8PHF5	77	K	Ribosomal 60S subunit protein L31B	orf19.3572.3	1	2.05098e-07	136.7	K(1)RNDEEDAK(1)EK	2	-0.059159	4
	A0A1D8PHF5	37	K	Ribosomal 60S subunit protein L31B	orf19.3572.3	1	8.26288e-05	80.917	K(1)FATLHMGTTDVR	2	0.76652	4
	A0A1D8PHF5	26	K	Ribosomal 60S subunit protein L31B	orf19.3572.3	1	0.00639848	56.659	LHGVNFK(1)K(1)R	3	0.18341	2
	A0A1D8PHF5	17	K	Ribosomal 60S subunit protein L31B	orf19.3572.3	1	0.00276895	76.825	EYTINLHK(1)R	2	-2.0777	2
	Q5A6A1	149	K	Ribosomal 60S subunit protein L24A	RPL24A	1	0.0288736	54.787	GSFQK(1)VK	2	-0.56448	1
	Q5A6A1	69	K	Ribosomal 60S subunit protein L24A	RPL24A	1	0.0586962	44.82	GISEEAAK(1)K	2	0.60832	1
	Q5A6A1	91	K	Ribosomal 60S subunit protein L24A	RPL24A	1	8.87985e-06	92.906	AIVGASLELIK(1)ER	2	2.5542	1
	Q5A6A1	2	K	Ribosomal 60S subunit protein L24A	RPL24A	1	0.0232301	42.426	MK(1)IEVDSFSGSK	2	-1.3321	1
	Q5A6A1	12	K	Ribosomal 60S subunit protein L24A	RPL24A	1	7.87106e-11	121.99	IEVDSFSGSK(1)IYPGR	2	0.70854	1
	Q59ZH8	350	K	Translation termination factor eRF1	ERF1	1	1.47379e-07	96.052	DIEGEEVVAHVNPELPDK(1)SWQLDK	3	0.38855	1
	Q59ZH8	332	K	Translation termination factor eRF1	ERF1	1	1.51639e-05	81.48	YTLK(1)DIEGEEVVAHVNPELPDK	3	-0.61346	1
	Q59ZH8	236	K	Translation termination factor eRF1	ERF1	1	1.32543e-15	180.24	NELSK(1)SDLFDNR	2	-0.26715	2
	Q59ZH8	14	K	Translation termination factor eRF1	ERF1	1	0.00190557	83.206	NIEIWK(1)VK	2	0.64465	2
	Q59ZH8	79	K	Translation termination factor eRF1	ERF1	1	0.0206071	52.527	LSVLSAITSTQQK(1)LK	2	0.023247	1
	P25997	627	K	Elongation factor 3	CEF3	1	0.000259051	82.954	YK(1)GNLSEFVK	2	0.21576	2
	P25997	554	K	Elongation factor 3	CEF3	1	7.43293e-17	142.89	EFNFSDEMINMPIQSLSGGWK(1)MK	3	-0.50619	1
	P25997	207	K	Elongation factor 3	CEF3	1	3.21832e-14	148.18	STETIDNK(1)DIEK	2	0.50365	4
	P25997	1019	K	Elongation factor 3	CEF3	1	0.0681943	59.931	K(1)K(1)LSSAELR	2	0.0017107	1
	P25997	794	K	Elongation factor 3	CEF3	1	0.000239665	111.46	IFK(1)IEGTPR	2	-0.11621	2
	P25997	665	K	Elongation factor 3	CEF3	1	4.2648e-11	132.31	FPEPGFLEGVK(1)TK	2	0.5096	3
	P25997	864	K	Elongation factor 3	CEF3	1	0.000167233	82.01	LVAEVDMK(1)EALASGQFR	2	-0.81946	1
	P25997	1010	K	Elongation factor 3	CEF3	0.999998	4.60365e-05	84.159	KDDEEEDKFDAMGNK(1)IAAAK	3	-2.3008	3
	P25997	186	K	Elongation factor 3	CEF3	1	0.00608367	56.906	MPELIPVLSESMWDTK(1)K	2	1.2564	1
	P25997	292	K	Elongation factor 3	CEF3	1	4.42507e-05	81.807	LVEDPQIVAPFMDK(1)LLPGLK	3	-1.5069	1
	P25997	995	K	Elongation factor 3	CEF3	0.94443	3.95275e-26	168.42	IEK(0.944)K(0.056)DDEEEDKFDAMGNK	3	0.073488	4
	P25997	907	K	Elongation factor 3	CEF3	1	0.000271503	104.44	GLSGGQK(1)VK	2	1.0169	2
	P25997	1018	K	Elongation factor 3	CEF3	1	0.0681943	59.931	K(1)K(1)LSSAELR	2	0.0017107	1
	P25997	65	K	Elongation factor 3	CEF3	1	0.00191035	59.248	DAK(1)VSLAALDAYK	2	0.67158	1
	P25997	27	K	Elongation factor 3	CEF3	1	1.06534e-20	127.02	LQVADNK(1)DEAASNISTFLNSSIVEHDVPVEFFEDLKK	4	0.54802	2
	P25997	149	K	Elongation factor 3	CEF3	1	3.76866e-08	106.57	WTEK(1)VAILR	2	0.86054	3
	P25997	190	K	Elongation factor 3	CEF3	1	2.37008e-08	122.46	EVK(1)EAATATMTK(1)STETIDNK	3	0.37566	2
	P25997	57	K	Elongation factor 3	CEF3	1	0.0320081	70.028	K(1)QIQSK(1)DAK	2	0.30487	1
	P25997	199	K	Elongation factor 3	CEF3	1	3.21832e-14	137.13	EVK(1)EAATATMTK(1)STETIDNK	3	0.37566	2
	P25997	1003	K	Elongation factor 3	CEF3	1	5.86532e-41	239.86	KDDEEEDK(1)FDAMGNK	2	0.33409	3
	P25997	451	K	Elongation factor 3	CEF3	1	0.000214303	117.89	ILLNK(1)TQFR	2	1.9277	2
	P25997	531	K	Elongation factor 3	CEF3	1	0.00213111	81.296	DVVVDK(1)LR	2	-0.081677	2
	P25997	135	K	Elongation factor 3	CEF3	1	0.000111948	78.848	AILPK(1)LIDNLTNTNK(1)WTEK	3	-0.65025	1
	P25997	8	K	Elongation factor 3	CEF3	1	0.000531131	61.276	SAASESK(1)YSTEVLSELLSK	3	-1.3711	1
	P25997	145	K	Elongation factor 3	CEF3	1	1.88182e-15	154.72	LIDNLTNTNK(1)WTEK(1)VAILR	3	1.1618	5
	P25997	556	K	Elongation factor 3	CEF3	1	0.00259598	107.22	MK(1)LALAR	2	-0.677	2
	P25997	164	K	Elongation factor 3	CEF3	1	1.96638e-20	164.7	AVSQLVDTAK(1)AQIALR	3	-0.42587	1
	P25997	791	K	Elongation factor 3	CEF3	1	1.42615e-14	150.11	QINEEDEQNMNK(1)IFK	3	-1.2079	2
	P25997	62	K	Elongation factor 3	CEF3	1	0.0053339	70.028	QIQSK(1)DAK	2	-0.28979	3
	A0A1D8PHR0	1090	K	Valine--tRNA ligase	VAS1	0.999992	0.000100184	83.182	TKPEAK(1)DSAYK	3	0.0039647	4
	A0A1D8PHR0	627	K	Valine--tRNA ligase	VAS1	1	0.00694639	66.073	AQEK(1)FPNK	2	-1.449	2
	A0A1D8PHR0	1084	K	Valine--tRNA ligase	VAS1	0.954605	0.000223971	77.746	FTEK(0.955)TK(0.046)PEAK(1)DSAYK	3	1.4	1
	A0A1D8PHR0	813	K	Valine--tRNA ligase	VAS1	1	1.55418e-06	108.7	IYQATK(1)FVLGR	2	0.35219	2
	A0A1D8PHR0	506	K	Valine--tRNA ligase	VAS1	1	0.000417742	89.827	QK(1)GLFVDQK	2	0.97829	1
	A0A1D8PHR0	952	K	Valine--tRNA ligase	VAS1	1	4.39559e-13	137.8	APYPVYK(1)SEFDDIK	2	-0.37502	3
	A0A1D8PHR0	419	K	Valine--tRNA ligase	VAS1	1	2.34225e-08	113.88	YTHLHGK(1)FVQHPFLDR	5	-0.023551	5
	A0A1D8PHR0	1080	K	Valine--tRNA ligase	VAS1	1	1.8741e-08	147.28	TDESISK(1)FTEK	2	0.28053	1
	A0A1D8PHR0	851	K	Valine--tRNA ligase	VAS1	1	0.000136968	75.316	LSHAAK(1)LTNESLEAR	3	0.24612	1
	A0A1D8PHR0	96	K	Valine--tRNA ligase	VAS1	1	0.00333454	86.838	LAK(1)FNAK	2	0.64609	1
	A0A1D8PHR0	82	K	Valine--tRNA ligase	VAS1	1	0.0528411	51.736	TAK(1)ELEK	2	-1.5542	1
	A0A1D8PHR0	301	K	Valine--tRNA ligase	VAS1	1	3.101e-45	219.68	EK(1)FTLNPDLSQAVTEAFVR	2	1.4624	2
	A0A1D8PHR0	272	K	Valine--tRNA ligase	VAS1	1	0.000320051	96.342	FIEK(1)VWEWK	2	3.1405	1
	A0A1D8PHR0	840	K	Valine--tRNA ligase	VAS1	1	0.00488708	53.567	ESLVEK(1)WILHK	2	0.13177	2
	A0A1D8PHR0	622	K	Valine--tRNA ligase	VAS1	1	0.0023205	98.629	TEEEAFK(1)K	2	-0.62145	1
	A0A1D8PHR0	277	K	Valine--tRNA ligase	VAS1	1	1.26496e-08	146.11	VWEWK(1)EEYHQR	3	0.69292	3
	Q5A9Z6	186	K	ATP-dependent RNA helicase FAL1	FAL1	1	0.00141733	65.179	GFK(1)EQIYEIYK	2	-2.5622	1
	Q5AJX0	120	K	Histidine--tRNA ligase	HTS1	1	0.000909701	100.39	YHIAK(1)VYR	2	0.14722	4
	Q5AJX0	450	K	Histidine--tRNA ligase	HTS1	1	0.0012547	60.549	LAVILGK(1)EEYPQGQLR	2	2.4136	1
	Q5AJX0	34	K	Histidine--tRNA ligase	HTS1	1	0.0004025	76.619	DWADK(1)DMVLR	2	-0.63521	1
	Q5AJX0	206	K	Histidine--tRNA ligase	HTS1	1	0.0111761	51.727	ISSAVDK(1)LDK	2	2.5257	1
	Q5AJX0	72	K	Histidine--tRNA ligase	HTS1	1	8.2439e-10	143.22	EILTGK(1)YGEDSK	2	-0.7543	1
	Q5AJX0	415	K	Histidine--tRNA ligase	HTS1	1	0.000363119	72.891	LWK(1)AGINAEYLYK	2	1.1263	2
	Q5AJX0	223	K	Histidine--tRNA ligase	HTS1	1	3.73377e-11	130.01	EMVVEK(1)GQPEEVADK	2	-0.77889	1
	Q5ABB0	161	K	Putative AAA family ATPase	GCN20	1	0.0159	55.898	FVK(1)YEASK	2	-1.1852	1
	A0A1D8PH71	763	K	U5 snRNP GTPase	SNU114	1	0.00210425	60.157	LK(1)FDNIDIDSK	2	-3.7861	1
	A0A1D8PH71	451	K	U5 snRNP GTPase	SNU114	1	0.00435702	63.426	ISLPK(1)FEYK	2	1.159	1
	A0A1D8PF45	52	K	Ribosomal protein L37	RPL37B	1	0.0100651	49.06	SHNWALK(1)AK	3	-0.26328	1
	A0A1D8PF45	43	K	Ribosomal protein L37	RPL37B	1	8.62876e-11	127.17	TCSSCGYPAAK(1)MR	2	-0.16354	3
	A0A1D8PF45	68	K	Ribosomal protein L37	RPL37B	1	0.00390783	58.699	MAYLK(1)HVTR	3	0.13782	1
	A0A1D8PF45	31	K	Ribosomal protein L37	RPL37B	1	0.0373277	73.637	SFHVQK(1)K	2	1.0206	1
	A0A1D8PQS0	8	K	60S acidic ribosomal protein P0	RPP0	1	0.0065288	108.7	K(1)VQYFSK(1)LR	2	-0.27896	3
	A0A1D8PQS0	94	K	60S acidic ribosomal protein P0	RPP0	1	1.52958e-15	149.22	GNVGFIFTNGDLK(1)SIR	2	0.85168	2
	A0A1D8PQS0	157	K	60S acidic ribosomal protein P0	RPP0	1	4.45516e-16	151.44	GTIEIVSDVK(1)VVEQDAK	2	0.34135	3
	A0A1D8PQS0	23	K	60S acidic ribosomal protein P0	RPP0	1	1.59589e-23	154.7	ELLEEYK(1)SIFVVGVDNVSSQQMHEIR	3	-0.44262	2
	A0A1D8PQS0	117	K	60S acidic ribosomal protein P0	RPP0	1	0.000141549	67.552	AGAVAPK(1)DVWIPAGNTGMEPGK	2	1.3045	1
	A0A1D8PQS0	14	K	60S acidic ribosomal protein P0	RPP0	1	8.37679e-07	153.78	VQYFSK(1)LR	2	0.39017	3
	A0A1D8PQS0	55	K	60S acidic ribosomal protein P0	RPP0	1	1.03248e-05	91.307	GDAVVLMGK(1)NTMVR	2	2.795	1
	A0A1D8PTS0	38	K	Ribosomal protein P2A	RPP2A	1	2.19023e-15	146.86	AVLSAADIEVEEEK(1)VEK	2	-3.0536	1
	A0A1D8PTS0	49	K	Ribosomal protein P2A	RPP2A	1	4.57621e-10	119.5	LISELDGK(1)NVEELIAEGNEK	2	1.8018	2
	A0A1D8PTS0	41	K	Ribosomal protein P2A	RPP2A	1	0.00185911	61.233	VEK(1)LISELDGK	2	1.7153	1
	A0A1D8PI15	25	K	Ribosomal 40S subunit protein S10A	RPS10	1	0.00013352	75.911	K(1)DFNQPK(1)HDEIDTR	3	-0.80667	1
	A0A1D8PI15	52	K	Ribosomal 40S subunit protein S10A	RPS10	1	0.00733373	52.576	ALQSLTSK(1)GYVK	2	0.2079	1
	A0A1D8PI15	93	K	Ribosomal 40S subunit protein S10A	RPS10	1	0.00437355	72.038	LK(1)NAPAER	2	-0.54502	1
	A0A1D8PI15	10	K	Ribosomal 40S subunit protein S10A	RPS10	1	0.00459008	46.41	K(1)IHQYLFQEGVVVAK	3	0.81727	1
	A0A1D8PI15	31	K	Ribosomal 40S subunit protein S10A	RPS10	1	6.30006e-16	165.64	K(1)DFNQPK(1)HDEIDTR	3	-0.80667	6
	A0A1D8PI15	5	K	Ribosomal 40S subunit protein S10A	RPS10	1	0.000960284	93.162	MLIPK(1)EDR	2	-0.35318	4
	A0A1D8PN83	36	K	Ribosomal 40S subunit protein S11A	orf19.4149.1	1	1.62591e-05	113.93	WYK(1)DVGLGFK	2	-0.49606	3
	A0A1D8PN83	141	K	Ribosomal 40S subunit protein S11A	orf19.4149.1	1	2.19661e-06	103.97	FNVLK(1)VSAGASR	2	0.026923	1
	A0A1D8PN83	43	K	Ribosomal 40S subunit protein S11A	orf19.4149.1	1	0.000271211	82.417	DVGLGFK(1)TPK	2	0.21038	2
	A0A1D8PN83	133	K	Ribosomal 40S subunit protein S11A	orf19.4149.1	1	0.0267669	55.902	PISK(1)TVR	2	2.7441	1
	A0A1D8PN83	96	K	Ribosomal 40S subunit protein S11A	orf19.4149.1	1	1.46097e-05	94.363	DYLHYVPK(1)YNR	2	-2.2616	3
	A0A1D8PN83	79	K	Ribosomal 40S subunit protein S11A	orf19.4149.1	1	2.67072e-15	158.01	ILTGTVVSTK(1)MHR	2	-0.1631	2
	A0A1D8PNX8	241	K	Uncharacterized protein	orf19.3914	1	0.00249777	78.192	SNK(1)QELFR	2	0.18975	1
	A0A1D8PCQ5	84	K	Ribosomal 60S subunit protein L26B	orf19.3690.2	1	2.35218e-05	105.98	LK(1)FAIQVDK(1)LQK	2	-0.40297	2
	A0A1D8PCQ5	103	K	Ribosomal 60S subunit protein L26B	orf19.3690.2	1	0.00190412	49.592	SNGASVPINIHPSK(1)VVITK	3	0.69176	1
	A0A1D8PCQ5	77	K	Ribosomal 60S subunit protein L26B	orf19.3690.2	1	6.67441e-05	112.71	LK(1)FAIQVDK(1)LQK	2	-0.40297	4
	A0A1D8PCQ5	46	K	Ribosomal 60S subunit protein L26B	orf19.3690.2	1	0.00462903	57.175	QQYNVK(1)SLPIR	2	-0.43265	1
	A0A1D8PCQ5	3	K	Ribosomal 60S subunit protein L26B	orf19.3690.2	1	0.00462903	57.175	AK(1)ISQDVSSSR	2	1.1473	1
	A0A1D8PCQ5	37	K	Ribosomal 60S subunit protein L26B	orf19.3690.2	1	0.00100196	66.538	VLLSAPLSK(1)ELR	2	0.070553	1
	A0A1D8PCQ5	108	K	Ribosomal 60S subunit protein L26B	orf19.3690.2	1	0.000302917	81.017	VVITK(1)LHLDK(1)DR	3	-0.13158	3
	A0A1D8PCQ5	113	K	Ribosomal 60S subunit protein L26B	orf19.3690.2	1	0.000534613	91.626	VVITK(1)LHLDK(1)DR	3	-0.13158	2
	Q5AHY8	101	K	Mitochondrial 54S ribosomal protein YmL27	MRPL27	1	5.48943e-09	134.49	SPK(1)FIQQVVGYR	2	0.16904	2
	Q5AHY8	76	K	Mitochondrial 54S ribosomal protein YmL27	MRPL27	1	0.000173418	97.635	YHINWEK(1)VR	3	0.16277	2
	A0A1D8PCI5	379	K	Arginine--tRNA ligase	orf19.3341	1	0.00229689	79.893	YETYK(1)FDK	2	0.47015	3
	A0A1D8PCI5	328	K	Arginine--tRNA ligase	orf19.3341	1	2.04861e-05	90.412	LFEDK(1)GLIDIDR	2	2.1918	1
	A0A1D8PCI5	455	K	Arginine--tRNA ligase	orf19.3341	1	7.39693e-06	95.195	NEEK(1)YAQIEDPDK	2	-0.73815	1
	A0A1D8PCI5	303	K	Arginine--tRNA ligase	orf19.3341	1	2.51158e-11	130.46	LNIK(1)YDVYSGESQVPQEK	2	0.19352	1
	A0A1D8PCI5	323	K	Arginine--tRNA ligase	orf19.3341	1	0.0282128	43.492	EATK(1)LFEDK	2	-1.1006	1
	A0A1D8PCI5	490	K	Arginine--tRNA ligase	orf19.3341	1	0.00485852	54.259	IHNYEFK(1)WDR	2	-0.22806	3
	Q5AGF6	155	K	Translation initiation factor eIF2 subunit gamma	GCD11	1	2.89453e-13	137.17	IYK(1)CDNPECPEPDCYR	2	-0.28005	1
	Q5AGF6	256	K	Translation initiation factor eIF2 subunit gamma	GCD11	1	5.78767e-08	112.44	HVIILQNK(1)VDLMR	2	0.27144	2
	Q5AGF6	135	K	Translation initiation factor eIF2 subunit gamma	GCD11	1	0.0268229	55.872	FK(1)DELER	2	-0.27485	1
	Q5AJF7	119	K	Ribosomal 60S subunit protein L12A	RPL12	1	0.00389122	73.157	MQHK(1)SFGK	2	1.0792	1
	Q5AJF7	4	K	Ribosomal 60S subunit protein L12A	RPL12	1	1.28265e-05	103.46	MPPK(1)FDPNEVK	2	1.1634	3
	Q5AJF7	40	K	Ribosomal 60S subunit protein L12A	RPL12	1	0.00197215	73.499	IGPLGLSPK(1)K(1)VGEDIAK	2	-1.7284	3
	Q5AJF7	57	K	Ribosomal 60S subunit protein L12A	RPL12	1	0.00480891	61.691	GIK(1)VTVQLR	2	0.43279	1
	Q5AJF7	51	K	Ribosomal 60S subunit protein L12A	RPL12	1	0.00610902	61.78	ATK(1)EYK(1)GIK	2	0.82248	2
	Q5AJF7	41	K	Ribosomal 60S subunit protein L12A	RPL12	1	0.0331546	64.224	K(1)VGEDIAK(1)ATK	2	-0.28506	2
	Q5AJF7	31	K	Ribosomal 60S subunit protein L12A	RPL12	1	2.54791e-05	65.207	AVGGEVGASSALAPK(1)IGPLGLSPK	3	-0.4589	1
	Q5AJF7	48	K	Ribosomal 60S subunit protein L12A	RPL12	1	0.00610902	64.224	VGEDIAK(1)ATK	2	-3.3783	3
	Q5AJF7	54	K	Ribosomal 60S subunit protein L12A	RPL12	1	0.0580748	61.78	ATK(1)EYK(1)GIK	2	0.82248	1
	A0A1D8PS16	8	K	Phenylalanine--tRNA ligase subunit beta	FRS1	1	4.09849e-06	101.53	PTIPVDK(1)EDLFK	2	0.92975	2
	A0A1D8PS16	197	K	Phenylalanine--tRNA ligase subunit beta	FRS1	1	0.000395163	76.943	NIGK(1)FLHIIK	2	0.06864	4
	A0A1D8PS16	191	K	Phenylalanine--tRNA ligase subunit beta	FRS1	1	2.69438e-08	116.78	EINGEELMEFYEK(1)DK	2	-1.3326	1
	A0A1D8PS16	547	K	Phenylalanine--tRNA ligase subunit beta	FRS1	1	0.0131875	67.035	GAK(1)IYFR	2	0.69452	1
	A0A1D8PFL9	6	K	Ribosomal 60S subunit protein L14B	RPL14	1	4.19031e-05	94.409	SSTVK(1)AANWR	2	-0.18925	1
	A0A1D8PFL9	77	K	Ribosomal 60S subunit protein L14B	RPL14	1	0.0178706	55.98	K(1)WAAADIDAK	2	0.92726	1
	A0A1D8PFL9	24	K	Ribosomal 60S subunit protein L14B	RPL14	1	1.02172e-11	130.01	VVLVDNK(1)ELATIVEIIDQK	3	-0.28294	1
	A0A1D8PFL9	86	K	Ribosomal 60S subunit protein L14B	RPL14	1	6.35576e-11	122.01	WAAADIDAK(1)WAASGWAK	2	-2.1773	4
	A0A1D8PFL9	117	K	Ribosomal 60S subunit protein L14B	RPL14	1	0.0567638	51.346	FQVMVLK(1)K	2	0.075534	1
	A0A1D8PFL9	44	K	Ribosomal 60S subunit protein L14B	RPL14	1	0.00946099	53.517	VLIDGPK(1)IQR	2	0.129	1
	A0A1D8PPN6	81	K	Ribosomal 60S subunit protein L32	RPL32	1	3.42158e-13	141.54	NVK(1)DLDVLLLHTK	2	0.54719	3
	A0A1D8PPN6	73	K	Ribosomal 60S subunit protein L32	RPL32	1	0.00563719	53.557	FLNPAGYK(1)VYLVK	2	0.15259	1
	A0A1D8PPN6	91	K	Ribosomal 60S subunit protein L32	RPL32	1	1.09804e-51	221.83	DLDVLLLHTK(1)SYAAEIASSVSSR	3	0.066367	1
	A0A1D8PPN6	65	K	Ribosomal 60S subunit protein L32	RPL32	1	0.000359623	78.513	TK(1)FLNPAGYK	2	-0.8778	2
	A0A1D8PPN6	126	K	Ribosomal 60S subunit protein L32	RPL32	1	0.0641382	62.717	GK(1)LNLEA	1	0.5593	1
	Q59YE8	332	K	Translation termination factor GTPase eRF3	SUP35	1	0.00269217	89.142	TVEK(1)YER	2	1.4186	1
	Q59YE8	368	K	Translation termination factor GTPase eRF3	SUP35	1	4.14198e-08	115.12	TIEVGK(1)AYFETDK	2	0.96039	1
	Q59YE8	455	K	Translation termination factor GTPase eRF3	SUP35	1	0.00197656	69.345	MDDSTVGWSK(1)ER	2	-0.98164	1
	A0A1D8PQM9	170	K	Glutamine--tRNA ligase	GLN4	1	0.000409461	68.265	WAPPNLFK(1)PILDEEFLAR	2	1.5254	2
	A0A1D8PQM9	702	K	Glutamine--tRNA ligase	GLN4	1	1.58804e-07	105.79	IYNQLFK(1)SENPSAHPEGYLK	3	0.35301	1
	A0A1D8PQM9	793	K	Glutamine--tRNA ligase	GLN4	1	9.61118e-05	90.149	IVSLK(1)EDAAK	2	-0.0017009	1
	A0A1D8PQM9	715	K	Glutamine--tRNA ligase	GLN4	1	6.31969e-07	89.923	SENPSAHPEGYLK(1)DINPDSEEVLR	3	-0.50975	1
	A0A1D8PQM9	603	K	Glutamine--tRNA ligase	GLN4	1	0.00086171	107.01	DEK(1)SMGYR	2	0.34353	3
	A0A1D8PIR2	466	K	Gcn1p	GCN1	1	0.0275005	50.484	IFSK(1)LDEVELK	2	0.68572	1
	A0A1D8PIR2	200	K	Gcn1p	GCN1	1	0.0074808	46.73	HPGLFEVYK(1)EK	3	0.27132	1
	A0A1D8PIR2	2149	K	Gcn1p	GCN1	1	5.08829e-05	98.04	TSEYK(1)DSMLK	2	-1.3323	1
	Q5A6S7	183	K	Uncharacterized protein	CAALFM_CR03950WA	1	0.00116077	61.962	VPIPNITTETK(1)QENIK	2	0.15944	1
	A0A1D8PF56	89	K	H/ACA ribonucleoprotein complex subunit	GAR1	1	6.10858e-05	88.092	PSEGVK(1)AESFK	2	-0.093337	1
	A0A1D8PF56	94	K	H/ACA ribonucleoprotein complex subunit	GAR1	1	0.000875864	81.099	AESFK(1)EGDK	2	-0.38371	1
	A0A1D8PCX8	128	K	60S ribosomal protein L6	RPL6	1	0.0130388	63.419	K(1)EIK(1)AER	2	0.28641	1
	A0A1D8PCX8	127	K	60S ribosomal protein L6	RPL6	1	9.28394e-11	132.99	SEAEFFNESQPK(1)K	2	0.75186	3
	A0A1D8PCX8	131	K	60S ribosomal protein L6	RPL6	1	0.0130388	63.419	K(1)EIK(1)AER	2	0.28641	1
	A0A1D8PCX8	28	K	60S ribosomal protein L6	RPL6	1	0.00205273	106.93	TARPQK(1)LR	2	-0.43543	1
	A0A1D8PCX8	156	K	60S ribosomal protein L6	RPL6	1	6.48376e-11	124.68	TPLLK(1)QYLAASFSLK	2	0.32214	1
	A0A1D8PCX8	139	K	60S ribosomal protein L6	RPL6	1	0.000403475	68.494	VADQK(1)SVDAALLSEIK	3	-0.52329	1
	A0A1D8PCX8	7	K	60S ribosomal protein L6	RPL6	1	6.56867e-05	86.005	SQVAPK(1)WYQSEDVPAPK	2	0.64854	2
	A0A1D8PCX8	115	K	60S ribosomal protein L6	RPL6	1	4.2825e-10	132.08	K(1)SEAEFFNESQPK(1)K	2	-0.91971	1
	A0A1D8PCX8	99	K	60S ribosomal protein L6	RPL6	1	1.31746e-20	164.02	VNVSGVDVSK(1)FNVEYFAR	3	-0.27158	4
	A0A1D8PCX8	18	K	60S ribosomal protein L6	RPL6	1	1.04139e-15	160.65	WYQSEDVPAPK(1)QTR	2	0.57056	1
	A0A1D8PCX8	175	K	60S ribosomal protein L6	RPL6	1	0.0200919	42.718	NGDRPHLLK(1)F	3	-0.55998	1
	A0A1D8PCX8	150	K	60S ribosomal protein L6	RPL6	1	1.54697e-05	98.902	SVDAALLSEIK(1)K	2	2.5079	1
	A0A1D8PHW1	35	K	Ribosomal 60S subunit protein L11B	RPL11	1	3.49934e-12	136.39	AAK(1)VLEQLSGQTPVQSK	2	-0.043052	1
	A0A1D8PHW1	156	K	Ribosomal 60S subunit protein L11B	RPL11	1	1.36511e-14	152.32	TNK(1)EDTIQWFK(1)TR	3	0.31832	6
	A0A1D8PHW1	164	K	Ribosomal 60S subunit protein L11B	RPL11	1	1.67426e-32	218.16	TNK(1)EDTIQWFK(1)TR	3	0.31832	7
	Q5AJZ7	8	K	Mitochondrial 37S ribosomal protein MRP2	MRP2	1	0.000309817	98.048	FPVK(1)FEIPK	2	0.4833	2
	Q5AJZ7	13	K	Mitochondrial 37S ribosomal protein MRP2	MRP2	1	0.000834563	60.255	FEIPK(1)HAHLNAR	3	-0.45028	2
	Q5ANE4	82	K	SnoRNA-binding rRNA-processing protein	NOP14	1	1.97251e-11	133.15	HDISIIHQGK(1)FVK	3	-0.52337	1
	Q59S06	74	K	Nucleolar protein 58	NOP58	1	8.99007e-05	83.633	VSENLQK(1)LLEDAK	2	-1.0971	1
	Q59S06	67	K	Nucleolar protein 58	NOP58	1	1.51876e-06	74.665	FQSAANALEEANAIIEGK(1)VSENLQK	3	-0.40655	1
	Q59S06	185	K	Nucleolar protein 58	NOP58	1	5.00945e-06	93.237	CK(1)EWYGWHFPELAK	3	-0.6238	2
	Q59S06	80	K	Nucleolar protein 58	NOP58	1	0.0149374	61.161	LLEDAK(1)SDK	2	-0.83949	1
	Q59S06	153	K	Nucleolar protein 58	NOP58	1	0.00237982	98.997	LK(1)FSADK	2	0.55566	2
	Q59S06	49	K	Nucleolar protein 58	NOP58	1	1.749e-07	104.52	FEK(1)FQSAANALEEANAIIEGK	3	0.35108	2
	Q59S06	338	K	Nucleolar protein 58	NOP58	1	6.00501e-09	115.5	HDTPK(1)YGIIYHASLVGQASGK	3	0.034445	1
	Q59S06	43	K	Nucleolar protein 58	NOP58	1	0.000214303	117.89	VAEQFK(1)IHR	2	0.14526	5
[A] RNA processing and modification	Q5AI15	564	K	Polyadenylate-binding protein, cytoplasmic and nuclear	PAB1	1	7.33366e-05	86.497	ILGEELYPK(1)IVATGK	2	0.35139	2
	Q5AI15	251	K	Polyadenylate-binding protein, cytoplasmic and nuclear	PAB1	1	9.44946e-08	107.78	NIDLNYSEESFEK(1)LFSPFGK	2	-0.82442	2
	Q5AI15	102	K	Polyadenylate-binding protein, cytoplasmic and nuclear	PAB1	1	1.77006e-33	208.07	SLGYAYVNYHK(1)YEDGEK	2	-0.32342	3
	Q5AI15	332	K	Polyadenylate-binding protein, cytoplasmic and nuclear	PAB1	1	0.000183682	77.062	LAK(1)YQGVNLFVK	2	1.1367	1
	Q5AI15	108	K	Polyadenylate-binding protein, cytoplasmic and nuclear	PAB1	1	0.0113673	57.484	YEDGEK(1)AIEELNYNPIEGR	2	0.070769	1
	Q5AI15	296	K	Polyadenylate-binding protein, cytoplasmic and nuclear	PAB1	1	4.37936e-06	100.11	AVEELNDK(1)EINGQK	2	0.14361	1
	Q5AI15	154	K	Polyadenylate-binding protein, cytoplasmic and nuclear	PAB1	1	2.91336e-05	85.224	NLHPAIDNK(1)ALHDTFSAFGK	4	-0.15042	2
	Q5AI15	224	K	Polyadenylate-binding protein, cytoplasmic and nuclear	PAB1	1	0.00105855	95.094	ESK(1)FEEMK	2	0.7064	8
	Q5AI15	570	K	Polyadenylate-binding protein, cytoplasmic and nuclear	PAB1	1	0.000219403	75.764	IVATGK(1)AQEPEAAGK	2	-1.5904	1
	A0A1D8PNM3	107	K	mRNA splicing protein	orf19.4340.1	1	1.33565e-06	111.94	IDK(1)ESVEEEEK	2	0.2525	1
	Q5ANB2	811	K	ATP-dependent RNA helicase DBP10	DBP10	1	0.011141	59.153	SGK(1)FDEWR	2	0.69608	1
	A0A1D8PNP9	47	K	Sm-like protein	orf19.2639.1	1	0.00232386	97.071	VK(1)FIGGR	2	-0.32668	2
	Q5A852	248	K	SnoRNA-binding rRNA-processing protein	PWP2	1	0.000462744	72.705	ITAK(1)NFFYADGK	2	-0.3348	1
	A0A1D8PQ55	347	K	Uncharacterized protein	orf19.5627	1	0.000121055	89.047	AK(1)QMIYQNFK	2	0.86679	2
	Q59TN1	3	K	tRNA (guanine(37)-N1)-methyltransferase	TRM5	1	0.00741442	55.064	SK(1)FSPPINR	2	-1.108	1
	Q5APD0	441	K	Uncharacterized protein	orf19.4835	1	0.00104858	66.004	LK(1)PGEITELADK	2	-0.54485	1
	A0A1D8PGF5	470	K	Prp39p	PRP39	1	0.002082	55.815	SLINHIK(1)FNTQLPK	3	-0.91803	1
	Q3MNT0	1183	K	Transcription elongation factor SPT6	SPT6	1	4.8199e-05	86.911	WDYK(1)AEDEDIKR	3	-1.0844	1
	Q3MNT0	120	K	Transcription elongation factor SPT6	SPT6	1	0.000726324	83.948	GSSSSGK(1)FK	2	0.73732	1
	Q3MNT0	736	K	Transcription elongation factor SPT6	SPT6	1	0.000720409	73.887	FFK(1)STENPSR	2	2.228	1
	Q3MNT0	451	K	Transcription elongation factor SPT6	SPT6	1	0.00691644	67.704	HSK(1)FALYER	3	-0.3043	1
	Q3MNT0	1179	K	Transcription elongation factor SPT6	SPT6	1	0.0462007	40.724	EYGK(1)WDYK	2	-0.31726	1
	A0A1D8PHA0	402	K	Uncharacterized protein	orf19.182	1	7.32653e-05	91.549	NK(1)FIELQDLR	2	-1.7345	2
	A0A1D8PHA0	90	K	Uncharacterized protein	orf19.182	1	0.0297995	46.39	ALNEK(1)VER	2	1.5128	1
	Q59TB2	87	K	ATP-dependent RNA helicase SUV3, mitochondrial	SUV3	1	2.47607e-11	130.56	GK(1)FDSPYTILNDQPSDVK	2	2.4604	2
	Q5A878	537	K	Uncharacterized protein	CAALFM_CR01050CA	0.999698	0.00703744	51.727	LSK(1)FDQFKPLK	3	-0.10936	1
	Q5ANL6	111	K	13 kDa ribonucleoprotein-associated protein	SNU13	1	7.48171e-35	188.04	PVIAASVTSNDASSIK(1)NQIYGIK	2	3.7166	6
	A0A1D8PSN8	219	K	rRNA (Cytosine-C5-)-methyltransferase	CAALFM_CR04170WA	1	4.359e-06	100.36	VLENFK(1)ELAEEGTSR	3	2.3859	2
	A0A1D8PSN8	283	K	rRNA (Cytosine-C5-)-methyltransferase	CAALFM_CR04170WA	1	0.00532068	79.713	TNTLK(1)TR	2	-0.66441	1
	A0A1D8PEB4	700	K	Gcr3p	GCR3	1	0.00590629	46.494	LK(1)FLSGAPIDYVGDEAR	2	1.2589	1
	Q5AMG5	729	K	5'-3' exoribonuclease 2	RAT1	1	0.00618508	67.838	NFSK(1)FSEK	2	0.27828	1
	A0A1D8PFZ9	463	K	U3 small nucleolar ribonucleoprotein protein MPP10	MPP10	1	2.21343e-05	90.259	LAPQEIYK(1)IGDDEAK	2	-0.35593	1
	Q9UW26	182	K	Poly(A) polymerase PAPa	PAPA	1	0.0194147	53.493	NIDEK(1)DLR	2	0.29318	1
	A0A1D8PH72	234	K	Uncharacterized protein	orf19.4492	1	4.9697e-06	98.942	ELAFYK(1)QGLDAVK	2	1.4785	2
	Q5AED9	83	K	Branchpoint-bridging protein	BBP	1	3.38488e-08	110.12	SIVDVLPSAK(1)VDETDHYK	3	3.3834	1
	Q5A7K7	157	K	Uncharacterized protein	orf19.5459	1	8.15903e-21	155.88	VNQEK(1)FGVESSYDEHLYTTR	3	-1.2599	1
	Q59X38	40	K	Pescadillo homolog	NOP7	1	0.00258562	62.463	LCIFK(1)GIYPR	2	-2.4489	1
	Q59X38	385	K	Pescadillo homolog	NOP7	1	0.0111956	63.076	INDPEAYK(1)K	2	0.11901	1
	A0A1D8PGR5	1552	K	Uncharacterized protein	orf19.1578	1	0.000839317	96.143	MSEK(1)FDQAK	2	0.45417	3
	A0A1D8PGR5	1493	K	Uncharacterized protein	orf19.1578	1	0.00148186	86.794	ALK(1)TINYR	2	0.74995	1
	A0A1D8PGR5	1053	K	Uncharacterized protein	orf19.1578	0.999996	1.17299e-06	108.9	KNFIEK(1)FEDVR	3	-0.07046	1
	A0A1D8PGR5	179	K	Uncharacterized protein	orf19.1578	1	0.0531685	62.005	EFPDLFK(1)IFK	2	-1.5291	1
	A0A1D8PGR5	1639	K	Uncharacterized protein	orf19.1578	1	0.00235776	64.313	SLFEGLVADAPK(1)R	2	-0.28402	1
	A0A1D8PGR5	1688	K	Uncharacterized protein	orf19.1578	1	0.0357637	43.808	QAK(1)FFFNK	2	-0.20278	1
	Q5ACU6	263	K	ATP-dependent rRNA helicase RRP3	RRP3	1	0.000168261	78.324	NLK(1)YLVMDEADR	2	0.053374	1
	A0A1D8PJD7	159	K	GTPase-activating protein	RNA1	1	0.0176817	44.945	IGGSLFK(1)LAK	2	-0.020386	1
	A0A1D8PJD7	274	K	GTPase-activating protein	RNA1	0.999914	0.0089363	44.848	GSLK(1)LVEAFHAGDEKPQLITLK	3	0.31702	1
	A0A1D8PJD7	24	K	GTPase-activating protein	RNA1	1	0.00304249	56.514	QLK(1)FDSESDIAPYIK	2	0.032357	1
	A0A1D8PJD7	318	K	GTPase-activating protein	RNA1	1	4.73086e-23	194.24	LPQLK(1)FLELNGNR	2	0.45214	1
	Q5AC00	227	K	Ribosome assembly factor mrt4	MRT4	1	6.46285e-11	122.96	IPILGYYDGEVHK(1)YDN	2	0.85156	2
	Q5AC00	121	K	Ribosome assembly factor mrt4	MRT4	1	0.0624291	42.348	AYSK(1)QDYSR	2	-1.8842	1
	A0A1D8PME6	301	K	mRNA-capping enzyme subunit alpha	CGT1	1	0.000429487	53.998	VWQGSNVHTDFAK(1)LDLSDDDWER	3	0.26079	1
	A0A1D8PKJ8	120	K	Uncharacterized protein	orf19.6828	1	1.9884e-07	124.37	HNFK(1)FLK	2	-1.4594	1
	Q59KF3	682	K	AdoMet-dependent rRNA methyltransferase SPB1	SPB1	1	0.000193735	76.24	NK(1)YDLIDEGINR	2	0.58331	1
	Q9Y7C4	392	K	ATP-dependent RNA helicase CHR1	CHR1	1	1.33226e-07	107.53	AK(1)ALFHELLYDR	2	-1.146	2
	Q5A337	348	K	SKI complex RNA helicase subunit	SKI2	1	0.000209924	134.06	ALSNQK(1)FR	2	1.472	2
	Q5A337	475	K	SKI complex RNA helicase subunit	SKI2	1	1.11037e-23	170.11	RPVPLEIFVSAK(1)NQLFK	3	0.78045	1
	Q5A507	650	K	ATP-dependent RNA helicase	NAM7	1	0.0113616	44.925	AADAGLK(1)QSLFER	2	0.72134	1
	A0A1D8PU46	163	K	snoRNP complex protein	SIK1	1	0.00137543	130.04	VK(1)FSVQK	2	0.68694	2
	A0A1D8PU46	412	K	snoRNP complex protein	SIK1	1	0.0191609	52.576	LK(1)FYDTGSAPMK	2	0.53497	1
	A0A1D8PU46	139	K	snoRNP complex protein	SIK1	1	2.19972e-12	164.11	LFK(1)DLQEGDIER	2	0.40413	2
	A0A1D8PU46	43	K	snoRNP complex protein	SIK1	1	5.36959e-23	189.09	EVQEAANDLSK(1)FSK	2	1.3455	2
	Q5A4E2	131	K	ATP-dependent RNA helicase DED1	DED1	1	6.47298e-06	94.454	YQRPTPGVGK(1)WQDGK	3	-0.34093	2
	A0A1D8PTQ2	876	K	Decapping enzyme complex catalytic subunit	DCP2	1	0.000101273	64.184	ILK(1)PGENIDNLFGSQGSNEPGK	3	0.48027	1
	Q5A0V9	119	K	rRNA methyltransferase	NOP1	1	0.000895744	65.949	ISVEEPAK(1)EEGAAPTK	2	0.83805	1
	Q5A0V9	127	K	rRNA methyltransferase	NOP1	1	1.38123e-12	135.98	ISVEEPAKEEGAAPTK(1)IEYR	3	-0.82085	1
	Q5A0V9	110	K	rRNA methyltransferase	NOP1	1	0.00125097	70.889	NIAPGESVYGEK(1)R	2	0.6704	1
	A0A1D8PQJ1	98	K	Uncharacterized protein	orf19.7097	1	1.90954e-08	118.76	VTILTNK(1)FTGQPK	2	-4.4898	2
	A0A1D8PQJ1	23	K	Uncharacterized protein	orf19.7097	1	4.44646e-08	120.53	NK(1)LEEMEQETAK	2	-1.1049	2
	A0A1D8PHF1	81	K	U1 snRNP complex subunit	orf19.6866	1	0.00180313	73.233	QK(1)QHEANLK	2	0.2099	1
	Q59ZH9	534	K	ATP-dependent RNA helicase MAK5	MAK5	1	0.0188029	60.118	FK(1)EASQK	2	0.6953	1
	Q5A213	134	K	Rrp9p	RRP9	1	9.36459e-06	99.283	DIAETK(1)GYVYK	2	-1.633	2
	A0A1D8PMF5	39	K	Uncharacterized protein	orf19.1267.1	1	0.0127228	53.756	IVETFK(1)ANK	2	-1.0771	1
	Q5A6M9	140	K	SnoRNA-binding protein	NHP2	1	0.0030208	68.557	NADK(1)TDEYR	2	0.95026	1
	A0A1D8PRP0	9	K	U4/U6-U5 snRNP complex subunit	LSM6	1	5.69288e-13	142.38	ADNTEFEK(1)TDPSK	2	0.36688	3
	A0A1D8PRD5	383	K	ATP-dependent RNA helicase	orf19.1335	1	3.65733e-08	142.1	NHQDGK(1)GDIYK	2	-0.24612	2
	Q5AI20	439	K	Fe-S cluster-binding ribosome biosynthesis protein	RLI1	1	0.000411361	76.228	IAPK(1)FTGTVR	2	0.15985	2
	Q5AI20	136	K	Fe-S cluster-binding ribosome biosynthesis protein	RLI1	1	0.00890774	54.094	STALK(1)ILAGK	2	0.742	1
	Q5AI20	381	K	Fe-S cluster-binding ribosome biosynthesis protein	RLI1	1	0.00542598	69.598	TQGDFK(1)LR	2	1.0106	1
	A0A1D8PKZ3	197	K	ATP-dependent RNA helicase	SUB2	1	7.29664e-08	109.07	LNNVK(1)SFVIDECDK	2	-1.8524	1
	A0A1D8PKZ3	408	K	ATP-dependent RNA helicase	SUB2	1	2.78758e-09	136.27	EDEEVLEK(1)IQSR	2	-0.43918	1
	A0A1D8PKZ3	189	K	ATP-dependent RNA helicase	SUB2	1	7.91522e-05	82.417	LHALVEEK(1)AIR	2	-0.64981	3
	A0A1D8PKZ3	57	K	ATP-dependent RNA helicase	SUB2	1	4.10965e-05	100.88	DFLLK(1)PELLR	2	0.3446	1
	A0A1D8PKZ3	148	K	ATP-dependent RNA helicase	SUB2	1	0.000743509	75.548	YMPDVK(1)TDVFYGGTPIK	2	0.82427	2
	A0A1D8PKZ3	340	K	ATP-dependent RNA helicase	SUB2	1	0.00245001	101.41	SFK(1)EFNK	2	0.45391	2
	Q5AH86	431	K	U4/U6-U5 snRNP complex subunit	PRP3	1	0.00159439	85.716	K(1)FDLENYWR	2	2.9825	1
	A0A1D8PPQ9	322	K	Uncharacterized protein (Fragment)	orf19.684	1	0.00096026	93.166	LK(1)FTEMVK	2	-1.6703	1
	A0A1D8PT99	887	K	Uncharacterized protein	CAALFM_CR06680CA	1	0.0290246	43.272	TK(1)FYGGLLK	2	-0.095337	1
	Q5A0H6	238	K	Uncharacterized protein	orf19.5835	1	0.0053887	79.469	EK(1)QDFYR	2	1.1995	2
	A0A1D8PFV1	306	K	Ribosomal 60S subunit protein L4B	RPL4B	1	0.051898	63.734	PAGEK(1)TQK(1)K	2	1.5849	1
	A0A1D8PFV1	339	K	Ribosomal 60S subunit protein L4B	RPL4B	1	0.000415439	87.184	AYAAEK(1)VGSAK	2	-0.99193	1
	A0A1D8PFV1	181	K	Ribosomal 60S subunit protein L4B	RPL4B	1	0.0367213	50.632	DVVK(1)VIK	2	-0.89988	1
	A0A1D8PFV1	309	K	Ribosomal 60S subunit protein L4B	RPL4B	1	0.051898	63.734	PAGEK(1)TQK(1)K	2	1.5849	1
	A0A1D8PFV1	322	K	Ribosomal 60S subunit protein L4B	RPL4B	1	0.0115211	69.176	NK(1)QVLLR	2	-0.17282	2
	A0A1D8PFV1	119	K	Ribosomal 60S subunit protein L4B	RPL4B	1	0.000321263	73.632	WNVK(1)VNHNEK(1)R	3	-1.242	1
	A0A1D8PFV1	349	K	Ribosomal 60S subunit protein L4B	RPL4B	1	0.0073067	74.611	VEQAK(1)VK(1)PSK	2	-0.22509	1
	A0A1D8PFV1	344	K	Ribosomal 60S subunit protein L4B	RPL4B	1	0.00054487	74.962	VGSAK(1)VEQAK	2	0.22564	1
	A0A1D8PFV1	164	K	Ribosomal 60S subunit protein L4B	RPL4B	1	3.65081e-06	98.943	TK(1)DAVAVLK(1)AVGAHK	3	-0.014249	1
	A0A1D8PFV1	177	K	Ribosomal 60S subunit protein L4B	RPL4B	1	0.0514152	41.824	AVGAHK(1)DVVK	3	-0.011794	1
	A0A1D8PFV1	351	K	Ribosomal 60S subunit protein L4B	RPL4B	1	0.0073067	74.611	VEQAK(1)VK(1)PSK	2	-0.22509	1
	A0A1D8PFV1	171	K	Ribosomal 60S subunit protein L4B	RPL4B	1	3.65081e-06	98.943	TK(1)DAVAVLK(1)AVGAHK	3	-0.014249	1
	A0A1D8PFV1	105	K	Ribosomal 60S subunit protein L4B	RPL4B	1	0.000230792	113.71	MFAPTK(1)TWR	2	-0.98886	3
	A0A1D8PFV1	113	K	Ribosomal 60S subunit protein L4B	RPL4B	1	0.000321263	73.632	WNVK(1)VNHNEK(1)R	3	-1.242	2
	Q5APB7	239	K	SKI complex subunit tetratricopeptide repeat protein	SKI3	1	0.0353725	51.346	FK(1)YELLK	2	0.023413	1
	Q5APB7	485	K	SKI complex subunit tetratricopeptide repeat protein	SKI3	1	9.86839e-06	94.122	AQVGK(1)GLIYVER	2	0.7104	1
	Q5AFT3	1396	K	Protein CFT1	CFT1	1	0.0655694	41.427	NLANK(1)VSGK	2	2.2037	1
	Q5APM7	478	K	ATP-dependent RNA helicase MSS116, mitochondrial	MSS116	1	1.22199e-05	96.604	VK(1)FQEVIQSEK	2	0.95209	1
	Q5APM7	653	K	ATP-dependent RNA helicase MSS116, mitochondrial	MSS116	1	0.000240414	111.27	SHNDWK(1)YEK	2	-0.34674	2
	A0A1D8PFV4	78	K	mRNA-binding protein	NPL3	1	7.69117e-06	147.2	LQIEFAK(1)ER	2	-0.27485	2
	Q5AAW3	227	K	ATP-dependent RNA helicase DHH1	DHH1	1	1.16697e-15	147.09	HLTK(1)PYEINLMDELTLK	3	0.15891	1
	Q5AGC1	30	K	Pre-mRNA polyadenylation factor FIP1	FIP1	1	3.43017e-06	99.927	VK(1)FADEESNKEEDK	3	-0.68281	3
	A0A1D8PGG3	206	K	Rex2p	REX2	1	4.56145e-05	99.568	YYFK(1)SEEETK	2	0.027621	1
	A0A1D8PR50	67	K	U6 snRNA complex subunit	orf19.6458.1	1	0.00657146	58.679	GIHIK(1)YLR	3	-0.76294	1
	A0A1D8PIF0	92	K	Uncharacterized protein	orf19.1389	1	3.87738e-07	128.85	AIDELHGK(1)EFR	2	-2.3628	2
	A0A1D8PIF0	21	K	Uncharacterized protein	orf19.1389	1	0.000302917	81.017	LAK(1)QEEIDGR	2	1.2713	2
	A0A1D8PK11	123	K	RNA-binding protein	orf19.5917.3	1	0.00141733	65.179	GFATIVFK(1)SSK	2	3.211	1
	A0A1D8PK11	28	K	RNA-binding protein	orf19.5917.3	1	0.0105012	90.64	RPGAK(1)FGAK	2	-0.55841	4
	A0A1D8PK11	53	K	RNA-binding protein	orf19.5917.3	0.998648	0.0550326	49.96	K(0.001)PIAK(0.999)FNK	2	-0.52327	1
	A0A1D8PK11	126	K	RNA-binding protein	orf19.5917.3	1	1.64544e-06	107.34	SSK(1)FATAAVDK	2	0.6578	2
	Q59S06	74	K	Nucleolar protein 58	NOP58	1	8.99007e-05	83.633	VSENLQK(1)LLEDAK	2	-1.0971	1
	Q59S06	67	K	Nucleolar protein 58	NOP58	1	1.51876e-06	74.665	FQSAANALEEANAIIEGK(1)VSENLQK	3	-0.40655	1
	Q59S06	185	K	Nucleolar protein 58	NOP58	1	5.00945e-06	93.237	CK(1)EWYGWHFPELAK	3	-0.6238	2
	Q59S06	80	K	Nucleolar protein 58	NOP58	1	0.0149374	61.161	LLEDAK(1)SDK	2	-0.83949	1
	Q59S06	153	K	Nucleolar protein 58	NOP58	1	0.00237982	98.997	LK(1)FSADK	2	0.55566	2
	Q59S06	49	K	Nucleolar protein 58	NOP58	1	1.749e-07	104.52	FEK(1)FQSAANALEEANAIIEGK	3	0.35108	2
	Q59S06	338	K	Nucleolar protein 58	NOP58	1	6.00501e-09	115.5	HDTPK(1)YGIIYHASLVGQASGK	3	0.034445	1
	Q59S06	43	K	Nucleolar protein 58	NOP58	1	0.000214303	117.89	VAEQFK(1)IHR	2	0.14526	5
[K] Transcription	A0A1D8PE13	34	K	Chromatin-remodeling ATPase	orf19.4437	1	0.00248957	102.77	YFTK(1)TEK	2	0.75793	1
	A0A1D8PH02	103	K	Trifunctional hydroxymethylpyrimidine kinase/phosphomethylpyrimidine kinase/thiaminase	THI20	1	0.0180718	60.76	INEYK(1)VK	2	-1.1418	1
	Q5AMR1	57	K	Transcription factor IIF subunit	TFG1	1	0.00017371	80.245	FATK(1)QDVNITK	2	2.033	1
	Q5AD56	221	K	General negative regulator of transcription subunit 3	NOT3	1	0.0323927	41.684	IQSTIGNNK(1)FHQK	3	-0.18176	1
	A0A1D8PHB8	173	K	Lem3p	LEM3	1	9.60761e-05	90.15	MK(1)GPIYLYYR	2	-1.1422	1
	A0A1D8PE87	197	K	CCR4-NOT core subunit	NOT5	1	4.37201e-15	141.13	LEEVLENLDNDK(1)LDPAR	2	1.2299	1
	A0A1D8PE87	92	K	CCR4-NOT core subunit	NOT5	1	0.0057764	46.282	IEHAMDQFK(1)ELEK	3	0.40641	1
	Q5ALX3	739	K	Transcription elongation factor SPT5	SPT5	1	6.8622e-08	109.83	LLYK(1)DVAVTSGSYK	2	0.19585	1
	Q5ALX3	407	K	Transcription elongation factor SPT5	SPT5	1	2.76344e-06	102.5	GNEYYDGYLYK(1)DFK	2	-1.3124	1
	A0A1D8PS34	232	K	DNA-directed RNA polymerase I subunit	CAALFM_CR01950WA	1	0.00444842	63.076	NAQPVYK(1)ER	2	-1.0373	2
	Q5A0I6	109	K	Negative cofactor 2 transcription regulator complex subunit	NCB2	1	2.47488e-15	147.12	NNK(1)FQNSGLTEEELLR	2	-0.47793	1
	A0A1D8PGL0	485	K	Uncharacterized protein	orf19.1574	1	3.70507e-08	121.68	MK(1)FQNTYTSLK	2	1.5811	1
	Q5A0W6	208	K	GPN-loop GTPase 3	CAALFM_C406790WA	1	1.10158e-05	97.734	QEDYINPK(1)FAK	2	-0.42613	1
	Q5A761	558	K	Glucose-repressible alcohol dehydrogenase transcriptional effector	CCR4	1	0.00923882	50.353	NDK(1)FSLIHK	3	-0.7147	1
	Q5A761	695	K	Glucose-repressible alcohol dehydrogenase transcriptional effector	CCR4	1	0.001686	56.527	DYGK(1)FTEDGFHHPFK	3	-0.85506	1
	Q5A246	580	K	DNA-directed RNA polymerase III subunit RPC3	RPC82	1	0.00252844	104.11	NLVK(1)FQR	2	-0.73681	1
	A0A1D8PTZ1	747	K	Uncharacterized protein	CAALFM_CR09330CA	1	0.00442862	53.773	YEVK(1)HLDFGNIDK	2	2.3501	2
	A0A1D8PTZ1	728	K	Uncharacterized protein	CAALFM_CR09330CA	1	0.000246528	109.71	FSENGK(1)FYR	2	-0.67081	1
	A0A1D8PTZ1	722	K	Uncharacterized protein	CAALFM_CR09330CA	0.990484	0.0098085	44.13	K(0.01)NDLVSAK(0.99)FSENGK	3	0.57573	1
	A0A1D8PTZ1	208	K	Uncharacterized protein	CAALFM_CR09330CA	1	6.53172e-06	98.407	VAQQAK(1)QFVEDK	2	-0.87713	1
	Q59U67	212	K	Transcription initiation factor TFIID subunit 4	TAF4	1	0.000958422	93.429	SEISK(1)ELR	2	-1.873	1
	Q5A9D7	544	K	Transcription factor TFIIIB subunit	CAALFM_CR01420WA	1	0.00202158	87.258	SK(1)FNLEER	2	-0.72115	1
	A0A1D8PH70	1811	K	DNA-binding ATPase	orf19.4502	1	0.000949787	94.662	IMGLQK(1)FK	2	0.71765	1
	Q5ANI8	567	K	RNA-binding ribosome biosynthesis protein	MAK21	1	0.0667188	44.925	NAK(1)FFSALLTGLNR	2	3.2852	1
	Q5ANI8	752	K	RNA-binding ribosome biosynthesis protein	MAK21	1	0.000338492	93.267	RNPK(1)FANANR	3	-0.57782	4
	Q5ADU9	579	K	Protein serine/threonine phosphatase	orf19.6742	1	4.2139e-05	88.092	DVSEGAGPTFK(1)TR	2	-0.18709	1
	Q5AP83	126	K	Transcription initiation factor IIE subunit beta	orf19.4882	1	0.0460742	45.68	VK(1)YDESK	2	1.6666	1
	Q5AMM1	116	K	Transcription initiation factor IIA subunit 2	TOA2	1	0.000174488	75.736	DSGDLELNVDK(1)FK	2	0.29686	1
	A0A1D8PHT4	433	K	Uncharacterized protein	orf19.2265	1	3.8117e-11	131.66	ALK(1)SDEGYDEEVVR	2	0.037085	1
	A0A1D8PHT4	311	K	Uncharacterized protein	orf19.2265	1	0.00718314	76.943	TFK(1)FSDLYK	2	0.22894	1
	Q5AD50	218	K	DNA-directed RNA polymerase I subunit	orf19.2017	1	0.00019297	78.903	LPFTK(1)SEFIAK	2	-2.0749	1
	Q5A683	63	K	Bas1p	BAS1	1	0.0063375	62.525	LSSLVATEYPK(1)PIDVEK	2	0.80769	1
	A0A1D8PGK4	1342	K	SWI/SNF catalytic subunit	SNF2	1	2.92279e-05	85.203	LYTEEELPEIYK(1)IDPEELFK	3	-1.2402	1
	A0A1D8PGK4	1103	K	SWI/SNF catalytic subunit	SNF2	1	9.83425e-05	90.05	VAGK(1)FELLDK	2	1.3522	2
	A0A1D8PCD0	104	K	DNA-directed RNA polymerase II core subunit	RPB11	1	0.000103409	89.827	SK(1)FNDEWALK	2	0.41384	3
	A0A1D8PCD0	52	K	DNA-directed RNA polymerase II core subunit	RPB11	1	0.00845206	62.582	AQLLK(1)DDR	2	0.098865	1
	A0A1D8PIW1	349	K	Etr1p	ETR1	1	2.12294e-13	145.49	ELHELYK(1)DGVANSK	2	-0.23074	2
	A0A1D8PIW1	342	K	Etr1p	ETR1	1	8.34967e-08	117.93	FDGSK(1)ELHELYK	2	0.14507	2
	A0A1D8PH31	48	K	TATA-binding protein-associated factor	TAF14	1	0.0106841	48.091	EHPAK(1)ILDK	3	-0.27212	1
	Q5ACW5	212	K	Casein kinase II subunit beta	CKB1	1	0.0012042	64.224	ITK(1)FSQNDFGLK	2	0.80442	1
	A0A1D8PM80	815	K	Srb8p	SRB8	1	7.43333e-06	97.765	GK(1)FSQGQSILQDSIITK	2	0.57276	1
	A0A1D8PUA6	431	K	DNA-directed RNA polymerase subunit	RPO21	1	5.93758e-05	87.083	AGDIALQYGWK(1)VER	2	0.60823	1
	Q5A943	13	K	Protein-arginine omega-N methyltransferase	HMT1	1	6.07516e-07	81.193	SQLSK(1)FEQHYFSSYDHFGIHEEMLK	3	1.0429	3
	A0A1D8PQM4	212	K	DNA-directed RNA polymerase subunit beta	RPA135	1	1.51963e-07	113.38	GASYTK(1)FGIQIR	2	-0.00050847	1
	A0A1D8PQM4	1017	K	DNA-directed RNA polymerase subunit beta	RPA135	1	0.000302917	81.017	HMVNDK(1)FQVR	2	0.10899	3
	A0A1D8PQM4	347	K	DNA-directed RNA polymerase subunit beta	RPA135	1	6.00694e-05	83.087	IVLVHLPNNADK(1)FR	3	-0.26555	1
	A0A1D8PQN1	94	K	Rtf1p	RTF1	1	0.0167452	62.464	YK(1)DEADR	2	-1.1723	1
	A0A1D8PCV8	91	K	Uncharacterized protein	orf19.2964	1	3.36711e-10	155.48	FYNHSK(1)SVIYR	2	-0.32265	3
	Q59TU5	339	K	Mrf1p	MRF1	1	0.00263756	47.728	VK(1)FDSTGDLK(1)ATILNTIGK	3	-0.08145	1
	Q59TU5	164	K	Mrf1p	MRF1	1	3.51387e-23	167.97	DWK(1)SGDWIIQNAGNSQASK	3	-0.89786	3
	Q59TU5	329	K	Mrf1p	MRF1	1	0.000938433	96.285	VAAYNK(1)VK	2	0.21287	1
	Q59TU5	331	K	Mrf1p	MRF1	1	5.16651e-05	97.813	VK(1)FDSTGDLK(1)ATILNTIGK	3	-0.08145	4
	O43133	149	K	TATA-box-binding protein	TBP1	1	0.00765502	53.6	LGFNAK(1)FCDFK	2	-0.47246	1
	A0A1D8PCA4	135	K	DNA-directed RNA polymerase	RPO41	1	5.08829e-05	98.04	YFDK(1)IDQVLK	2	0.62866	2
	Q5AGZ9	285	K	RuvB-like helicase 2	RVB2	1	0.000150074	126.07	VAEWK(1)EEGK	2	0.023126	2
	Q5A1E3	11	K	Transcriptional regulator CBF1	CBF1	1	0.0111106	43.713	TLEK(1)DEEHQEK	3	0.80057	1
	A0A1D8PGY6	191	K	Uncharacterized protein	orf19.841	1	3.10013e-05	101.3	SIIDEK(1)ESNWLEK	2	-1.2667	1
	A0A1D8PGY6	76	K	Uncharacterized protein	orf19.841	0.999956	6.04324e-06	96.604	KLEDSEK(1)LNQFK	3	-0.59316	1
	Q5ACL9	309	K	Protein BFR2	BFR2	1	0.00668507	70.332	NAMNANK(1)FK	2	0.57697	1
	Q5A8Y5	986	K	DNA-directed RNA polymerase subunit beta	orf19.3349	1	0.00545011	56.205	VPQIGDK(1)FASR	2	1.4318	1
	Q5A8Y5	820	K	DNA-directed RNA polymerase subunit beta	orf19.3349	1	0.000870149	106.04	SMEYLK(1)FR	2	-3.1196	1
	Q5A8Y5	171	K	DNA-directed RNA polymerase subunit beta	orf19.3349	1	0.0241621	57.281	SK(1)FCMLR	2	-0.049093	2
	A0A1D8PG88	264	K	Uncharacterized protein	orf19.2041	1	2.96999e-06	102.03	LLSPK(1)FPLLDNLK	2	0.31981	1
	Q5ANP2	35	K	Nascent polypeptide-associated complex subunit alpha	EGD2	1	0.0126018	68.563	LNLK(1)QIK(1)GISR	2	-1.2426	1
	Q5ANP2	123	K	Nascent polypeptide-associated complex subunit alpha	EGD2	1	0.00705617	43.326	SPEAITADLEK(1)ASLGDK(1)K	3	0.09029	1
	Q5ANP2	32	K	Nascent polypeptide-associated complex subunit alpha	EGD2	1	0.0102104	109.01	LNLK(1)QIK(1)GISR	2	-1.2426	2
	Q5ANP2	161	K	Nascent polypeptide-associated complex subunit alpha	EGD2	1	0.00999007	110.81	AK(1)AVK(1)ALR	2	-0.28228	1
	Q5ANP2	28	K	Nascent polypeptide-associated complex subunit alpha	EGD2	1	0.0102104	109.01	K(1)LNLK(1)QIK	2	0.2474	1
	Q5ANP2	95	K	Nascent polypeptide-associated complex subunit alpha	EGD2	1	1.71202e-14	128.89	IAEAQAQQAQQEALQK(1)AAADAGK(1)TEDK	3	0.76318	1
	Q5ANP2	102	K	Nascent polypeptide-associated complex subunit alpha	EGD2	1	1.17451e-14	129.51	IAEAQAQQAQQEALQK(1)AAADAGK(1)TEDK	3	0.76318	2
	Q5ANP2	17	K	Nascent polypeptide-associated complex subunit alpha	EGD2	1	9.98845e-05	79.88	SIEEIPQGADVNVIPK(1)NEK	2	0.51353	2
	Q5ANP2	143	K	Nascent polypeptide-associated complex subunit alpha	EGD2	0.997581	0.000152697	45.276	K(0.002)AEDEEEDEGEIDETGLDPK(0.998)DIEIVVEQTQVSR	3	0.61877	1
	Q5ANP2	158	K	Nascent polypeptide-associated complex subunit alpha	EGD2	1	0.00999007	110.81	AK(1)AVK(1)ALR	2	-0.28228	1
	Q5ANP2	72	K	Nascent polypeptide-associated complex subunit alpha	EGD2	1	3.56391e-25	167.99	SAAGTYVVFGEAK(1)VDDMNQR	3	-0.18728	6
	Q5ANP2	106	K	Nascent polypeptide-associated complex subunit alpha	EGD2	1	1.80245e-05	90.561	TEDK(1)SPEAITADLEK	2	1.3011	1
	Q5ANP2	117	K	Nascent polypeptide-associated complex subunit alpha	EGD2	1	1.17451e-14	129.51	TEDKSPEAITADLEK(1)ASLGDK	3	1.5447	4
	A0A1D8PQD2	296	K	CCR4-NOT core subunit	CDC39	1	0.000798521	113.26	LADYYK(1)SR	2	-2.7544	1
	Q5A4W8	370	K	Bromodomain-containing factor 1	BDF1	1	0.0098746	60.019	TIHPPK(1)SK	2	-0.31612	1
	Q5A4W8	455	K	Bromodomain-containing factor 1	BDF1	1	8.93424e-17	152.37	LANNEYENADDFEK(1)DVR	2	-0.82391	1
	A0A1D8PNM2	784	K	Protein transport protein sec16	orf19.4346	1	0.000756285	71.085	GFSNAK(1)SNIYK	2	0.61239	1
	A0A1D8PEX3	392	K	DNA-directed RNA polymerase subunit	RPA190	1	0.00385818	73.233	ITNMYK(1)EK	2	-0.6259	2
	A0A1D8PEX3	1121	K	DNA-directed RNA polymerase subunit	RPA190	1	2.32141e-08	122.78	YLGSVSEK(1)FQEK	2	-0.52881	1
	Q5AAJ7	344	K	SWR1-complex protein 4	SWC4	1	0.000107123	84.884	TAEDLK(1)EQFYR	2	2.7879	1
	Q59T94	51	K	Uncharacterized protein	orf19.4537	1	0.00852474	74.301	VGVAVNK(1)FR	2	-3.299	1
	A0A1D8PFD3	191	K	Snt1p	SNT1	1	3.29432e-11	123.02	YDSYTGHDGSINTSK(1)WK	3	-0.40355	1
	Q59TU0	38	K	Nascent polypeptide-associated complex subunit beta	EGD1	1	0.00207529	66.068	TEQDDTK(1)LIEALGK(1)LK	2	-2.5626	1
	Q59TU0	152	K	Nascent polypeptide-associated complex subunit beta	EGD1	1	7.51456e-05	53.23	DFNTGSANAAADAGGEDIPDLVDQK(1)FDDVE	3	-0.10427	1
	Q59TU0	50	K	Nascent polypeptide-associated complex subunit beta	EGD1	1	9.69872e-11	122.97	ATK(1)IEGVEEANFFR	3	0.63926	3
	Q59TU0	45	K	Nascent polypeptide-associated complex subunit beta	EGD1	1	0.00207529	66.068	TEQDDTK(1)LIEALGK(1)LK	2	-2.5626	1
	Q59TU0	7	K	Nascent polypeptide-associated complex subunit beta	EGD1	1	0.00410616	64.39	PVDPEK(1)LAK	2	-0.13298	2
	Q59TU0	31	K	Nascent polypeptide-associated complex subunit beta	EGD1	1	4.56145e-05	99.568	NIK(1)TEQDDTK	2	-0.99693	1
	Q59TU0	65	K	Nascent polypeptide-associated complex subunit beta	EGD1	1	9.10427e-06	123.86	EDGK(1)VLHFNR	2	2.0524	3
	Q59UQ4	114	K	Chromatin-binding transcription coactivator	orf19.5666	1	7.09602e-08	118.77	AVIEK(1)EQESEQK	2	1.8113	1
	Q59W44	391	K	Mitochondrial import inner membrane translocase subunit TIM50	TIM50	1	0.000157392	82.59	LLGIPVPEPK(1)MPLDIIR	2	-0.11914	1
	Q59W44	342	K	Mitochondrial import inner membrane translocase subunit TIM50	TIM50	1	0.00282698	57.425	DVRPILNSYK(1)DK	3	0.95495	1
	Q5AAS1	114	K	TFIIH complex serine/threonine-protein kinase subunit	KIN28	1	0.0333762	52.403	DK(1)SIVFK	2	0.061578	1
	A0A1D8PM35	22	K	Translation elongation factor 1 subunit beta	EFB1	1	1.79572e-44	202.15	SLNEFLADK(1)SYIDGTTATQADVTVYK	2	-0.44177	2
	A0A1D8PM35	8	K	Translation elongation factor 1 subunit beta	EFB1	1	2.30257e-21	170.04	SFSDFSK(1)VESIK(1)SLNEFLADK	2	0.54284	4
	A0A1D8PM35	116	K	Translation elongation factor 1 subunit beta	EFB1	1	0.00439112	84.568	LAEYAAK(1)K	2	0.1721	1
	A0A1D8PM35	13	K	Translation elongation factor 1 subunit beta	EFB1	1	2.30257e-21	153.36	VESIK(1)SLNEFLADK	2	-1.1146	3
	A0A1D8PM35	43	K	Translation elongation factor 1 subunit beta	EFB1	1	6.33034e-07	122.7	AFQK(1)EFPQFTR	2	0.24814	3
	A0A1D8PM35	135	K	Translation elongation factor 1 subunit beta	EFB1	1	1.88134e-22	160.57	SIVTLDVK(1)PWDDETDLDELLTNVK	3	-0.092304	6
	A0A1D8PH99	146	K	Uncharacterized protein	orf19.4123	1	3.71901e-08	110.84	K(1)FNLLHEEVEGYSK	3	0.80616	1
	A0A1D8PH99	1270	K	Uncharacterized protein	orf19.4123	1	8.97169e-06	95.273	YAIETK(1)SEAHSR	2	-0.50209	2
	Q5A310	662	K	ISWI chromatin-remodeling complex ATPase ISW2	ISW2	1	0.000349968	78.939	TAELNNK(1)FNK	2	-0.0012069	1
	Q5AB84	232	K	Uncharacterized protein	orf19.6090	0.999982	3.43451e-05	58.349	ALEEMQGK(1)EIDGRPINLDMSTGKPHASK	4	1.4384	1
	Q59M52	41	K	DNA-directed RNA polymerase subunit beta	CAALFM_CR05550CA	1	1.32713e-05	95.618	DK(1)WNLLPAFLK	2	-0.40182	1
	Q5A940	84	K	Multiprotein-bridging factor 1	MBF1	1	0.00283925	63.754	K(1)VDVSVGK(1)AIQQAR	2	-1.206	1
	Q5A940	128	K	Multiprotein-bridging factor 1	MBF1	1	2.99456e-05	89.231	AIPNQQLLAK(1)LER	2	-1.5775	2
	Q5A940	77	K	Multiprotein-bridging factor 1	MBF1	1	0.00283925	63.754	K(1)VDVSVGK(1)AIQQAR	2	-1.206	1
	Q5A940	136	K	Multiprotein-bridging factor 1	MBF1	1	0.0093622	71.949	ALGVK(1)LR	2	0.105	2
	Q5A940	76	K	Multiprotein-bridging factor 1	MBF1	1	0.0145473	61.265	LTK(1)LDATDDVVAVK(1)K	2	-2.487	1
	Q5A940	65	K	Multiprotein-bridging factor 1	MBF1	1	0.000494014	71.316	LTK(1)LDATDDVVAVK(1)K	2	-2.487	3
	Q59SU6	299	K	Uncharacterized protein	orf19.6923	1	7.4207e-05	83.758	ALK(1)FEGDEIHPLQPEHIR	4	1.6597	1
	Q59QD0	186	K	Putative ATP-binding cassette family ATPase	CAF16	1	0.00437211	72.042	SK(1)LLNYLK	2	0.13559	1
	A0A1D8PJG4	973	K	RSC chromatin remodeling complex ATPase subunit	orf19.239	1	5.16651e-05	97.813	VIQAGK(1)FDNK	2	0.20564	2
	A0A1D8PJG4	821	K	RSC chromatin remodeling complex ATPase subunit	orf19.239	1	1.16822e-05	120.06	VSGK(1)FELLDR	2	-0.49428	2
	A0A1D8PJG4	576	K	RSC chromatin remodeling complex ATPase subunit	orf19.239	1	0.00186136	61.213	WAPSIK(1)VIVYK	2	1.9383	1
	A0A1D8PJG4	78	K	RSC chromatin remodeling complex ATPase subunit	orf19.239	0.984889	0.00394088	48.677	SEDK(0.015)SEGK(0.985)FEDVNAQAK	3	0.31139	1
	A0A1D8PSS1	245	K	Chromatin modification protein	CAALFM_CR04450CA	1	0.00243054	100.74	LFFDK(1)FR	2	-0.21752	1
	A0A1D8PHD8	109	K	DNA-directed RNA polymerase core subunit	RPC40	1	0.00359384	57.583	IGLIPWK(1)IDPDK	2	0.91206	1
	A0A1D8PHD8	170	K	DNA-directed RNA polymerase core subunit	RPC40	1	1.66288e-05	89.231	DFK(1)FEPHGNQEEK	3	-0.98987	1
[L] Replication, recombination and repair	A0A1D8PR52	292	K	GTPase	orf19.6463	1	1.04301e-06	89.344	FMEAVDNK(1)VDEYNEFYK	2	-2.1856	1
	A0A1D8PQ43	22	K	Ribonuclease H	orf19.5614	1	1.89596e-09	111.53	TGVYSNWGDCK(1)EQVHGYSGASYK	3	-0.55962	1
	A0A1D8PHX3	364	K	Serine/threonine-protein kinase TOR	TOR1	1	5.32619e-15	140.8	SQNNETANTDK(1)SAIFK	2	1.2611	1
	Q5A7P8	339	K	Uncharacterized protein	orf19.5418	1	9.30017e-06	99.343	YYINNEK(1)EPYK	2	0.46671	1
	A0A1D8PPL1	3320	K	Histone acetyltransferase	TRA1	1	9.07796e-07	118.28	FK(1)CTADEDAYR	2	-0.37074	1
	Q5AMG5	729	K	5'-3' exoribonuclease 2	RAT1	1	0.00618508	67.838	NFSK(1)FSEK	2	0.27828	1
	A0A1D8PNV1	35	K	Replication factor C subunit 3	RFC3	1	0.0260291	70.69	K(1)FVETGK	2	2.1523	1
	A0A1D8PNV1	142	K	Replication factor C subunit 3	RFC3	1	0.0300624	54.157	VIEK(1)FTK	2	0.1392	1
	A0A1D8PHW4	602	K	DNA helicase	MCM3	1	0.000969118	91.9	YVQYAK(1)QR	2	0.297	1
	A0A1D8PHW4	681	K	DNA helicase	MCM3	1	0.00196622	72.607	YALFK(1)EVAK	2	0.87896	1
	Q59SS7	438	K	Origin recognition complex subunit 3	ORC3	1	0.00490869	81.191	QK(1)FELYK	2	1.1113	1
	Q5AAT0	351	K	Decapping nuclease RAI1	RAI1	1	0.0446656	46.426	LK(1)YDPVR	2	-0.99906	1
	A0A1D8PFM1	711	K	Mismatch repair ATPase	MSH6	1	0.00397339	58.596	VHGGTLK(1)FR	3	-0.6216	1
	A0A1D8PIE7	215	K	DNA replication licensing factor MCM7	CDC47	1	0.00187281	61.11	GK(1)FVGHFITVR	2	0.84322	2
	A0A1D8PIE7	31	K	DNA replication licensing factor MCM7	CDC47	1	0.0209507	58.981	DFITK(1)FK	2	0.43689	1
	A0A1D8PIE7	288	K	DNA replication licensing factor MCM7	CDC47	1	0.000131552	83.182	ASK(1)FSAFQEVK	2	1.0567	1
	A0A1D8PFP3	509	K	5'-3' exoribonuclease 1	KEM1	1	1.59412e-06	108.1	EVYSEK(1)FQSWK	2	-1.9123	1
	A0A1D8PFP3	1103	K	5'-3' exoribonuclease 1	KEM1	1	0.0243575	57.177	SWLK(1)EVK	2	1.0156	1
	A0A1D8PFP3	380	K	5'-3' exoribonuclease 1	KEM1	1	0.00199457	82.452	IGK(1)LLILK	2	-0.33714	1
	A0A1D8PFP3	1072	K	5'-3' exoribonuclease 1	KEM1	1	0.0150314	77.374	FPGLFK(1)K	2	0.12337	1
	A0A1D8PFP3	1066	K	5'-3' exoribonuclease 1	KEM1	1	0.00103226	90.601	TK(1)FPGLFK	2	0.019973	2
	A0A1D8PFP3	5	K	5'-3' exoribonuclease 1	KEM1	1	0.00312717	87.582	GIPK(1)FFR	2	-0.66514	1
	Q5AMN0	168	K	Proliferating cell nuclear antigen	POL30	1	3.55805e-14	130.16	DSVK(1)FTSEGDSGSGSVILKPYTNLK	3	-0.039075	1
	Q5AMN0	5	K	Proliferating cell nuclear antigen	POL30	1	3.28818e-08	116.51	MLEGK(1)FEEAALLK	2	-4.4263	3
	Q59KI4	173	K	Putative DNA helicase INO80	INO80	1	0.00720847	65.465	LMK(1)FDEVK	2	0.98533	1
	Q5AI84	194	K	DNA repair protein	RAD16	1	0.0484537	40.058	PK(1)MSYYER	2	1.3203	1
	A0A1D8PE62	370	K	DNA polymerase alpha subunit B	orf19.2796	1	0.0291724	46.819	LNYDK(1)LDK	2	2.5794	1
	A0A1D8PCA4	135	K	DNA-directed RNA polymerase	RPO41	1	5.08829e-05	98.04	YFDK(1)IDQVLK	2	0.62866	2
	A0A1D8PHI0	294	K	Replication factor C subunit 1	RFC1	1	1.20798e-05	119.53	IIEQAK(1)EEER	2	-0.063171	1
	A0A1D8PG80	210	K	Replication factor C subunit 5	RFC5	1	4.20636e-06	94.188	ESLK(1)FSTHNDSEINHFYSK	3	-0.013568	1
	A0A1D8PGE3	6	K	Rad23p	RAD23	1	0.000519129	87.895	MQIIFK(1)DFK	2	0.082449	2
	A0A1D8PGE3	54	K	Rad23p	RAD23	1	9.45088e-08	117.2	VLQDDK(1)DLQSYK	2	2.0952	1
	A0A1D8PGE3	48	K	Rad23p	RAD23	1	9.74365e-12	133.78	LVYSGK(1)VLQDDKDLQSYK	3	1.4958	1
	Q5AAS1	114	K	TFIIH complex serine/threonine-protein kinase subunit	KIN28	1	0.0333762	52.403	DK(1)SIVFK	2	0.061578	1
	Q5A889	543	K	Ctf18p	CTF18	1	0.0683669	44.377	VLK(1)GIFDK	2	0.66475	1
	A0A1D8PJD1	204	K	MRX complex DNA-binding subunit	RAD50	1	0.000882844	78.903	K(1)FDDIFEASK	2	-0.6395	2
	Q5A0W7	185	K	RuvB-like helicase 1	RVB1	1	3.48613e-08	116.19	LDPVIYESIQK(1)ER	2	2.0116	1
	A0A1D8PPI2	243	K	DNA topoisomerase 1	TOP1	0.999758	0.000206826	104.42	KFEK(1)LDFSK	2	-2.5252	2
	A0A1D8PPI2	413	K	DNA topoisomerase 1	TOP1	1	0.0212645	58.815	SEK(1)MQDR	2	-1.0271	1
	A0A1D8PPI2	596	K	DNA topoisomerase 1	TOP1	1	0.000903446	101.28	EFMWQK(1)IR	2	-0.86402	1
	A0A1D8PPI2	556	K	DNA topoisomerase 1	TOP1	1	0.000498189	88.294	VAK(1)FNAANR	2	3.2843	1
	A0A1D8PPW7	163	K	NAD(+) diphosphatase	orf19.3482	1	2.7549e-09	120.92	FAADTK(1)EETYLDHQGR	3	-0.79983	1
	A0A1D8PKJ7	20	K	DNA-(Apurinic or apyrimidinic site) lyase	APN1	1	0.059752	41.025	SGLSK(1)FK	2	0.89834	1
[B] Chromatin structure and dynamics	Q5AAI8	128	K	Nucleosome assembly protein 1	NAP1	1	0.00352912	58.474	FFAK(1)YQPLYVK	2	-1.349	1
	Q5AAI8	370	K	Nucleosome assembly protein 1	NAP1	1	6.65352e-05	86.497	LELDYQLGEEIK(1)DR	2	1.4512	1
	Q59VP2	7	K	Histone H2A.2	HTA2	1	0.00312081	74.475	GK(1)AGSSEK(1)ASTSR	2	0.65237	1
	Q59VP2	13	K	Histone H2A.2	HTA2	1	0.00312081	74.475	GK(1)AGSSEK(1)ASTSR	2	0.65237	1
	Q59RH5	181	K	Histone acetyltransferase type B subunit 2	HAT2	1	0.00035157	91.087	TTFK(1)SDIQK	2	0.56611	1
	A0A1D8PPL1	3320	K	Histone acetyltransferase	TRA1	1	9.07796e-07	118.28	FK(1)CTADEDAYR	2	-0.37074	1
	A0A1D8PH73	816	K	Uncharacterized protein	orf19.4488	1	0.00232709	71.221	LDK(1)VEELEK	2	1.1999	1
	Q59VN4	94	K	Histone H4	HHF1	1	2.27075e-07	107.17	TVTSLDVVYALK(1)R	2	0.73292	1
	Q59VN4	80	K	Histone H4	HHF1	1	0.000123986	77.744	DAVTYTEHAK(1)R	3	1.2755	1
	Q59VN4	62	K	Histone H4	HHF1	1	5.65081e-06	99.539	VVLK(1)QFLENVIR	2	-0.46592	1
	A0A1D8PSS6	231	K	Uncharacterized protein	CAALFM_CR04600WA	1	0.00485555	81.381	FPNVK(1)FR	2	-0.95931	1
	Q59SU5	7	K	Histone H2A.1	HTA1	1	0.0236186	48.527	GK(1)AGTSEK(1)ASTSR	2	0.64972	1
	Q59SU5	13	K	Histone H2A.1	HTA1	1	0.0236186	48.527	GK(1)AGTSEK(1)ASTSR	2	0.64972	1
	A0A1D8PHT4	433	K	Uncharacterized protein	orf19.2265	1	3.8117e-11	131.66	ALK(1)SDEGYDEEVVR	2	0.037085	1
	A0A1D8PHT4	311	K	Uncharacterized protein	orf19.2265	1	0.00718314	76.943	TFK(1)FSDLYK	2	0.22894	1
	A0A1D8PCC3	778	K	Transcriptional regulator	SIN3	1	6.30241e-05	82.651	VFYK(1)SLDHVGLTFK	3	1.7493	1
	A0A1D8PGK4	1342	K	SWI/SNF catalytic subunit	SNF2	1	2.92279e-05	85.203	LYTEEELPEIYK(1)IDPEELFK	3	-1.2402	1
	A0A1D8PGK4	1103	K	SWI/SNF catalytic subunit	SNF2	1	9.83425e-05	90.05	VAGK(1)FELLDK	2	1.3522	2
	A0A1D8PNA3	13	K	Peptide alpha-N-acetyltransferase complex A subunit	orf19.3185	1	3.5745e-06	101.3	ASPIFASK(1)EDSNFR	2	0.47736	1
	A0A1D8PDB1	152	K	Uncharacterized protein	orf19.6843	1	9.44109e-05	84.365	ALFEEK(1)LESLDK	2	-0.29689	1
	A0A1D8PLN1	400	K	rRNA-processing protein	SAS10	1	6.70273e-11	124.25	DQSYSGDIDVPYK(1)ER	2	-0.93179	1
	A0A1D8PMB7	118	K	Oxidative DNA demethylase	OFD1	1	0.000958422	93.429	LPSLYK(1)LR	2	-0.24402	1
	A0A1D8PMB7	446	K	Oxidative DNA demethylase	OFD1	1	8.86418e-06	99.752	LGSFLK(1)SMAFK	2	-0.1766	1
	A0A1D8PMB7	287	K	Oxidative DNA demethylase	OFD1	1	6.38556e-15	168.3	ELQEFDFPK(1)PIR	2	-0.1727	2
	Q59VN2	80	K	Histone H3.1/H3.2	HHT21	1	9.38006e-05	85.813	EIAQDFK(1)TDLR	2	-1.1307	3
	A0A1D8PCV8	91	K	Uncharacterized protein	orf19.2964	1	3.36711e-10	155.48	FYNHSK(1)SVIYR	2	-0.32265	3
	Q5AEE1	125	K	Histone H2A.Z	HTZ1	1	0.00615962	67.897	ALLLK(1)VEK	2	0.11281	1
	Q5AEE1	48	K	Histone H2A.Z	HTZ1	1	0.0263515	56.122	NAQNK(1)IR	2	-0.9597	1
	A0A1D8PG88	264	K	Uncharacterized protein	orf19.2041	1	2.96999e-06	102.03	LLSPK(1)FPLLDNLK	2	0.31981	1
	Q5ADQ0	57	K	Histone H3.3	HHT3	1	0.0236444	43.419	FQK(1)STELLIR	2	-1.164	1
	Q5ADQ0	80	K	Histone H3.3	HHT3	1	1.10964e-06	115.29	EIAQDFK(1)SDLR	2	0.15559	2
	Q59VP1	83	K	Histone H2B.2	HTB2	1	3.46958e-07	105.65	IASEASK(1)LAAYNK	3	0.59543	3
	Q59VP1	89	K	Histone H2B.2	HTB2	1	0.00588699	97.596	LAAYNK(1)K	2	2.6521	1
	Q5AAJ7	344	K	SWR1-complex protein 4	SWC4	1	0.000107123	84.884	TAEDLK(1)EQFYR	2	2.7879	1
	Q59VF4	219	K	Histone acetyltransferase type B catalytic subunit	HAT1	1	0.00408599	68.355	K(1)FDSTEQESR	2	1.9212	1
	A0A1D8PR93	24	K	Histone	HHO1	1	0.0438224	41.427	VTYK(1)DMIK	2	1.3174	1
	P48989	50	K	Histone H2B.1	HTB1	1	0.00193632	56.286	VLK(1)QTHPDTGISQK	3	-0.62941	1
	P48989	83	K	Histone H2B.1	HTB1	1	4.40636e-11	132.14	IATEASK(1)LAAYNK	2	0.55158	2
	P48989	17	K	Histone H2B.1	HTB1	1	0.00329101	82.417	APAEK(1)K(1)PAAK	2	0.65028	1
	P48989	47	K	Histone H2B.1	HTB1	1	7.78221e-10	134.06	KETYSSYIYK(1)VLK	2	1.4015	6
	P48989	112	K	Histone H2B.1	HTB1	1	4.25147e-06	101.53	LILPGELAK(1)HAVSEGTR	2	-0.44131	6
	P48989	18	K	Histone H2B.1	HTB1	1	0.00329101	82.417	APAEK(1)K(1)PAAK	2	0.65028	1
	P48989	89	K	Histone H2B.1	HTB1	1	0.00588699	97.596	LAAYNK(1)K	2	2.6521	1
	P48989	23	K	Histone H2B.1	HTB1	1	2.05454e-05	135.86	K(1)TASTDGAK(1)K	2	0.28246	1
	P48989	31	K	Histone H2B.1	HTB1	1	2.05454e-05	135.86	K(1)TASTDGAK(1)K	2	0.28246	1
	A0A1D8PFW3	384	K	Uncharacterized protein	orf19.7234	1	0.0245798	49.96	LIK(1)EENEK	2	-0.99761	1
	A0A1D8PFW3	103	K	Uncharacterized protein	orf19.7234	1	0.00895417	57.032	SSQDYK(1)YIR	2	-2.7213	1
	A0A1D8PFW3	486	K	Uncharacterized protein	orf19.7234	1	0.00105624	77.662	WVQFEK(1)ISK	2	-0.26162	2
	A0A1D8PJG4	973	K	RSC chromatin remodeling complex ATPase subunit	orf19.239	1	5.16651e-05	97.813	VIQAGK(1)FDNK	2	0.20564	2
	A0A1D8PJG4	821	K	RSC chromatin remodeling complex ATPase subunit	orf19.239	1	1.16822e-05	120.06	VSGK(1)FELLDR	2	-0.49428	2
	A0A1D8PJG4	576	K	RSC chromatin remodeling complex ATPase subunit	orf19.239	1	0.00186136	61.213	WAPSIK(1)VIVYK	2	1.9383	1
	A0A1D8PJG4	78	K	RSC chromatin remodeling complex ATPase subunit	orf19.239	0.984889	0.00394088	48.677	SEDK(0.015)SEGK(0.985)FEDVNAQAK	3	0.31139	1
[D] Cell cycle control, cell division, chromosome partitioning	Q8X1E6	452	K	Hsp90 co-chaperone Cdc37	CDC37	1	0.0180363	54.436	LK(1)IEDAER	2	2.494	1
	A0A1D8PCY5	334	K	Septin	CDC12	1	3.2743e-06	100.4	RLHNPK(1)FK	3	-0.79373	9
	A0A1D8PCY5	390	K	Septin	CDC12	1	0.0638387	49.423	SLEEQVK(1)R	2	0.59155	1
	A0A1D8PCY5	61	K	Septin	CDC12	1	3.0526e-08	111.63	HNK(1)FTSPHQTVEIDIVR	4	-1.0057	2
	A0A1D8PCY5	263	K	Septin	CDC12	1	5.29092e-07	105.53	YPWGVVEVENDQHCDFK(1)K	3	-1.7934	1
	A0A1D8PCY5	336	K	Septin	CDC12	1	0.0336373	70.942	FK(1)EEEDALKK	2	0.9294	2
	A0A1D8PHB8	173	K	Lem3p	LEM3	1	9.60761e-05	90.15	MK(1)GPIYLYYR	2	-1.1422	1
	Q5AAI8	128	K	Nucleosome assembly protein 1	NAP1	1	0.00352912	58.474	FFAK(1)YQPLYVK	2	-1.349	1
	Q5AAI8	370	K	Nucleosome assembly protein 1	NAP1	1	6.65352e-05	86.497	LELDYQLGEEIK(1)DR	2	1.4512	1
	Q5AED6	27	K	Pre-mRNA-splicing factor CLF1	CLF1	1	0.0151972	68.383	SK(1)FTTPR	2	-0.35402	1
	Q9Y7W4	174	K	Serine/threonine-protein kinase BUR1	CRK1	1	5.26043e-05	83.182	GIQYVHNQK(1)FLHR	3	0.023227	1
	A0A1D8PD83	367	K	Septin	CDC3	1	0.00118463	84.102	SVFQQK(1)VSEK(1)EK	2	0.85614	1
	A0A1D8PD83	348	K	Septin	CDC3	1	0.000505145	80.455	ALHEAK(1)LAK	3	1.1035	1
	A0A1D8PD83	363	K	Septin	CDC3	1	0.00118463	84.102	SVFQQK(1)VSEK(1)EK	2	0.85614	1
	A0A1D8PD83	209	K	Septin	CDC3	1	3.08891e-42	237.48	SDTLTDEEILEFK(1)HR	2	-1.5932	3
	A0A1D8PD83	337	K	Septin	CDC3	1	0.000113854	82.774	EFDPAAK(1)QEEER	2	0.43447	1
	A0A1D8PD83	351	K	Septin	CDC3	1	0.00244106	79.986	LAK(1)MEAEMK	2	0.4657	3
	A0A1D8PPL1	3320	K	Histone acetyltransferase	TRA1	1	9.07796e-07	118.28	FK(1)CTADEDAYR	2	-0.37074	1
	A0A1D8PJG1	146	K	Guanine nucleotide-binding protein subunit alpha	GPA2	1	0.0482045	45.618	VLLLGSGESGK(1)STIVK	2	1.4748	1
	A0A1D8PIN6	144	K	Dolichyl-diphosphooligosaccharide--protein glycosyltransferase subunit OST2	orf19.1761	1	0.00333947	67.334	LFK(1)EITPER	2	1.2657	1
	Q5AG71	1326	K	Serine/threonine-protein kinase HSL1	HSL1	1	0.00155138	86.205	STK(1)SNWFK	2	-1.0769	1
	Q5ANA8	427	K	Metacaspase-1	MCA1	1	0.000305658	80.896	EILSAK(1)YSQK	2	1.4667	1
	A0A1D8PFW4	186	K	Irr1p	IRR1	1	0.000426928	67.234	EIIDIAHEK(1)GLLYK	3	0.261	1
	P39827	140	K	Cell division control protein 10	CDC10	1	0.00159193	85.862	DK(1)FLADTR	2	0.54016	2
	A0A1D8PRP1	726	K	Cullin	CAALFM_CR00370WA	1	0.0104982	70.389	DVNK(1)NDVFK	2	-0.9775	1
	A0A1D8PDB1	152	K	Uncharacterized protein	orf19.6843	1	9.44109e-05	84.365	ALFEEK(1)LESLDK	2	-0.29689	1
	Q5ACW5	212	K	Casein kinase II subunit beta	CKB1	1	0.0012042	64.224	ITK(1)FSQNDFGLK	2	0.80442	1
	A0A1D8PFP3	509	K	5'-3' exoribonuclease 1	KEM1	1	1.59412e-06	108.1	EVYSEK(1)FQSWK	2	-1.9123	1
	A0A1D8PFP3	1103	K	5'-3' exoribonuclease 1	KEM1	1	0.0243575	57.177	SWLK(1)EVK	2	1.0156	1
	A0A1D8PFP3	380	K	5'-3' exoribonuclease 1	KEM1	1	0.00199457	82.452	IGK(1)LLILK	2	-0.33714	1
	A0A1D8PFP3	1072	K	5'-3' exoribonuclease 1	KEM1	1	0.0150314	77.374	FPGLFK(1)K	2	0.12337	1
	A0A1D8PFP3	1066	K	5'-3' exoribonuclease 1	KEM1	1	0.00103226	90.601	TK(1)FPGLFK	2	0.019973	2
	A0A1D8PFP3	5	K	5'-3' exoribonuclease 1	KEM1	1	0.00312717	87.582	GIPK(1)FFR	2	-0.66514	1
	Q5A216	384	K	Probable kinetochore protein NDC80	NDC80	1	0.000684857	84.738	IK(1)FDQLQEK	2	0.55521	1
	Q59PD6	501	K	Spindle assembly checkpoint component MAD1	MAD1	1	0.00694639	66.073	FK(1)ISELDK	2	0.23983	1
	Q59W48	256	K	Microtubule-binding protein	orf19.676	1	0.00260514	77.282	DFYFNK(1)LR	2	-0.34997	1
	A0A1D8PGB0	392	K	Nuclear pore protein	orf19.2002	1	0.00145348	53.037	VSYFVHQIVLK(1)NDPDLINK	3	0.32168	1
	A0A1D8PGB0	265	K	Nuclear pore protein	orf19.2002	1	0.000847012	108.46	EK(1)FENQAK	2	-0.3042	2
	A0A1D8PGB0	496	K	Nuclear pore protein	orf19.2002	1	0.000400744	90.15	YSVYK(1)TIGK	2	-0.37726	1
	A0A1D8PGB0	226	K	Nuclear pore protein	orf19.2002	1	3.48963e-07	129.82	TNTK(1)FNEETLK	2	-0.094672	2
	A0A1D8PE69	102	K	Uncharacterized protein	orf19.5079.1	1	2.4901e-05	90.614	EK(1)FEEDIYNDK	2	-1.3601	1
	A0A1D8PE69	86	K	Uncharacterized protein	orf19.5079.1	1	0.00567834	90.706	YFAELK(1)R	2	0.73198	1
	Q5A7Q8	248	K	Putative serine/threonine protein kinase	HRK1	1	0.00274903	76.064	TFAVK(1)EFR	2	-2.5165	1
	A0A1D8PG80	210	K	Replication factor C subunit 5	RFC5	1	4.20636e-06	94.188	ESLK(1)FSTHNDSEINHFYSK	3	-0.013568	1
	Q5AAS1	114	K	TFIIH complex serine/threonine-protein kinase subunit	KIN28	1	0.0333762	52.403	DK(1)SIVFK	2	0.061578	1
	A0A1D8PE41	661	K	Ist2p	IST2	0.985707	4.39243e-05	87.647	VK(0.014)PTYK(0.986)VHSDELWEK	3	-1.3212	1
	A0A1D8PE41	88	K	Ist2p	IST2	1	0.000244058	75.91	NYEFGVTGK(1)DDVLASK	2	-3.894	1
	A0A1D8PE41	416	K	Ist2p	IST2	1	9.10852e-07	118.23	SQEEFK(1)INQGR	2	0.85116	1
	A0A1D8PE41	68	K	Ist2p	IST2	1	9.44109e-05	84.365	LSSYK(1)FSEEAEK	2	-0.62885	1
	A0A1D8PE41	751	K	Ist2p	IST2	1	0.000249727	74.587	LNDFK(1)DPTDSVIK	2	1.7206	1
	A0A1D8PE41	726	K	Ist2p	IST2	1	0.0253734	42.976	ILAEK(1)EAILK	2	0.64255	1
	Q5A889	543	K	Ctf18p	CTF18	1	0.0683669	44.377	VLK(1)GIFDK	2	0.66475	1
	G1UB61	289	K	Septin CDC11	CDC11	1	2.61553e-17	143.29	NVLLVTHLNEFK(1)DITHDSIYENYR	3	-0.81851	1
	A0A1D8PHZ6	271	K	Pds5p	PDS5	1	0.0340385	44.318	SNSK(1)FDTK	2	-0.18502	1
	Q5A860	119	K	Translationally-controlled tumor protein homolog	TMA19	1	0.0191846	74.184	K(1)VLGSFK	2	0.11386	1
	Q5A860	159	K	Translationally-controlled tumor protein homolog	TMA19	1	0.00134685	57.414	EDGTTPYVAIWK(1)HGVK	3	3.0394	1
	Q5A860	95	K	Translationally-controlled tumor protein homolog	TMA19	1	4.02231e-16	151.31	IK(1)AYLAENDPDSVEAFEK	3	-1.5598	2
	Q5A860	80	K	Translationally-controlled tumor protein homolog	TMA19	1	0.00602161	61.161	LQPTMFDK(1)K	2	-1.072	3
	Q5A860	111	K	Translationally-controlled tumor protein homolog	TMA19	1	4.6618e-28	179.42	AYLAENDPDSVEAFEK(1)GATAYVK	2	0.099658	4
[Y] Nuclear structure	A0A1D8PDL7	209	K	Uncharacterized protein	orf19.2489	1	2.59551e-12	135.43	TVELAGK(1)FQSTVPSMINIFK	2	1.2906	2
	A0A1D8PDL7	1055	K	Uncharacterized protein	orf19.2489	1	0.00168373	62.799	IK(1)LINESTLGR	2	0.23383	1
	A0A1D8PDL7	1072	K	Uncharacterized protein	orf19.2489	1	3.91342e-15	143.93	EENIDSLK(1)QFSSDDLK	2	-2.6563	1
	A0A1D8PDL7	1093	K	Uncharacterized protein	orf19.2489	1	9.75823e-05	81.51	YLDQK(1)FSGVVSSNEILK	3	1.6814	1
	A0A1D8PQJ7	687	K	Uncharacterized protein	orf19.7086	1	0.029505	41.383	SFLDYK(1)DPETK	2	0.1949	1
	A0A1D8PQJ7	705	K	Uncharacterized protein	orf19.7086	1	9.93909e-05	86.005	IVSK(1)FLSPELSDSAANK	2	2.6897	1
	A0A1D8PLW7	278	K	Nup84p	NUP84	1	0.00113459	76.17	LLWK(1)ETVYK	2	0.36374	2
	A0A1D8PLW7	631	K	Nup84p	NUP84	1	0.000796944	113.41	FAK(1)ENNFK	2	-0.60546	1
	A0A1D8PEA9	1088	K	Uncharacterized protein	orf19.5085	1	9.34397e-06	92.19	NPSDLDVVQK(1)FFS	2	0.63124	1
	A0A1D8PEA9	277	K	Uncharacterized protein	orf19.5085	1	0.00302918	68.525	NK(1)DLDLNSR	2	1.148	1
	A0A1D8PJD7	159	K	GTPase-activating protein	RNA1	1	0.0176817	44.945	IGGSLFK(1)LAK	2	-0.020386	1
	A0A1D8PJD7	274	K	GTPase-activating protein	RNA1	0.999914	0.0089363	44.848	GSLK(1)LVEAFHAGDEKPQLITLK	3	0.31702	1
	A0A1D8PJD7	24	K	GTPase-activating protein	RNA1	1	0.00304249	56.514	QLK(1)FDSESDIAPYIK	2	0.032357	1
	A0A1D8PJD7	318	K	GTPase-activating protein	RNA1	1	4.73086e-23	194.24	LPQLK(1)FLELNGNR	2	0.45214	1
	A0A1D8PRR9	40	K	Exportin	CRM1	1	4.74031e-21	167.29	NAQLVLNK(1)FQEHPDSWK	2	2.4171	3
	A0A1D8PRR9	49	K	Exportin	CRM1	1	3.79845e-15	153.79	FQEHPDSWK(1)FADK	2	-0.60561	1
	A0A1D8PRR9	565	K	Exportin	CRM1	1	0.00225622	90.706	AHWK(1)FLK	2	0.27841	1
	A0A1D8PRR9	80	K	Exportin	CRM1	1	0.00205273	72.275	WK(1)TIPDNER	2	0.1905	1
	A0A1D8PRR9	855	K	Exportin	CRM1	1	0.0077264	64.265	VEFYK(1)LLK	2	0.48862	2
	A0A1D8PRR9	561	K	Exportin	CRM1	1	0.0312011	53.554	FLK(1)AHWK	2	-0.22553	1
	A0A1D8PRR9	460	K	Exportin	CRM1	1	0.000132153	81.278	ESDTIQLYK(1)SMR	2	1.8775	1
	Q5A0E2	106	K	Exportin-T	LOS1	1	0.00857616	74.2	NK(1)FAQILAK	2	0.87758	1
	A0A1D8PDK7	66	K	Uncharacterized protein	orf19.2485	1	3.40637e-06	101.72	FVQPVGLETK(1)ESNYK	2	2.6803	1
	A0A1D8PS15	310	K	Protein phosphatase regulator	SHP1	1	6.22618e-14	151.56	TSHK(1)FNSSDSILK	3	-1.4227	2
	A0A1D8PS15	186	K	Protein phosphatase regulator	SHP1	1	8.63514e-07	104.76	EITFWK(1)QGFTVGDGPLHR	3	1.4142	1
	A0A1D8PKH4	845	K	FG-nucleoporin	orf19.7433	1	1.39024e-07	114.24	TSTELVK(1)EDTVK	2	1.6195	2
	A0A1D8PKH4	1059	K	FG-nucleoporin	orf19.7433	1	0.000302532	74.537	LPILDPK(1)SEIVK	2	0.42471	1
	Q59SI4	156	K	Nmd5p	NMD5	1	0.00363735	66.19	YK(1)WVGNEDR	2	-0.32107	1
	A0A1D8PKV6	749	K	FG-nucleoporin	NUP159	1	0.00157787	58.824	SRPLDFK(1)NDLMQTK	3	0.5601	1
	A0A1D8PKV6	681	K	FG-nucleoporin	NUP159	1	1.41784e-05	94.767	GIDSLK(1)FAEAR	2	-0.95379	1
	A0A1D8PSB9	378	K	Srp40p	SRP40	1	0.000836075	46.636	VNFENSVLQDNTYK(1)GAAGTWGEK	3	-1.3139	1
	Q59VX7	83	K	Karyopherin beta	orf19.3681	1	0.000572325	86.882	WLK(1)LDGELK	2	-0.63311	1
	A0A1D8PLT4	494	K	Karyopherin	MSN5	1	0.00675799	76.605	K(1)FNEDITR	2	0.20914	1
	A0A1D8PE78	641	K	Importin-alpha export receptor	orf19.1229	1	5.46044e-05	79.467	NPSNPK(1)FSHYIFESLGLLIK	3	-1.8869	1
	A0A1D8PE78	178	K	Importin-alpha export receptor	orf19.1229	1	0.0016685	60.161	LVLTK(1)FVDPFLK	2	-1.0995	1
[V] Defense mechanisms	A0A1D8PGL1	161	K	Uncharacterized protein	orf19.1564	1	0.00703582	67.234	ELAQK(1)DEDLEILK	2	1.6532	1
	A0A1D8PGL1	134	K	Uncharacterized protein	orf19.1564	1	0.0202545	59.35	DK(1)VDDLK	2	0.14533	2
	A0A1D8PGL1	186	K	Uncharacterized protein	orf19.1564	1	8.05568e-14	138.19	SLSSEYEDVSELK(1)ER	2	-0.23461	2
	A0A1D8PGL1	139	K	Uncharacterized protein	orf19.1564	0.910425	0.00212043	47.105	DK(0.09)VDDLK(0.91)STETVTEDSATVAK(1)LK	3	-3.2753	1
	A0A1D8PGL1	153	K	Uncharacterized protein	orf19.1564	0.999982	0.00212043	47.105	DK(0.09)VDDLK(0.91)STETVTEDSATVAK(1)LK	3	-3.2753	1
	O93852	272	K	D-arabinono-1,4-lactone oxidase	ALO1	1	5.08829e-05	98.04	PSWYGTK(1)LGR	2	-0.21313	1
	A0A1D8PJ54	570	K	Utp20p	UTP20	1	5.85964e-07	62.052	ELSDSQTTHLHEVTSFLETNFHK(1)FDTSAK	4	-1.7911	1
	A0A1D8PHQ6	187	K	Gre2p	GRE2	1	0.000114945	89.317	EVWK(1)FVDENK	2	1.6842	1
	A0A1D8PFT4	189	K	Protein-tyrosine-phosphatase	OCA6	1	0.000469562	65.295	HVVGHHPK(1)FQFIDK	4	0.55271	1
	Q59T49	256	K	Uncharacterized protein	orf19.6868	1	8.51309e-06	90.759	AHLVAFEK(1)EEAINQR	3	1.2654	1
	Q59NB8	421	K	Leukotriene A-4 hydrolase homolog	LKH1	1	0.0093622	71.949	YYFNK(1)FK	2	0.38592	2
	Q59NB8	26	K	Leukotriene A-4 hydrolase homolog	LKH1	1	2.63631e-06	100.4	FHELDPCTNSNYSK(1)FK	3	-0.77606	1
	P83775	306	K	Putative NADPH-dependent methylglyoxal reductase GRP2	GRP2	1	3.94992e-05	93.345	GDPSQADAWK(1)K	2	0.0060739	2
	P83775	251	K	Putative NADPH-dependent methylglyoxal reductase GRP2	GRP2	1	6.23642e-06	91.622	DVAK(1)AHIVAFEK(1)DSIQGQR	3	-1.4872	1
	P83775	40	K	Putative NADPH-dependent methylglyoxal reductase GRP2	GRP2	1	0.00390629	65.157	SNEK(1)GDSLK	2	0.66678	1
	P83775	259	K	Putative NADPH-dependent methylglyoxal reductase GRP2	GRP2	1	8.0826e-15	151.22	DVAK(1)AHIVAFEK(1)DSIQGQR	3	-1.4872	4
	P83775	176	K	Putative NADPH-dependent methylglyoxal reductase GRP2	GRP2	1	1.58198e-09	121.99	K(1)FAEK(1)AAWDFVEK	2	2.3198	2
	P83775	316	K	Putative NADPH-dependent methylglyoxal reductase GRP2	GRP2	1	0.00203032	80.69	IENEK(1)TR	2	-0.2245	2
	P83775	52	K	Putative NADPH-dependent methylglyoxal reductase GRP2	GRP2	1	8.47656e-06	94.487	AAK(1)LQSENFTYEIVK	2	-0.62309	1
	P83775	69	K	Putative NADPH-dependent methylglyoxal reductase GRP2	GRP2	1	2.99456e-05	89.231	DIAVK(1)GAFDDALK	2	0.3632	2
	P83775	324	K	Putative NADPH-dependent methylglyoxal reductase GRP2	GRP2	1	0.000237219	75.819	ELLGFK(1)FIDFK	2	-0.3465	1
	P83775	180	K	Putative NADPH-dependent methylglyoxal reductase GRP2	GRP2	1	1.58198e-09	121.99	K(1)FAEK(1)AAWDFVEK	2	2.3198	3
	P83775	296	K	Putative NADPH-dependent methylglyoxal reductase GRP2	GRP2	1	1.69905e-07	104.52	KDFPQLDSQLPK(1)GDPSQADAWK	3	-0.34588	1
	P83775	30	K	Putative NADPH-dependent methylglyoxal reductase GRP2	GRP2	1	0.000293576	100.76	GYK(1)VVGTVR	2	-0.88055	2
	P83775	45	K	Putative NADPH-dependent methylglyoxal reductase GRP2	GRP2	1	0.0216199	46.022	GDSLK(1)ENLK	2	0.85391	1
	P83775	311	K	Putative NADPH-dependent methylglyoxal reductase GRP2	GRP2	1	0.00195817	80.69	AESK(1)IENEK(1)TR	2	0.64942	2
[T] Signal transduction mechanisms	A0A1D8PCV9	21	K	Phosphodiesterase	PDE2	1	0.00437355	72.038	YYK(1)FDTFK	2	-0.68924	1
	A0A1D8PQC8	491	K	Uncharacterized protein	orf19.1086	1	0.00113889	89.698	SLDEK(1)ELK	2	-0.47571	1
	A0A1D8PQC8	505	K	Uncharacterized protein	orf19.1086	1	0.000697677	122.19	FGELK(1)FFK	2	0.025715	2
	A0A1D8PHB8	173	K	Lem3p	LEM3	1	9.60761e-05	90.15	MK(1)GPIYLYYR	2	-1.1422	1
	Q5A388	326	K	Type 2C protein phosphatase	PTC5	1	2.56836e-08	113.76	AILGSFK(1)DNHWTVR	3	-0.78775	1
	A0A1D8PRY4	926	K	Cwh43p	CWH43	1	3.27944e-05	89.26	STITDTELQIAK(1)FK	2	1.5934	1
	A0A1D8PRY4	987	K	Cwh43p	CWH43	1	0.000240801	111.17	YFAQHK(1)WQR	2	-1.541	1
	A0A1D8PMF8	22	K	Calmodulin	CMD1	1	3.55214e-11	133.15	EAFSLFDK(1)DSDGK	2	-0.47338	2
	A0A1D8PMF8	4	K	Calmodulin	CMD1	1	4.00224e-13	141.73	AEK(1)LSEQQIAEFK	2	-1.5767	2
	A0A1D8PMF8	116	K	Calmodulin	CMD1	1	1.00915e-15	143.93	HVLTSIGEK(1)LSDADVDQMIK	2	0.59512	4
	A0A1D8PMF8	91	K	Calmodulin	CMD1	1	1.52646e-15	145.39	DTDSEAEIAEAFK(1)VFDR	3	0.68488	2
	A0A1D8PMF8	14	K	Calmodulin	CMD1	1	5.60259e-11	122.13	LSEQQIAEFK(1)EAFSLFDK	3	-0.9329	2
	Q5ABD9	514	K	Vacuolar protein sorting-associated protein 27	VPS27	1	0.0688257	46.543	NSIEK(1)YETFLEMNNK	2	4.4073	1
	Q92207	291	K	Mitogen-activated protein kinase HOG1	HOG1	1	0.0366587	56.81	LLVFDPK(1)K	2	0.88721	1
	Q5AGW7	956	K	Bem2p	BEM2	1	0.00449484	58.699	IPSFNNK(1)FFK	2	-3.1535	1
	Q5AGW7	959	K	Bem2p	BEM2	1	0.00676038	66.504	FFK(1)IDLGK	2	0.26917	1
	Q59Q44	434	K	Serine/threonine-protein phosphatase 2A 56 kDa regulatory subunit	RTS1	1	0.000262515	105.94	IYGK(1)FLSLR	2	0.19809	1
	Q5ALV8	117	K	Protein phosphatase PP2A regulatory subunit B	CDC55	1	0.00307906	87.754	LWK(1)IQER	2	-0.13764	1
	A0A1D8PDD9	51	K	Uncharacterized protein	orf19.764	1	0.000245884	109.88	SK(1)FETQVSR	2	0.96471	1
	A0A1D8PPL1	3320	K	Histone acetyltransferase	TRA1	1	9.07796e-07	118.28	FK(1)CTADEDAYR	2	-0.37074	1
	A0A1D8PSE1	6	K	Mlc1p	MLC1	1	0.00184225	68.016	SQNTK(1)TYR	2	0.40395	1
	A0A1D8PSE1	89	K	Mlc1p	MLC1	1	6.8675e-45	217.42	GFQVFDK(1)DHTGYIGVGELR	2	3.0075	3
	A0A1D8PSE1	110	K	Mlc1p	MLC1	1	5.39944e-16	144.25	YILTSIGEK(1)LTDSEVDELLK	3	-0.68594	2
	A0A1D8PJG1	146	K	Guanine nucleotide-binding protein subunit alpha	GPA2	1	0.0482045	45.618	VLLLGSGESGK(1)STIVK	2	1.4748	1
	Q59PG6	350	K	COP9 signalosome complex subunit 5	JAB1	1	1.08147e-05	92.906	IQANTPK(1)FMLDK	2	-0.25749	2
	A0A1D8PL36	120	K	Uncharacterized protein	orf19.4184	1	0.0181468	44.719	YAK(1)YLHTR	3	-3.76	1
	P0CY24	850	K	Serine/threonine-protein kinase CST20	CST20	1	0.0010326	78.113	YQEAQQK(1)LR	2	1.0601	1
	P0CY24	1065	K	Serine/threonine-protein kinase CST20	CST20	1	0.0012221	64.82	FLHSK(1)GVIHR	3	0.56302	1
	A0A1D8PSS6	231	K	Uncharacterized protein	CAALFM_CR04600WA	1	0.00485555	81.381	FPNVK(1)FR	2	-0.95931	1
	A0A1D8PKQ6	1065	K	Serine/threonine protein kinase	FUN31	1	0.00341746	74.255	FSEFK(1)VLK	2	0.37594	1
	Q5ANK2	754	K	Protein kinase C	PKC1	1	0.00483439	61.593	THSSGK(1)FGK	2	0.062996	1
	A0A1D8PJD7	159	K	GTPase-activating protein	RNA1	1	0.0176817	44.945	IGGSLFK(1)LAK	2	-0.020386	1
	A0A1D8PJD7	274	K	GTPase-activating protein	RNA1	0.999914	0.0089363	44.848	GSLK(1)LVEAFHAGDEKPQLITLK	3	0.31702	1
	A0A1D8PJD7	24	K	GTPase-activating protein	RNA1	1	0.00304249	56.514	QLK(1)FDSESDIAPYIK	2	0.032357	1
	A0A1D8PJD7	318	K	GTPase-activating protein	RNA1	1	4.73086e-23	194.24	LPQLK(1)FLELNGNR	2	0.45214	1
	A0A1D8PRN8	1171	K	Non-specific serine/threonine protein kinase	KIN2	1	7.63009e-05	82.774	SPLK(1)FEIHIVK	3	-0.40914	1
	Q5A4M7	470	K	Protein kinase	PTK2	1	0.0213269	58.782	DYK(1)FSHK	2	-0.038032	1
	Q5A650	1093	K	Serine/threonine protein kinase	orf19.3840	1	9.95044e-05	77.66	TGGK(1)FALAEHNSSDSQQIK	3	-3.1628	1
	Q5A650	1360	K	Serine/threonine protein kinase	orf19.3840	1	0.0012537	58.079	ESASK(1)FHEHRPTYYR	4	-0.65987	1
	Q59VH5	9	K	Uncharacterized protein	orf19.758	1	0.00090123	101.6	YSTVPK(1)FR	2	2.4543	1
	Q59QB9	646	K	Non-specific serine/threonine protein kinase	orf19.399	1	0.00716679	45.115	SHPFFK(1)DIDWNK	3	0.76396	1
	Q59QB9	9	K	Non-specific serine/threonine protein kinase	orf19.399	1	0.0019167	66.56	LK(1)FGTSSSEK	2	0.79413	1
	Q59QB9	485	K	Non-specific serine/threonine protein kinase	orf19.399	1	0.0303675	46.001	EGK(1)FSMDR	2	-0.84873	1
	A0A1D8PCP6	163	K	Age3p	AGE3	1	0.000962413	60.324	GRPTPVPLTNEQK(1)QK	3	0.066655	1
	A0A1D8PN61	146	K	Non-specific serine/threonine protein kinase	SNF1	1	0.000346889	91.867	GK(1)MPEDEAR	2	-1.337	3
	A0A1D8PH11	1444	K	Dck1p	DCK1	1	0.000198058	78.548	PK(1)FPEQSSFER	2	0.78565	1
	P39827	140	K	Cell division control protein 10	CDC10	1	0.00159193	85.862	DK(1)FLADTR	2	0.54016	2
	P83774	261	K	Guanine nucleotide-binding protein subunit beta-like protein	ASC1	1	0.00245673	101.64	IFK(1)LQER	2	-0.092841	3
	P83774	234	K	Guanine nucleotide-binding protein subunit beta-like protein	ASC1	1	1.89363e-52	230.29	TLYTLEAK(1)AEVHALAFSPNR	2	1.0919	5
	P83774	118	K	Guanine nucleotide-binding protein subunit beta-like protein	ASC1	1	0.000974983	59.579	FVGHK(1)GDVLSVSIAK(1)NLR	3	0.69607	1
	P83774	40	K	Guanine nucleotide-binding protein subunit beta-like protein	ASC1	1	0.0270661	80.455	DK(1)TLIK(1)WK	2	0.48235	1
	P83774	108	K	Guanine nucleotide-binding protein subunit beta-like protein	ASC1	1	5.00562e-14	143.67	FVGHK(1)GDVLSVSIAK(1)NLR	3	0.69607	3
	P83774	173	K	Guanine nucleotide-binding protein subunit beta-like protein	ASC1	1	3.92869e-06	95.988	ISPSDQSSTVISASWDK(1)TVK	3	0.099387	2
	P83774	46	K	Guanine nucleotide-binding protein subunit beta-like protein	ASC1	1	6.52099e-07	98.676	WK(1)LTGGEDNQYGIPK	2	0.25064	3
	P83774	44	K	Guanine nucleotide-binding protein subunit beta-like protein	ASC1	1	0.0270661	80.455	DK(1)TLIK(1)WK	2	0.48235	1
	A0A1D8PLX9	708	K	Tyrosine protein phosphatase	PTP2	1	0.00345299	74.173	SSK(1)DLIYK	2	0.43913	2
	Q5ACW5	212	K	Casein kinase II subunit beta	CKB1	1	0.0012042	64.224	ITK(1)FSQNDFGLK	2	0.80442	1
	A0A1D8PSJ3	43	K	Sgd1p	SGD1	1	0.00267642	76.679	FTK(1)FENIR	2	-1.3215	1
	Q5A932	612	K	Uncharacterized protein	orf19.3302	1	0.0022901	95.909	TK(1)FLNSK	2	-2.4833	1
	Q5A932	525	K	Uncharacterized protein	orf19.3302	0.95136	0.019995	44.024	TK(0.951)FK(0.049)PHLSK	3	0.0019736	2
	A0A1D8PKB4	491	K	Serine/threonine protein kinase	YCK2	1	0.00030413	98.997	GFWSK(1)LCCH	2	-0.23473	1
	A0A1D8PTP5	126	K	Uncharacterized protein	CAALFM_CR08290WA	1	0.0351637	51.456	YIAGK(1)FR	2	-0.55736	1
	A0A1D8PTP5	143	K	Uncharacterized protein	CAALFM_CR08290WA	1	5.32369e-05	88.385	SSK(1)FSDADQGSSYSQR	2	0.20516	1
	Q59WG0	112	K	Adenosine 5'-monophosphoramidase	HNT1	1	0.000304176	71.263	IAHQVVDHVHFHLIPK(1)K	4	-0.52543	1
	Q59WG0	21	K	Adenosine 5'-monophosphoramidase	HNT1	1	5.44358e-05	86.944	GEIPSFK(1)LIETAK	2	0.66696	2
	Q59WG0	132	K	Adenosine 5'-monophosphoramidase	HNT1	1	5.78768e-07	95.153	KDEATGLGVGWPAEATDFDK(1)LGK	3	-0.22562	1
	A0A1D8PD21	833	K	Uncharacterized protein	orf19.3047	1	7.31293e-06	95.197	YFLQKPWATSSK(1)GTLYR	3	-0.37859	1
	A0A1D8PD21	427	K	Uncharacterized protein	orf19.3047	1	0.000969445	91.853	VFENEK(1)FR	2	-1.4213	1
	A0A1D8PIG5	344	K	Co-chaperone	SGT1	1	6.80899e-35	191.65	INWNNFK(1)IDDDDKEEGNENDFFR	3	-0.94346	1
	A0A1D8PIG5	168	K	Co-chaperone	SGT1	1	6.59737e-05	85.087	SHEPK(1)IVELDANEESSEK	3	-1.8238	1
	A0A1D8PIG5	364	K	Co-chaperone	SGT1	1	2.81802e-10	154.24	IFK(1)DVDEDSRR	3	0.20666	3
	A0A1D8PIG5	218	K	Co-chaperone	SGT1	1	0.000101627	130.27	IAPLNVK(1)FR	2	0.071652	2
	Q59N42	150	K	Serine/threonine-protein phosphatase	GLC7	1	3.3976e-07	118.69	FNIK(1)LWK	2	-0.1603	1
	A0A1D8PHG1	367	K	Oxysterol-binding protein	orf19.6883	1	2.70497e-05	104.95	WFDK(1)IDYLNK	2	1.7248	1
	A0A1D8PHG1	426	K	Oxysterol-binding protein	orf19.6883	0.857101	0.00304805	73.499	K(0.143)LEDEK(0.857)EIVF	2	-0.71618	1
	A0A1D8PHG1	413	K	Oxysterol-binding protein	orf19.6883	1	0.000172116	80.706	YDHGEAK(1)HWR	3	0.10171	1
	A0A1D8PHG1	288	K	Oxysterol-binding protein	orf19.6883	1	7.65618e-06	97.502	GSSTPTSK(1)NDVFYDASK	2	-1.051	1
	A0A1D8PHG1	406	K	Oxysterol-binding protein	orf19.6883	1	0.00260599	62.338	DSK(1)YDHGEAK	2	-1.1449	1
	A0A1D8PHG1	322	K	Oxysterol-binding protein	orf19.6883	1	0.000216847	84.817	AWFK(1)VAEAIK	2	1.2756	1
	A0A1D8PP58	127	K	Calcineurin regulatory subunit B	CNB1	1	0.000538267	70.272	NLK(1)DEELQQIVDK	2	0.067999	1
	Q5A943	13	K	Protein-arginine omega-N methyltransferase	HMT1	1	6.07516e-07	81.193	SQLSK(1)FEQHYFSSYDHFGIHEEMLK	3	1.0429	3
	A0A1D8PTF4	325	K	Uncharacterized protein	CAALFM_CR07190WA	1	0.00010676	89.679	SFTFK(1)FDDVK	2	-0.69322	1
	A0A1D8PRC8	251	K	Gyp7p	GYP7	1	0.00199457	82.452	FFNTAK(1)WK	2	0.38715	2
	Q5A0W1	221	K	Uncharacterized protein	orf19.3135	0.998935	0.00520495	48.391	FIPNYK(0.999)FLPELK(0.001)PSK	3	3.5618	1
	Q5AI86	329	K	Eukaryotic translation initiation factor 3 subunit I	TIF34	1	0.000676874	61.127	VHTFDK(1)SYQDFLFDAER	3	-2.4707	1
	Q5AI86	80	K	Eukaryotic translation initiation factor 3 subunit I	TIF34	1	9.09985e-27	176.11	LWK(1)VENGQCVYTWDSPSPVR	2	-0.48879	1
	Q5AI86	285	K	Eukaryotic translation initiation factor 3 subunit I	TIF34	1	9.70769e-08	117.03	FYHK(1)IFEEEIGR	2	0.069896	2
	Q5AI86	277	K	Eukaryotic translation initiation factor 3 subunit I	TIF34	1	7.44903e-35	214.18	NVTTTAESQGK(1)FEAR	2	0.022744	2
	Q5AJ82	147	K	Actin cytoskeleton-regulatory complex protein END3	END3	1	0.0062518	55.258	IYDSK(1)CDSFGR	2	-0.24252	1
	A0A1D8PR83	1027	K	Adenylate cyclase	CYR1	1	0.000900932	101.64	DLFVQK(1)FR	2	-0.28779	1
	Q5AAG6	337	K	Mitogen-activated protein kinase MKC1	MKC1	1	0.00524612	44.662	DALNHK(1)YLELWHDPK	3	-1.0975	1
	Q5AAG6	346	K	Mitogen-activated protein kinase MKC1	MKC1	1	3.79773e-09	120.59	YLELWHDPK(1)EEIECQVK	3	-0.97976	1
	Q59QT3	75	K	Uracil phosphoribosyltransferase	FUR1	1	0.012059	68.485	GAK(1)FLGK	2	0.14046	2
	Q59QT3	125	K	Uracil phosphoribosyltransferase	FUR1	1	1.22043e-08	119.88	LFYEK(1)LPEDISER	2	-0.81619	2
	Q59QT3	183	K	Uracil phosphoribosyltransferase	FUR1	1	0.00401587	59.198	AFQDK(1)YPDVK	2	2.0407	1
	Q5ANE7	140	K	Pin3p	PIN3	1	2.15749e-23	174.62	LAVVEHLSEDWWK(1)GYK	3	0.60369	2
	Q5ANE7	143	K	Pin3p	PIN3	1	0.00734845	55.721	GYK(1)SDSSPEK	2	1.9371	1
	Q5A7M1	81	K	ADP-ribosylation factor GTPase-activating protein	GLO3	1	5.91166e-07	123.75	NFK(1)FGGNQQAK	2	-0.72976	2
	Q5A7M1	240	K	ADP-ribosylation factor GTPase-activating protein	GLO3	1	2.09955e-19	169.37	INK(1)TEDDIDFDEIEK	2	0.77048	2
	Q5A7M1	365	K	ADP-ribosylation factor GTPase-activating protein	GLO3	1	1.16822e-05	120.06	FDEQAK(1)TEAR	2	-0.94401	1
	Q5A7M1	419	K	ADP-ribosylation factor GTPase-activating protein	GLO3	1	5.327e-11	122.87	EFASK(1)FSGNANQDLEVLK	2	-0.28303	1
	Q5A7M1	441	K	ADP-ribosylation factor GTPase-activating protein	GLO3	1	8.47656e-06	94.487	DALEDGATK(1)LGSYLR	2	0.52635	1
	Q59XV1	301	K	Calmodulin-dependent protein kinase	CMK2	1	0.000498975	72.29	EYK(1)ETDLLPNFK	2	1.2924	1
	A0A1D8PH10	852	K	Protein kinase	orf19.846	1	0.0360475	40.244	AIIASGK(1)FNK	2	-2.7673	1
	Q5AI00	129	K	Rab family GTPase	YPT1	1	0.00864834	66.962	K(1)IVEYTAAK	2	1.3156	1
	A0A1D8PD25	438	K	Age1p	AGE1	1	0.01464	61.78	FLNLK(1)YDPR	2	0.70086	1
	A0A1D8PTE0	1504	K	1-phosphatidylinositol 4-kinase	STT4	1	0.00478982	61.765	FDYK(1)GYVER	2	4.3275	1
	A0A1D8PKP3	90	K	Cornichon family protein	orf19.6787	1	4.02222e-06	96.247	FYNK(1)NHLLDATEIFR	3	-1.4562	1
	Q5AND4	53	K	Rdi1p	RDI1	0.999021	3.09168e-10	132.9	ASLGLTADTK(0.999)PYPVK(0.001)PGDK	3	0.36693	3
	Q5AND4	30	K	Rdi1p	RDI1	1	4.94461e-20	160.64	TIDEYK(1)NLDAEDESLAK	2	1.9145	1
	Q5AND4	101	K	Rdi1p	RDI1	1	0.00243054	100.74	EIK(1)FNIK	2	-0.69784	1
	Q5AND4	133	K	Rdi1p	RDI1	1	0.00911131	85.813	YLHSVK(1)R	2	-1.203	1
	Q5AND4	41	K	Rdi1p	RDI1	1	2.99456e-05	89.231	NLDAEDESLAK(1)WK	2	-3.5484	1
	A0A1D8PI64	289	K	Rag GTPase	GTR1	1	0.00922179	72.928	TNFK(1)NLIIR	2	-0.56774	1
	Q9HEW1	334	K	cAMP-dependent protein kinase regulatory subunit	BCY1	1	2.4841e-05	89.911	LMYEDFLK(1)DIEVLK	2	0.77294	1
	Q9HEW1	122	K	cAMP-dependent protein kinase regulatory subunit	BCY1	1	5.27835e-09	119.37	TDTAAAAVGGGIFK(1)SNFDVK	2	-1.4323	1
	A0A1D8PE91	4	K	Tyrosine protein phosphatase	LTP1	1	0.0136589	66.429	APK(1)FDPK	2	-0.50834	1
	A0A1D8PE91	90	K	Tyrosine protein phosphatase	LTP1	1	7.94242e-15	101.84	HNVPVSHHAQQINSSDFK(1)DFDYVIGMDESNVANLR	4	-1.5197	2
	A0A1D8PE91	125	K	Tyrosine protein phosphatase	LTP1	1	3.76863e-05	87.429	TVVELFGHWK(1)TSDEFK	3	-0.10343	1
	Q5AHB1	125	K	Actin cytoskeleton-regulatory complex protein PAN1	PAN1	1	0.0100338	84.498	K(1)FEHLFR	2	-0.34007	1
	A0A1D8PDZ2	487	K	Uncharacterized protein	orf19.6211	1	0.00110786	76.679	NVK(1)FGNHLK	3	0.65365	4
	Q5AP65	56	K	Protein FMP52, mitochondrial	FMP52	1	5.12413e-14	143.46	TLEESDSSK(1)WSEIIK	2	-1.0852	1
	Q5AP65	45	K	Protein FMP52, mitochondrial	FMP52	1	3.68235e-06	109.15	TPDFANSSSK(1)LK	2	2.2777	1
	Q5AP65	89	K	Protein FMP52, mitochondrial	FMP52	1	0.0025988	78.113	AGSAENFK(1)K	2	-0.50276	1
	Q5AP65	47	K	Protein FMP52, mitochondrial	FMP52	1	0.00852233	52.576	LK(1)TLEESDSSK	2	2.0134	1
	A0A1D8PHU1	309	K	cAMP-dependent protein kinase catalytic subunit	TPK2	1	0.00343631	66.962	TYEK(1)ILAGK	2	1.752	1
	A0A1D8PHU1	132	K	cAMP-dependent protein kinase catalytic subunit	TPK2	1	0.0312738	45.382	YYAIK(1)VLK	2	-0.34218	1
	A0A1D8PHU1	97	K	cAMP-dependent protein kinase catalytic subunit	TPK2	1	4.19376e-07	106.26	GK(1)YSLTDFSIMR	2	0.96932	1
	Q59S64	54	K	Serine/threonine protein kinase	HRR25	1	6.9026e-05	81.92	HPQLEYEAK(1)VYK	3	1.4618	1
[M] Cell wall/membrane/envelope biogenesis	A0A1D8PSW1	178	K	Pex14p	PEX14	1	2.25034e-17	149.67	HANETK(1)LSEIDTVIENVNDFLNK	3	0.82837	1
	A0A1D8PSW1	202	K	Pex14p	PEX14	1	0.000960418	93.143	LK(1)FDDDLR	2	0.47411	2
	A0A1D8PSW1	211	K	Pex14p	PEX14	1	1.28096e-08	119.45	LMK(1)LEIDNLNNSIEK	2	1.7694	1
	A0A1D8PCN0	324	K	Bifunctional UDP-glucose 4-epimerase/aldose 1-epimerase	GAL10	1	7.07365e-06	96.489	ELQWK(1)TELAIDDACK	2	-0.14183	2
	A0A1D8PCN0	319	K	Bifunctional UDP-glucose 4-epimerase/aldose 1-epimerase	GAL10	1	0.000811755	111.95	ANK(1)ELQWK	2	0.23395	1
	A0A1D8PCN0	264	K	Bifunctional UDP-glucose 4-epimerase/aldose 1-epimerase	GAL10	1	0.000767277	83.168	NLQSK(1)GLYR	2	0.30663	1
	A0A1D8PCN0	557	K	Bifunctional UDP-glucose 4-epimerase/aldose 1-epimerase	GAL10	1	5.25972e-05	87.676	MLEVDSQLLPTGK(1)FIENEK	2	-1.419	2
	A0A1D8PCN0	404	K	Bifunctional UDP-glucose 4-epimerase/aldose 1-epimerase	GAL10	1	9.922e-28	178.32	AYNNAEDFK(1)SETNPFFGTTVGR	3	-0.96483	2
	P53704	159	K	Glutamine--fructose-6-phosphate aminotransferase [isomerizing]	GFA1	1	0.00216358	58.04	LFK(1)HFYDLNVK	3	-0.36853	1
	P53704	141	K	Glutamine--fructose-6-phosphate aminotransferase [isomerizing]	GFA1	1	0.000165483	70.114	YLLSK(1)GHVFESETDTECIAK	3	-0.85419	1
	Q59S72	573	K	GDP-Man:Man(3)GlcNAc(2)-PP-Dol alpha-1,2-mannosyltransferase	ALG11	1	0.0641386	45.368	VAEK(1)FSNK	2	0.86524	1
	A0A1D8PQJ3	315	K	Uncharacterized protein	orf19.7096	1	0.0261062	42.788	SNLGSSHK(1)FK	2	0.33421	1
	Q5A044	345	K	MICOS complex subunit MIC60	MIC60	1	0.0311702	42.689	NFEK(1)LVSEK	2	-1.5695	1
	Q5A044	92	K	MICOS complex subunit MIC60	MIC60	1	0.0198121	43.761	NDK(1)VMDFVIDK	2	-1.7951	1
	Q5A044	350	K	MICOS complex subunit MIC60	MIC60	1	0.000709843	73.951	LVSEK(1)LNEER	2	0.87375	1
	Q5A044	130	K	MICOS complex subunit MIC60	MIC60	1	3.467e-06	98.543	NK(1)FTDVK(0.999)LPTK(0.001)DDIDELTQK	3	0.55006	5
	Q5A044	139	K	MICOS complex subunit MIC60	MIC60	1	7.15434e-06	95.57	LPTK(1)DDIDELTQK	2	1.9915	1
	Q5A044	135	K	MICOS complex subunit MIC60	MIC60	1	3.467e-06	98.543	NK(1)FTDVK(1)LPTK	2	0.30449	3
	A0A1D8PFK5	1144	K	Chitin synthase	CHS3	1	0.000518026	64.798	GDHSAVEGK(1)FDSSK	3	-0.24705	1
	A0A1D8PCT0	427	K	1,3-beta-glucan synthase	GSC1	1	0.000727826	73.841	FLK(1)LGEVEWK	2	-2.1776	1
	A0A1D8PCT0	667	K	1,3-beta-glucan synthase	GSC1	1	3.11173e-15	156.36	CVGEVWYK(1)DIVCR	2	0.61144	1
	A0A1D8PCT0	439	K	1,3-beta-glucan synthase	GSC1	1	0.00542598	69.598	NVFFK(1)TYK	2	1.7728	1
	A0A1D8PCT0	968	K	1,3-beta-glucan synthase	GSC1	1	0.00250446	103.29	AIK(1)LLYR	2	0.0349	1
	A0A1D8PCT0	1520	K	1,3-beta-glucan synthase	GSC1	1	0.0292044	54.611	GNTK(1)WHR	2	-0.44809	1
	A0A1D8PCT0	1014	K	1,3-beta-glucan synthase	GSC1	1	6.7499e-11	127.32	FK(1)DDEMENAEFLLR	2	-3.2058	1
	Q59LF2	253	K	Alpha-1,3/1,6-mannosyltransferase ALG2	ALG2	1	0.0204493	52.786	LMVTK(1)AIK	2	-4.0539	1
	O93827	137	K	Mannose-1-phosphate guanyltransferase	MPG1	1	0.0020392	51.535	AHGAAGTIVATK(1)VDEPSK	3	0.96476	1
	O93827	344	K	Mannose-1-phosphate guanyltransferase	MPG1	1	0.000249624	71.976	NEIYVNGAK(1)VLPHK	3	0.72801	1
	O93827	2	K	Mannose-1-phosphate guanyltransferase	MPG1	1	8.11309e-06	94.09	MK(1)GLILVGGYGTR	2	0.14919	3
	O93827	300	K	Mannose-1-phosphate guanyltransferase	MPG1	1	0.0005485	64.565	SVLLANSQVK(1)DHAWVK	3	1.5682	1
	O93827	143	K	Mannose-1-phosphate guanyltransferase	MPG1	1	0.000463882	66.246	VDEPSK(1)YGVIVHDR	3	-1.8443	1
	Q5AL34	87	K	Psa2p	PSA2	1	1.77667e-08	106.75	IK(1)YLSEPFPLGTAGGLYHFK	3	-1.1479	1
	Q5AL34	105	K	Psa2p	PSA2	1	1.49126e-06	66.925	YLSEPFPLGTAGGLYHFK(1)DEIFTDSNCK	3	-0.34545	1
	A0A1D8PK80	262	K	Bifunctional choline kinase/ethanolamine kinase	orf19.6966	1	0.0419401	47.869	MK(1)DLHYK	2	-1.7644	1
[N] Cell motility	Q5ALW4	50	K	Phosphatidate phosphatase	SMP2	1	0.00090123	101.6	FGK(1)FQIIK	2	-1.1274	1
	Q5ALW4	307	K	Phosphatidate phosphatase	SMP2	1	1.45574e-06	102.57	MNLHYGENSLK(1)FK	3	0.4181	1
[Z] Cytoskeleton	A0A1D8PCY5	334	K	Septin	CDC12	1	3.2743e-06	100.4	RLHNPK(1)FK	3	-0.79373	9
	A0A1D8PCY5	390	K	Septin	CDC12	1	0.0638387	49.423	SLEEQVK(1)R	2	0.59155	1
	A0A1D8PCY5	61	K	Septin	CDC12	1	3.0526e-08	111.63	HNK(1)FTSPHQTVEIDIVR	4	-1.0057	2
	A0A1D8PCY5	263	K	Septin	CDC12	1	5.29092e-07	105.53	YPWGVVEVENDQHCDFK(1)K	3	-1.7934	1
	A0A1D8PCY5	336	K	Septin	CDC12	1	0.0336373	70.942	FK(1)EEEDALKK	2	0.9294	2
	P0C075	6	K	Autophagy-related protein 8	ATG8	1	0.000273855	73.435	SQFK(1)DEHPFEK	3	-0.57165	2
	A0A1D8PT60	16	K	Actin-related protein 2/3 complex subunit	ARC40	1	2.61867e-05	79.143	VPAIYQLGHLPIK(1)DHVFSPDR	3	1.1292	2
	A0A1D8PT60	31	K	Actin-related protein 2/3 complex subunit	ARC40	1	6.51018e-35	184.34	SILAITK(1)GNDVEVYQISPSNLSSK	2	-0.99203	2
	Q5AMP9	3	K	F-actin-capping protein subunit beta	orf19.4597	1	5.32822e-09	132.79	MDK(1)FDSSLDLIR	2	-0.54831	1
	Q5AMP9	263	K	F-actin-capping protein subunit beta	orf19.4597	1	0.0462007	40.724	DIMLK(1)DLR	2	-0.40182	1
	A0A1D8PD83	367	K	Septin	CDC3	1	0.00118463	84.102	SVFQQK(1)VSEK(1)EK	2	0.85614	1
	A0A1D8PD83	348	K	Septin	CDC3	1	0.000505145	80.455	ALHEAK(1)LAK	3	1.1035	1
	A0A1D8PD83	363	K	Septin	CDC3	1	0.00118463	84.102	SVFQQK(1)VSEK(1)EK	2	0.85614	1
	A0A1D8PD83	209	K	Septin	CDC3	1	3.08891e-42	237.48	SDTLTDEEILEFK(1)HR	2	-1.5932	3
	A0A1D8PD83	337	K	Septin	CDC3	1	0.000113854	82.774	EFDPAAK(1)QEEER	2	0.43447	1
	A0A1D8PD83	351	K	Septin	CDC3	1	0.00244106	79.986	LAK(1)MEAEMK	2	0.4657	3
	Q5AB99	239	K	Uncharacterized protein	orf19.6071	1	0.00255791	62.633	EK(1)FDDFDTWK	2	-0.36548	1
	A0A1D8PRF5	1035	K	Sla2p	SLA2	1	0.000156535	79.283	ILK(1)LENSILAAR	2	-0.022696	1
	A0A1D8PRF5	774	K	Sla2p	SLA2	1	0.0153602	47.361	LNK(1)FDDIDDK	2	-1.7973	1
	A0A1D8PRF5	899	K	Sla2p	SLA2	1	0.000564554	74.841	GGTTK(1)SDFYK	2	-0.062508	2
	A0A1D8PRF5	526	K	Sla2p	SLA2	1	0.000185861	122.96	ANK(1)DQEIEK	2	0.0089884	1
	A0A1D8PRF5	117	K	Sla2p	SLA2	1	0.000132431	83.862	YILQK(1)LDFHR	3	-0.23618	1
	A0A1D8PRF5	473	K	Sla2p	SLA2	1	2.95015e-06	103.08	QEHLNLLAK(1)FK	3	0.1868	1
	A0A1D8PFR4	327	K	Actin	ACT1	1	6.71713e-08	110.92	EITALAPSSMK(1)VK	2	-0.21789	3
	A0A1D8PFR4	85	K	Actin	ACT1	1	6.27633e-08	88.829	YPIEHGIVSNWDDMEK(1)IWHHTFYNELR	4	0.22075	1
	A0A1D8PFR4	374	K	Actin	ACT1	1	0.00537932	44.252	QEYDESGPSIVHHK(1)CF	3	-0.084597	1
	A0A1D8PFR4	192	K	Actin	ACT1	1	2.3993e-11	132.24	DLTNHLSK(1)ILSER	3	0.31743	2
	A0A1D8PFR4	114	K	Actin	ACT1	1	1.75891e-05	83.275	VAPEEHPVLLTEAPMNPK(1)SNR	3	3.3581	1
	A0A1D8PFR4	51	K	Actin	ACT1	1	1.02429e-16	141.7	HQGIMVGMGQK(1)DSYVGDEAQSK(1)R	3	-0.97553	2
	A0A1D8PFR4	62	K	Actin	ACT1	1	1.02429e-16	141.7	HQGIMVGMGQK(1)DSYVGDEAQSK(1)R	3	-0.97553	3
	Q5A893	162	K	F-actin-capping protein subunit alpha	CAP01	1	4.00166e-05	75.868	ANHDNFYTGQWK(1)SNYLITEQGIK	3	-0.51188	1
	Q5A6Q0	241	K	Uncharacterized protein	CAALFM_CR04180CA	1	4.64535e-05	87.088	YPYFPSK(1)LNNYHTTNLFK	3	-1.3912	1
	Q5A786	18	K	Profilin	PFY1	1	0.000294607	100.58	VDK(1)AALYSR	2	0.56546	4
	A0A1D8PMW6	98	K	Cofilin	COF1	1	0.0401767	40.244	AK(1)MVYASSK	2	0.25872	1
	A0A1D8PMW6	105	K	Cofilin	COF1	1	0.0311313	48.568	MVYASSK(1)DSLR	2	-2.1971	1
	A0A1D8PMW6	79	K	Cofilin	COF1	1	1.17146e-05	101.05	YAVYDFEYDIGGGEGK(1)R	2	-0.46928	1
	Q5AKW2	1038	K	Myosin 2	MYO2	1	7.39692e-07	120.77	EQAELK(1)QEVQR	2	-0.56452	1
	A0A1D8PCP6	163	K	Age3p	AGE3	1	0.000962413	60.324	GRPTPVPLTNEQK(1)QK	3	0.066655	1
	A0A1D8PQZ0	613	K	Coronin	CRN1	1	0.00528825	54.09	VSELTNAGLEK(1)DK	2	0.76737	1
	P39827	140	K	Cell division control protein 10	CDC10	1	0.00159193	85.862	DK(1)FLADTR	2	0.54016	2
	Q59W48	256	K	Microtubule-binding protein	orf19.676	1	0.00260514	77.282	DFYFNK(1)LR	2	-0.34997	1
	A0A1D8PGE0	35	K	Dynein light chain	orf19.1448.1	1	7.52707e-08	107.62	IFELSSQAIATYK(1)IEK	3	-0.060845	2
	A0A1D8PTV4	85	K	Tubulin alpha chain	TUB1	1	5.21332e-06	100.39	TGVYK(1)DLFHPEQLIAGK	2	3.1128	1
	A0A1D8PTV4	395	K	Tubulin alpha chain	TUB1	1	0.0107504	72.275	K(1)FDLMYSK	2	-0.7773	3
	A0A1D8PTV4	97	K	Tubulin alpha chain	TUB1	1	4.92369e-10	120.71	DLFHPEQLIAGK(1)EDAANNYAR	2	-0.69998	3
	Q59QT3	75	K	Uracil phosphoribosyltransferase	FUR1	1	0.012059	68.485	GAK(1)FLGK	2	0.14046	2
	Q59QT3	125	K	Uracil phosphoribosyltransferase	FUR1	1	1.22043e-08	119.88	LFYEK(1)LPEDISER	2	-0.81619	2
	Q59QT3	183	K	Uracil phosphoribosyltransferase	FUR1	1	0.00401587	59.198	AFQDK(1)YPDVK	2	2.0407	1
	A0A1D8PJ75	146	K	Bzz1p	BZZ1	1	0.000339503	93.098	NK(1)FEDEVNK	2	-1.112	2
	Q5AFA8	371	K	Abp1p	ABP1	1	0.000209818	57.484	TVASDEK(1)ETNSSEK(1)VDEPEEHHAADLAK	4	-0.65318	2
	Q5AFA8	426	K	Abp1p	ABP1	0.97923	1.91477e-08	114.9	DK(0.021)EEK(0.979)EEEEQAPAPSLPTR	3	-0.40735	1
	Q5AFA8	248	K	Abp1p	ABP1	1	6.52713e-06	128.03	TFK(1)SEPQEEK	2	0.49796	4
	Q5AFA8	390	K	Abp1p	ABP1	1	3.81686e-14	142.43	K(1)FEEK(1)ANIAGDTPSLPTR	3	-1.5164	3
	Q5AFA8	386	K	Abp1p	ABP1	1	3.81686e-14	142.43	K(1)FEEK(1)ANIAGDTPSLPTR	3	-1.5164	3
	Q5AFA8	555	K	Abp1p	ABP1	1	6.70332e-05	83.395	AADK(1)EEEAPAPAPAPSLPSR	2	0.37743	1
	Q5AFA8	352	K	Abp1p	ABP1	1	2.62935e-08	152.54	TPAQIWAEK(1)R	2	2.5845	2
	Q5AFA8	357	K	Abp1p	ABP1	1	0.00186712	90.149	YK(1)TVASDEK	2	1.7117	1
	Q5AFA8	19	K	Abp1p	ABP1	1	5.16651e-05	97.813	IQQAYDK(1)VVR	2	-0.58185	2
	Q5AFA8	364	K	Abp1p	ABP1	1	2.11494e-13	145.52	TVASDEK(1)ETNSSEK(1)VDEPEEHHAADLAK	4	-0.65318	2
	Q59WT0	93	K	Actin-related protein 2/3 complex subunit 3	ARC18	1	0.0176181	54.722	LTK(1)FTNSK	2	-0.4503	1
	Q59WT0	65	K	Actin-related protein 2/3 complex subunit 3	ARC18	1	0.000130927	83.226	ANSFFK(1)NFEIK	2	0.9448	1
	Q5A9X7	419	K	Arp9p	ARP9	1	9.68096e-05	84.169	LVK(1)YPDYFPEWK	2	0.096898	1
	Q5A9X7	297	K	Arp9p	ARP9	1	0.0181325	60.682	IWIGK(1)ER	2	0.17424	1
	A0A1D8PTX1	321	K	Actin-related protein 2	ARP2	1	0.000239068	111.61	ELK(1)QLWLTR	2	0.39936	1
	A0A1D8PPY8	272	K	Fimbrin	SAC6	1	1.52303e-06	109.16	VDIK(1)YHPELYR	2	1.335	1
	A0A1D8PPY8	554	K	Fimbrin	SAC6	1	5.174e-06	103.21	WANQQVSK(1)GGK	2	1.9296	1
	A0A1D8PPY8	113	K	Fimbrin	SAC6	1	8.12751e-05	51.758	EDSSSATPPPPSSTISGNSATSPSVVSPK(1)FK	3	1.2047	1
	G1UB61	289	K	Septin CDC11	CDC11	1	2.61553e-17	143.29	NVLLVTHLNEFK(1)DITHDSIYENYR	3	-0.81851	1
	Q59MQ0	1157	K	Myosin-5	MYO5	1	0.00258104	119.17	PK(1)FPTYK	2	0.6819	2
	Q59MQ0	947	K	Myosin-5	MYO5	0.991516	0.0305391	55.064	K(0.008)PGK(0.992)FHTVK	2	0.21642	1
	Q59MQ0	1000	K	Myosin-5	MYO5	1	0.023586	53.751	VDYSK(1)YYNR	2	-0.51576	1
	A0A1D8PSI3	350	K	Uncharacterized protein	CAALFM_CR03520CA	1	1.16884e-05	91.784	LFK(1)WEVGTDGPK	2	-1.9772	1
	A0A1D8PSI3	205	K	Uncharacterized protein	CAALFM_CR03520CA	1	0.000935099	65.022	DVK(1)FSPDGEYIVSVGSDR	2	1.5185	1
	A0A1D8PC97	324	K	Tubulin beta chain	TUB2	1	0.000485537	67.997	VSVK(1)EVDDEMHK	3	-1.5054	2
	A0A1D8PC97	332	K	Tubulin beta chain	TUB2	1	6.86574e-12	155.86	EVDDEMHK(1)IQTR	3	-0.20287	2
	Q5A860	119	K	Translationally-controlled tumor protein homolog	TMA19	1	0.0191846	74.184	K(1)VLGSFK	2	0.11386	1
	Q5A860	159	K	Translationally-controlled tumor protein homolog	TMA19	1	0.00134685	57.414	EDGTTPYVAIWK(1)HGVK	3	3.0394	1
	Q5A860	95	K	Translationally-controlled tumor protein homolog	TMA19	1	4.02231e-16	151.31	IK(1)AYLAENDPDSVEAFEK	3	-1.5598	2
	Q5A860	80	K	Translationally-controlled tumor protein homolog	TMA19	1	0.00602161	61.161	LQPTMFDK(1)K	2	-1.072	3
	Q5A860	111	K	Translationally-controlled tumor protein homolog	TMA19	1	4.6618e-28	179.42	AYLAENDPDSVEAFEK(1)GATAYVK	2	0.099658	4
[W] Extracellular structures	A0A1D8PQJ3	315	K	Uncharacterized protein	orf19.7096	1	0.0261062	42.788	SNLGSSHK(1)FK	2	0.33421	1
[U] Intracellular trafficking, secretion, and vesicular transport	A0A1D8PF48	209	K	Erp5p	ERP5	1	0.0114301	58.955	HLK(1)SFFVK	2	0.54845	1
	A0A1D8PF48	82	K	Erp5p	ERP5	1	0.000137431	74.744	VQIIVEETFDNNHK(1)VANQK	3	-0.54363	1
	A0A1D8PF48	54	K	Erp5p	ERP5	1	4.48137e-06	95.067	IDAYEK(1)QDHSNEYFK	3	-0.39215	1
	A0A1D8PDL7	209	K	Uncharacterized protein	orf19.2489	1	2.59551e-12	135.43	TVELAGK(1)FQSTVPSMINIFK	2	1.2906	2
	A0A1D8PDL7	1055	K	Uncharacterized protein	orf19.2489	1	0.00168373	62.799	IK(1)LINESTLGR	2	0.23383	1
	A0A1D8PDL7	1072	K	Uncharacterized protein	orf19.2489	1	3.91342e-15	143.93	EENIDSLK(1)QFSSDDLK	2	-2.6563	1
	A0A1D8PDL7	1093	K	Uncharacterized protein	orf19.2489	1	9.75823e-05	81.51	YLDQK(1)FSGVVSSNEILK	3	1.6814	1
	A0A1D8PCY5	334	K	Septin	CDC12	1	3.2743e-06	100.4	RLHNPK(1)FK	3	-0.79373	9
	A0A1D8PCY5	390	K	Septin	CDC12	1	0.0638387	49.423	SLEEQVK(1)R	2	0.59155	1
	A0A1D8PCY5	61	K	Septin	CDC12	1	3.0526e-08	111.63	HNK(1)FTSPHQTVEIDIVR	4	-1.0057	2
	A0A1D8PCY5	263	K	Septin	CDC12	1	5.29092e-07	105.53	YPWGVVEVENDQHCDFK(1)K	3	-1.7934	1
	A0A1D8PCY5	336	K	Septin	CDC12	1	0.0336373	70.942	FK(1)EEEDALKK	2	0.9294	2
	A0A1D8PSW1	178	K	Pex14p	PEX14	1	2.25034e-17	149.67	HANETK(1)LSEIDTVIENVNDFLNK	3	0.82837	1
	A0A1D8PSW1	202	K	Pex14p	PEX14	1	0.000960418	93.143	LK(1)FDDDLR	2	0.47411	2
	A0A1D8PSW1	211	K	Pex14p	PEX14	1	1.28096e-08	119.45	LMK(1)LEIDNLNNSIEK	2	1.7694	1
	A0A1D8PPX2	124	K	Signal recognition particle subunit SRP72	orf19.5516	1	1.37791e-19	174.18	HVLAQSYYK(1)IGSYEK	2	0.32668	2
	A0A1D8PPX2	565	K	Signal recognition particle subunit SRP72	orf19.5516	1	0.00382605	85.764	QNPK(1)FGPNK	2	-0.10842	4
	A0A1D8PRG8	190	K	Protein RER1	orf19.7202	1	0.00128779	70.412	YK(1)YLPFDLGK	2	1.3655	1
	Q59R24	65	K	Mitochondrial import inner membrane translocase subunit TIM9	TIM9	1	0.0421669	47.749	FLK(1)HSER	2	0.2794	1
	Q59R24	62	K	Mitochondrial import inner membrane translocase subunit TIM9	TIM9	1	0.00211401	125.01	CSEK(1)FLK	2	-0.19265	2
	A0A1D8PNB6	157	K	Rcy1p	RCY1	1	0.00017371	80.245	FNK(1)IDYIESSR	2	-0.14089	1
	A0A1D8PGJ1	185	K	Tlg2p	TLG2	1	0.000288239	101.65	IQDK(1)SLIFR	2	0.32861	1
	A0A1D8PPS9	621	K	Clathrin heavy chain (Fragment)	CHC1	1	0.00220079	64.82	LCEK(1)SGLFQR	2	0.42453	1
	A0A1D8PPS9	636	K	Clathrin heavy chain (Fragment)	CHC1	1	0.000548136	66.708	ALEHYDDLK(1)DIK	3	1.566	1
	A0A1D8PPS9	760	K	Clathrin heavy chain (Fragment)	CHC1	1	0.000493165	73.435	DNNVYNGEK(1)VK	2	0.62713	1
	A0A1D8PPS9	943	K	Clathrin heavy chain (Fragment)	CHC1	1	0.00256209	105.27	MYK(1)YQAR	2	-0.40904	1
	A0A1D8PPS9	744	K	Clathrin heavy chain (Fragment)	CHC1	1	0.0327407	51.064	MNQTK(1)EIER	2	1.2875	1
	A0A1D8PPS9	430	K	Clathrin heavy chain (Fragment)	CHC1	1	6.6004e-05	85.864	GTLNK(1)FESIELAK	2	0.015712	3
	A0A1D8PPS9	438	K	Clathrin heavy chain (Fragment)	CHC1	1	9.95279e-06	92.38	FESIELAK(1)PVLQQDR	2	1.1804	1
	A0A1D8PPS9	401	K	Clathrin heavy chain (Fragment)	CHC1	1	0.000813504	82.287	TQDTINK(1)LK	2	-1.5795	1
	A0A1D8PPS9	1480	K	Clathrin heavy chain (Fragment)	CHC1	1	4.18972e-05	69.27	NNSVVNSAYHDLLIEEEDYK(1)SLR	3	-0.13125	1
	A0A1D8PPS9	1339	K	Clathrin heavy chain (Fragment)	CHC1	1	6.09042e-06	97.779	VMEHLK(1)LFWSR	2	0.61057	2
	A0A1D8PPS9	960	K	Clathrin heavy chain (Fragment)	CHC1	1	2.40084e-05	89.311	SDIELWNK(1)VLSSDNIHR	3	0.5889	1
	A0A1D8PPS9	1505	K	Clathrin heavy chain (Fragment)	CHC1	1	0.000282466	81.92	LEK(1)HDLIFFR	2	4.0056	2
	A0A1D8PPS9	1225	K	Clathrin heavy chain (Fragment)	CHC1	1	0.0123586	48.044	ILYSNVSK(1)YSK	2	-1.3417	1
	A0A1D8PPS9	1496	K	Clathrin heavy chain (Fragment)	CHC1	1	0.000643104	85.533	FNK(1)LDLAER	2	-0.98092	2
	A0A1D8PPS9	866	K	Clathrin heavy chain (Fragment)	CHC1	1	6.20897e-08	90.475	ILLPFLEK(1)TLEGGSNDQEVYNTLAK	3	1.0251	1
	Q5ABD9	514	K	Vacuolar protein sorting-associated protein 27	VPS27	1	0.0688257	46.543	NSIEK(1)YETFLEMNNK	2	4.4073	1
	A0A1D8PQJ7	687	K	Uncharacterized protein	orf19.7086	1	0.029505	41.383	SFLDYK(1)DPETK	2	0.1949	1
	A0A1D8PQJ7	705	K	Uncharacterized protein	orf19.7086	1	9.93909e-05	86.005	IVSK(1)FLSPELSDSAANK	2	2.6897	1
	A0A1D8PD83	367	K	Septin	CDC3	1	0.00118463	84.102	SVFQQK(1)VSEK(1)EK	2	0.85614	1
	A0A1D8PD83	348	K	Septin	CDC3	1	0.000505145	80.455	ALHEAK(1)LAK	3	1.1035	1
	A0A1D8PD83	363	K	Septin	CDC3	1	0.00118463	84.102	SVFQQK(1)VSEK(1)EK	2	0.85614	1
	A0A1D8PD83	209	K	Septin	CDC3	1	3.08891e-42	237.48	SDTLTDEEILEFK(1)HR	2	-1.5932	3
	A0A1D8PD83	337	K	Septin	CDC3	1	0.000113854	82.774	EFDPAAK(1)QEEER	2	0.43447	1
	A0A1D8PD83	351	K	Septin	CDC3	1	0.00244106	79.986	LAK(1)MEAEMK	2	0.4657	3
	Q5A647	236	K	Sec63 complex subunit	orf19.3843	0.982343	1.48916e-05	90.706	VEDVK(0.018)EEK(0.982)EQEQEADEK	3	-0.95112	1
	Q5AGX4	313	K	Membrane insertase	orf19.6565	1	0.000651898	65.808	IAGMPPK(1)LSLAEMQANNPK	2	0.48371	1
	Q9P8E3	395	K	Protein transport protein SEC61 subunit alpha	SEC61	1	9.47222e-06	90.434	QFK(1)EQGLVIAGHR	3	0.94046	1
	Q9P8E3	411	K	Protein transport protein SEC61 subunit alpha	SEC61	1	0.00240857	70.908	DTSAYK(1)ELK	2	0.088517	2
	Q5A330	220	K	Pex19p	PEX19	1	2.20135e-11	134.04	DLNTK(1)FPEYLQQNK	3	0.62053	3
	A0A1D8PDL0	413	K	Ssh1p	SSH1	1	0.000143878	80.318	QFK(1)DQGISLAGK	2	0.83257	1
	A0A1D8PMN4	302	K	Syntaxin-binding protein	orf19.3128	1	9.71293e-06	91.62	NYDVDPK(1)DFFWNK	2	-0.94458	1
	A0A1D8PLW7	278	K	Nup84p	NUP84	1	0.00113459	76.17	LLWK(1)ETVYK	2	0.36374	2
	A0A1D8PLW7	631	K	Nup84p	NUP84	1	0.000796944	113.41	FAK(1)ENNFK	2	-0.60546	1
	Q5AF62	328	K	Transmembrane 9 superfamily member	EMP70	1	0.000552305	63.091	LVHGDIFRPPK(1)QR	4	-0.4341	1
	Q5ADN7	119	K	Signal recognition particle subunit SRP68	orf19.6804	1	0.0117241	68.915	LLITK(1)FK	2	0.14007	2
	Q5ADN7	529	K	Signal recognition particle subunit SRP68	orf19.6804	1	7.88107e-06	97.235	VISSSPYTIENLNK(1)YPK	2	0.23442	1
	Q5A7M2	49	K	Mitochondrial import inner membrane translocase subunit TIM44	TIM44	1	0.00117042	67.385	VFFDTFK(1)TEVK	2	-0.44405	1
	Q5A7M2	79	K	Mitochondrial import inner membrane translocase subunit TIM44	TIM44	1	1.0487e-06	125.82	MAESEAFK(1)R	2	0.51566	2
	A0A1D8PJS7	40	K	Retromer subunit	PEP8	1	0.00089491	69.846	LPIYK(1)DGESVK	2	-0.40292	1
	A0A1D8PDE3	593	K	Coatomer subunit gamma	SEC21	1	1.09972e-09	115.87	YDLNALESK(1)LVHYLNNEENFSVK	3	0.76318	1
	A0A1D8PDE3	230	K	Coatomer subunit gamma	SEC21	1	0.00351385	66.664	NHDK(1)MALMK	2	-0.037247	1
	Q5A302	66	K	Endoplasmic reticulum vesicle protein 25	ERV25	1	3.86507e-05	88.78	LDLK(1)VTDSLGNEYR	2	0.52032	1
	Q59LF3	152	K	Regulator of cytoskeleton and endocytosis RVS167	RVS167	1	0.00080669	82.417	DHK(1)QLDLDR	2	-2.3036	1
	Q59LF3	40	K	Regulator of cytoskeleton and endocytosis RVS167	RVS167	1	0.00163332	73.885	FK(1)EIEMETK	2	-0.29791	1
	Q59LF3	20	K	Regulator of cytoskeleton and endocytosis RVS167	RVS167	1	4.89464e-33	189.55	QK(1)FNMGEITQDAVYLDAER	2	0.19049	2
	A0A1D8PEA9	1088	K	Uncharacterized protein	orf19.5085	1	9.34397e-06	92.19	NPSDLDVVQK(1)FFS	2	0.63124	1
	A0A1D8PEA9	277	K	Uncharacterized protein	orf19.5085	1	0.00302918	68.525	NK(1)DLDLNSR	2	1.148	1
	A0A1D8PL36	120	K	Uncharacterized protein	orf19.4184	1	0.0181468	44.719	YAK(1)YLHTR	3	-3.76	1
	A0A1D8PND9	152	K	Coatomer subunit delta	RET2	1	0.000271211	82.417	NK(1)ELEATEER	2	0.21878	1
	Q5AI79	188	K	Palmitoyltransferase	YKT6	1	0.018471	65.672	MFYK(1)QAK	2	0.037312	2
	Q5AI79	107	K	Palmitoyltransferase	YKT6	1	3.00635e-05	87.554	ILEEYLSLHPK(1)SDWENIDK	3	-1.1169	1
	A0A1D8PSF4	26	K	Uncharacterized protein	CAALFM_CR03180WA	1	0.0253725	49.418	SGK(1)SSICK	2	-0.8867	1
	Q59T37	209	K	Golgi transport complex subunit	COG4	1	0.00595542	68.371	EK(1)FTEAAK	2	-0.052039	2
	A0A1D8PRR9	40	K	Exportin	CRM1	1	4.74031e-21	167.29	NAQLVLNK(1)FQEHPDSWK	2	2.4171	3
	A0A1D8PRR9	49	K	Exportin	CRM1	1	3.79845e-15	153.79	FQEHPDSWK(1)FADK	2	-0.60561	1
	A0A1D8PRR9	565	K	Exportin	CRM1	1	0.00225622	90.706	AHWK(1)FLK	2	0.27841	1
	A0A1D8PRR9	80	K	Exportin	CRM1	1	0.00205273	72.275	WK(1)TIPDNER	2	0.1905	1
	A0A1D8PRR9	855	K	Exportin	CRM1	1	0.0077264	64.265	VEFYK(1)LLK	2	0.48862	2
	A0A1D8PRR9	561	K	Exportin	CRM1	1	0.0312011	53.554	FLK(1)AHWK	2	-0.22553	1
	A0A1D8PRR9	460	K	Exportin	CRM1	1	0.000132153	81.278	ESDTIQLYK(1)SMR	2	1.8775	1
	Q59VH5	9	K	Uncharacterized protein	orf19.758	1	0.00090123	101.6	YSTVPK(1)FR	2	2.4543	1
	Q5AAR2	244	K	Uncharacterized protein	orf19.6250	1	1.83994e-11	130.01	VEIPTEEFDFEQANAK(1)FSK	2	0.11535	1
	Q5AAR2	262	K	Uncharacterized protein	orf19.6250	1	1.93376e-22	160.36	ELEHAGYNK(1)SSSFFDNISSSTDER	3	-1.1131	1
	Q5AAR2	247	K	Uncharacterized protein	orf19.6250	1	0.000885447	80.916	FSK(1)ELEQER	2	0.30683	1
	A0A1D8PCP6	163	K	Age3p	AGE3	1	0.000962413	60.324	GRPTPVPLTNEQK(1)QK	3	0.066655	1
	A0A1D8PQD7	17	K	Pex11p	PEX11	1	0.0147753	47.971	LIK(1)FWDSTPK	2	0.074016	2
	Q5AH14	151	K	Tom40p	TOM40	1	2.54744e-07	106.54	INYGWDK(1)SNISK	2	-1.4736	1
	Q5AH14	329	K	Tom40p	TOM40	1	0.00226817	90.601	ISAFLEK(1)R	2	1.3338	1
	A0A1D8PPF9	522	K	Exocyst subunit	SEC8	1	5.76771e-05	87.647	ELFK(1)FEDVTYNPSNK	2	-2.2521	1
	Q5AMQ2	130	K	Clathrin light chain	CLC1	1	3.67017e-05	117.86	K(1)K(1)EEIIEK	2	1.7051	2
	Q5AMQ2	136	K	Clathrin light chain	CLC1	1	3.67017e-05	117.86	K(0.024)K(0.976)EEIIEK(1)AK	2	0.26312	1
	Q5AMQ2	129	K	Clathrin light chain	CLC1	1	0.00362149	77.192	K(1)K(1)EEIIEK	2	1.7051	1
	Q5A6M6	84	K	Coatomer subunit beta	SEC26	1	5.81222e-20	159.34	LLYHYWEVCPK(1)MDESGK	2	0.49755	4
	Q5A6M6	73	K	Coatomer subunit beta	SEC26	1	0.0013997	59.227	K(1)LLYHYWEVCPK	3	-2.4273	1
	A0A1D8PMA2	1920	K	Uso1p	USO1	1	0.0514715	45.565	DK(1)FETASAK	2	1.3397	1
	A0A1D8PPV5	738	K	Coatomer subunit beta'	SEC27	1	3.48868e-06	101.43	ETPSLSLANSTK(1)WK	2	-0.604	1
	A0A1D8PPV5	845	K	Coatomer subunit beta'	SEC27	1	0.000101129	79.659	AIELWK(1)QTLHK	3	0.69865	1
	A0A1D8PPV5	89	K	Coatomer subunit beta'	SEC27	1	1.57623e-09	118.19	VYNYNTGEK(1)VTQFEAHPDYIR	3	-0.1228	1
	A0A1D8PPV5	583	K	Coatomer subunit beta'	SEC27	1	0.00479584	83.206	K(1)FYIIGYK	2	-1.1635	2
	A0A1D8PPV5	62	K	Coatomer subunit beta'	SEC27	1	0.00232386	97.071	AGK(1)FIAR	2	1.798	1
	A0A1D8PPV5	901	K	Coatomer subunit beta'	SEC27	1	1.51167e-05	90.707	EK(1)IEDEAGASEVQR	2	-0.71773	1
	Q5A455	527	K	Protein transport protein SEC23	SEC23	1	9.75466e-28	190.41	ITLFK(1)AEQDDGADVLR	2	-0.19284	1
	Q5A455	179	K	Protein transport protein SEC23	SEC23	1	8.18501e-10	172.14	INK(1)SYIFR	2	-0.035531	2
	Q5A455	550	K	Protein transport protein SEC23	SEC23	1	0.000459615	89.029	LCQK(1)FADYR	2	0.86035	2
	Q5A455	187	K	Protein transport protein SEC23	SEC23	1	0.0216725	51.949	GDK(1)EYTDK	2	0.91562	1
	Q5AAU3	562	K	Protein transport protein SEC31	PGA63	1	0.00133174	75.043	QQVK(1)NAYFK	2	1.9301	2
	Q5AAU3	457	K	Protein transport protein SEC31	PGA63	1	3.69542e-27	182.31	LSETGK(1)ESLFEDANNDEK	2	0.11056	1
	Q5AAU3	508	K	Protein transport protein SEC31	PGA63	0.999635	0.000209727	59.005	KEEVFVPEGNFK(1)IFTNNENEDSK	3	-3.1687	1
	Q5AAU3	404	K	Protein transport protein SEC31	PGA63	1	0.000966429	95.352	VDK(1)FVAK	2	-0.14666	1
	A0A1D8PHF9	343	K	Uncharacterized protein	orf19.3583	1	0.00855887	49.097	GLEASLTPGK(1)FLR	2	0.24189	1
	A0A1D8PN45	116	K	Dynamin-like GTPase	VPS1	1	0.000552959	116.52	K(1)FFNFEDIR	2	-0.48257	2
	A0A1D8PN45	176	K	Dynamin-like GTPase	VPS1	1	1.47645e-08	128.36	VPVGDQPK(1)DIER	2	-0.84307	1
	Q5A0E2	106	K	Exportin-T	LOS1	1	0.00857616	74.2	NK(1)FAQILAK	2	0.87758	1
	Q59LZ5	403	K	Protein channel	TOM70	1	5.12493e-07	125.72	DFK(1)TAEELDDK	2	0.81963	2
	Q59LZ5	538	K	Protein channel	TOM70	1	6.12077e-05	87.388	ESLEK(1)IGEAEELLTK	2	-0.042668	1
	Q59LZ5	476	K	Protein channel	TOM70	1	3.91798e-06	96.016	LK(1)FPTSPEVPNYYGEILADK	3	-0.19348	3
	Q59LZ5	469	K	Protein channel	TOM70	1	7.88995e-12	135.72	NGQIELANEK(1)FTEAK	2	1.4674	1
	Q59LZ5	143	K	Protein channel	TOM70	1	6.72661e-17	148.75	LSETEKEEWAMQLK(1)EDGNQEFK	3	0.24733	2
	Q59LZ5	474	K	Protein channel	TOM70	1	0.0402649	48.756	FTEAK(1)LK	2	-0.44013	1
	Q59LZ5	151	K	Protein channel	TOM70	1	9.35361e-05	90.263	EDGNQEFK(1)NK	2	-0.57174	1
	Q59LZ5	570	K	Protein channel	TOM70	1	1.65318e-10	121.47	LQK(1)DEVDDAIVLFEESSDLAR	3	0.88385	1
	Q59LZ5	257	K	Protein channel	TOM70	1	0.000302052	99.343	HSIK(1)IVESK	2	-0.41341	1
	Q59LZ5	513	K	Protein channel	TOM70	1	0.00227909	95.531	LQEK(1)LDR	2	0.15725	2
	Q5AL49	441	K	Rab guanine nucleotide exchange factor SEC2	SEC2	1	0.0241621	57.281	SNIFK(1)LK	2	1.0623	1
	A0A1D8PQY9	24	K	Tom7p	TOM7	1	0.00703655	58.699	IIK(1)LLDYSK	2	0.6103	1
	A0A1D8PQY9	19	K	Tom7p	TOM7	1	8.79687e-05	84.892	FQITLSDESK(1)ER	2	1.6912	1
	A0A1D8PQY9	9	K	Tom7p	TOM7	1	1.33249e-06	105.02	AGESSVSK(1)FQITLSDESK	2	-0.74333	1
	Q5A9E7	199	K	Uncharacterized protein	CAALFM_CR01350CA	1	0.000282845	102.55	WSLK(1)DYFFK	2	-0.60886	2
	Q5A9E7	268	K	Uncharacterized protein	CAALFM_CR01350CA	1	7.26677e-06	97.463	VFDFDQFSK(1)LDK	2	-0.75072	1
	A0A1D8PER8	402	K	ER oxidoreductin	ERO1	1	6.70503e-06	91.076	ILFEDDNYDNHNLK(1)FR	3	-0.66125	1
	Q59YF0	208	K	Protein transport protein SSO2	SSO2	1	0.00192749	126.28	ELLK(1)LEK	2	0.731	2
	A0A1D8PDK7	66	K	Uncharacterized protein	orf19.2485	1	3.40637e-06	101.72	FVQPVGLETK(1)ESNYK	2	2.6803	1
	A0A1D8PCX6	217	K	Phosphatidylinositol 4-phosphate-binding protein	GGA2	1	0.00186673	61.165	IMAGFK(1)DDNVK	2	-1.6976	1
	A0A1D8PP94	469	K	Vid27p	VID27	1	0.011022	55.235	ALYK(1)MDLTR	2	3.9955	1
	Q59ZG1	120	K	Uncharacterized protein	orf19.3558	1	2.1027e-10	160.18	FENEDNAEK(1)FR	2	0.83527	2
	Q59ZG1	162	K	Uncharacterized protein	orf19.3558	1	0.00274903	76.064	AMQYYK(1)TR	2	-0.049284	2
	Q5ABD1	72	K	t-SNARE syntaxin	orf19.6039	1	0.0660575	56.177	K(1)PIFDDK	2	0.36483	1
	A0A1D8PNZ7	74	K	Glycerophosphocholine phosphodiesterase GDE1	GDE1	1	0.0024634	63.212	VDSFYNTK(1)FK	2	-0.54185	1
	A0A1D8PNZ7	952	K	Glycerophosphocholine phosphodiesterase GDE1	GDE1	1	0.00713479	75.243	TWK(1)NQGYK	2	-1.6323	1
	A0A1D8PNZ7	551	K	Glycerophosphocholine phosphodiesterase GDE1	GDE1	1	0.000572729	63.443	NEK(1)LLLYDMYHPENNLPR	3	-1.3457	1
	A0A1D8PKH4	845	K	FG-nucleoporin	orf19.7433	1	1.39024e-07	114.24	TSTELVK(1)EDTVK	2	1.6195	2
	A0A1D8PKH4	1059	K	FG-nucleoporin	orf19.7433	1	0.000302532	74.537	LPILDPK(1)SEIVK	2	0.42471	1
	Q5AJ82	147	K	Actin cytoskeleton-regulatory complex protein END3	END3	1	0.0062518	55.258	IYDSK(1)CDSFGR	2	-0.24252	1
	Q5AQ76	527	K	Protein transport protein SEC24	SEC24	1	5.90494e-07	96.876	YTAGQTHFYPAWTSNK(1)YEDVAK	3	-1.6932	2
	Q5ACL9	309	K	Protein BFR2	BFR2	1	0.00668507	70.332	NAMNANK(1)FK	2	0.57697	1
	Q5AIA0	50	K	Tom20p	TOM20	1	0.0658415	69.598	AK(1)K(1)EAESK	2	-0.19377	1
	Q5AIA0	49	K	Tom20p	TOM20	1	0.0658415	69.598	AK(1)K(1)EAESK	2	-0.19377	1
	A0A1D8PSB0	419	K	Apl4p	APL4	1	0.00010298	76.759	YAPNDK(1)WHFDTLIR	3	-1.6662	1
	Q5A006	42	K	Coatomer subunit zeta	CAALFM_CR03600CA	1	1.38879e-39	186.27	SSLGEDSANPSSK(1)FPHQFDTQQQQLNFEK	3	0.44536	1
	Q5A006	66	K	Coatomer subunit zeta	CAALFM_CR03600CA	1	0.00165133	51.524	TYK(1)VNQDILLYDNHLIAYK	3	-1.7909	1
	Q5A006	26	K	Coatomer subunit zeta	CAALFM_CR03600CA	1	0.00539287	79.454	LFAK(1)YYK	2	-0.30596	1
	Q5A006	29	K	Coatomer subunit zeta	CAALFM_CR03600CA	1	1.81972e-06	104.21	YYK(1)SSLGEDSANPSSK	2	0.15142	1
	Q5A006	58	K	Coatomer subunit zeta	CAALFM_CR03600CA	1	2.76554e-09	115.42	FPHQFDTQQQQLNFEK(1)SLFSK	3	-0.18735	1
	A0A1D8PKK1	18	K	Translocon subunit	orf19.6828.1	1	0.00588984	46.543	LTEVPVEFFK(1)DGSAFVK	2	-0.3541	1
	Q5AB94	21	K	Vacuolar protein sorting-associated protein 29	orf19.6076	1	9.92998e-05	105.1	AVDLPSK(1)FR	2	1.0038	1
	A0A1D8PQN8	863	K	Phosphatidylinositol-3-/phosphoinositide 5-phosphatase	orf19.7052	1	0.0028661	50.52	LLK(1)YDSAIDVLYSDHK	3	-2.8922	1
	Q5A477	117	K	GDP-mannose transporter	VRG4	1	0.00720847	65.465	QFNK(1)DEAK	2	-1.0584	1
	A0A1D8PJB0	6	K	Coatomer subunit alpha	orf19.1672	1	0.00199772	82.426	MLTK(1)FESK	2	-2.4813	2
	A0A1D8PJB0	1144	K	Coatomer subunit alpha	orf19.1672	1	0.0142191	57.047	AEQAMK(1)LK	2	-0.72005	1
	A0A1D8PJB0	1008	K	Coatomer subunit alpha	orf19.1672	0.999942	4.093e-06	92.098	FKPVVPGYDK(1)LEELLSLGFK	3	0.13282	2
	A0A1D8PRB9	424	K	Arf family guanine nucleotide exchange factor	orf19.6705	1	5.11763e-13	143.42	QQQFQSEK(1)SSMYK	2	-0.069001	1
	A0A1D8PGT1	188	K	Putative carboxylic ester hydrolase	orf19.5782	1	0.0477426	40.268	ISTFNK(1)LK	2	1.8811	1
	A0A1D8PFS0	58	K	SNAP receptor	orf19.5006.1	1	2.8884e-11	125.9	LDSIENK(1)TDNLAISAQGFR	2	3.5099	2
	A0A1D8PFS0	44	K	SNAP receptor	orf19.5006.1	1	0.000784966	82.831	DNINK(1)VAER	2	-0.15967	1
	A0A1D8PHP4	193	K	Golgi transport complex subunit	orf19.36	1	0.000952256	94.309	YPK(1)ITLFK	2	0.17463	1
	Q5AFE4	170	K	Regulator of cytoskeleton and endocytosis RVS161	RVS161	1	0.0159193	50.978	AEK(1)ELSMAK	2	-0.30665	1
	Q5AFE4	52	K	Regulator of cytoskeleton and endocytosis RVS161	RVS161	1	0.00638641	56.725	AAK(1)GYLDNIR	2	-0.17108	1
	Q5AFE4	28	K	Regulator of cytoskeleton and endocytosis RVS161	RVS161	1	9.19431e-09	150.06	TMDK(1)DFDVEER	2	-0.66616	4
	Q5AFE4	106	K	Regulator of cytoskeleton and endocytosis RVS161	RVS161	1	5.57136e-08	111.35	EFDEETVK(1)QIDGPYR	2	0.51897	1
	Q5AND9	127	K	Arf family GTPase	ARF2	1	0.000250735	52.366	DALLLVFANK(1)QDLPNAMNAAEITEK	3	0.69286	1
	Q5AND9	36	K	Arf family GTPase	ARF2	1	0.000936985	96.492	TTILYK(1)LK	2	-0.057451	2
	Q5AND9	16	K	Arf family GTPase	ARF2	1	8.49827e-09	132.5	LFANLFGNK(1)EMR	2	0.66364	2
	Q59SI4	156	K	Nmd5p	NMD5	1	0.00363735	66.19	YK(1)WVGNEDR	2	-0.32107	1
	A0A1D8PKV6	749	K	FG-nucleoporin	NUP159	1	0.00157787	58.824	SRPLDFK(1)NDLMQTK	3	0.5601	1
	A0A1D8PKV6	681	K	FG-nucleoporin	NUP159	1	1.41784e-05	94.767	GIDSLK(1)FAEAR	2	-0.95379	1
	Q5AI00	129	K	Rab family GTPase	YPT1	1	0.00864834	66.962	K(1)IVEYTAAK	2	1.3156	1
	Q59VX7	83	K	Karyopherin beta	orf19.3681	1	0.000572325	86.882	WLK(1)LDGELK	2	-0.63311	1
	A0A1D8PKP3	90	K	Cornichon family protein	orf19.6787	1	4.02222e-06	96.247	FYNK(1)NHLLDATEIFR	3	-1.4562	1
	Q5ANF9	1685	K	Arf family guanine nucleotide exchange factor	SEC7	1	0.0200584	57.888	K(1)FNDDYDLR	2	0.73179	1
	A0A1D8PLT4	494	K	Karyopherin	MSN5	1	0.00675799	76.605	K(1)FNEDITR	2	0.20914	1
	A0A1D8PGX7	844	K	Uncharacterized protein	orf19.880	1	0.00340137	59.84	LPLYK(1)DLTIR	2	-0.27117	1
	A0A1D8PMU8	396	K	Importin subunit alpha	orf19.5682	1	0.000307048	80.834	LLIHGDYK(1)TK	2	-0.15057	2
	G1UB61	289	K	Septin CDC11	CDC11	1	2.61553e-17	143.29	NVLLVTHLNEFK(1)DITHDSIYENYR	3	-0.81851	1
	A0A1D8PRQ3	84	K	Ran GTPase-binding protein	YRB1	1	1.85309e-10	133.86	K(1)VDVK(1)TNEEDEEVLYK	2	0.71424	2
	A0A1D8PRQ3	112	K	Ran GTPase-binding protein	YRB1	1	0.000572325	86.882	FHGDSK(1)EWK(1)ER	3	0.076832	4
	A0A1D8PRQ3	99	K	Ran GTPase-binding protein	YRB1	1	7.36386e-34	215.53	TNEEDEEVLYK(1)VR	3	-0.015263	3
	A0A1D8PRQ3	88	K	Ran GTPase-binding protein	YRB1	1	1.85309e-10	133.86	VDVK(1)TNEEDEEVLYK	2	-1.8895	2
	A0A1D8PRQ3	34	K	Ran GTPase-binding protein	YRB1	0.923437	0.02466	42.469	EK(0.923)K(0.077)PEQEDSDNK(1)K	3	0.077848	1
	A0A1D8PRQ3	199	K	Ran GTPase-binding protein	YRB1	1	3.08742e-34	218.45	ENADLFK(1)EHFDNAK	3	0.23747	2
	A0A1D8PRQ3	115	K	Ran GTPase-binding protein	YRB1	1	0.00684435	50.786	FHGDSK(1)EWK(1)ER	3	0.076832	1
	A0A1D8PRQ3	44	K	Ran GTPase-binding protein	YRB1	0.999838	0.02466	42.469	EK(0.923)K(0.077)PEQEDSDNK(1)K	3	0.077848	1
	Q59S78	22	K	Small COPII coat GTPase SAR1	SAR1	1	0.0033737	51.643	HAK(1)LLFLGLDNAGK	3	-0.06515	1
	Q5AD73	600	K	Sorting nexin-41	SNX41	1	0.0700546	46.426	FK(1)LNHIEK	3	0.80945	1
	A0A1D8PE78	641	K	Importin-alpha export receptor	orf19.1229	1	5.46044e-05	79.467	NPSNPK(1)FSHYIFESLGLLIK	3	-1.8869	1
	A0A1D8PE78	178	K	Importin-alpha export receptor	orf19.1229	1	0.0016685	60.161	LVLTK(1)FVDPFLK	2	-1.0995	1
	A0A1D8PQ45	350	K	Uncharacterized protein	orf19.5618	1	0.0155759	51.276	ILTK(1)FPEFK	2	0.13779	1
	A0A1D8PM53	221	K	Reticulon-like protein	orf19.3799	1	0.00030442	89.231	TK(1)SAEFTEK(1)AHK	2	-0.16086	4
	A0A1D8PM53	228	K	Reticulon-like protein	orf19.3799	1	0.00030442	89.231	TK(1)SAEFTEK(1)AHK	2	-0.16086	3
	A0A1D8PM53	268	K	Reticulon-like protein	orf19.3799	1	2.41254e-07	105.91	TAGSTVGDSK(1)ATSYGTDADK	2	-0.35436	1
	Q5AHB1	125	K	Actin cytoskeleton-regulatory complex protein PAN1	PAN1	1	0.0100338	84.498	K(1)FEHLFR	2	-0.34007	1
	A0A1D8PES3	53	K	Ran GTPase-binding protein	NTF2	1	5.11139e-08	113.54	DIVEK(1)LASLPFQK(1)VAHR	3	0.75152	2
	A0A1D8PES3	61	K	Ran GTPase-binding protein	NTF2	1	1.11955e-07	110.08	LASLPFQK(1)VAHR	3	-0.97338	2
	A0A1D8PJI6	556	K	AP complex subunit beta	APL2	1	0.00234632	79.474	DK(1)AYIYWR	2	-0.40787	2
	A0A1D8PNP6	690	K	Nucleoporin	orf19.6665	1	0.00534816	60.167	SK(1)LMEYDSK	2	-1.3576	1
	A0A1D8PNP6	357	K	Nucleoporin	orf19.6665	0.812431	0.00112533	64.64	LDEK(0.812)K(0.188)EEDEVK	3	-1.177	1
	A0A1D8PNP6	287	K	Nucleoporin	orf19.6665	1	2.64428e-08	116.87	VQGPK(1)FTLTSNPTTK	2	2.7039	1
	A0A1D8PNP6	550	K	Nucleoporin	orf19.6665	1	0.00106567	65.809	SEAPK(1)FVFGSSK	2	-0.90132	1
	Q59P43	34	K	GTP-binding nuclear protein	GSP1	1	0.000219658	131.52	HLTGEFEK(1)K	3	-0.34916	3
	Q59P43	156	K	GTP-binding nuclear protein	GSP1	1	5.77481e-11	128.76	SNYNFEK(1)PFLWLAR	2	0.59095	1
	Q59P43	68	K	GTP-binding nuclear protein	GSP1	1	1.8199e-15	148.57	FDVWDTAGQEK(1)FGGLR	3	-0.20573	3
	Q59P43	9	K	GTP-binding nuclear protein	GSP1	1	0.000327707	69.256	AQEVPTFK(1)LVLVGDGGTGK	2	-0.48261	1
	Q59P43	96	K	GTP-binding nuclear protein	GSP1	1	1.21756e-06	113.69	ITYK(1)NVPNWHR	2	0.026164	3
	Q5AEF2	283	K	Protein transport protein SEC13	SEC13	1	0.0010416	68.536	VSLWK(1)ENLQGK	2	0.99354	2
	Q5AJY4	255	K	Apm1p	APM1	1	0.00610833	68.016	LSK(1)FENEK	2	-1.5924	2
[O] Posttranslational modification, protein turnover, chaperones	Q5A678	75	K	Ssz1p	SSZ1	1	1.48689e-22	188.12	K(1)FSEINPNTTTGAK	2	0.91986	1
	A0A1D8PSW1	178	K	Pex14p	PEX14	1	2.25034e-17	149.67	HANETK(1)LSEIDTVIENVNDFLNK	3	0.82837	1
	A0A1D8PSW1	202	K	Pex14p	PEX14	1	0.000960418	93.143	LK(1)FDDDLR	2	0.47411	2
	A0A1D8PSW1	211	K	Pex14p	PEX14	1	1.28096e-08	119.45	LMK(1)LEIDNLNNSIEK	2	1.7694	1
	A0A1D8PU40	139	K	E2 ubiquitin-conjugating protein	UBC4	1	0.000363493	78.342	YEATAK(1)EWTK	2	-0.33812	1
	A0A1D8PN90	398	K	Hsp90 cochaperone	STI1	1	6.77725e-14	140.49	ELNAYIDPEK(1)AEEAR	2	-0.77775	1
	A0A1D8PN90	412	K	Hsp90 cochaperone	STI1	1	5.82065e-05	86.592	EYFTK(1)GDWPNAVK	2	-0.72427	2
	A0A1D8PN90	503	K	Hsp90 cochaperone	STI1	1	1.02636e-32	186.11	DVELGGK(1)SIHEIDELMNK	2	-0.33548	2
	A0A1D8PN90	407	K	Hsp90 cochaperone	STI1	1	0.00542247	60.102	LQGK(1)EYFTK	2	-0.58031	1
	A0A1D8PN90	445	K	Hsp90 cochaperone	STI1	1	1.66255e-05	89.468	AAALAK(1)LLSFPDAIQDCNK	3	0.82521	1
	A0A1D8PN90	22	K	Hsp90 cochaperone	STI1	1	0.000136313	82.85	DFEK(1)AIEAFTK	2	0.34313	1
	A0A1D8PN90	93	K	Hsp90 cochaperone	STI1	1	0.000386009	67.214	IAGAEFGLGNFDQAK(1)SNYEK	2	-1.5252	1
	A0A1D8PN90	144	K	Hsp90 cochaperone	STI1	1	9.44109e-05	84.365	ILNDPNLYTK(1)LK	2	3.4391	1
	A0A1D8PN90	13	K	Hsp90 cochaperone	STI1	1	0.0240772	43.308	AEGNK(1)YFAAK	2	-1.0381	1
	A0A1D8PN90	364	K	Hsp90 cochaperone	STI1	1	0.000210388	77.662	NFEK(1)SLTEHR	3	0.37573	1
	A0A1D8PN90	74	K	Hsp90 cochaperone	STI1	1	0.000182116	79.659	INPSWAK(1)GYNR	2	0.023654	2
	A0A1D8PN90	323	K	Hsp90 cochaperone	STI1	1	2.18363e-08	117.65	GDYDAAIATCEK(1)AIDEGR	2	-0.53593	1
	A0A1D8PN90	569	K	Hsp90 cochaperone	STI1	1	0.00121014	57.616	ENPAALQDHMK(1)NPEVYK	3	-1.4917	1
	A0A1D8PN90	377	K	Hsp90 cochaperone	STI1	1	0.000341065	92.838	TPDVLNK(1)LR	2	1.068	1
	A0A1D8PN90	277	K	Hsp90 cochaperone	STI1	1	1.16471e-05	137.05	AEGNALYK(1)K(1)R	2	1.0154	3
	A0A1D8PN90	8	K	Hsp90 cochaperone	STI1	1	1.48501e-07	113.61	TTADEYK(1)AEGNK	2	-0.44243	1
	A0A1D8PN90	163	K	Hsp90 cochaperone	STI1	1	4.49814e-11	127.3	TSEFMNDPQFVAK(1)LER	3	0.29715	3
	A0A1D8PN90	98	K	Hsp90 cochaperone	STI1	1	1.10986e-23	173.28	SNYEK(1)CLELDPNNAMAK	2	-1.0589	1
	A0A1D8PN90	278	K	Hsp90 cochaperone	STI1	1	1.16471e-05	137.05	AEGNALYK(1)K(1)R	2	1.0154	1
	A0A1D8PN90	462	K	Hsp90 cochaperone	STI1	1	0.0620073	41.117	AIEK(1)DPNFIR	2	1.1994	1
	A0A1D8PN90	311	K	Hsp90 cochaperone	STI1	1	1.75097e-11	130.36	AAAEYEK(1)GDYDAAIATCEK	2	-0.11984	1
	Q5AK16	167	K	T-complex protein 1 subunit gamma	CCT3	1	0.00191012	83.168	YVNK(1)WSTK	2	-0.74512	1
	Q59NN8	166	K	Hsp70 nucleotide exchange factor FES1	FES1	1	0.000201022	78.342	NFQPGYAK(1)FEK	2	-0.83156	2
	Q59NN8	21	K	Hsp70 nucleotide exchange factor FES1	FES1	1	0.000649986	70.563	AALEK(1)IGEPDQK	2	-0.0065672	1
	Q59NN8	142	K	Hsp70 nucleotide exchange factor FES1	FES1	1	0.00551359	92.491	K(1)FELQSK	2	0.61591	1
	Q59NN8	184	K	Hsp70 nucleotide exchange factor FES1	FES1	1	0.0139252	66.087	NNK(1)YQLR	2	2.1461	2
	Q5AF98	385	K	Zuotin	ZUO1	1	0.000199897	75.736	FDDVK(1)LGEVADK	2	-0.12053	1
	Q5AF98	139	K	Zuotin	ZUO1	1	0.000796562	67.646	SASGGLENDGFFK(1)IIQK	2	2.8346	1
	Q5AF98	52	K	Zuotin	ZUO1	1	7.05878e-69	278.16	GHTWSEFEK(1)LEAEK	2	-1.0976	3
	Q5AF98	294	K	Zuotin	ZUO1	1	0.0128169	77.662	K(1)WEK(1)ESGSR	2	0.25275	1
	Q5AF98	60	K	Zuotin	ZUO1	1	3.38898e-24	157.66	NVK(1)QIEVNEDEDLGDEEQSEELLEHDPR	3	-0.049166	1
	Q5AF98	174	K	Zuotin	ZUO1	1	5.16347e-28	183.22	SK(1)YDFFEAWGPVFESEAR	3	0.46782	3
	Q5AF98	229	K	Zuotin	ZUO1	1	3.6784e-28	195.6	TFEFK(1)DEDVPDDTANR	2	-0.44662	2
	Q5AF98	224	K	Zuotin	ZUO1	1	3.18659e-16	139.7	FDSWK(1)TFEFK	2	-0.12237	3
	Q5AF98	380	K	Zuotin	ZUO1	1	5.04402e-08	107.91	SADIDADVDLLIEK(1)FDDVK	2	-0.89354	1
	Q5AF98	410	K	Zuotin	ZUO1	1	1.10241e-16	143.93	STFVEVAK(1)ELVGAGSLDASYLK	2	0.92179	2
	Q5AF98	297	K	Zuotin	ZUO1	1	0.0104921	77.662	WEK(1)ESGSR	2	0.36072	2
	Q5A0H8	254	K	Polyubiquitin-binding protein	orf19.5833	1	1.49363e-05	115.7	TTK(1)FSGSGQK	2	-0.076743	1
	Q5A435	25	K	Prefoldin subunit 4	orf19.1273	1	0.00220543	64.792	INK(1)FSTLISK	2	-2.5076	1
	Q5A435	115	K	Prefoldin subunit 4	orf19.1273	1	0.00237682	71.03	DLK(1)AQLYDK	2	-0.68122	3
	Q5A435	121	K	Prefoldin subunit 4	orf19.1273	1	3.08922e-14	147.12	AQLYDK(1)FGDNINLER	2	0.0049813	1
	A0A1D8PR99	124	K	Protein disulfide isomerase	PDI1	1	5.69746e-08	111.88	DGDSK(1)TAEDYQGPR	2	0.22291	1
	A0A1D8PR99	443	K	Protein disulfide isomerase	PDI1	1	7.3291e-12	128.1	LAPTWEELAEIFGSNK(1)DDAK	2	1.7316	4
	A0A1D8PR99	520	K	Protein disulfide isomerase	PDI1	1	3.64769e-05	102.29	EK(1)GALNVDGAELK(1)AK	2	-1.3495	1
	A0A1D8PR99	212	K	Protein disulfide isomerase	PDI1	1	0.0418845	75.474	K(1)FK(1)NVDITGK	2	2.5054	1
	A0A1D8PR99	214	K	Protein disulfide isomerase	PDI1	1	0.0418845	75.474	K(1)FK(1)NVDITGK	2	2.5054	1
	A0A1D8PR99	522	K	Protein disulfide isomerase	PDI1	1	0.00430296	83.364	AK(1)LDEQK	2	0.22747	2
	A0A1D8PR99	364	K	Protein disulfide isomerase	PDI1	1	7.79022e-05	84.753	VIEK(1)FVADYFADK	2	0.32877	2
	A0A1D8PR99	238	K	Protein disulfide isomerase	PDI1	1	9.61266e-05	79.492	QFDEVAK(1)FDGK(1)K	2	-1.6698	4
	A0A1D8PR99	403	K	Protein disulfide isomerase	PDI1	1	3.89387e-08	108.63	LVAHNYK(1)DVLEQTDK	3	0.073457	2
	A0A1D8PR99	509	K	Protein disulfide isomerase	PDI1	1	3.21196e-08	116.63	EK(1)GALNVDGAELK(1)AK	2	-1.3495	2
	A0A1D8PR99	231	K	Protein disulfide isomerase	PDI1	0.99983	9.61266e-05	74.364	KPSYLVVQPK(1)QFDEVAK(1)FDGK	3	0.31066	1
	A0A1D8PR99	530	K	Protein disulfide isomerase	PDI1	0.991257	9.00076e-05	50.036	ATK(0.991)EDEEVEEEK(0.009)EEEEEEAPVEDKENVEHDEL	4	0.19393	1
	A0A1D8PR99	379	K	Protein disulfide isomerase	PDI1	1	7.42044e-08	107.82	LTPIIK(1)SEPLPTEEEK	2	-0.36896	2
	A0A1D8PR99	89	K	Protein disulfide isomerase	PDI1	1	7.45534e-05	79.492	AADSLNESHPK(1)IK	3	1.1498	1
	A0A1D8PR99	507	K	Protein disulfide isomerase	PDI1	1	7.25853e-09	133.32	ELDTLIEFIK(1)EK	2	0.55272	1
	A0A1D8PR99	539	K	Protein disulfide isomerase	PDI1	0.999999	4.38627e-11	99.423	EDEEVEEEK(1)EEEEEEAPVEDKENVEHDEL	3	0.54714	1
	A0A1D8PR99	242	K	Protein disulfide isomerase	PDI1	1	0.00791156	70.54	QFDEVAK(1)FDGK(1)K	2	-1.6698	2
	Q9Y7F0	181	K	Peroxiredoxin TSA1-A	TSA1	1	6.15624e-08	102.16	YGEVCPANWHPGDETIK(1)PSPEASK	3	-0.40554	1
	Q9Y7F0	95	K	Peroxiredoxin TSA1-A	TSA1	1	7.40848e-17	148.36	DGGIGK(1)VDFPVLADTNHSLSR	3	0.0044177	4
	Q9Y7F0	188	K	Peroxiredoxin TSA1-A	TSA1	0.999872	2.27295e-10	90.397	YGEVCPANWHPGDETIKPSPEASK(1)EYFNK	4	-0.11741	1
	Q9Y7F0	193	K	Peroxiredoxin TSA1-A	TSA1	1	0.000916806	99.375	EYFNK(1)VNK	2	0.67993	2
	Q9Y7F0	14	K	Peroxiredoxin TSA1-A	TSA1	1	6.91071e-07	60.527	APVVQQPAPSFK(1)K(1)TAVVDGVFEEVTLEQYK	3	-1.4782	1
	Q9Y7F0	132	K	Peroxiredoxin TSA1-A	TSA1	1	2.33502e-08	122.69	GIFLIDPK(1)GVLR	2	-0.2215	1
	Q9Y7F0	89	K	Peroxiredoxin TSA1-A	TSA1	0.855978	1.55358e-12	128.4	K(0.856)DGGIGK(0.144)VDFPVLADTNHSLSR	4	-0.38083	2
	Q9Y7F0	164	K	Peroxiredoxin TSA1-A	TSA1	1	2.69003e-20	125.79	LLEAFQFTEK(1)YGEVCPANWHPGDETIKPSPEASK	4	-0.054983	1
	Q9Y7F0	13	K	Peroxiredoxin TSA1-A	TSA1	1	1.87408e-10	128.57	APVVQQPAPSFK(1)K(1)TAVVDGVFEEVTLEQYK	3	-1.4782	3
	Q9Y7F0	31	K	Peroxiredoxin TSA1-A	TSA1	1	1.91402e-26	168.69	TAVVDGVFEEVTLEQYK(1)GK	3	-0.33171	2
	Q59U59	400	K	Proteinase A	APR1	1	0.0314398	50.354	K(1)YYSIYDLDK	2	3.7612	1
	Q59U59	343	K	Proteinase A	APR1	1	1.19754e-48	245.69	SWSGQYQVDCAK(1)R	2	-1.4854	1
	A0A1D8PQB0	148	K	Ubiquitin-protein ligase	orf19.1217	1	0.00130329	63.091	TGPLPIEQFK(1)QR	2	1.1653	1
	A0A1D8PP59	128	K	Ubiquinol--cytochrome-c reductase subunit	orf19.4016	1	3.15527e-05	88.176	HK(1)QYLSAQASAVEADPK(1)SK	3	-0.47272	1
	A0A1D8PP59	84	K	Ubiquinol--cytochrome-c reductase subunit	orf19.4016	1	0.0120729	50.791	GSLLTAK(1)NDR	2	3.4519	1
	A0A1D8PP59	391	K	Ubiquinol--cytochrome-c reductase subunit	orf19.4016	1	0.000359623	78.513	EAFEK(1)IDAIK(1)VNDVK	2	-1.1635	2
	A0A1D8PP59	204	K	Ubiquinol--cytochrome-c reductase subunit	orf19.4016	1	4.81855e-17	130.57	HLVNNNTVIAASGNFDHDK(1)LADAIEANLK	4	-1.7996	1
	A0A1D8PP59	121	K	Ubiquinol--cytochrome-c reductase subunit	orf19.4016	1	9.04552e-27	170.38	LIASIASNAVDIVEK(1)TDLTK	3	0.39415	4
	A0A1D8PP59	143	K	Ubiquinol--cytochrome-c reductase subunit	orf19.4016	1	3.15527e-05	88.176	QYLSAQASAVEADPK(1)SK	2	-0.68679	2
	A0A1D8PP59	396	K	Ubiquinol--cytochrome-c reductase subunit	orf19.4016	1	0.00722766	70.167	IDAIK(1)VNDVK(1)EWGK	2	-0.30262	3
	A0A1D8PP59	401	K	Ubiquinol--cytochrome-c reductase subunit	orf19.4016	1	0.000320051	96.342	VNDVK(1)EWGK	2	-2.7512	2
	A0A1D8PP59	285	K	Ubiquinol--cytochrome-c reductase subunit	orf19.4016	1	5.08518e-08	102.92	FTSPK(1)LASIVQEYNIVESYNHYSK	3	-0.60219	1
	A0A1D8PP59	126	K	Ubiquinol--cytochrome-c reductase subunit	orf19.4016	1	0.0142451	65.676	TDLTK(1)HK	2	0.014476	1
	A0A1D8PQT7	83	K	Uncharacterized protein	orf19.6916	1	0.0181325	60.682	FQDK(1)IEK	2	0.2146	1
	Q5A7P9	124	K	Thioredoxin peroxidase	DOT5	1	1.07219e-32	185.55	NFQTK(1)QNAEYDLLSDPEK	3	-1.9795	4
	Q5A7P9	237	K	Thioredoxin peroxidase	DOT5	1	9.37069e-09	111.45	K(1)VSDETK(1)VEDETEEKPTEEQK	3	-0.11449	1
	Q5A7P9	208	K	Thioredoxin peroxidase	DOT5	0.999833	4.47442e-14	117.04	EEVK(1)EESQQDDKEDNTEQTDEK	3	-0.47495	2
	Q5A7P9	236	K	Thioredoxin peroxidase	DOT5	1	3.91148e-06	108.7	ATEQTQDEVK(1)K	2	0.027826	1
	Q5A7P9	243	K	Thioredoxin peroxidase	DOT5	1	7.15531e-12	130.73	VSDETK(1)VEDETEEKPTEEQK	3	-0.96798	2
	Q5A7P9	103	K	Thioredoxin peroxidase	DOT5	1	8.41135e-05	86.367	DYK(1)DVSIFGVSSDSVK	2	1.5069	2
	Q5A7P9	216	K	Thioredoxin peroxidase	DOT5	1	1.26676e-27	174.91	EEVKEESQQDDK(1)EDNTEQTDEK	3	-0.19377	1
	Q5A7P9	186	K	Thioredoxin peroxidase	DOT5	1	8.35355e-06	133.23	K(1)FINENENGK	2	-0.94377	1
	Q5A7P9	16	K	Thioredoxin peroxidase	DOT5	1	7.65349e-06	95.662	PAK(1)EPEAVTEQPPTK	2	0.26433	1
	Q5ADQ8	439	K	GTPase-activating protein	orf19.6783	1	0.00311353	69.188	VDLESAFEK(1)METSLLR	2	-3.9033	1
	Q5A9E1	237	K	GrpE protein homolog	MGE1	1	5.32892e-08	118.2	VLRPAK(1)VGVVK(1)SEDDN	2	-0.27091	1
	Q5A9E1	149	K	GrpE protein homolog	MGE1	1	2.58152e-09	113.36	FAK(1)DLLDSLDNFNLALGHVK(1)EDTLK	3	-0.88238	4
	Q5A9E1	123	K	GrpE protein homolog	MGE1	1	0.00240333	78.548	AK(1)DFALQK(1)FAK	2	0.16192	2
	Q5A9E1	57	K	GrpE protein homolog	MGE1	1	0.00435702	63.426	EEAPK(1)EEVK	2	0.089891	1
	Q5A9E1	129	K	GrpE protein homolog	MGE1	1	0.00054112	87.476	DFALQK(1)FAK	2	0.13927	4
	Q5A9E1	116	K	GrpE protein homolog	MGE1	1	5.65051e-19	184.21	HLQETTK(1)TEVQK	2	-0.14273	2
	Q5A9E1	179	K	GrpE protein homolog	MGE1	1	0.0370973	41.08	TLNK(1)YGIEK	2	1.4831	1
[truncated: 2,809 more rows]
