# Supplementary material for: Systematic Analysis of the Lysine Crotonylome and Multiple Posttranslational Modification Analysis (Acetylation, Succinylation, and Crotonylation) in Candida albicans
Source: mSystems. 2021 Jan 26;6(1):e01316-20. doi: 10.1128/mSystems.01316-20 (PMC7842366; doi:10.1128/mSystems.01316-20)
Supplement: TABLE S3 [file mSystems.01316-20-st003.xlsx]

## Sheet: ident Classification
Subcellular localization of identified crotonylated proteins
Subcellular Location	No. of Protein	Protein IDs
nucleus	676	Q5A5V8 A0A1D8PTL3 A0A1D8PN32 A0A1D8PC77 A0A1D8PHF9 A0A1D8PU69 Q5A932 Q5AI15 A0A1D8PTP5 A0A1D8PKB4 Q8X1E6 A0A1D8PFP3 Q5A337 A0A1D8PD15 Q5A507 Q59X40 Q5A389 Q5A0E2 A0A1D8PCV9 Q59UQ3 A0A1D8PD21 A0A1D8PU46 A0A1D8PRQ2 A0A1D8PN01 Q5A216 Q5AL49 A0A1D8PRF3 A0A1D8PQC8 A0A1D8PI73 Q5AK66 A0A1D8PCY5 A0A1D8PIG5 Q5AG43 A0A1D8PNM3 A0A1D8PFH5 Q5AHA6 Q5A5T7 A0A1D8PE13 Q5AGF9 A0A1D8PR98 Q5ANB2 P0C075 A0A1D8PNP9 A0…
cytoplasm	351	Q59MV9 Q5AP79 Q59SL5 A0A1D8PUB4 A0A1D8PKB9 A0A1D8PTP9 Q59WC0 Q5AGD1 P46250 A0A1D8PEA9 Q5A678 Q59WW7 P46614 Q59WG0 Q59RB8 Q59QD6 A0A1D8PQ54 Q59U89 Q5A0Z0 A0A1D8PG20 Q8NJN3 Q5ANE2 A0A1D8PEQ8 A0A1D8PD62 A0A1D8PEM5 A0A1D8PPI6 P83779 A0A1D8PRL3 Q59YC4 Q59XW4 Q5A4W7 A0A1D8PNQ6 A0A1D8PLK1 Q5AIA2 A0A1D8PQL8 Q5A0I8 A0A1D8PP79 A0A1D8PQY9 A0A1D8PMP0 A0A1D8PDA4 Q5AHH4 A0A1D8PL14 A0A1D8PHG1 A0A1D8PQ26 A0A1D8P…
mitochondria	310	Q5AIB8 A0A1D8PGT1 A0A1D8PGR0 O94150 A0A1D8PGS5 Q59VG6 Q5A0Z9 A0A1D8PHA3 Q5A863 Q9B8D8 A0A1D8PRB3 Q5APK5 Q5AEC9 Q5AAV3 A0A1D8PND4 A0A1D8PRZ3 Q5AH35 A0A1D8PG79 Q59LZ5 A0A1D8PTD8 A0A1D8PGR9 A0A1D8PDC7 A0A1D8PR52 Q5AL45 Q96W54 A0A1D8PFG4 A0A1D8PRP6 Q5AND9 A0A1D8PMT8 A0A1D8PH91 A0A1D8PRY0 Q5A8A6 A0A1D8PRR7 Q5AI24 A0A1D8PQ43 A0A1D8PTH3 A0A1D8PT27 A0A1D8PH21 P53698 A0A1D8PHU0 A0A1D8PQF9 A0A1D8PDH0 A0A1D…
plasma membrane	81	A0A1D8PFK5 A0A1D8PS22 A0A1D8PHB8 A0A1D8PN42 A0A1D8PCI8 Q5APC0 A0A1D8PFS0 A0A1D8PKH1 Q5ABA8 A0A1D8PUA3 A0A1D8PRY4 Q5A1L6 Q5ANA3 A0A1D8PT61 A0A1D8PIL9 A0A1D8PH11 A0A1D8PCT0 A0A1D8PGD2 Q59R99 Q5ADM9 Q59SS1 A0A1D8PRN3 A0A1D8PU83 Q5A668 A0A1D8PCR4 Q5APD4 Q59RF7 Q5AFT2 A0A1D8PCP9 Q5AN96 Q5AF62 A0A1D8PPL6 Q59LV5 A0A1D8PTE4 Q5ALU8 A0A1D8PR42 Q59M00 A0A1D8PLU5 O74189 Q5AGX4 A0A1D8PDG5 Q9P8E3 A0A1D8PEL3 Q5…
cytoplasm,nucleus	73	Q59X29 Q5A0H8 Q59PT0 A0A1D8PU10 A0A1D8PCA4 A0A1D8PQN3 A0A1D8PDL7 Q59VM6 Q59MN2 Q5AJZ5 Q5A359 Q59R24 A0A1D8PLC3 Q59MZ5 Q5AK98 Q5AGZ9 A0A1D8PJD5 A0A1D8PFV8 A0A1D8PN45 A0A1D8PHL8 Q5AL34 A0A1D8PQ59 Q59M69 A0A1D8PRP0 A0A1D8PNV1 A0A1D8PS16 Q5ANP2 Q59X88 Q5AMN0 Q59MU3 Q59WB7 A0A1D8PHU2 Q5AEN2 A0A1D8PE91 Q59Z14 P46598 A0A1D8PHU6 Q5AEF2 P87206 A0A1D8PKV6 P82610 Q5ABA2 Q59VY8 A0A1D8PFT4 Q59YC3 A0A1D8PGE3 Q…
extracellular	44	A0A1D8PD35 O74254 A0A1D8PLF1 Q5AAU3 Q5A302 Q00310 A0A1D8PKL0 A0A1D8PDP5 Q59XQ1 A0A1D8PFM0 A0A1D8PQJ3 Q5AA00 A0A1D8PE82 Q59V93 Q59M70 A0A1D8PQE6 A0A1D8PEZ9 Q5AEK8 Q59U59 A0A1D8PI22 A0A1D8PF22 A0A1D8PTW2 A0A1D8PCY4 Q59WE5 Q5A320 A0A1D8PK87 A0A1D8PD33 A0A1D8PDZ3 A0A1D8PG96 Q5AJC0 A0A1D8PI95 A0A1D8PQI1 Q5A6R5 Q59L72 A0A1D8PLT7 A0A1D8PNX4 Q59KQ1 Q5AH14 A0A1D8PMX7 Q5ANN9 Q5A8I4 Q5AFP8 Q5AHZ4 Q8TGH6
endoplasmic reticulum	17	A0A1D8PM03 A0A1D8PPM7 A0A1D8PGL1 A0A1D8PQD2 A0A1D8PEG3 Q5AMS2 A0A1D8PF48 Q5APE9 A0A1D8PER8 A0A1D8PMH9 Q59ZG1 A0A1D8PQR0 A0A1D8PGU0 Q59UQ1 Q59LF2 Q59S72 A0A1D8PJT6
cytoskeleton	12	Q5AG68 A0A1D8PE37 Q5AJB1 A0A1D8PTV4 A0A1D8PFR4 A0A1D8PC97 Q59T30 Q5AGZ8 A0A1D8PL15 A0A1D8PGE0 A0A1D8PTX1 A0A1D8PPK1
Golgi apparatus	9	Q59QH4 Q59R28 Q5AGY6 Q5A4E3 A0A1D8PD38 P53697 Q59WF4 Q5A687 A0A1D8PKT1
mitochondria,nucleus	4	Q59TA8 Q5AND0 Q5AAR2 Q5AQ76
peroxisome	4	Q59KV5 Q59NN4 A0A1D8PTU4 Q5APD0
cytoplasm,mitochondria	3	Q59PV8 P83775 A0A1D8PFV6

## Sheet:  three modifications
Subcellular localization of identified crotonylated proteins bearing the three modifications
Category	Protein accession	Protein names	Gene names
cytoplasm	O13289	Peroxisomal catalase	CATA
	O13426	Serine hydroxymethyltransferase, cytosolic	GLYC
	O42817	40S ribosomal protein S0	RSSA
	O93827	Mannose-1-phosphate guanyltransferase	MPG1
	O94083	Eukaryotic translation initiation factor 5A	IF5A
	P0CH96	Adenylosuccinate synthetase	PURA
	P22011	Peptidyl-prolyl cis-trans isomerase	PPIA
	P25997	Elongation factor 3	EF3
	P28870	FK506-binding protein 1	FKBP
	P30575	Enolase 1	ENO1
	P31353	Phosphomannomutase	PMM
	P41797	Heat shock protein SSA1	HSP71
	P46273	Phosphoglycerate kinase	PGK
	P46586	ATP phosphoribosyltransferase	HIS1
	P46587	Heat shock protein SSA2	HSP72
	P46614	Pyruvate kinase	KPYK
	P79023	Phospho-2-dehydro-3-deoxyheptonate aldolase, tyrosine-inhibited	AROG
	P82612	Phosphoglycerate mutase	PMGY
	P83774	Guanine nucleotide-binding protein subunit beta-like protein	GBLP
	P83776	Hexokinase-2	HXKB
	P83777	Inorganic pyrophosphatase	IPYR
	P83778	Malate dehydrogenase, cytoplasmic	MDHC
	P83779	Pyruvate decarboxylase	PDC1
	P83780	Glucose-6-phosphate isomerase	G6PI
	P83781	Mitochondrial outer membrane protein porin	VDAC
	P83783	Adenosylhomocysteinase	SAHH
	Q59KI0	UTP--glucose-1-phosphate uridylyltransferase	UGP1
	Q59MV9	Flavohemoprotein	FHP
	Q59P43	RAN-like GTP binding protein	Q59P43
	Q59Q46	Inosine-5'-monophosphate dehydrogenase	IMDH
	Q59QD6	Elongation factor 1-alpha	Q59K68
	Q59QN6	Potential NAD-formate dehydrogenase	Q59N92
	Q59RB8	Isocitrate lyase	Q59RB8
	Q59SM8	Likely C1-tetrahydrofolate synthase	Q59SM8
	Q59TC4	Uncharacterized protein	Q59TC4
	Q59U89	Uncharacterized protein	Q59U89
	Q59WG0	Uncharacterized protein	Q59WG0
	Q59WW7	Glutathione peroxidase	Q59WW7
	Q59XW4	Acetyl-coenzyme A synthetase	Q59XW4
	Q59Z50	Uncharacterized protein	Q59Z50
	Q5A017	Transaldolase	Q5A017
	Q5A0M4	Elongation factor 2	EF2
	Q5A397	Uncharacterized protein	Q5A397
	Q5A4Q1	Adenylate kinase	KAD2
	Q5A4W7	Fatty acid synthetase beta subunit	Q5A4W7
	Q5A6R2	Uncharacterized protein	Q5A6R2
	Q5A750	Transketolase	Q5A750
	Q5A860	Translationally-controlled tumor protein homolog	TCTP
	Q5A900	Likely cytosolic ribosomal protein S2	Q5A900
	Q5A940	Multiprotein-bridging factor 1	MBF1
	Q5AB87	Likely cytosolic ribosomal protein L16	Q5AB87
	Q5ACI8	Peptidyl-prolyl cis-trans isomerase D	PPID
	Q5ADM7	Glyceraldehyde-3-phosphate dehydrogenase	Q5ADM7
	Q5ADQ6	40S ribosomal protein S12	Q5ADQ6
	Q5ADT4	Uncharacterized protein	Q5ADT4
	Q5AF44	Potential alkyl hydroperoxide reductase	Q5AF44
	Q5AGV4	Eukaryotic translation initiation factor 3 subunit B	EIF3B
	Q5AHH4	Small heat shock protein 21	HSP21
	Q5AI86	Eukaryotic translation initiation factor 3 subunit I	EIF3I
	Q5AIA2	Homoserine dehydrogenase	Q5AIA2
	Q5AJ84	Potential peroxisomal lipid carrier	Q5AJ84
	Q5AJF7	Likely cytosolic ribosomal protein L12	Q5AJF7
	Q5AK16	T-complex protein 1 subunit gamma	Q5AK16
	Q5AK53	6-phosphofructokinase	Q5AK53
	Q5AK88	Uncharacterized protein	Q5AK88
	Q5AKA5	Cys-Gly metallodipeptidase DUG1	DUG1
	Q5ALX8	Adenine phosphoribosyltransferase	APT
	Q5AMP4	Malate dehydrogenase	Q5AMP4
	Q5AND4	Potential Rho protein GDP dissociation inhibitor	Q5AND4
	Q5ANH5	Cytosolic ribosomal acidic protein P2B	Q5ANH5
	Q5AP79	Potential mitochondrial inorganic phosphate transporter	Q5AP79
	Q5APD2	Malate synthase	Q5APD2
	Q8NJN3	Acetyl-coenzyme A synthetase 2	ACS2
	Q96VB9	Heat shock protein homolog SSE1	HSP7F
	Q9URB4	Fructose-bisphosphate aldolase	ALF
	Q9Y7F0	Peroxiredoxin TSA1	TSA1
mitochondria	G1UAZ9	Possible mitochondrial protein	G1UAZ9
	O59931	60S ribosomal protein L13	RL13
	O74261	Heat shock protein 60, mitochondrial	HSP60
	P53698	Cytochrome c	CYC
	P82611	Aconitate hydratase, mitochondrial	ACON
	P83773	Acetyl-CoA hydrolase	ACH1
	P83782	Cytochrome b-c1 complex subunit 2, mitochondrial	QCR2
	P83784	Heat shock protein SSC1, mitochondrial	HSP77
	Q59KZ3	Uridylate kinase	Q59KZ3
	Q59LS1	Likely cytosolic ribosomal protein L3	Q59LS1
	Q59LZ5	Uncharacterized protein	Q59LZ5
	Q59M30	Uncharacterized protein	Q59M30
	Q59QB8	Possible mitochondrial HMG-like protein	Q59QB8
	Q59QN7	Succinate dehydrogenase [ubiquinone] iron-sulfur subunit, mitochondrial	Q59QN7
	Q59RQ6	Dihydrolipoyl dehydrogenase	Q59RQ6
	Q59T35	Potential fumarate reductase	Q59T35
	Q59TE0	Likely cytosolic ribosomal protein L17	Q59TE0
	Q59TU0	Nascent polypeptide-associated complex subunit beta	NACB
	Q59Z25	Likely mitochondrial ribosomal protein (E. coli L7/L12)	Q59Z25
	Q59ZE0	Uncharacterized protein	Q59ZE0
	Q5A0Z9	Pyruvate dehydrogenase E1 component subunit alpha	Q5A0Z9
	Q5A109	Uncharacterized protein	Q5ADS0
	Q5A1E8	Uncharacterized protein	Q5A1E8
	Q5A1M1	Uncharacterized protein	Q5A1M1
	Q5A516	Potential mitochondrial inner membrane ATP/ADP translocator	Q5A516
	Q5A5A0	Likely thioredoxin peroxidase	Q5A5A0
	Q5A5V6	Uncharacterized protein	Q5A5V6
	Q5A7P7	Likely mitochondrial ATP synthase subunit Atp5	Q5A7P7
	Q5A8X6	Uncharacterized protein	Q5A8X6
	Q5A8Z4	Superoxide dismutase	Q5A8Z4
	Q5A9D9	Uncharacterized protein	Q5A9D9
	Q5A9E1	GrpE protein homolog	Q5A9E1
	Q5AA01	Single-stranded DNA-binding protein	Q5AA01
	Q5ABB1	Potential mitochondrial glutaredoxin	Q5ABB1
	Q5ABC3	Elongation factor Tu	Q5ABC3
	Q5AEI1	Potential mitochondrial Complex I, 21/29 kd subunit	Q5AEI1
	Q5AEM8	Presequence translocated-associated motor subunit PAM17, mitochondrial	PAM17
	Q5AEN1	Cytochrome c peroxidase, mitochondrial	CCPR
	Q5AGX8	Acetyltransferase component of pyruvate dehydrogenase complex	Q5AGX8
	Q5AHH7	Acyl carrier protein	Q5AHH7
	Q5AIB8	Likely cytosolic ribosomal protein L10	Q5AIB8
	Q5AK46	Uncharacterized protein	Q5AK46
	Q5AKV6	Uncharacterized protein	Q5AKV6
	Q5AKX1	Uncharacterized protein	Q5AKX1
	Q5ALM6	Peptidyl-prolyl cis-trans isomerase	Q5ALM6
	Q5ALV5	Uncharacterized protein	Q5ALV5
	Q5ANA1	Likely cytosolic ribosomal protein L8	Q5ANA1
	Q5AND9	ADP-ribosylation factor	ARF
	Q96W54	40S ribosomal protein S22	RS22
	Q9B8D8	Cytochrome c oxidase subunit 2	COX2
	Q9P940	Triosephosphate isomerase	TPIS
nucleus	O42766	14-3-3 protein homolog	1433
	P0CT51	Blood-induced peptide 1	BLP1
	P40910	40S ribosomal protein S1	RS3A
	P42800	Inositol-3-phosphate synthase	INO1
	Q59KG2	Respiratory growth induced protein 1	RGI1
	Q59KV8	Possible sphingolipid long chain base sensory protein	Q59KV8
	Q59RI1	Probable Isoleucyl-tRNA synthetase	Q59RI1
	Q59U85	Uncharacterized protein	Q59U85
	Q59VN4	Histone H4	Q59VN4
	Q59VP1	Histone H2B.1	H2B1
	Q59YJ9	Uncharacterized protein	Q59YJ9
	Q5A1E3	Transcriptional regulator CBF1	CBF1
	Q5A2T2	ATP-binding cassette protein	Q5A2T2
	Q5A389	Likely cytosolic ribosomal protein S20	Q5A389
	Q5A473	Uncharacterized protein	Q5A473
	Q5A5P8	Uncharacterized protein	Q5A5P8
	Q5A6R1	Ribosomal protein L15	Q5A6R1
	Q5A9D4	Cell surface protein	Q5A9D4
	Q5ADQ0	Histone H3.3	H33
	Q5ADT0	Uncharacterized protein	Q5ADT0
	Q5AF98	Potential ribosome-associated chaperone	Q5AF98
	Q5AFA8	Uncharacterized protein	Q5AFA8
	Q5AG43	Likely cytosolic ribosomal protein S5	Q5AG43
	Q5AGZ7	Likely cytosolic ribosomal protein L5	Q5AGZ7
	Q5AI15	Polyadenylate-binding protein, cytoplasmic and nuclear	PABP
	Q5AJ93	Likely cytosolic ribosomal protein S7	Q5AJ93
	Q5ALV9	Cytochrome c oxidase subunit 6A, mitochondrial	Q5ALV9
	Q5AMT7	Uncharacterized protein	Q5AMT7
	Q5ANP6	Potential single-stranded nucleic acid binding protein	Q5ANP6
	Q9P975	Eukaryotic translation initiation factor 4E	IF4E
	Q9UVJ4	60S ribosomal protein L10a	RL10A
	Q9UVL1	Non-histone chromosomal protein 6	NHP6
cytoplasm,nucleus	P46598	Heat shock protein 90 homolog	HSP90
	P82610	5-methyltetrahydropteroyltriglutamate--homocysteine methyltransferase	METE
	P87206	ATP-dependent RNA helicase eIF4A	IF4A
	Q59R24	Mitochondrial import inner membrane translocase subunit TIM9	TIM9
	Q59VY8	Uncharacterized protein	Q59VY8
	Q59WG3	Uncharacterized protein	Q59WG3
	Q5AEF2	Protein transport protein SEC13	SEC13
	Q5AEN2	Likely cytosolic ribosomal protein L9	Q5AEN2
	Q5ANL6	13 kDa ribonucleoprotein-associated protein	SNU13
	Q5ANP2	Nascent polypeptide-associated complex subunit alpha	NACA
other | cytoplasm,mitochondria	Q59PV8	Uncharacterized protein	Q59PV8
other | extracellular	Q00310	Glycolipid 2-alpha-mannosyltransferase 1	MNT1
	Q59M70	NADH-cytochrome b5 reductase 2	MCR1
	Q59U59	Uncharacterized protein	Q59U59
other | plasma membrane	Q59NP1	Copper transport protein CTR1	CTR1
other | cytoskeleton	Q5AG68	Nucleoside diphosphate kinase	Q5AG68
	Q5AGZ8	6-phosphofructokinase	Q5AGZ8
	Q5AJB1	V-type proton ATPase catalytic subunit A	VATA
