# Supplementary material for: Systematic Analysis of the Lysine Crotonylome and Multiple Posttranslational Modification Analysis (Acetylation, Succinylation, and Crotonylation) in Candida albicans
Source: mSystems. 2021 Jan 26;6(1):e01316-20. doi: 10.1128/mSystems.01316-20 (PMC7842366; doi:10.1128/mSystems.01316-20)
Supplement: TABLE S5 [file mSystems.01316-20-st005.xlsx]

## Sheet: ident
KEGG pathway	Mapping	Background	All Mapping	All Background	Fold enrichment	Fisher's exact test p value	-log10(p value)	Related proteins
cal01130 Biosynthesis of antibiotics	147	209	672	1507	1.58	5.20432e-16	15.28	A0A1D8PRJ1 A0A1D8PKB9 A0A1D8PGS5 Q59US5 Q5A0Z9 Q59VG6 P46614 A0A1D8PRB3 Q59MZ5 A0A1D8PL85 A0A1D8PS45 A0A1D8PG20 Q8NJN3 A0A1D8PEM5 P83779 P82611 Q59XW4 P79023 A0A1D8PPW9 Q5AHA6 Q5AIA2 Q5AJ92 P42800 Q59TS4 A0A1D8PH52 A0A1D8PCV7 Q59PZ6 Q5AMP4 Q9Y872 A0A1D8PRR7 A0A1D8PL14 A0A1D8PHC9 Q5AG68 A0A1D8PTH3 A0A1D8PT27 Q5A4X7 A0A1D8PCN0 A0A1D8PKV4 Q5ALM0 A0A1D8PD39 Q5A888 A0A1D8PP43 P34948 A0A1D8PKW2 Q92206 …
cal03010 Ribosome	90	114	672	1507	1.77	7.2031e-15	14.14	Q5AIB8 Q5ADT9 Q9HFQ7 A0A1D8PLC9 O94150 A0A1D8PCQ5 A0A1D8PCJ1 Q5ADQ6 Q5A5Q8 Q5A7K0 Q5A693 Q59LS1 A0A1D8PDZ1 A0A1D8PFV1 A0A1D8PPE0 Q5A109 A0A1D8PTI7 A0A1D8PHY2 Q5AJF7 A0A1D8PPT5 A0A1D8PL68 Q5A389 A0A1D8PSV5 O59931 A0A1D8PNQ6 Q5AB87 A0A1D8PCX8 A0A1D8PL99 A0A1D8PHW1 A0A1D8PPR6 Q5AG43 A0A1D8PFL9 A0A1D8PPN6 Q5AJ93 Q96W54 A0A1D8PFG4 Q5AEN2 A0A1D8PK40 A0A1D8PRP6 Q5ANH5 Q5A6K5 Q5A6R1 A0A1D8PGY0 A0A1D8PRG5…
cal01200 Carbon metabolism	74	94	672	1507	1.77	3.26548e-12	11.49	Q5A8X6 Q5A3K7 A0A1D8PRJ1 A0A1D8PGS5 Q59US5 Q59VM6 Q5A0Z9 Q59N40 P46614 P83778 A0A1D8PE97 Q59RB8 Q59TZ8 A0A1D8PRB3 A0A1D8PFS4 Q59RQ6 A0A1D8PL85 Q8NJN3 P82612 A0A1D8PLY4 Q9URB4 A0A1D8PEM5 P82611 Q59XW4 A0A1D8PTB5 P83780 Q59QN6 A0A1D8PPW9 Q5AJ92 O13289 A0A1D8PS79 A0A1D8PH52 Q59PZ6 Q5AMP4 A0A1D8PU61 Q5AI24 A0A1D8PHC9 A0A1D8PTH3 Q5A4X7 Q5AK53 Q9P940 A0A1D8PKV4 A0A1D8PRM7 Q5APD2 Q5ADM7 A0A1D8PJ26 A0A1D…
cal01230 Biosynthesis of amino acids	79	105	672	1507	1.69	3.83311e-11	10.42	A0A1D8PPG7 A0A1D8PRR5 Q5A3K7 A0A1D8PRJ1 A0A1D8PKB9 A0A1D8PGS5 Q59US5 Q59VM6 Q59N40 Q5A644 P46614 A0A1D8PRB3 A0A1D8PL85 A0A1D8PF68 A0A1D8PG20 A0A1D8PL37 P82612 A0A1D8PLY4 Q9URB4 A0A1D8PEM5 Q5AME2 Q5A9D9 P82611 P46586 Q5ADR2 P43073 P79023 Q5AIA2 Q5AJ92 A0A1D8PM83 A0A1D8PS79 Q59TS4 A0A1D8PCV7 A0A1D8PRP8 Q5AH38 P82610 A0A1D8PJF9 A0A1D8PHC9 A0A1D8PT27 Q5A4X7 A0A1D8PSY1 A0A1D8PS03 Q5AK53 Q9P940 A0A1D8P…

## Sheet: ident Pathway2Protein
KEGG pathway	Fisher's exact test p value	Protein accession	Position	Amino acid	Type	Protein description	Gene name	Localization probability	PEP	Score	Modified sequence	Charge
cal01230 Biosynthesis of amino acids	3.83311e-11	A0A1D8PPG7	74	K	ident	Ketol-acid reductoisomerase, mitochondrial	ILV5	1	0.00334678	86.794	ADWPK(1)ER	2
cal01230 Biosynthesis of amino acids	3.83311e-11	A0A1D8PPG7	231	K	ident	Ketol-acid reductoisomerase, mitochondrial	ILV5	1	2.41232e-20	157.22	GINSSYAVWNDVTGK(1)AEEK	2
cal01230 Biosynthesis of amino acids	3.83311e-11	A0A1D8PPG7	337	K	ident	Ketol-acid reductoisomerase, mitochondrial	ILV5	0.99988	1.88383e-11	131.31	FK(1)DALKPVFEELYESVK	3
cal01230 Biosynthesis of amino acids	3.83311e-11	A0A1D8PPG7	213	K	ident	Ketol-acid reductoisomerase, mitochondrial	ILV5	1	0.00248783	102.71	SLFK(1)EGR	2
cal01230 Biosynthesis of amino acids	3.83311e-11	A0A1D8PPG7	341	K	ident	Ketol-acid reductoisomerase, mitochondrial	ILV5	1	8.73263e-05	85.469	DALK(1)PVFEELYESVK	2
cal01230 Biosynthesis of amino acids	3.83311e-11	A0A1D8PPG7	82	K	ident	Ketol-acid reductoisomerase, mitochondrial	ILV5	1	4.93674e-24	161.46	LLDYFK(1)NDTFALIGYGSQGYGQGLNLR	3
cal01230 Biosynthesis of amino acids	3.83311e-11	A0A1D8PRR5	355	K	ident	Argininosuccinate synthase	ARG1	1	0.00394615	56.139	AAAYK(1)GSVTILGR	2
cal01230 Biosynthesis of amino acids	3.83311e-11	Q5A3K7	109	K	ident	Phosphoglycerate dehydrogenase	SER33	1	0.00334678	86.794	LTEK(1)ILK	2
cal01230 Biosynthesis of amino acids	3.83311e-11	Q5A3K7	186	K	ident	Phosphoglycerate dehydrogenase	SER33	1	0.00435702	63.426	VSAK(1)CWEIR	2
cal01230 Biosynthesis of amino acids	3.83311e-11	Q5A3K7	80	K	ident	Phosphoglycerate dehydrogenase	SER33	1	5.22218e-35	197	NQGYQVEFYK(1)SSLPEDELLEK	2
cal01230 Biosynthesis of amino acids	3.83311e-11	A0A1D8PRJ1	113	K	ident	Uncharacterized protein	orf19.7152	1	5.12318e-06	99.909	GYK(1)CIIYMPNTQSQNK	2
cal01230 Biosynthesis of amino acids	3.83311e-11	A0A1D8PKB9	298	K	ident	Branched-chain-amino-acid aminotransferase	BAT22	1	0.00483439	61.593	LTIHEVK(1)ER	2
cal01230 Biosynthesis of amino acids	3.83311e-11	A0A1D8PKB9	280	K	ident	Branched-chain-amino-acid aminotransferase	BAT22	1	0.000987097	66.708	SK(1)LPSDWTVNER	2
cal01230 Biosynthesis of amino acids	3.83311e-11	A0A1D8PGS5	183	K	ident	Isocitrate dehydrogenase [NAD] subunit, mitochondrial	IDH2	1	0.00153642	86.332	PASEK(1)VIR	2
cal01230 Biosynthesis of amino acids	3.83311e-11	Q59US5	158	K	ident	Bifunctional cysteine synthase/O-acetylhomoserine aminocarboxypropyltransferase	MET15	1	0.00128103	57.616	AIYIETIGNPK(1)YNVPDFEK	3
cal01230 Biosynthesis of amino acids	3.83311e-11	Q59US5	128	K	ident	Bifunctional cysteine synthase/O-acetylhomoserine aminocarboxypropyltransferase	MET15	1	6.69691e-08	108.96	LGIETK(1)FVNGDAAEDFAK	2
cal01230 Biosynthesis of amino acids	3.83311e-11	Q59US5	240	K	ident	Bifunctional cysteine synthase/O-acetylhomoserine aminocarboxypropyltransferase	MET15	1	1.37921e-05	82.406	YPQFSK(1)PSEGYHGLVLSDALGK	3
cal01230 Biosynthesis of amino acids	3.83311e-11	Q59US5	166	K	ident	Bifunctional cysteine synthase/O-acetylhomoserine aminocarboxypropyltransferase	MET15	1	0.0123586	48.044	YNVPDFEK(1)ITK	2
cal01230 Biosynthesis of amino acids	3.83311e-11	Q59US5	310	K	ident	Bifunctional cysteine synthase/O-acetylhomoserine aminocarboxypropyltransferase	MET15	1	2.76965e-10	90.136	LAQWLEK(1)NPNVESVSYLGLPSHESHELSK	4
cal01230 Biosynthesis of amino acids	3.83311e-11	Q59US5	411	K	ident	Bifunctional cysteine synthase/O-acetylhomoserine aminocarboxypropyltransferase	MET15	1	0.0333085	40.449	LASGVTK(1)GLIR	2
cal01230 Biosynthesis of amino acids	3.83311e-11	Q59US5	140	K	ident	Bifunctional cysteine synthase/O-acetylhomoserine aminocarboxypropyltransferase	MET15	1	0.000181729	81.157	FVNGDAAEDFAK(1)LIDDK	2
cal01230 Biosynthesis of amino acids	3.83311e-11	Q59VM6	113	K	ident	Phosphoglycerate mutase	GPM2	1	0.00259572	107.43	EK(1)FQYIR	2
cal01230 Biosynthesis of amino acids	3.83311e-11	Q59VM6	247	K	ident	Phosphoglycerate mutase	GPM2	1	0.0326792	44.719	VK(1)MEGLER	2
cal01230 Biosynthesis of amino acids	3.83311e-11	Q59N40	30	K	ident	Aspartate aminotransferase	AAT21	1	0.00741779	52.463	TNK(1)VDLGIGAYR	2
cal01230 Biosynthesis of amino acids	3.83311e-11	Q5A644	103	K	ident	Homoaconitase, mitochondrial	LYS4	1	0.00501515	60.899	YTNIEK(1)FAK	2
cal01230 Biosynthesis of amino acids	3.83311e-11	P46614	124	K	ident	Pyruvate kinase	CDC19	1	6.23946e-05	98.676	TK(1)CDDK(1)VMYIDYK	2
cal01230 Biosynthesis of amino acids	3.83311e-11	P46614	237	K	ident	Pyruvate kinase	CDC19	1	3.39724e-08	118.48	VLGEEGK(1)DIQIISK	2
cal01230 Biosynthesis of amino acids	3.83311e-11	P46614	204	K	ident	Pyruvate kinase	CDC19	1	7.03269e-10	105.79	GVNLPGTDVDLPALSEK(1)DIADIK(1)FGVK	3
cal01230 Biosynthesis of amino acids	3.83311e-11	P46614	90	K	ident	Pyruvate kinase	CDC19	1	1.76116e-13	138.66	PLAIALDTK(1)GPEIR	2
cal01230 Biosynthesis of amino acids	3.83311e-11	P46614	181	K	ident	Pyruvate kinase	CDC19	1	4.19993e-05	72.99	ISSHK(1)GVNLPGTDVDLPALSEK	3
cal01230 Biosynthesis of amino acids	3.83311e-11	P46614	198	K	ident	Pyruvate kinase	CDC19	1	7.03269e-10	110.53	GVNLPGTDVDLPALSEK(1)DIADIK(1)FGVK	3
cal01230 Biosynthesis of amino acids	3.83311e-11	P46614	208	K	ident	Pyruvate kinase	CDC19	1	4.86853e-05	101.64	DIADIK(1)FGVK(1)NK	2
cal01230 Biosynthesis of amino acids	3.83311e-11	P46614	122	K	ident	Pyruvate kinase	CDC19	1	2.04841e-21	148.9	TGTTIGDK(1)DYPIPPNHEMIFTTDDAYK(1)TK	3
cal01230 Biosynthesis of amino acids	3.83311e-11	P46614	435	K	ident	Pyruvate kinase	CDC19	1	8.6704e-15	195.79	AAK(1)FSHLYR	3
cal01230 Biosynthesis of amino acids	3.83311e-11	P46614	79	K	ident	Pyruvate kinase	CDC19	1	2.21126e-06	155.42	SEEVYK(1)GR	2
cal01230 Biosynthesis of amino acids	3.83311e-11	P46614	419	K	ident	Pyruvate kinase	CDC19	1	0.00360595	57.567	YK(1)PDVPILMVTR	2
cal01230 Biosynthesis of amino acids	3.83311e-11	P46614	290	K	ident	Pyruvate kinase	CDC19	1	1.49035e-05	94.087	QLIAK(1)CNLAAK	2
cal01230 Biosynthesis of amino acids	3.83311e-11	P46614	128	K	ident	Pyruvate kinase	CDC19	1	5.2741e-08	137.4	TK(1)CDDK(1)VMYIDYK	2
cal01230 Biosynthesis of amino acids	3.83311e-11	P46614	210	K	ident	Pyruvate kinase	CDC19	1	7.33017e-13	166.7	NK(1)VHMIFASFIR	2
cal01230 Biosynthesis of amino acids	3.83311e-11	P46614	230	K	ident	Pyruvate kinase	CDC19	1	2.176e-07	118.48	K(1)VLGEEGK(1)DIQIISK	3
cal01230 Biosynthesis of amino acids	3.83311e-11	P46614	417	K	ident	Pyruvate kinase	CDC19	0.888635	0.0032373	52.814	LVSK(0.889)YK(0.111)PDVPILMVTR	3
cal01230 Biosynthesis of amino acids	3.83311e-11	P46614	135	K	ident	Pyruvate kinase	CDC19	1	2.4901e-05	90.614	VMYIDYK(1)NITK	2
cal01230 Biosynthesis of amino acids	3.83311e-11	P46614	20	K	ident	Pyruvate kinase	CDC19	1	5.3727e-22	163.85	SHSSLSWLSNFNVETVPSK(1)YLR	3
cal01230 Biosynthesis of amino acids	3.83311e-11	P46614	176	K	ident	Pyruvate kinase	CDC19	1	0.00557388	50.786	SLNAGK(1)ISSHK	3
cal01230 Biosynthesis of amino acids	3.83311e-11	P46614	103	K	ident	Pyruvate kinase	CDC19	1	1.55171e-18	137.26	TGTTIGDK(1)DYPIPPNHEMIFTTDDAYK(1)TK	3
cal01230 Biosynthesis of amino acids	3.83311e-11	P46614	73	K	ident	Pyruvate kinase	CDC19	1	2.21126e-06	155.42	K(1)SEEVYK(1)GR	2
cal01230 Biosynthesis of amino acids	3.83311e-11	P46614	43	K	ident	Pyruvate kinase	CDC19	1	3.23517e-06	105.03	TNNVDVLVK(1)LR	2
cal01230 Biosynthesis of amino acids	3.83311e-11	P46614	285	K	ident	Pyruvate kinase	CDC19	1	7.62299e-06	86.575	GDLGIEIPAPQVFVVQK(1)QLIAK	3
cal01230 Biosynthesis of amino acids	3.83311e-11	A0A1D8PRB3	457	K	ident	Serine hydroxymethyltransferase	SHM1	1	0.00254614	62.705	VPK(1)ELLASFK	2
cal01230 Biosynthesis of amino acids	3.83311e-11	A0A1D8PL85	6	K	ident	Aspartate aminotransferase	AAT22	1	0.000753517	117.71	SK(1)FTHLTK	2
cal01230 Biosynthesis of amino acids	3.83311e-11	A0A1D8PL85	12	K	ident	Aspartate aminotransferase	AAT22	1	0.000396641	68.044	FTHLTK(1)EEPDPIIK	3
cal01230 Biosynthesis of amino acids	3.83311e-11	A0A1D8PL85	58	K	ident	Aspartate aminotransferase	AAT22	1	1.30235e-09	114.76	SPDGLLYTFPSIIEAK(1)EIYHNEK	3
cal01230 Biosynthesis of amino acids	3.83311e-11	A0A1D8PF68	71	K	ident	S-adenosylmethionine synthase	SAM2	1	0.010786	61.765	AQLDYQK(1)IIR	2
cal01230 Biosynthesis of amino acids	3.83311e-11	A0A1D8PF68	381	K	ident	S-adenosylmethionine synthase	SAM2	1	1.6819e-11	126.07	TASYGHFTNQENSWEQPK(1)K	3
cal01230 Biosynthesis of amino acids	3.83311e-11	A0A1D8PF68	78	K	ident	S-adenosylmethionine synthase	SAM2	1	6.00405e-06	96.391	DTIK(1)HIGYDDSEK(1)GFDYK	3
cal01230 Biosynthesis of amino acids	3.83311e-11	A0A1D8PF68	279	K	ident	S-adenosylmethionine synthase	SAM2	1	2.08952e-07	85.184	IIVDTYGGWGAHGGGAFSGK(1)DFSK(1)VDR	3
cal01230 Biosynthesis of amino acids	3.83311e-11	A0A1D8PF68	180	K	ident	S-adenosylmethionine synthase	SAM2	1	4.70355e-15	140.26	TQVTIEYEK(1)DGGAVIPK	2
cal01230 Biosynthesis of amino acids	3.83311e-11	A0A1D8PF68	363	K	ident	S-adenosylmethionine synthase	SAM2	1	5.26627e-28	175.33	PIYFK(1)TASYGHFTNQENSWEQPK(1)K	3
cal01230 Biosynthesis of amino acids	3.83311e-11	A0A1D8PF68	87	K	ident	S-adenosylmethionine synthase	SAM2	1	1.60688e-28	209.79	HIGYDDSEK(1)GFDYK	2
cal01230 Biosynthesis of amino acids	3.83311e-11	A0A1D8PF68	352	K	ident	S-adenosylmethionine synthase	SAM2	1	9.31949e-12	133.93	PGVIVK(1)ELDLAR	2
cal01230 Biosynthesis of amino acids	3.83311e-11	A0A1D8PF68	219	K	ident	S-adenosylmethionine synthase	SAM2	1	9.44859e-05	69.088	K(1)VIPEHLLDDK(1)TIYHIQPSGR	4
cal01230 Biosynthesis of amino acids	3.83311e-11	A0A1D8PF68	229	K	ident	S-adenosylmethionine synthase	SAM2	1	5.0381e-12	130.56	VIPEHLLDDK(1)TIYHIQPSGR	4
cal01230 Biosynthesis of amino acids	3.83311e-11	A0A1D8PF68	275	K	ident	S-adenosylmethionine synthase	SAM2	1	2.08952e-07	85.184	IIVDTYGGWGAHGGGAFSGK(1)DFSK(1)VDR	3
cal01230 Biosynthesis of amino acids	3.83311e-11	A0A1D8PF68	171	K	ident	S-adenosylmethionine synthase	SAM2	1	6.76131e-09	110.38	SGSLPWLRPDTK(1)TQVTIEYEK	3
cal01230 Biosynthesis of amino acids	3.83311e-11	A0A1D8PF68	293	K	ident	S-adenosylmethionine synthase	SAM2	1	0.000363119	72.891	WVAK(1)SLVTAGLAK	2
cal01230 Biosynthesis of amino acids	3.83311e-11	A0A1D8PF68	5	K	ident	S-adenosylmethionine synthase	SAM2	1	3.93322e-05	75.064	TTSK(1)ETFLFTSESVGEGHPDK	3
cal01230 Biosynthesis of amino acids	3.83311e-11	A0A1D8PG20	33	K	ident	Bifunctional 2-aminoadipate transaminase/aromatic-amino-acid:2-oxoglutarate transaminase	ARO8	1	0.055208	42.474	GIFK(1)YYK	2
cal01230 Biosynthesis of amino acids	3.83311e-11	A0A1D8PG20	457	K	ident	Bifunctional 2-aminoadipate transaminase/aromatic-amino-acid:2-oxoglutarate transaminase	ARO8	1	9.24555e-05	79.652	NLPANPSHK(1)THIFFR	3
cal01230 Biosynthesis of amino acids	3.83311e-11	A0A1D8PG20	87	K	ident	Bifunctional 2-aminoadipate transaminase/aromatic-amino-acid:2-oxoglutarate transaminase	ARO8	1	0.0567638	51.346	TTIEVFK(1)K	2
cal01230 Biosynthesis of amino acids	3.83311e-11	A0A1D8PG20	267	K	ident	Bifunctional 2-aminoadipate transaminase/aromatic-amino-acid:2-oxoglutarate transaminase	ARO8	1	0.0121039	42.317	EGK(1)AVHDHDEFLK	3
cal01230 Biosynthesis of amino acids	3.83311e-11	A0A1D8PG20	415	K	ident	Bifunctional 2-aminoadipate transaminase/aromatic-amino-acid:2-oxoglutarate transaminase	ARO8	1	3.21781e-06	97.095	EFLEDPLK(1)VEAAVHEQAIK	3
cal01230 Biosynthesis of amino acids	3.83311e-11	A0A1D8PG20	480	K	ident	Bifunctional 2-aminoadipate transaminase/aromatic-amino-acid:2-oxoglutarate transaminase	ARO8	1	1.97189e-05	87.352	GTYAAVPLDQLVVGLEK(1)FGK	3
cal01230 Biosynthesis of amino acids	3.83311e-11	A0A1D8PG20	407	K	ident	Bifunctional 2-aminoadipate transaminase/aromatic-amino-acid:2-oxoglutarate transaminase	ARO8	1	0.000392461	77.062	YK(1)EFLEDPLK	2
cal01230 Biosynthesis of amino acids	3.83311e-11	A0A1D8PL37	379	K	ident	Histidinol-phosphate transaminase	HIS5	1	2.6636e-11	132.08	QLLTK(1)FESVLNEINK	3
cal01230 Biosynthesis of amino acids	3.83311e-11	A0A1D8PL37	305	K	ident	Histidinol-phosphate transaminase	HIS5	1	0.000316417	96.948	LLSLK(1)YVGR	2
cal01230 Biosynthesis of amino acids	3.83311e-11	P82612	123	K	ident	Phosphoglycerate mutase	GPM1	1	1.67623e-16	145.02	SFDVPPPK(1)IDPK(1)DEYSQVGDRR	3
cal01230 Biosynthesis of amino acids	3.83311e-11	P82612	127	K	ident	Phosphoglycerate mutase	GPM1	1	1.67623e-16	145.02	SFDVPPPK(1)IDPK(1)DEYSQVGDRR	3
cal01230 Biosynthesis of amino acids	3.83311e-11	P82612	57	K	ident	Phosphoglycerate mutase	GPM1	1	3.75527e-64	271.68	EAGINVDVLHTSK(1)LSR	2
cal01230 Biosynthesis of amino acids	3.83311e-11	P82612	3	K	ident	Phosphoglycerate mutase	GPM1	1	5.80921e-05	150.02	PK(1)LVLVR	2
cal01230 Biosynthesis of amino acids	3.83311e-11	P82612	17	K	ident	Phosphoglycerate mutase	GPM1	1	1.2925e-15	141.53	HGQSEWNEK(1)NLFTGWVDVR	3
cal01230 Biosynthesis of amino acids	3.83311e-11	P82612	109	K	ident	Phosphoglycerate mutase	GPM1	1	1.30534e-40	228.9	DK(1)AQTLEAYGQEK(1)FQIWR	3
cal01230 Biosynthesis of amino acids	3.83311e-11	P82612	98	K	ident	Phosphoglycerate mutase	GPM1	1	2.60319e-33	194.05	HYGALQGK(1)DK(1)AQTLEAYGQEK	3
cal01230 Biosynthesis of amino acids	3.83311e-11	P82612	34	K	ident	Phosphoglycerate mutase	GPM1	1	3.90766e-12	170.02	LSETGQK(1)EAK(1)R	2
cal01230 Biosynthesis of amino acids	3.83311e-11	P82612	37	K	ident	Phosphoglycerate mutase	GPM1	1	3.90766e-12	170.02	LSETGQK(1)EAK(1)R	2
cal01230 Biosynthesis of amino acids	3.83311e-11	P82612	96	K	ident	Phosphoglycerate mutase	GPM1	1	7.0092e-17	149.44	HYGALQGK(1)DK(1)AQTLEAYGQEK	3
cal01230 Biosynthesis of amino acids	3.83311e-11	P82612	44	K	ident	Phosphoglycerate mutase	GPM1	1	9.45832e-27	176.11	AGELLK(1)EAGINVDVLHTSK(1)LSR	3
cal01230 Biosynthesis of amino acids	3.83311e-11	A0A1D8PLY4	890	K	ident	Pyruvate carboxylase	PYC2	1	0.000897407	80.688	WVQTK(1)ETYK	2
cal01230 Biosynthesis of amino acids	3.83311e-11	A0A1D8PLY4	210	K	ident	Pyruvate carboxylase	PYC2	1	0.000169087	87.667	EGDDIEDAFK(1)R	2
cal01230 Biosynthesis of amino acids	3.83311e-11	A0A1D8PLY4	385	K	ident	Pyruvate carboxylase	PYC2	1	3.26039e-07	120.87	NFQPDTGK(1)IEVYR	2
cal01230 Biosynthesis of amino acids	3.83311e-11	A0A1D8PLY4	690	K	ident	Pyruvate carboxylase	PYC2	1	9.84947e-16	144.17	VFDALNDLEQLK(1)VGIDAVK	2
cal01230 Biosynthesis of amino acids	3.83311e-11	A0A1D8PLY4	69	K	ident	Pyruvate carboxylase	PYC2	1	0.00035177	74.698	LK(1)ADESYVIGK	2
cal01230 Biosynthesis of amino acids	3.83311e-11	A0A1D8PLY4	514	K	ident	Pyruvate carboxylase	PYC2	1	0.000936734	51.568	GQVGYPK(1)LDTDAIIPEIHEPK	3
cal01230 Biosynthesis of amino acids	3.83311e-11	A0A1D8PLY4	136	K	ident	Pyruvate carboxylase	PYC2	0.999999	3.42659e-05	73.245	KVEENGLIWIGPSYK(1)TIDSVGDK	3
cal01230 Biosynthesis of amino acids	3.83311e-11	A0A1D8PLY4	528	K	ident	Pyruvate carboxylase	PYC2	1	8.43583e-10	103.85	LDTDAIIPEIHEPK(1)TGITIDVDHTPPPR	4
cal01230 Biosynthesis of amino acids	3.83311e-11	A0A1D8PLY4	292	K	ident	Pyruvate carboxylase	PYC2	1	3.72431e-07	161.68	LAK(1)SANYR	2
cal01230 Biosynthesis of amino acids	3.83311e-11	Q9URB4	124	K	ident	Fructose-bisphosphate aldolase	FBA1	1	0.000121513	80.585	LLPWFDGMLK(1)ADEEFFAK	2
cal01230 Biosynthesis of amino acids	3.83311e-11	Q9URB4	307	K	ident	Fructose-bisphosphate aldolase	FBA1	1	3.72495e-10	154.15	DYVTNK(1)IEYLK	2
cal01230 Biosynthesis of amino acids	3.83311e-11	Q9URB4	327	K	ident	Fructose-bisphosphate aldolase	FBA1	0.931452	0.00166876	56.017	APVGNPEGADK(0.287)PNK(0.782)K(0.931)YFDPR	3
cal01230 Biosynthesis of amino acids	3.83311e-11	Q9URB4	166	K	ident	Fructose-bisphosphate aldolase	FBA1	1	1.27553e-39	189.12	MAK(1)MGQWLEMEIGITGGEEDGVNNEHVEK	3
cal01230 Biosynthesis of amino acids	3.83311e-11	Q9URB4	77	K	ident	Fructose-bisphosphate aldolase	FBA1	1	4.59396e-09	106.73	GVDNK(1)DQAASIAGSIAAAHYIR	3
cal01230 Biosynthesis of amino acids	3.83311e-11	Q9URB4	344	K	ident	Fructose-bisphosphate aldolase	FBA1	1	0.0343868	69.275	EGEK(1)TMSK(1)R	2
cal01230 Biosynthesis of amino acids	3.83311e-11	Q9URB4	72	K	ident	Fructose-bisphosphate aldolase	FBA1	1	6.20419e-22	161.53	DNK(1)APIILQTSQGGAAYFAGK(1)GVDNK	3
cal01230 Biosynthesis of amino acids	3.83311e-11	Q9URB4	16	K	ident	Fructose-bisphosphate aldolase	FBA1	1	5.19724e-14	138.75	SGVIYGK(1)DVK	2
cal01230 Biosynthesis of amino acids	3.83311e-11	Q9URB4	257	K	ident	Fructose-bisphosphate aldolase	FBA1	1	8.0842e-07	60.288	QIGTDAK(1)HPLYLVFHGGSGSTQEEFNTAIK	4
cal01230 Biosynthesis of amino acids	3.83311e-11	Q9URB4	28	K	ident	Fructose-bisphosphate aldolase	FBA1	1	3.62281e-12	104.24	DLFDYAQEK(1)GFAIPAINVTSSSTVVAALEAAR	3
cal01230 Biosynthesis of amino acids	3.83311e-11	Q9URB4	250	K	ident	Fructose-bisphosphate aldolase	FBA1	1	8.0842e-07	60.288	K(1)QIGTDAK(1)HPLYLVFHGGSGSTQEEFNTAIK	4
cal01230 Biosynthesis of amino acids	3.83311e-11	Q9URB4	326	K	ident	Fructose-bisphosphate aldolase	FBA1	0.79694	1.14832e-06	103.9	IEYLK(1)APVGNPEGADK(0.203)PNK(0.797)K	3
cal01230 Biosynthesis of amino acids	3.83311e-11	Q9URB4	114	K	ident	Fructose-bisphosphate aldolase	FBA1	1	0.000284234	84.479	K(1)LLPWFDGMLK	2
cal01230 Biosynthesis of amino acids	3.83311e-11	Q9URB4	9	K	ident	Fructose-bisphosphate aldolase	FBA1	1	5.19724e-14	138.75	APPAVLSK(1)SGVIYGK(1)DVK	2
cal01230 Biosynthesis of amino acids	3.83311e-11	Q9URB4	323	K	ident	Fructose-bisphosphate aldolase	FBA1	1	1.14832e-06	103.9	IEYLK(1)APVGNPEGADK(1)PNK	2
cal01230 Biosynthesis of amino acids	3.83311e-11	Q9URB4	249	K	ident	Fructose-bisphosphate aldolase	FBA1	1	6.23494e-09	116.43	PGNVQLRPEILGDHQVYAK(1)K	4
cal01230 Biosynthesis of amino acids	3.83311e-11	Q9URB4	356	K	ident	Fructose-bisphosphate aldolase	FBA1	1	2.09937e-15	153.18	IAEALDIFHTK(1)GQL	3
cal01230 Biosynthesis of amino acids	3.83311e-11	Q9URB4	312	K	ident	Fructose-bisphosphate aldolase	FBA1	1	3.89151e-08	107.72	IEYLK(1)APVGNPEGADK(0.5)PNK(0.5)K	3
cal01230 Biosynthesis of amino acids	3.83311e-11	Q9URB4	340	K	ident	Fructose-bisphosphate aldolase	FBA1	1	0.0343868	69.275	EGEK(1)TMSK(1)R	2
cal01230 Biosynthesis of amino acids	3.83311e-11	Q9URB4	19	K	ident	Fructose-bisphosphate aldolase	FBA1	1	8.50444e-12	152.96	DVK(1)DLFDYAQEK	2
cal01230 Biosynthesis of amino acids	3.83311e-11	Q9URB4	54	K	ident	Fructose-bisphosphate aldolase	FBA1	1	2.81732e-21	158.5	DNK(1)APIILQTSQGGAAYFAGK(1)GVDNK	3
cal01230 Biosynthesis of amino acids	3.83311e-11	Q9URB4	113	K	ident	Fructose-bisphosphate aldolase	FBA1	1	1.4297e-08	110.44	AIAPTYGIPVVLHTDHCAK(1)K	3
cal01230 Biosynthesis of amino acids	3.83311e-11	A0A1D8PEM5	327	K	ident	Isocitrate dehydrogenase [NAD] subunit, mitochondrial	IDH1	1	7.36042e-05	79.652	HLGLNDHADK(1)ISK	3
cal01230 Biosynthesis of amino acids	3.83311e-11	A0A1D8PEM5	182	K	ident	Isocitrate dehydrogenase [NAD] subunit, mitochondrial	IDH1	1	7.80438e-05	86.911	IAK(1)FAFDFALK	2
cal01230 Biosynthesis of amino acids	3.83311e-11	A0A1D8PEM5	206	K	ident	Isocitrate dehydrogenase [NAD] subunit, mitochondrial	IDH1	1	1.16884e-05	91.784	ANIMK(1)LGDGLFR	2
cal01230 Biosynthesis of amino acids	3.83311e-11	A0A1D8PEM5	106	K	ident	Isocitrate dehydrogenase [NAD] subunit, mitochondrial	IDH1	1	0.0192696	43.405	GILYTSTGK(1)SAK	2
cal01230 Biosynthesis of amino acids	3.83311e-11	A0A1D8PEM5	298	K	ident	Isocitrate dehydrogenase [NAD] subunit, mitochondrial	IDH1	1	0.0107613	55.461	HVGLDIK(1)GK	2
cal01230 Biosynthesis of amino acids	3.83311e-11	A0A1D8PEM5	97	K	ident	Isocitrate dehydrogenase [NAD] subunit, mitochondrial	IDH1	1	2.24653e-11	134.68	VGLK(1)GILYTSTGK	2
cal01230 Biosynthesis of amino acids	3.83311e-11	Q5AME2	252	K	ident	Pentafunctional AROM polypeptide	ARO1	1	0.00401702	55.335	AGVVSSDEK(1)EAGLR	2
cal01230 Biosynthesis of amino acids	3.83311e-11	Q5AME2	11	K	ident	Pentafunctional AROM polypeptide	ARO1	1	2.54743e-07	103.4	VPILGK(1)ETIHVGYGIADHIVR	4
cal01230 Biosynthesis of amino acids	3.83311e-11	Q5AME2	53	K	ident	Pentafunctional AROM polypeptide	ARO1	1	1.30843e-13	147.52	TPQYSK(1)LTDDFK	2
cal01230 Biosynthesis of amino acids	3.83311e-11	Q5AME2	1273	K	ident	Pentafunctional AROM polypeptide	ARO1	1	7.69935e-05	79.875	K(1)FWVIGSPIEHSR	3
cal01230 Biosynthesis of amino acids	3.83311e-11	Q5AME2	908	K	ident	Pentafunctional AROM polypeptide	ARO1	1	0.00972968	60.118	AK(1)GWEYFR	2
cal01230 Biosynthesis of amino acids	3.83311e-11	Q5AME2	1339	K	ident	Pentafunctional AROM polypeptide	ARO1	1	0.00337259	67.207	LDIMK(1)FATK	2
cal01230 Biosynthesis of amino acids	3.83311e-11	Q5AME2	229	K	ident	Pentafunctional AROM polypeptide	ARO1	0.999973	0.00409908	53.946	KPDLQSIK(1)AELVK	3
cal01230 Biosynthesis of amino acids	3.83311e-11	Q5AME2	1513	K	ident	Pentafunctional AROM polypeptide	ARO1	1	0.000214303	117.89	LTEEQYK(1)WK	2
cal01230 Biosynthesis of amino acids	3.83311e-11	Q5AME2	837	K	ident	Pentafunctional AROM polypeptide	ARO1	1	0.000224	77.221	FK(1)IELDGYEPPFNTDK	2
cal01230 Biosynthesis of amino acids	3.83311e-11	Q5AME2	1113	K	ident	Pentafunctional AROM polypeptide	ARO1	1	4.99057e-15	139.5	TVSQGGK(1)FPDENVDELK	2
cal01230 Biosynthesis of amino acids	3.83311e-11	Q5A9D9	243	K	ident	Homoisocitrate dehydrogenase	LYS12	1	1.72415e-08	92.416	AVYDANANEYGGIEYK(1)EQIVDSMVYR	3
cal01230 Biosynthesis of amino acids	3.83311e-11	Q5A9D9	155	K	ident	Homoisocitrate dehydrogenase	LYS12	1	0.0487517	64.73	VYK(1)K(1)EDGTK	2
cal01230 Biosynthesis of amino acids	3.83311e-11	Q5A9D9	179	K	ident	Homoisocitrate dehydrogenase	LYS12	1	0.00639091	57.106	IAK(1)MAYEIALQR	2
cal01230 Biosynthesis of amino acids	3.83311e-11	Q5A9D9	156	K	ident	Homoisocitrate dehydrogenase	LYS12	1	0.0487517	64.73	VYK(1)K(1)EDGTK	2
cal01230 Biosynthesis of amino acids	3.83311e-11	Q5A9D9	23	K	ident	Homoisocitrate dehydrogenase	LYS12	1	0.000360654	73.296	SLK(1)IGLIPGDGIGR	2
cal01230 Biosynthesis of amino acids	3.83311e-11	Q5A9D9	167	K	ident	Homoisocitrate dehydrogenase	LYS12	1	0.0102121	84.244	VAEAIK(1)R	2
cal01230 Biosynthesis of amino acids	3.83311e-11	P82611	53	K	ident	Aconitate hydratase, mitochondrial	ACO1	1	3.88612e-06	101.5	HLENVEIVK(1)SR	3
cal01230 Biosynthesis of amino acids	3.83311e-11	P82611	234	K	ident	Aconitate hydratase, mitochondrial	ACO1	1	0.000127346	88.101	LTGK(1)MSGWTSPK	2
cal01230 Biosynthesis of amino acids	3.83311e-11	P82611	565	K	ident	Aconitate hydratase, mitochondrial	ACO1	0.99999	0.00047614	68.972	LQK(1)LSPFKPWDGK	3
cal01230 Biosynthesis of amino acids	3.83311e-11	P82611	585	K	ident	Aconitate hydratase, mitochondrial	ACO1	1	0.0222718	43.77	LPILIK(1)AVGK	2
cal01230 Biosynthesis of amino acids	3.83311e-11	P82611	407	K	ident	Aconitate hydratase, mitochondrial	ACO1	1	5.25247e-06	130.1	DAGAHGLK(1)SK	2
cal01230 Biosynthesis of amino acids	3.83311e-11	P82611	734	K	ident	Aconitate hydratase, mitochondrial	ACO1	1	1.16705e-13	135.62	INFDDEVDLIGLTTLAPGK(1)DVILR	2
cal01230 Biosynthesis of amino acids	3.83311e-11	P82611	715	K	ident	Aconitate hydratase, mitochondrial	ACO1	1	1.56507e-46	183.58	NPADYDK(1)INFDDEVDLIGLTTLAPGK	2
cal01230 Biosynthesis of amino acids	3.83311e-11	P82611	87	K	ident	Aconitate hydratase, mitochondrial	ACO1	1	1.30759e-05	91.961	GVSYLK(1)LRPDR	3
cal01230 Biosynthesis of amino acids	3.83311e-11	P82611	575	K	ident	Aconitate hydratase, mitochondrial	ACO1	0.999985	8.6433e-05	82.651	LSPFKPWDGK(1)DAER	3
cal01230 Biosynthesis of amino acids	3.83311e-11	P82611	320	K	ident	Aconitate hydratase, mitochondrial	ACO1	1	5.69468e-06	103.89	SEIAQFAQVYK(1)K	2
cal01230 Biosynthesis of amino acids	3.83311e-11	P82611	637	K	ident	Aconitate hydratase, mitochondrial	ACO1	1	1.17167e-32	184.32	NHYTGK(1)YDGVPQTAAAYR	2
cal01230 Biosynthesis of amino acids	3.83311e-11	P82611	654	K	ident	Aconitate hydratase, mitochondrial	ACO1	1	8.35856e-09	114.75	DAGHK(1)WVVIGDENFGEGSSR	2
cal01230 Biosynthesis of amino acids	3.83311e-11	P82611	570	K	ident	Aconitate hydratase, mitochondrial	ACO1	1	0.00499942	58.172	LSPFK(1)PWDGK	2
cal01230 Biosynthesis of amino acids	3.83311e-11	P82611	708	K	ident	Aconitate hydratase, mitochondrial	ACO1	1	0.00529688	50.178	QGLLPLNFK(1)NPADYDK	2
cal01230 Biosynthesis of amino acids	3.83311e-11	P82611	589	K	ident	Aconitate hydratase, mitochondrial	ACO1	1	1.89185e-06	99.092	AVGK(1)TTTDHISMAGPWLK(1)YR	3
cal01230 Biosynthesis of amino acids	3.83311e-11	P82611	230	K	ident	Aconitate hydratase, mitochondrial	ACO1	1	0.00181275	73.196	IIGVK(1)LTGK	2
cal01230 Biosynthesis of amino acids	3.83311e-11	P82611	774	K	ident	Aconitate hydratase, mitochondrial	ACO1	1	3.2576e-07	130.4	HGSALNFIK(1)SK	2
cal01230 Biosynthesis of amino acids	3.83311e-11	P82611	43	K	ident	Aconitate hydratase, mitochondrial	ACO1	1	1.34494e-08	115.57	DSQVNQNLLESHSFINYK(1)K	3
cal01230 Biosynthesis of amino acids	3.83311e-11	P82611	603	K	ident	Aconitate hydratase, mitochondrial	ACO1	1	1.21014e-09	121.45	TTTDHISMAGPWLK(1)YR	2
cal01230 Biosynthesis of amino acids	3.83311e-11	P82611	698	K	ident	Aconitate hydratase, mitochondrial	ACO1	1	0.0149883	68.371	IHETNLK(1)K	2
cal01230 Biosynthesis of amino acids	3.83311e-11	P82611	247	K	ident	Aconitate hydratase, mitochondrial	ACO1	1	0.000381586	72.615	DIILK(1)LAGITTVK	2
cal01230 Biosynthesis of amino acids	3.83311e-11	P82611	242	K	ident	Aconitate hydratase, mitochondrial	ACO1	1	1.71786e-05	96.464	MSGWTSPK(1)DIILK	2
cal01230 Biosynthesis of amino acids	3.83311e-11	P46586	137	K	ident	ATP phosphoribosyltransferase	HIS1	0.999996	5.47002e-06	98.062	LSTDYFK(1)QLSDKPTNIR	3
cal01230 Biosynthesis of amino acids	3.83311e-11	P46586	200	K	ident	ATP phosphoribosyltransferase	HIS1	1	9.68212e-16	161.48	SK(1)FPEMVNIIVQR	3
cal01230 Biosynthesis of amino acids	3.83311e-11	P46586	97	K	ident	ATP phosphoribosyltransferase	HIS1	1	0.000288853	62.792	EAEQFDNIEDLLDLK(1)FGSCK	3
cal01230 Biosynthesis of amino acids	3.83311e-11	Q5ADR2	364	K	ident	Glutamate-5-semialdehyde dehydrogenase	PRO2	1	0.00846751	62.546	AIAEK(1)FLK	2
cal01230 Biosynthesis of amino acids	3.83311e-11	P43073	216	K	ident	N-(5'-phosphoribosyl)anthranilate isomerase	TRP1	1	0.00283137	88.643	IIK(1)FIQK	2
cal01230 Biosynthesis of amino acids	3.83311e-11	P79023	53	K	ident	Phospho-2-dehydro-3-deoxyheptonate aldolase, tyrosine-inhibited	ARO4	1	0.00797517	49.988	YDSAQILK(1)GNDDR	2
cal01230 Biosynthesis of amino acids	3.83311e-11	P79023	102	K	ident	Phospho-2-dehydro-3-deoxyheptonate aldolase, tyrosine-inhibited	ARO4	1	0.00487911	81.297	AYLEK(1)PR	2
cal01230 Biosynthesis of amino acids	3.83311e-11	P79023	43	K	ident	Phospho-2-dehydro-3-deoxyheptonate aldolase, tyrosine-inhibited	ARO4	1	6.47763e-08	111.31	ASAESLDVVIK(1)GR	2
cal01230 Biosynthesis of amino acids	3.83311e-11	Q5AIA2	281	K	ident	Homoserine dehydrogenase	HOM6	1	0.000486694	88.282	VK(1)DEAFAENK(1)VLR	2
cal01230 Biosynthesis of amino acids	3.83311e-11	Q5AIA2	163	K	ident	Homoserine dehydrogenase	HOM6	1	0.0196624	43.798	DLIATGDK(1)VDK	2
cal01230 Biosynthesis of amino acids	3.83311e-11	Q5AIA2	271	K	ident	Homoserine dehydrogenase	HOM6	1	6.44026e-10	145.29	LPNYDADIQK(1)VK	2
cal01230 Biosynthesis of amino acids	3.83311e-11	Q5AIA2	191	K	ident	Homoserine dehydrogenase	HOM6	1	0.00166402	68.107	SDVK(1)FSDVVK	2
cal01230 Biosynthesis of amino acids	3.83311e-11	Q5AIA2	302	K	ident	Homoserine dehydrogenase	HOM6	1	1.05083e-11	134.4	VSVEIGK(1)YGFDHPFASLK	2
cal01230 Biosynthesis of amino acids	3.83311e-11	Q5AIA2	273	K	ident	Homoserine dehydrogenase	HOM6	1	0.000486694	88.282	VK(1)DEAFAENK(1)VLR	2
cal01230 Biosynthesis of amino acids	3.83311e-11	Q5AIA2	288	K	ident	Homoserine dehydrogenase	HOM6	1	1.32713e-05	95.618	FVGK(1)VDLNTNK	2
cal01230 Biosynthesis of amino acids	3.83311e-11	Q5AIA2	322	K	ident	Homoserine dehydrogenase	HOM6	1	0.00236776	59.225	GSDNVVSIK(1)TGR	2
cal01230 Biosynthesis of amino acids	3.83311e-11	Q5AIA2	121	K	ident	Homoserine dehydrogenase	HOM6	1	0.000564554	74.841	AFSSDLK(1)EWK	2
cal01230 Biosynthesis of amino acids	3.83311e-11	Q5AJ92	119	K	ident	Ribose-5-phosphate isomerase	RKI1	1	0.00639591	70.399	K(1)FVVVADYR	2
cal01230 Biosynthesis of amino acids	3.83311e-11	A0A1D8PM83	75	K	ident	Acetylornithine transaminase	ARG8	1	0.00115251	55.337	PNLVLTHGK(1)GSYIYDLEDR	3
cal01230 Biosynthesis of amino acids	3.83311e-11	A0A1D8PS79	356	K	ident	Isocitrate dehydrogenase [NADP]	IDP2	0.999804	0.000759693	63.998	GKLDETPEVVK(1)FAEDLEK	3
cal01230 Biosynthesis of amino acids	3.83311e-11	A0A1D8PS79	240	K	ident	Isocitrate dehydrogenase [NADP]	IDP2	1	6.25729e-11	124.07	TK(1)MDELGIWYEHR	2
cal01230 Biosynthesis of amino acids	3.83311e-11	A0A1D8PS79	87	K	ident	Isocitrate dehydrogenase [NADP]	IDP2	1	0.0276373	55.441	VK(1)EFNLK	2
cal01230 Biosynthesis of amino acids	3.83311e-11	A0A1D8PS79	385	K	ident	Isocitrate dehydrogenase [NADP]	IDP2	1	6.71846e-05	87.667	DLALTQGK(1)TDR	2
cal01230 Biosynthesis of amino acids	3.83311e-11	A0A1D8PS79	214	K	ident	Isocitrate dehydrogenase [NADP]	IDP2	1	8.27875e-05	84.297	LNLFSSTK(1)NTILK	2
cal01230 Biosynthesis of amino acids	3.83311e-11	A0A1D8PS79	236	K	ident	Isocitrate dehydrogenase [NADP]	IDP2	1	0.00448916	61.423	DIFEGLYASK(1)YK	2
cal01230 Biosynthesis of amino acids	3.83311e-11	A0A1D8PS79	347	K	ident	Isocitrate dehydrogenase [NADP]	IDP2	1	3.65116e-05	89.805	GK(1)LDETPEVVK	2
cal01230 Biosynthesis of amino acids	3.83311e-11	A0A1D8PS79	226	K	ident	Isocitrate dehydrogenase [NADP]	IDP2	1	8.04462e-06	96.464	FK(1)DIFEGLYASK	2
cal01230 Biosynthesis of amino acids	3.83311e-11	A0A1D8PS79	143	K	ident	Isocitrate dehydrogenase [NADP]	IDP2	1	1.07589e-05	86.557	HAFGDQYK(1)ATDIVVPGAGELK	3
cal01230 Biosynthesis of amino acids	3.83311e-11	Q59TS4	160	K	ident	Chorismate mutase	ARO7	1	0.000104776	79.201	RIHFGK(1)FVAEAK	3
cal01230 Biosynthesis of amino acids	3.83311e-11	A0A1D8PCV7	757	K	ident	L-aminoadipate-semialdehyde dehydrogenase	LYS2	1	1.45351e-08	117.84	TFK(1)ADVDDSIEEANDPIVK	2
cal01230 Biosynthesis of amino acids	3.83311e-11	A0A1D8PCV7	672	K	ident	L-aminoadipate-semialdehyde dehydrogenase	LYS2	1	0.00128092	79.809	EHGWLK(1)PR	3
cal01230 Biosynthesis of amino acids	3.83311e-11	A0A1D8PCV7	452	K	ident	L-aminoadipate-semialdehyde dehydrogenase	LYS2	1	3.28417e-15	139.49	DK(1)FTMLSGIAHDPIQR	3
cal01230 Biosynthesis of amino acids	3.83311e-11	A0A1D8PRP8	747	K	ident	3-isopropylmalate dehydratase	LEU1	1	2.88687e-06	105.36	IK(1)FSFLEGGSK	2
cal01230 Biosynthesis of amino acids	3.83311e-11	A0A1D8PRP8	18	K	ident	3-isopropylmalate dehydratase	LEU1	1	7.98076e-28	178.22	VFEDHIVHK(1)DDSGSYLLYIDR	3
cal01230 Biosynthesis of amino acids	3.83311e-11	A0A1D8PRP8	9	K	ident	3-isopropylmalate dehydratase	LEU1	1	4.59753e-05	84.734	TLYDK(1)VFEDHIVHK	4
cal01230 Biosynthesis of amino acids	3.83311e-11	A0A1D8PRP8	270	K	ident	3-isopropylmalate dehydratase	LEU1	1	8.80546e-05	95.183	YWK(1)TLHTDEGAK	2
cal01230 Biosynthesis of amino acids	3.83311e-11	Q5AH38	318	K	ident	Arginine biosynthesis bifunctional protein ArgJ, mitochondrial	ECM42	1	0.0166375	50.353	DALSYK(1)DAK	2
cal01230 Biosynthesis of amino acids	3.83311e-11	P82610	206	K	ident	5-methyltetrahydropteroyltriglutamate--homocysteine methyltransferase	MET6	1	0.000112555	92.295	ILPVYK(1)ELLQK(1)LK	2
cal01230 Biosynthesis of amino acids	3.83311e-11	P82610	309	K	ident	5-methyltetrahydropteroyltriglutamate--homocysteine methyltransferase	MET6	1	0.00486393	61.48	NIWK(1)TDFAK	2
cal01230 Biosynthesis of amino acids	3.83311e-11	P82610	208	K	ident	5-methyltetrahydropteroyltriglutamate--homocysteine methyltransferase	MET6	1	3.11255e-15	121.7	LK(1)EAGAEQVQIDEPVLVLDLPEAVQSK(1)FK	3
cal01230 Biosynthesis of amino acids	3.83311e-11	P82610	314	K	ident	5-methyltetrahydropteroyltriglutamate--homocysteine methyltransferase	MET6	1	9.44109e-05	84.365	TDFAK(1)ASAVVQK	2
cal01230 Biosynthesis of amino acids	3.83311e-11	P82610	435	K	ident	5-methyltetrahydropteroyltriglutamate--homocysteine methyltransferase	MET6	1	1.61278e-08	108.14	AK(1)YNLPLFPTTTIGSFPQTK	3
cal01230 Biosynthesis of amino acids	3.83311e-11	P82610	48	K	ident	5-methyltetrahydropteroyltriglutamate--homocysteine methyltransferase	MET6	1	1.78532e-10	172.28	EHNWK(1)LQQK	2
cal01230 Biosynthesis of amino acids	3.83311e-11	P82610	158	K	ident	5-methyltetrahydropteroyltriglutamate--homocysteine methyltransferase	MET6	1	3.68864e-22	157.38	LNTAAGIKPVDEFNEAK(1)ALGVQTR	3
cal01230 Biosynthesis of amino acids	3.83311e-11	P82610	464	K	ident	5-methyltetrahydropteroyltriglutamate--homocysteine methyltransferase	MET6	1	2.84064e-08	112.34	FAK(1)GQITAEEYEAFINK	3
cal01230 Biosynthesis of amino acids	3.83311e-11	P82610	742	K	ident	5-methyltetrahydropteroyltriglutamate--homocysteine methyltransferase	MET6	1	2.46542e-07	107.09	FWVNPDCGLK(1)TR	2
cal01230 Biosynthesis of amino acids	3.83311e-11	P82610	433	K	ident	5-methyltetrahydropteroyltriglutamate--homocysteine methyltransferase	MET6	1	0.00511169	80.462	LTEQK(1)AK	2
cal01230 Biosynthesis of amino acids	3.83311e-11	P82610	141	K	ident	5-methyltetrahydropteroyltriglutamate--homocysteine methyltransferase	MET6	1	2.89124e-45	210.11	PTFSHSTEFK(1)LNTAAGIK(1)PVDEFNEAK	3
cal01230 Biosynthesis of amino acids	3.83311e-11	P82610	351	K	ident	5-methyltetrahydropteroyltriglutamate--homocysteine methyltransferase	MET6	1	8.88028e-05	56.172	VVVATSSSLLHTPVDLESETK(1)LDAVIK	3
cal01230 Biosynthesis of amino acids	3.83311e-11	P82610	761	K	ident	5-methyltetrahydropteroyltriglutamate--homocysteine methyltransferase	MET6	1	2.83197e-28	206.49	ESLTNMVEAAK(1)EFR	3
cal01230 Biosynthesis of amino acids	3.83311e-11	P82610	29	K	ident	5-methyltetrahydropteroyltriglutamate--homocysteine methyltransferase	MET6	1	4.9981e-09	120.9	ITEAYWSGK(1)ATVEELLAK(1)GK	3
cal01230 Biosynthesis of amino acids	3.83311e-11	P82610	732	K	ident	5-methyltetrahydropteroyltriglutamate--homocysteine methyltransferase	MET6	1	1.98912e-11	132.84	VYPASK(1)FWVNPDCGLK	2
cal01230 Biosynthesis of amino acids	3.83311e-11	P82610	564	K	ident	5-methyltetrahydropteroyltriglutamate--homocysteine methyltransferase	MET6	1	0.0254773	52.372	PMK(1)GMLTGPVTILR	2
cal01230 Biosynthesis of amino acids	3.83311e-11	P82610	149	K	ident	5-methyltetrahydropteroyltriglutamate--homocysteine methyltransferase	MET6	1	1.9634e-08	118.21	PTFSHSTEFK(1)LNTAAGIK(1)PVDEFNEAK	3
cal01230 Biosynthesis of amino acids	3.83311e-11	P82610	233	K	ident	5-methyltetrahydropteroyltriglutamate--homocysteine methyltransferase	MET6	1	2.38319e-84	261.78	LK(1)EAGAEQVQIDEPVLVLDLPEAVQSK(1)FK	3
cal01230 Biosynthesis of amino acids	3.83311e-11	P82610	85	K	ident	5-methyltetrahydropteroyltriglutamate--homocysteine methyltransferase	MET6	1	2.34193e-05	95.954	YTK(1)FDLAPIDVLFAMGR	3
cal01230 Biosynthesis of amino acids	3.83311e-11	P82610	714	K	ident	5-methyltetrahydropteroyltriglutamate--homocysteine methyltransferase	MET6	1	0.000385758	77.358	IPSK(1)QEFVSR	2
cal01230 Biosynthesis of amino acids	3.83311e-11	P82610	406	K	ident	5-methyltetrahydropteroyltriglutamate--homocysteine methyltransferase	MET6	1	1.43602e-15	157.86	SESSITNDPK(1)VQER	2
cal01230 Biosynthesis of amino acids	3.83311e-11	P82610	20	K	ident	5-methyltetrahydropteroyltriglutamate--homocysteine methyltransferase	MET6	1	0.0357471	48.568	K(1)ITEAYWSGK	2
cal01230 Biosynthesis of amino acids	3.83311e-11	P82610	38	K	ident	5-methyltetrahydropteroyltriglutamate--homocysteine methyltransferase	MET6	1	0.000885942	56.708	ITEAYWSGK(1)ATVEELLAK(1)GK	3
cal01230 Biosynthesis of amino acids	3.83311e-11	P82610	201	K	ident	5-methyltetrahydropteroyltriglutamate--homocysteine methyltransferase	MET6	1	4.15993e-07	120.63	ILPVYK(1)ELLQK(1)LK	2
cal01230 Biosynthesis of amino acids	3.83311e-11	P82610	357	K	ident	5-methyltetrahydropteroyltriglutamate--homocysteine methyltransferase	MET6	1	4.9603e-15	151.07	LDAVIK(1)DWFSFATQK	3
cal01230 Biosynthesis of amino acids	3.83311e-11	P82610	550	K	ident	5-methyltetrahydropteroyltriglutamate--homocysteine methyltransferase	MET6	1	2.10238e-20	166.04	AMTVK(1)ESVYAQSITSK	2
cal01230 Biosynthesis of amino acids	3.83311e-11	P82610	478	K	ident	5-methyltetrahydropteroyltriglutamate--homocysteine methyltransferase	MET6	1	3.53621e-34	186.9	GQITAEEYEAFINK(1)EIETVVR	2
cal01230 Biosynthesis of amino acids	3.83311e-11	P82610	195	K	ident	5-methyltetrahydropteroyltriglutamate--homocysteine methyltransferase	MET6	1	3.36824e-12	123.6	ADKDSLDLEPISLLPK(1)ILPVYK	3
cal01230 Biosynthesis of amino acids	3.83311e-11	A0A1D8PJF9	128	K	ident	Acetolactate synthase	ILV2	1	0.00193258	126.24	FK(1)FVLPR	2
cal01230 Biosynthesis of amino acids	3.83311e-11	A0A1D8PJF9	317	K	ident	Acetolactate synthase	ILV2	1	0.00673307	66.568	LLK(1)ELADK	2
cal01230 Biosynthesis of amino acids	3.83311e-11	A0A1D8PJF9	383	K	ident	Acetolactate synthase	ILV2	1	7.09668e-06	95.659	VTGNISK(1)FAPEAK	2
cal01230 Biosynthesis of amino acids	3.83311e-11	A0A1D8PJF9	655	K	ident	Acetolactate synthase	ILV2	0.8695	0.00195821	44.164	K(0.13)VPVLPMVPAGK(0.87)ALDDFILWDAEVEK	3
cal01230 Biosynthesis of amino acids	3.83311e-11	A0A1D8PJF9	247	K	ident	Acetolactate synthase	ILV2	1	2.31892e-11	125.98	PGPVLVDLPK(1)DVTASILR	3
cal01230 Biosynthesis of amino acids	3.83311e-11	A0A1D8PHC9	87	K	ident	Aspartate transaminase	AAT1	1	6.69061e-17	168.67	KAEEILLGK(1)ETEK	2
cal01230 Biosynthesis of amino acids	3.83311e-11	A0A1D8PHC9	369	K	ident	Aspartate transaminase	AAT1	1	0.00490869	81.191	LYEK(1)LDK	2
cal01230 Biosynthesis of amino acids	3.83311e-11	A0A1D8PHC9	382	K	ident	Aspartate transaminase	AAT1	1	0.000723718	63.091	SNYNWDHLLK(1)QR	3
cal01230 Biosynthesis of amino acids	3.83311e-11	A0A1D8PHC9	91	K	ident	Aspartate transaminase	AAT1	1	0.00104603	62.68	ETEK(1)EYTAIVGSK	2
cal01230 Biosynthesis of amino acids	3.83311e-11	A0A1D8PT27	612	K	ident	Aconitate hydratase, mitochondrial	ACO2	1	2.23294e-08	110.74	YK(1)GHLENISYNTLIGAVNK	3
cal01230 Biosynthesis of amino acids	3.83311e-11	Q5A4X7	340	K	ident	Ribose phosphate diphosphokinase subunit	orf19.969	1	0.00519777	60.298	CLK(1)DLTDSK	2
cal01230 Biosynthesis of amino acids	3.83311e-11	A0A1D8PSY1	265	K	ident	Glutamine synthetase	GLN1	1	7.92501e-08	107.97	VPGGMK(1)VIESALSK	2
cal01230 Biosynthesis of amino acids	3.83311e-11	A0A1D8PS03	146	K	ident	Anthranilate synthase	TRP2	1	0.0584838	41.429	YFEPK(1)TK	2
cal01230 Biosynthesis of amino acids	3.83311e-11	Q5AK53	577	K	ident	ATP-dependent 6-phosphofructokinase	PFK1	1	7.467e-11	128.54	AVAEAISNK(1)DFDK	2
cal01230 Biosynthesis of amino acids	3.83311e-11	Q5AK53	919	K	ident	ATP-dependent 6-phosphofructokinase	PFK1	1	0.000792302	47.05	K(1)FSDEEISEHSQVVIGIHGDVVK	4
cal01230 Biosynthesis of amino acids	3.83311e-11	Q5AK53	111	K	ident	ATP-dependent 6-phosphofructokinase	PFK1	1	0.00216228	65.056	LNESTVIK(1)VR	2
cal01230 Biosynthesis of amino acids	3.83311e-11	Q5AK53	121	K	ident	ATP-dependent 6-phosphofructokinase	PFK1	1	0.000950832	64.104	LLGETPLK(1)SISQK	2
cal01230 Biosynthesis of amino acids	3.83311e-11	Q5AK53	453	K	ident	ATP-dependent 6-phosphofructokinase	PFK1	1	0.000219712	116.52	AGLWK(1)EQLK	2
cal01230 Biosynthesis of amino acids	3.83311e-11	Q5AK53	897	K	ident	ATP-dependent 6-phosphofructokinase	PFK1	1	0.00442013	63.184	VMAVK(1)FSLK	2
cal01230 Biosynthesis of amino acids	3.83311e-11	Q5AK53	148	K	ident	ATP-dependent 6-phosphofructokinase	PFK1	1	0.00202127	60.255	ILTDANVK(1)YGK	2
cal01230 Biosynthesis of amino acids	3.83311e-11	Q5AK53	140	K	ident	ATP-dependent 6-phosphofructokinase	PFK1	1	4.26809e-07	127.87	IEK(1)ILTDANVK	2
cal01230 Biosynthesis of amino acids	3.83311e-11	Q5AK53	44	K	ident	ATP-dependent 6-phosphofructokinase	PFK1	1	2.91269e-07	68.96	SFSK(1)VSSYGSGLGANHPEFQLGVSHDSLK	4
cal01230 Biosynthesis of amino acids	3.83311e-11	Q5AK53	946	K	ident	ATP-dependent 6-phosphofructokinase	PFK1	1	0.00032368	70.944	FTCIK(1)HLYDNEANVALR	3
cal01230 Biosynthesis of amino acids	3.83311e-11	Q5AK53	901	K	ident	ATP-dependent 6-phosphofructokinase	PFK1	1	0.0306177	46.704	FSLK(1)AMEFIETR	2
cal01230 Biosynthesis of amino acids	3.83311e-11	Q9P940	237	K	ident	Triosephosphate isomerase	TPI1	1	7.19686e-10	113.31	ANVDGFLVGGASLK(1)PEFVDIIK(1)SR	2
cal01230 Biosynthesis of amino acids	3.83311e-11	Q9P940	203	K	ident	Triosephosphate isomerase	TPI1	1	2.37712e-11	152.64	SIGAEQAEK(1)TR	2
cal01230 Biosynthesis of amino acids	3.83311e-11	Q9P940	221	K	ident	Triosephosphate isomerase	TPI1	1	4.51616e-06	69.578	DFK(1)DK(1)ANVDGFLVGGASLKPEFVDIIK	3
cal01230 Biosynthesis of amino acids	3.83311e-11	Q9P940	194	K	ident	Triosephosphate isomerase	TPI1	1	1.99223e-15	153.94	AHLAK(1)SIGAEQAEK(1)TR	2
cal01230 Biosynthesis of amino acids	3.83311e-11	Q9P940	245	K	ident	Triosephosphate isomerase	TPI1	1	7.19686e-10	113.31	ANVDGFLVGGASLK(1)PEFVDIIK(1)SR	2
cal01230 Biosynthesis of amino acids	3.83311e-11	Q9P940	114	K	ident	Triosephosphate isomerase	TPI1	1	7.88047e-05	90.913	TK(1)FALDTGVK	2
cal01230 Biosynthesis of amino acids	3.83311e-11	Q9P940	12	K	ident	Triosephosphate isomerase	TPI1	1	5.14774e-06	98.974	QFFVGGNFK(1)ANGTK	2
cal01230 Biosynthesis of amino acids	3.83311e-11	Q9P940	112	K	ident	Triosephosphate isomerase	TPI1	1	4.93988e-06	103.43	TIIK(1)ESDEFIAEK(1)TK	2
cal01230 Biosynthesis of amino acids	3.83311e-11	Q9P940	215	K	ident	Triosephosphate isomerase	TPI1	1	8.95388e-06	92.792	ILYGGSVNGK(1)NAK	2
cal01230 Biosynthesis of amino acids	3.83311e-11	Q9P940	103	K	ident	Triosephosphate isomerase	TPI1	1	2.99648e-13	147.26	TIIK(1)ESDEFIAEK(1)TK	2
cal01230 Biosynthesis of amino acids	3.83311e-11	Q9P940	186	K	ident	Triosephosphate isomerase	TPI1	1	5.2264e-25	141.97	IVSDWSNIVVAYEPVWAIGTGLAATPEDAEETHK(1)GIR	3
cal01230 Biosynthesis of amino acids	3.83311e-11	Q9P940	29	K	ident	Triosephosphate isomerase	TPI1	1	6.62601e-06	92.439	QQITSIIDNLNK(1)ADLPK	3
cal01230 Biosynthesis of amino acids	3.83311e-11	Q9P940	223	K	ident	Triosephosphate isomerase	TPI1	0.999996	4.51616e-06	69.578	DFK(1)DK(1)ANVDGFLVGGASLKPEFVDIIK	3
cal01230 Biosynthesis of amino acids	3.83311e-11	A0A1D8PMH6	351	K	ident	Tryptophan synthase	TRP5	1	0.0256414	47.844	PSSLHK(1)AER	3
cal01230 Biosynthesis of amino acids	3.83311e-11	A0A1D8PMH6	247	K	ident	Tryptophan synthase	TRP5	1	7.98576e-13	138.24	IITLIGDSK(1)PGER	2
cal01230 Biosynthesis of amino acids	3.83311e-11	Q5ALM0	46	K	ident	Aspartate-semialdehyde dehydrogenase	HOM2	1	0.0475304	40.331	YK(1)DAASWK	2
cal01230 Biosynthesis of amino acids	3.83311e-11	A0A1D8PKY7	237	K	ident	Histidine biosynthesis trifunctional protein	HIS4	1	0.0175392	54.776	DELWYK(1)GK	2
cal01230 Biosynthesis of amino acids	3.83311e-11	A0A1D8PKY7	498	K	ident	Histidine biosynthesis trifunctional protein	HIS4	1	0.00975378	53.211	FHAAQLPK(1)EK	2
cal01230 Biosynthesis of amino acids	3.83311e-11	A0A1D8PKY7	490	K	ident	Histidine biosynthesis trifunctional protein	HIS4	1	0.000144217	71.376	AAIDLSMQNIEK(1)FHAAQLPK	3
cal01230 Biosynthesis of amino acids	3.83311e-11	A0A1D8PKY7	451	K	ident	Histidine biosynthesis trifunctional protein	HIS4	1	0.00725203	51.092	ALIELTSK(1)FDGVK	2
cal01230 Biosynthesis of amino acids	3.83311e-11	A0A1D8PKY7	277	K	ident	Histidine biosynthesis trifunctional protein	HIS4	1	5.33338e-11	124.46	ETK(1)FTCFGDDIADSPAR	2
cal01230 Biosynthesis of amino acids	3.83311e-11	A0A1D8PSW2	170	K	ident	Threonine aldolase	CAALFM_CR04880WA	1	1.56949e-06	108.47	ISK(1)FCQQNNVK	2
cal01230 Biosynthesis of amino acids	3.83311e-11	A0A1D8PSW2	362	K	ident	Threonine aldolase	CAALFM_CR04880WA	1	0.0144058	74.392	TNFK(1)FYTSENK	2
cal01230 Biosynthesis of amino acids	3.83311e-11	A0A1D8PSW2	232	K	ident	Threonine aldolase	CAALFM_CR04880WA	1	0.00111843	76.478	FILK(1)ANHFK	2
cal01230 Biosynthesis of amino acids	3.83311e-11	Q5ADM7	263	K	ident	Glyceraldehyde-3-phosphate dehydrogenase	TDH3	1	0.0247564	60.045	K(1)ASEGPLK	2
cal01230 Biosynthesis of amino acids	3.83311e-11	Q5ADM7	262	K	ident	Glyceraldehyde-3-phosphate dehydrogenase	TDH3	1	8.15357e-15	155.88	K(1)AASYEEIAQAIK(1)K	3
cal01230 Biosynthesis of amino acids	3.83311e-11	Q5ADM7	193	K	ident	Glyceraldehyde-3-phosphate dehydrogenase	TDH3	1	2.16133e-11	167.2	TVDGPSHK(1)DWR	2
cal01230 Biosynthesis of amino acids	3.83311e-11	Q5ADM7	88	K	ident	Glyceraldehyde-3-phosphate dehydrogenase	TDH3	1	2.3791e-13	131.32	DPANIPWGK(1)SGVDYVIESTGVFTK	2
cal01230 Biosynthesis of amino acids	3.83311e-11	Q5ADM7	116	K	ident	Glyceraldehyde-3-phosphate dehydrogenase	TDH3	1	1.09307e-06	160.63	LEGAQK(1)HIDAGAK(1)K	3
cal01230 Biosynthesis of amino acids	3.83311e-11	Q5ADM7	72	K	ident	Glyceraldehyde-3-phosphate dehydrogenase	TDH3	1	1.99808e-26	177.66	YKGEVTASGDDLVIDGHK(1)IK(1)VFQER	4
cal01230 Biosynthesis of amino acids	3.83311e-11	Q5ADM7	214	K	ident	Glyceraldehyde-3-phosphate dehydrogenase	TDH3	1	3.85318e-06	100.27	TASGNIIPSSTGAAK(1)AVGK	3
cal01230 Biosynthesis of amino acids	3.83311e-11	Q5ADM7	74	K	ident	Glyceraldehyde-3-phosphate dehydrogenase	TDH3	1	2.00943e-12	139.28	YKGEVTASGDDLVIDGHK(1)IK(1)VFQER	4
cal01230 Biosynthesis of amino acids	3.83311e-11	Q5ADM7	185	K	ident	Glyceraldehyde-3-phosphate dehydrogenase	TDH3	1	5.57507e-05	52.697	VVNDTFGIEEGLMTTVHSITATQK(1)TVDGPSHK	4
cal01230 Biosynthesis of amino acids	3.83311e-11	Q5ADM7	332	K	ident	Glyceraldehyde-3-phosphate dehydrogenase	TDH3	1	0.000253035	74.537	VVDLLEHVAK(1)ASA	2
cal01230 Biosynthesis of amino acids	3.83311e-11	Q5ADM7	250	K	ident	Glyceraldehyde-3-phosphate dehydrogenase	TDH3	1	1.20333e-12	149.32	LK(1)K(1)AASYEEIAQAIK	3
cal01230 Biosynthesis of amino acids	3.83311e-11	Q5ADM7	138	K	ident	Glyceraldehyde-3-phosphate dehydrogenase	TDH3	1	1.10188e-11	115.34	VIITAPSADAPMFVVGVNEDK(1)YTPDLK	3
cal01230 Biosynthesis of amino acids	3.83311e-11	Q5ADM7	218	K	ident	Glyceraldehyde-3-phosphate dehydrogenase	TDH3	1	0.00699163	53.034	AVGK(1)VIPELNGK	2
cal01230 Biosynthesis of amino acids	3.83311e-11	Q5ADM7	249	K	ident	Glyceraldehyde-3-phosphate dehydrogenase	TDH3	1	1.32778e-11	133.47	LK(1)K(1)AASYEEIAQAIK	3
cal01230 Biosynthesis of amino acids	3.83311e-11	Q5ADM7	47	K	ident	Glyceraldehyde-3-phosphate dehydrogenase	TDH3	1	6.42631e-14	117.83	DIEVVAVNDPFIAPDYAAYMFK(1)YDSTHGR	4
cal01230 Biosynthesis of amino acids	3.83311e-11	Q5ADM7	109	K	ident	Glyceraldehyde-3-phosphate dehydrogenase	TDH3	1	7.19797e-13	139.66	LEGAQK(1)HIDAGAK(1)K	3
cal01230 Biosynthesis of amino acids	3.83311e-11	Q5ADM7	103	K	ident	Glyceraldehyde-3-phosphate dehydrogenase	TDH3	1	3.14811e-28	181.34	SGVDYVIESTGVFTK(1)LEGAQK	2
cal01230 Biosynthesis of amino acids	3.83311e-11	Q5ADM7	56	K	ident	Glyceraldehyde-3-phosphate dehydrogenase	TDH3	1	3.3246e-26	173.87	YK(1)GEVTASGDDLVIDGHK(1)IK	3
cal01230 Biosynthesis of amino acids	3.83311e-11	Q5ADM7	117	K	ident	Glyceraldehyde-3-phosphate dehydrogenase	TDH3	1	1.10188e-11	115.34	K(1)VIITAPSADAPMFVVGVNEDK(1)YTPDLK	3
cal01230 Biosynthesis of amino acids	3.83311e-11	Q5ADM7	270	K	ident	Glyceraldehyde-3-phosphate dehydrogenase	TDH3	1	1.04296e-14	101.84	ASEGPLK(1)GVLGYTEDAVVSTDFLGSSYSSIFDEK	3
cal01230 Biosynthesis of amino acids	3.83311e-11	A0A1D8PJH8	82	K	ident	Prephenate dehydratase	PHA2	1	1.26349e-10	122.46	DWYFQTSTPPK(1)FR	2
cal01230 Biosynthesis of amino acids	3.83311e-11	A0A1D8PFC8	512	K	ident	Bifunctional anthranilate synthase/indole-3-glycerol-phosphate synthase	TRP3	1	0.0100649	46.797	GEAGK(1)FLHDLCTC	2
cal01230 Biosynthesis of amino acids	3.83311e-11	A0A1D8PFC8	36	K	ident	Bifunctional anthranilate synthase/indole-3-glycerol-phosphate synthase	TRP3	1	0.000973192	91.318	CGK(1)VDVYR	2
cal01230 Biosynthesis of amino acids	3.83311e-11	Q5ACX5	267	K	ident	Cystathionine beta-lyase	orf19.2092	1	1.66688e-06	107.03	IAK(1)FLENIGFK	2
cal01230 Biosynthesis of amino acids	3.83311e-11	Q5AB86	386	K	ident	2-isopropylmalate synthase	LEU4	1	0.000139548	81.632	WAIPYLPLDPK(1)DIGR	2
cal01230 Biosynthesis of amino acids	3.83311e-11	A0A1D8PRE9	128	K	ident	Imidazole glycerol phosphate synthase hisHF	HIS7	1	2.54294e-05	105.17	LYK(1)FDNDDEK	2
cal01230 Biosynthesis of amino acids	3.83311e-11	A0A1D8PRE9	201	K	ident	Imidazole glycerol phosphate synthase hisHF	HIS7	1	0.0461972	40.725	FIK(1)DLSSK	2
cal01230 Biosynthesis of amino acids	3.83311e-11	A0A1D8PRE9	135	K	ident	Imidazole glycerol phosphate synthase hisHF	HIS7	1	0.0337077	82.287	FDNDDEK(1)FK	2
cal01230 Biosynthesis of amino acids	3.83311e-11	A0A1D8PRE9	616	K	ident	Imidazole glycerol phosphate synthase hisHF	HIS7	1	0.069644	50.116	YLQQEAK(1)MDVR	2
cal01230 Biosynthesis of amino acids	3.83311e-11	A0A1D8PKZ7	26	K	ident	Pyrroline-5-carboxylate reductase	PRO3	1	0.00673307	66.568	SK(1)FDPYPK	2
cal01230 Biosynthesis of amino acids	3.83311e-11	A0A1D8PHH7	169	K	ident	Isocitrate dehydrogenase [NADP]	IDP1	1	4.7893e-06	92.474	HAFGDQYK(1)ATDLVINEPGK	3
cal01230 Biosynthesis of amino acids	3.83311e-11	A0A1D8PHH7	54	K	ident	Isocitrate dehydrogenase [NADP]	IDP1	1	0.00539287	79.454	IIWQK(1)IK	2
cal01230 Biosynthesis of amino acids	3.83311e-11	Q5A750	334	K	ident	Transketolase	TKL1	1	0.000131274	88.596	LDGK(1)LPEGWK	2
cal01230 Biosynthesis of amino acids	3.83311e-11	Q5A750	50	K	ident	Transketolase	TKL1	1	0.0467184	56.286	MK(1)FNPK(1)DPNWINR	2
cal01230 Biosynthesis of amino acids	3.83311e-11	Q5A750	662	K	ident	Transketolase	TKL1	1	0.00883625	61.691	TIK(1)YYEGK	2
cal01230 Biosynthesis of amino acids	3.83311e-11	Q5A750	307	K	ident	Transketolase	TKL1	1	0.000969352	91.867	VQK(1)EWEAK	2
cal01230 Biosynthesis of amino acids	3.83311e-11	Q5A750	638	K	ident	Transketolase	TKL1	1	0.000534978	71.879	FGASGK(1)AADLYK	2
cal01230 Biosynthesis of amino acids	3.83311e-11	Q5A750	345	K	ident	Transketolase	TKL1	0.999991	8.16165e-05	84.859	EYLPK(1)YTPADKPLATR	3
cal01230 Biosynthesis of amino acids	3.83311e-11	Q5A750	317	K	ident	Transketolase	TKL1	1	0.00419024	59.198	EWEAK(1)LAEYK(1)K	2
cal01230 Biosynthesis of amino acids	3.83311e-11	Q5A750	644	K	ident	Transketolase	TKL1	1	1.4339e-11	130.27	AADLYK(1)YFEFTPEGIAER	3
cal01230 Biosynthesis of amino acids	3.83311e-11	Q5A750	312	K	ident	Transketolase	TKL1	1	0.000957589	72.434	EWEAK(1)LAEYK(1)K	2
cal01230 Biosynthesis of amino acids	3.83311e-11	Q5A750	46	K	ident	Transketolase	TKL1	1	0.0467184	56.286	MK(1)FNPK(1)DPNWINR	2
cal01230 Biosynthesis of amino acids	3.83311e-11	Q5A750	340	K	ident	Transketolase	TKL1	1	4.17396e-05	89.44	LPEGWK(1)EYLPK	2
cal01230 Biosynthesis of amino acids	3.83311e-11	A0A1D8PDU9	1816	K	ident	Glutamate synthase (NADH)	GLT1	1	0.00232451	97.093	LDK(1)GIVK	2
cal01230 Biosynthesis of amino acids	3.83311e-11	A0A1D8PDU9	1657	K	ident	Glutamate synthase (NADH)	GLT1	1	0.0466381	45.382	LTK(1)EELK	2
cal01230 Biosynthesis of amino acids	3.83311e-11	A0A1D8PDU9	1230	K	ident	Glutamate synthase (NADH)	GLT1	1	0.00711759	65.676	FMAK(1)LGFR	2
cal01230 Biosynthesis of amino acids	3.83311e-11	A0A1D8PDU9	1616	K	ident	Glutamate synthase (NADH)	GLT1	1	9.86371e-05	79.471	VADVEDTIFNTEFEK(1)K	2
cal01230 Biosynthesis of amino acids	3.83311e-11	A0A1D8PDU9	1015	K	ident	Glutamate synthase (NADH)	GLT1	1	0.00189928	55.546	MAQGAK(1)PGEGGELPGHK	2
cal01230 Biosynthesis of amino acids	3.83311e-11	A0A1D8PDU9	1295	K	ident	Glutamate synthase (NADH)	GLT1	1	0.000922756	65.339	VDNK(1)LIDESELTLAK	2
cal01230 Biosynthesis of amino acids	3.83311e-11	A0A1D8PDU9	191	K	ident	Glutamate synthase (NADH)	GLT1	1	4.17877e-08	113.98	EIWGQK(1)VSDDEFDSK	2
cal01230 Biosynthesis of amino acids	3.83311e-11	A0A1D8PDU9	1537	K	ident	Glutamate synthase (NADH)	GLT1	1	0.000118251	89.171	FVK(1)VLPNDYK	2
cal01230 Biosynthesis of amino acids	3.83311e-11	A0A1D8PJP4	303	K	ident	Alanine transaminase	ALT1	1	0.00245673	101.64	GK(1)FVSFK	1
cal01230 Biosynthesis of amino acids	3.83311e-11	Q59TC4	367	K	ident	Lys22p	LYS22	1	0.00300254	88.029	EVTNK(1)IK	2
cal01230 Biosynthesis of amino acids	3.83311e-11	Q59TC4	21	K	ident	Lys22p	LYS22	1	1.93847e-21	148.3	SVASNPYGPNPSDFLSNVNK(1)FEVIESTLR	3
cal01230 Biosynthesis of amino acids	3.83311e-11	Q59TC4	273	K	ident	Lys22p	LYS22	1	0.0179683	56.122	YK(1)LHK(1)LR	3
cal01230 Biosynthesis of amino acids	3.83311e-11	Q59TC4	346	K	ident	Lys22p	LYS22	1	0.000269452	82.494	LTGWNAIK(1)SR	2
cal01230 Biosynthesis of amino acids	3.83311e-11	Q59TC4	270	K	ident	Lys22p	LYS22	1	0.0179683	56.122	YK(1)LHK(1)LR	3
cal01230 Biosynthesis of amino acids	3.83311e-11	Q5AJY2	576	K	ident	Dihydroxy-acid dehydratase	ILV3	1	0.00470805	58.476	YAK(1)LVSDASK	2
cal01230 Biosynthesis of amino acids	3.83311e-11	A0A1D8PH42	386	K	ident	Branched-chain-amino-acid aminotransferase	BAT21	1	7.467e-11	128.54	IQYGEEEFK(1)NWSR	2
cal01230 Biosynthesis of amino acids	3.83311e-11	A0A1D8PH42	105	K	ident	Branched-chain-amino-acid aminotransferase	BAT21	1	0.0133372	49.472	AYK(1)DTNGNIR	2
cal01230 Biosynthesis of amino acids	3.83311e-11	P30575	104	K	ident	Enolase 1	ENO1	1	2.99257e-22	158.37	IDVVDQAK(1)IDEFLLSLDGTPNK(1)SK	2
cal01230 Biosynthesis of amino acids	3.83311e-11	P30575	90	K	ident	Enolase 1	ENO1	1	2.28949e-43	212.26	IDVVDQAK(1)IDEFLLSLDGTPNK(1)SK	2
cal01230 Biosynthesis of amino acids	3.83311e-11	P30575	412	K	ident	Enolase 1	ENO1	1	0.000201853	121.05	LAK(1)LNQILR	2
cal01230 Biosynthesis of amino acids	3.83311e-11	P30575	142	K	ident	Enolase 1	ENO1	1	1.42077e-09	166.69	HIANISNAK(1)K(1)GK	2
cal01230 Biosynthesis of amino acids	3.83311e-11	P30575	80	K	ident	Enolase 1	ENO1	1	4.89817e-11	125.5	AVANVNDIIAPALIK(1)AK	2
cal01230 Biosynthesis of amino acids	3.83311e-11	P30575	341	K	ident	Enolase 1	ENO1	1	0.000573473	88.075	TAIEK(1)K(1)AANALLLK	2
cal01230 Biosynthesis of amino acids	3.83311e-11	P30575	143	K	ident	Enolase 1	ENO1	1	1.47274e-07	130.1	HIANISNAK(1)K(1)GK	2
cal01230 Biosynthesis of amino acids	3.83311e-11	P30575	200	K	ident	Enolase 1	ENO1	1	2.00862e-41	240.92	IGSEVYHNLK(1)SLTK(1)K	2
cal01230 Biosynthesis of amino acids	3.83311e-11	P30575	106	K	ident	Enolase 1	ENO1	1	5.23703e-14	118.57	SK(1)LGANAILGVSLAAANAAAAAQGIPLYK	4
cal01230 Biosynthesis of amino acids	3.83311e-11	P30575	318	K	ident	Enolase 1	ENO1	1	1.51865e-16	151.31	VGDK(1)IQIVGDDLTVTNPTR	2
cal01230 Biosynthesis of amino acids	3.83311e-11	P30575	29	K	ident	Enolase 1	ENO1	1	1.52513e-46	229.68	GNPTVEVDFTTDK(1)GLFR	3
cal01230 Biosynthesis of amino acids	3.83311e-11	P30575	82	K	ident	Enolase 1	ENO1	1	2.81718e-22	158.94	AK(1)IDVVDQAK(1)IDEFLLSLDGTPNK	2
cal01230 Biosynthesis of amino acids	3.83311e-11	P30575	55	K	ident	Enolase 1	ENO1	1	0.0145768	70.942	DGDK(1)SK(1)WLGK	2
cal01230 Biosynthesis of amino acids	3.83311e-11	P30575	6	K	ident	Enolase 1	ENO1	1	7.42746e-43	214.12	SYATK(1)IHAR	2
cal01230 Biosynthesis of amino acids	3.83311e-11	P30575	240	K	ident	Enolase 1	ENO1	1	3.95628e-19	158.17	EALDLIMDAIDK(1)AGYK(1)GK	2
cal01230 Biosynthesis of amino acids	3.83311e-11	P30575	221	K	ident	Enolase 1	ENO1	1	2.85265e-66	248.21	YGQSAGNVGDEGGVAPDIK(1)TPK	3
cal01230 Biosynthesis of amino acids	3.83311e-11	P30575	436	K	ident	Enolase 1	ENO1	1	0.0287881	47.082	DFQK(1)ASQL	2
cal01230 Biosynthesis of amino acids	3.83311e-11	P30575	259	K	ident	Enolase 1	ENO1	1	5.79457e-20	167.28	DGK(1)YDLDFK(1)NPESDPSK	2
cal01230 Biosynthesis of amino acids	3.83311e-11	P30575	57	K	ident	Enolase 1	ENO1	1	0.00340326	82.008	SK(1)WLGK(1)GVLK	2
cal01230 Biosynthesis of amino acids	3.83311e-11	P30575	61	K	ident	Enolase 1	ENO1	1	0.00340326	82.008	WLGK(1)GVLK	2
cal01230 Biosynthesis of amino acids	3.83311e-11	P30575	236	K	ident	Enolase 1	ENO1	1	3.95628e-19	158.17	TPK(1)EALDLIMDAIDK(1)AGYK	2
cal01230 Biosynthesis of amino acids	3.83311e-11	P30575	400	K	ident	Enolase 1	ENO1	1	0.00169554	62.694	SGQIK(1)TGAPAR	2
cal01230 Biosynthesis of amino acids	3.83311e-11	P30575	202	K	ident	Enolase 1	ENO1	1	2.85265e-66	248.21	K(1)YGQSAGNVGDEGGVAPDIK(1)TPK	2
cal01230 Biosynthesis of amino acids	3.83311e-11	P30575	265	K	ident	Enolase 1	ENO1	1	5.79457e-20	167.28	YDLDFK(1)NPESDPSK	3
cal01230 Biosynthesis of amino acids	3.83311e-11	P30575	256	K	ident	Enolase 1	ENO1	1	3.22078e-33	189.87	VGIAMDVASSEFYK(1)DGK	2
cal01230 Biosynthesis of amino acids	3.83311e-11	P30575	432	K	ident	Enolase 1	ENO1	1	2.32589e-33	195.89	IEEELGSEAIYAGK(1)DFQK	3
cal01230 Biosynthesis of amino acids	3.83311e-11	P30575	335	K	ident	Enolase 1	ENO1	1	0.00642854	94.309	IK(1)TAIEK(1)K	2
cal01230 Biosynthesis of amino acids	3.83311e-11	P30575	196	K	ident	Enolase 1	ENO1	1	2.00862e-41	240.92	IGSEVYHNLK(1)SLTK(1)K	2
cal01230 Biosynthesis of amino acids	3.83311e-11	P30575	340	K	ident	Enolase 1	ENO1	1	0.000573473	94.309	TAIEK(1)K(1)AANALLLK	2
cal01230 Biosynthesis of amino acids	3.83311e-11	P30575	224	K	ident	Enolase 1	ENO1	1	1.66172e-16	161.26	TPK(1)EALDLIMDAIDK(1)AGYK	2
cal01230 Biosynthesis of amino acids	3.83311e-11	P30575	242	K	ident	Enolase 1	ENO1	1	3.22078e-33	189.87	GK(1)VGIAMDVASSEFYK(1)DGK	3
cal01230 Biosynthesis of amino acids	3.83311e-11	A0A1D8PTV7	156	K	ident	Putative cystathionine beta-lyase	CAALFM_CR09010CA	1	5.44851e-14	122.39	GDLVHLETPVNPYGTNLDISK(1)YAER	3
cal01230 Biosynthesis of amino acids	3.83311e-11	A0A1D8PTV7	219	K	ident	Putative cystathionine beta-lyase	CAALFM_CR09010CA	1	0.00378781	85.212	NK(1)LLLDR	2
cal01230 Biosynthesis of amino acids	3.83311e-11	A0A1D8PTV7	270	K	ident	Putative cystathionine beta-lyase	CAALFM_CR09010CA	1	3.52986e-07	102.45	DK(1)FPDLETIYHGSLQDDEYIKK	4
cal01230 Biosynthesis of amino acids	3.83311e-11	Q5AGZ8	237	K	ident	ATP-dependent 6-phosphofructokinase	PFK2	1	0.00234632	79.474	EMK(1)WQDVR	2
cal01230 Biosynthesis of amino acids	3.83311e-11	Q5AGZ8	538	K	ident	ATP-dependent 6-phosphofructokinase	PFK2	1	0.000345782	92.051	DFEK(1)AMSLR	2
cal01230 Biosynthesis of amino acids	3.83311e-11	Q5AGZ8	261	K	ident	ATP-dependent 6-phosphofructokinase	PFK2	1	0.00217359	91.9	CMEFK(1)ER	2
cal01230 Biosynthesis of amino acids	3.83311e-11	Q5AGZ8	310	K	ident	ATP-dependent 6-phosphofructokinase	PFK2	1	6.44026e-10	145.29	DK(1)GEITNEQFER	2
cal01230 Biosynthesis of amino acids	3.83311e-11	Q5AGZ8	179	K	ident	ATP-dependent 6-phosphofructokinase	PFK2	1	0.00222491	71.614	NIEETK(1)AVR	2
cal01230 Biosynthesis of amino acids	3.83311e-11	Q5AGZ8	534	K	ident	ATP-dependent 6-phosphofructokinase	PFK2	1	7.35214e-06	95.264	SVASAIEAK(1)DFEK	3
cal01230 Biosynthesis of amino acids	3.83311e-11	Q5AGZ8	525	K	ident	ATP-dependent 6-phosphofructokinase	PFK2	1	0.00229256	79.514	ITK(1)SVASAIEAK(1)DFEK	2
cal01230 Biosynthesis of amino acids	3.83311e-11	Q5A017	128	K	ident	Transaldolase	TAL1	1	0.0130332	57.859	QQGIEK(1)DR	2
cal01230 Biosynthesis of amino acids	3.83311e-11	Q5A017	271	K	ident	Transaldolase	TAL1	1	1.19358e-08	119.77	QLDAATAK(1)DEDVEK	2
cal01230 Biosynthesis of amino acids	3.83311e-11	Q5A017	190	K	ident	Transaldolase	TAL1	1	1.12988e-44	208.69	ILDWYK(1)ASTGEEYTAETDPGVQSVK	3
cal01230 Biosynthesis of amino acids	3.83311e-11	Q5A017	221	K	ident	Transaldolase	TAL1	1	8.16931e-11	127.71	YGYK(1)TIVMGASFR	2
cal01230 Biosynthesis of amino acids	3.83311e-11	Q5A017	64	K	ident	Transaldolase	TAL1	1	0.0128992	77.533	DK(1)GSSPK(1)EK	2
cal01230 Biosynthesis of amino acids	3.83311e-11	Q5A017	263	K	ident	Transaldolase	TAL1	1	3.10808e-21	153.14	LLEQLYNSTEEVPK(1)QLDAATAK	2
cal01230 Biosynthesis of amino acids	3.83311e-11	Q5A017	122	K	ident	Transaldolase	TAL1	1	7.27946e-14	139.58	ALELIDLYK(1)QQGIEK	3
cal01230 Biosynthesis of amino acids	3.83311e-11	Q5A017	249	K	ident	Transaldolase	TAL1	1	1.34417e-11	117.61	ALAGCDFLTISPK(1)LLEQLYNSTEEVPK	3
cal01230 Biosynthesis of amino acids	3.83311e-11	Q5A017	277	K	ident	Transaldolase	TAL1	1	1.50974e-23	169.64	DEDVEK(1)VTYVDDESAFR	2
cal01230 Biosynthesis of amino acids	3.83311e-11	Q5A017	107	K	ident	Transaldolase	TAL1	1	2.55156e-05	105.4	LSFDK(1)EATVK(1)K	2
cal01230 Biosynthesis of amino acids	3.83311e-11	Q5A017	69	K	ident	Transaldolase	TAL1	1	0.0128992	77.533	DK(1)GSSPK(1)EK	2
cal01230 Biosynthesis of amino acids	3.83311e-11	Q5A017	112	K	ident	Transaldolase	TAL1	1	0.000302161	90.614	LSFDK(1)EATVK(1)K	2
cal01230 Biosynthesis of amino acids	3.83311e-11	Q5A017	209	K	ident	Transaldolase	TAL1	1	1.00538e-08	98.3	ASTGEEYTAETDPGVQSVK(1)AIYNYYK	3
cal01230 Biosynthesis of amino acids	3.83311e-11	Q5A017	216	K	ident	Transaldolase	TAL1	1	0.0164413	67.032	AIYNYYK(1)K	2
cal01230 Biosynthesis of amino acids	3.83311e-11	Q5A017	62	K	ident	Transaldolase	TAL1	1	2.43912e-15	144.72	NPEYASVIDVAIEYAK(1)DK	3
cal01230 Biosynthesis of amino acids	3.83311e-11	Q5A0H3	14	K	ident	Phosphoserine phosphatase	SER2	1	2.54796e-09	107.98	TYVLTAISHNDSK(1)FETETLDSIK	3
cal01230 Biosynthesis of amino acids	3.83311e-11	A0A1D8PNG9	453	K	ident	Threonine synthase	THR4	1	7.20763e-08	101.41	DTEPTQYISLSTAHPAK(1)FSEVVNK	3
cal01230 Biosynthesis of amino acids	3.83311e-11	A0A1D8PNG9	379	K	ident	Threonine synthase	THR4	1	3.40742e-05	89.301	FK(1)VPAEVIDAAR	2
cal01230 Biosynthesis of amino acids	3.83311e-11	A0A1D8PNG9	499	K	ident	Threonine synthase	THR4	1	0.006249	55.261	LIDEASVEK(1)VK	2
cal01230 Biosynthesis of amino acids	3.83311e-11	A0A1D8PNG9	490	K	ident	Threonine synthase	THR4	1	0.000238372	75.739	IK(1)LIDEASVEK	2
cal01230 Biosynthesis of amino acids	3.83311e-11	A0A1D8PNG9	485	K	ident	Threonine synthase	THR4	1	0.0252196	56.721	ALSSK(1)EK	2
cal01230 Biosynthesis of amino acids	3.83311e-11	A0A1D8PKG0	28	K	ident	L-serine/L-threonine ammonia-lyase	orf19.7404	1	1.94071e-11	133.48	VFFK(1)NEYEQPSGSFK	2
cal01230 Biosynthesis of amino acids	3.83311e-11	A0A1D8PSH3	190	K	ident	Citrate synthase	CIT1	1	0.000267518	105.1	GANK(1)SEYWK	2
cal01230 Biosynthesis of amino acids	3.83311e-11	A0A1D8PSH3	75	K	ident	Citrate synthase	CIT1	1	1.64792e-20	154.74	GIK(1)GLVWEGSVLDPIEGIR	3
cal01230 Biosynthesis of amino acids	3.83311e-11	A0A1D8PSH3	48	K	ident	Citrate synthase	CIT1	1	0.000953621	94.114	AEEVK(1)QFK	2
cal01230 Biosynthesis of amino acids	3.83311e-11	A0A1D8PSH3	456	K	ident	Citrate synthase	CIT1	1	0.0012042	64.224	SFSTEK(1)YIELVK	2
cal01230 Biosynthesis of amino acids	3.83311e-11	A0A1D8PSH3	366	K	ident	Citrate synthase	CIT1	1	0.000214479	73.834	EFALK(1)HMPDYELFK	3
cal01230 Biosynthesis of amino acids	3.83311e-11	A0A1D8PSH3	232	K	ident	Citrate synthase	CIT1	1	6.63749e-19	149.62	LPAAIDSK(1)LDYGANLASLLGFGDNK	3
cal01230 Biosynthesis of amino acids	3.83311e-11	A0A1D8PSH3	214	K	ident	Citrate synthase	CIT1	1	7.80347e-06	125.97	LPTIAAK(1)IYR	2
cal01230 Biosynthesis of amino acids	3.83311e-11	A0A1D8PSH3	43	K	ident	Citrate synthase	CIT1	1	0.000172611	75.911	LEEILPAK(1)AEEVK	2
cal01230 Biosynthesis of amino acids	3.83311e-11	A0A1D8PSH3	224	K	ident	Citrate synthase	CIT1	1	3.01635e-05	89.669	NVFHDGK(1)LPAAIDSK	2
cal01230 Biosynthesis of amino acids	3.83311e-11	A0A1D8PSH3	325	K	ident	Citrate synthase	CIT1	1	0.000437478	70.783	LREELNGDYSK(1)EAIEK	3
cal01230 Biosynthesis of amino acids	3.83311e-11	O13426	328	K	ident	Serine hydroxymethyltransferase, cytosolic	SHM2	1	1.10964e-06	115.29	NAK(1)ALESEFTK	2
cal01230 Biosynthesis of amino acids	3.83311e-11	O13426	442	K	ident	Serine hydroxymethyltransferase, cytosolic	SHM2	1	4.6744e-10	147.33	DFK(1)NAVSGDSEK(1)LK	2
cal01230 Biosynthesis of amino acids	3.83311e-11	O13426	451	K	ident	Serine hydroxymethyltransferase, cytosolic	SHM2	1	1.67839e-05	104.55	NAVSGDSEK(1)LK	2
cal01230 Biosynthesis of amino acids	3.83311e-11	O13426	358	K	ident	Serine hydroxymethyltransferase, cytosolic	SHM2	1	0.00720847	65.465	DK(1)QIDGAR	2
cal01230 Biosynthesis of amino acids	3.83311e-11	O13426	317	K	ident	Serine hydroxymethyltransferase, cytosolic	SHM2	1	5.26667e-15	140.93	QANTPEFK(1)EYQEQVLK	2
cal01230 Biosynthesis of amino acids	3.83311e-11	O13426	30	K	ident	Serine hydroxymethyltransferase, cytosolic	SHM2	1	0.00652559	47.082	DTDPEVDQIIK(1)DEIDR	2
cal01230 Biosynthesis of amino acids	3.83311e-11	O13426	411	K	ident	Serine hydroxymethyltransferase, cytosolic	SHM2	1	0.0015997	85.676	GLGEEDFK(1)K	2
cal01230 Biosynthesis of amino acids	3.83311e-11	O13426	19	K	ident	Serine hydroxymethyltransferase, cytosolic	SHM2	0.999978	0.0001857	56.485	QLTEGHLK(1)DTDPEVDQIIKDEIDR	4
cal01230 Biosynthesis of amino acids	3.83311e-11	O13426	340	K	ident	Serine hydroxymethyltransferase, cytosolic	SHM2	1	0.000420289	63.488	GYK(1)LVSDGTDSHMVLVSLK	3
cal01230 Biosynthesis of amino acids	3.83311e-11	Q59T95	42	K	ident	Cystathionine beta-synthase	CYS4	1	0.000179585	78.69	VYAK(1)VELFNAGGSIK	2
cal01230 Biosynthesis of amino acids	3.83311e-11	Q59T95	106	K	ident	Cystathionine beta-synthase	CYS4	1	0.0233528	56.139	TIITLPEK(1)MSNEK	2
cal01230 Biosynthesis of amino acids	3.83311e-11	Q59T95	266	K	ident	Cystathionine beta-synthase	CYS4	1	3.26463e-08	143.24	TDDAESFK(1)LAR	2
cal01230 Biosynthesis of amino acids	3.83311e-11	Q59T95	258	K	ident	Cystathionine beta-synthase	CYS4	1	6.22755e-15	151.56	YVDDWIK(1)TDDAESFK	2
cal01230 Biosynthesis of amino acids	3.83311e-11	A0A1D8PQI4	163	K	ident	Ribulose-phosphate 3-epimerase	orf19.7108	1	0.000119121	80.905	FMPDMMPK(1)VETLR	2
cal01230 Biosynthesis of amino acids	3.83311e-11	A0A1D8PMA1	59	K	ident	Saccharopine dehydrogenase [NAD(+), L-lysine-forming]	LYS1	1	4.02903e-05	89.232	EYEAVGAK(1)IVPEGSWK	2
cal01230 Biosynthesis of amino acids	3.83311e-11	A0A1D8PMA1	237	K	ident	Saccharopine dehydrogenase [NAD(+), L-lysine-forming]	LYS1	1	0.00183564	58.123	IGIPDDNIAK(1)WDMAETAK	2
cal01230 Biosynthesis of amino acids	3.83311e-11	A0A1D8PMA1	67	K	ident	Saccharopine dehydrogenase [NAD(+), L-lysine-forming]	LYS1	1	2.67123e-10	134.04	IVPEGSWK(1)TAPK(1)ER	2
cal01230 Biosynthesis of amino acids	3.83311e-11	A0A1D8PMA1	369	K	ident	Saccharopine dehydrogenase [NAD(+), L-lysine-forming]	LYS1	1	0.0591176	41.227	AK(1)QLFDK	2
cal01230 Biosynthesis of amino acids	3.83311e-11	A0A1D8PMA1	71	K	ident	Saccharopine dehydrogenase [NAD(+), L-lysine-forming]	LYS1	1	2.67123e-10	134.04	IVPEGSWK(1)TAPK(1)ER	2
cal01230 Biosynthesis of amino acids	3.83311e-11	A0A1D8PMA1	347	K	ident	Saccharopine dehydrogenase [NAD(+), L-lysine-forming]	LYS1	1	7.82221e-16	145.88	EASEFFAK(1)DLMPSLLELPNR	2
cal01230 Biosynthesis of amino acids	3.83311e-11	A0A1D8PKJ4	434	K	ident	Saccharopine dehydrogenase (NADP+, L-glutamate-forming)	LYS9	1	0.00138517	69.815	DK(1)YDIYLVEK	2
cal01230 Biosynthesis of amino acids	3.83311e-11	A0A1D8PKJ4	228	K	ident	Saccharopine dehydrogenase (NADP+, L-glutamate-forming)	LYS9	1	1.12424e-10	110.6	DSTTYK(1)ELYNIPEAQTVIR	2
cal01230 Biosynthesis of amino acids	3.83311e-11	A0A1D8PKJ4	303	K	ident	Saccharopine dehydrogenase (NADP+, L-glutamate-forming)	LYS9	1	0.0013047	88.294	INQLTK(1)FK	2
cal01230 Biosynthesis of amino acids	3.83311e-11	A0A1D8PKJ4	186	K	ident	Saccharopine dehydrogenase (NADP+, L-glutamate-forming)	LYS9	1	0.000610112	74.562	NQAK(1)YWLDGK	2
cal01230 Biosynthesis of amino acids	3.83311e-11	A0A1D8PKJ4	305	K	ident	Saccharopine dehydrogenase (NADP+, L-glutamate-forming)	LYS9	1	0.00048761	88.495	FK(1)SPEDQER	2
cal01230 Biosynthesis of amino acids	3.83311e-11	A0A1D8PKJ4	263	K	ident	Saccharopine dehydrogenase (NADP+, L-glutamate-forming)	LYS9	1	2.32337e-05	89.468	VFVDLGFLK(1)DEPMEIFSK	3
cal01230 Biosynthesis of amino acids	3.83311e-11	Q59P52	349	K	ident	Phosphoserine aminotransferase	SER1	1	0.0441419	54.776	FIAEAAK(1)R	2
cal01230 Biosynthesis of amino acids	3.83311e-11	A0A1D8PGI8	114	K	ident	Phospho-2-dehydro-3-deoxyheptonate aldolase	ARO3	1	1.41145e-05	82.189	TTVGWK(1)GLINDPDIDGTFHINK	3
cal01230 Biosynthesis of amino acids	3.83311e-11	P46273	274	K	ident	Phosphoglycerate kinase	PGK1	1	5.7648e-05	93.776	K(1)NNVELILPVDFVTADK(1)FDK	2
cal01230 Biosynthesis of amino acids	3.83311e-11	P46273	32	K	ident	Phosphoglycerate kinase	PGK1	1	4.44533e-06	101.3	VDFNVPLDGK(1)TITNNQR	2
cal01230 Biosynthesis of amino acids	3.83311e-11	P46273	198	K	ident	Phosphoglycerate kinase	PGK1	1	4.11467e-37	190.93	ELEYFAK(1)ALENPERPFLAILGGAK(1)VSDK	3
cal01230 Biosynthesis of amino acids	3.83311e-11	P46273	346	K	ident	Phosphoglycerate kinase	PGK1	1	1.40611e-51	225.39	TIVWNGPPGVFEFEK(1)FANGTK	2
cal01230 Biosynthesis of amino acids	3.83311e-11	P46273	17	K	ident	Phosphoglycerate kinase	PGK1	1	2.08168e-05	122.13	LSVK(1)DLDVAGK(1)R	2
cal01230 Biosynthesis of amino acids	3.83311e-11	P46273	331	K	ident	Phosphoglycerate kinase	PGK1	1	1.25464e-06	90.592	AK(1)TIVWNGPPGVFEFEK(1)FANGTK	3
cal01230 Biosynthesis of amino acids	3.83311e-11	P46273	416	K	ident	Phosphoglycerate kinase	PGK1	1	1.32561e-13	113.15	LSHVSTGGGASLELLEGK(1)DLPGVVALSNK(1)N	3
cal01230 Biosynthesis of amino acids	3.83311e-11	P46273	329	K	ident	Phosphoglycerate kinase	PGK1	1	1.70773e-07	106.26	SVELFQQAVAK(1)AK	2
cal01230 Biosynthesis of amino acids	3.83311e-11	P46273	74	K	ident	Phosphoglycerate kinase	PGK1	1	5.16237e-11	134.29	NDK(1)YSLAPVATELEK(1)LLGQK	2
cal01230 Biosynthesis of amino acids	3.83311e-11	P46273	147	K	ident	Phosphoglycerate kinase	PGK1	1	0.000612579	98.156	VK(1)ADPEAVK(1)K	2
cal01230 Biosynthesis of amino acids	3.83311e-11	P46273	134	K	ident	Phosphoglycerate kinase	PGK1	1	5.44348e-08	113.01	YHIEEEGSSK(1)DK(1)DGK	3
cal01230 Biosynthesis of amino acids	3.83311e-11	P46273	273	K	ident	Phosphoglycerate kinase	PGK1	1	0.00129858	84.892	NVEHLVEK(1)AK(1)K	2
cal01230 Biosynthesis of amino acids	3.83311e-11	P46273	249	K	ident	Phosphoglycerate kinase	PGK1	1	5.66248e-27	180.46	K(1)ILNK(1)MPIGDSLFDEAGAK	3
cal01230 Biosynthesis of amino acids	3.83311e-11	P46273	215	K	ident	Phosphoglycerate kinase	PGK1	1	4.11467e-37	190.93	PFLAILGGAK(1)VSDK	2
cal01230 Biosynthesis of amino acids	3.83311e-11	P46273	191	K	ident	Phosphoglycerate kinase	PGK1	1	1.2833e-14	148.52	AAGFLMSK(1)ELEYFAK	2
cal01230 Biosynthesis of amino acids	3.83311e-11	P46273	148	K	ident	Phosphoglycerate kinase	PGK1	1	0.00874179	73.887	ADPEAVK(1)K(1)FR	2
cal01230 Biosynthesis of amino acids	3.83311e-11	P46273	10	K	ident	Phosphoglycerate kinase	PGK1	1	2.08168e-05	104.59	LSVK(1)DLDVAGK(1)R	2
cal01230 Biosynthesis of amino acids	3.83311e-11	P46273	140	K	ident	Phosphoglycerate kinase	PGK1	1	0.000612579	98.156	VK(1)ADPEAVK(1)K	2
cal01230 Biosynthesis of amino acids	3.83311e-11	P46273	271	K	ident	Phosphoglycerate kinase	PGK1	1	1.18816e-09	111.94	NVEHLVEK(1)AK(1)K	2
cal01230 Biosynthesis of amino acids	3.83311e-11	P46273	387	K	ident	Phosphoglycerate kinase	PGK1	1	5.51529e-14	135.86	YGVVEK(1)LSHVSTGGGASLELLEGK	3
cal01230 Biosynthesis of amino acids	3.83311e-11	P46273	245	K	ident	Phosphoglycerate kinase	PGK1	1	1.72182e-11	127.32	K(1)ILNK(1)MPIGDSLFDEAGAK	3
cal01230 Biosynthesis of amino acids	3.83311e-11	P46273	263	K	ident	Phosphoglycerate kinase	PGK1	1	9.99086e-28	174.22	MPIGDSLFDEAGAK(1)NVEHLVEK(1)AK	3
cal01230 Biosynthesis of amino acids	3.83311e-11	P46273	91	K	ident	Phosphoglycerate kinase	PGK1	1	2.67758e-08	100.45	LLGQK(1)VTFLNDCVGPEVTK(1)AVENAK	3
cal01230 Biosynthesis of amino acids	3.83311e-11	P46273	48	K	ident	Phosphoglycerate kinase	PGK1	1	1.08565e-07	106.38	IVAALPTIK(1)YVEEHK(1)PK	2
cal01230 Biosynthesis of amino acids	3.83311e-11	P46273	352	K	ident	Phosphoglycerate kinase	PGK1	1	2.83459e-05	89.624	FANGTK(1)SLLDAAVK	2
cal01230 Biosynthesis of amino acids	3.83311e-11	P46273	219	K	ident	Phosphoglycerate kinase	PGK1	1	1.88649e-08	115.91	VSDK(1)IQLIDNLLDK	2
cal01230 Biosynthesis of amino acids	3.83311e-11	P46273	318	K	ident	Phosphoglycerate kinase	PGK1	1	1.50266e-07	64.213	TSSATDAEGIPDNWMGLDCGPK(1)SVELFQQAVAK	3
cal01230 Biosynthesis of amino acids	3.83311e-11	P46273	105	K	ident	Phosphoglycerate kinase	PGK1	1	2.67758e-08	93.633	LLGQK(1)VTFLNDCVGPEVTK(1)AVENAK	3
cal01230 Biosynthesis of amino acids	3.83311e-11	P46273	290	K	ident	Phosphoglycerate kinase	PGK1	1	3.02529e-33	193.06	NNVELILPVDFVTADK(1)FDK(1)DAK	3
cal01230 Biosynthesis of amino acids	3.83311e-11	P46273	6	K	ident	Phosphoglycerate kinase	PGK1	1	0.000176429	105.2	SLSNK(1)LSVK	2
cal01230 Biosynthesis of amino acids	3.83311e-11	P46273	138	K	ident	Phosphoglycerate kinase	PGK1	1	0.000555173	134.26	DKDGK(1)K(1)VK	2
cal01230 Biosynthesis of amino acids	3.83311e-11	P46273	111	K	ident	Phosphoglycerate kinase	PGK1	1	1.27947e-28	194.32	AVENAK(1)DGEIFLLENLR	3
cal01230 Biosynthesis of amino acids	3.83311e-11	P46273	137	K	ident	Phosphoglycerate kinase	PGK1	1	3.69725e-11	134.26	DKDGK(1)K(1)VK	2
cal01230 Biosynthesis of amino acids	3.83311e-11	P46273	296	K	ident	Phosphoglycerate kinase	PGK1	1	2.92469e-09	100.17	DAK(1)TSSATDAEGIPDNWMGLDCGPK	3
cal01230 Biosynthesis of amino acids	3.83311e-11	P46273	56	K	ident	Phosphoglycerate kinase	PGK1	1	2.15333e-15	143.46	YVEEHK(1)PK(1)YIVLASHLGR	3
cal01230 Biosynthesis of amino acids	3.83311e-11	P46273	132	K	ident	Phosphoglycerate kinase	PGK1	1	8.86753e-20	175.6	YHIEEEGSSK(1)DK(1)DGK	3
cal01230 Biosynthesis of amino acids	3.83311e-11	P46273	405	K	ident	Phosphoglycerate kinase	PGK1	1	1.14542e-13	114.68	LSHVSTGGGASLELLEGK(1)DLPGVVALSNK(1)N	3
cal01230 Biosynthesis of amino acids	3.83311e-11	P46273	86	K	ident	Phosphoglycerate kinase	PGK1	1	2.09205e-28	191.52	YSLAPVATELEK(1)LLGQK	3
cal01230 Biosynthesis of amino acids	3.83311e-11	P46273	293	K	ident	Phosphoglycerate kinase	PGK1	1	8.36317e-17	147.25	NNVELILPVDFVTADK(1)FDK(1)DAK	3
cal01230 Biosynthesis of amino acids	3.83311e-11	P46273	54	K	ident	Phosphoglycerate kinase	PGK1	1	4.6555e-08	108.71	YVEEHK(1)PK(1)YIVLASHLGR	3
cal01230 Biosynthesis of amino acids	3.83311e-11	A0A1D8PTK1	272	K	ident	Chorismate synthase	ARO2	1	5.83067e-08	111.01	NCPIGLGEPCFDK(1)LEAK	2
cal01230 Biosynthesis of amino acids	3.83311e-11	A0A1D8PTK1	87	K	ident	Chorismate synthase	ARO2	1	0.000490957	70.563	RRPGQSK(1)LSTPR	3
cal01230 Biosynthesis of amino acids	3.83311e-11	A0A1D8PTK1	176	K	ident	Chorismate synthase	ARO2	1	8.91212e-06	92.856	VAAGAIAEK(1)ILAK	2
cal01130 Biosynthesis of antibiotics	5.20432e-16	A0A1D8PRJ1	113	K	ident	Uncharacterized protein	orf19.7152	1	5.12318e-06	99.909	GYK(1)CIIYMPNTQSQNK	2
cal01130 Biosynthesis of antibiotics	5.20432e-16	A0A1D8PKB9	298	K	ident	Branched-chain-amino-acid aminotransferase	BAT22	1	0.00483439	61.593	LTIHEVK(1)ER	2
cal01130 Biosynthesis of antibiotics	5.20432e-16	A0A1D8PKB9	280	K	ident	Branched-chain-amino-acid aminotransferase	BAT22	1	0.000987097	66.708	SK(1)LPSDWTVNER	2
cal01130 Biosynthesis of antibiotics	5.20432e-16	A0A1D8PGS5	183	K	ident	Isocitrate dehydrogenase [NAD] subunit, mitochondrial	IDH2	1	0.00153642	86.332	PASEK(1)VIR	2
cal01130 Biosynthesis of antibiotics	5.20432e-16	Q59US5	158	K	ident	Bifunctional cysteine synthase/O-acetylhomoserine aminocarboxypropyltransferase	MET15	1	0.00128103	57.616	AIYIETIGNPK(1)YNVPDFEK	3
cal01130 Biosynthesis of antibiotics	5.20432e-16	Q59US5	128	K	ident	Bifunctional cysteine synthase/O-acetylhomoserine aminocarboxypropyltransferase	MET15	1	6.69691e-08	108.96	LGIETK(1)FVNGDAAEDFAK	2
cal01130 Biosynthesis of antibiotics	5.20432e-16	Q59US5	240	K	ident	Bifunctional cysteine synthase/O-acetylhomoserine aminocarboxypropyltransferase	MET15	1	1.37921e-05	82.406	YPQFSK(1)PSEGYHGLVLSDALGK	3
cal01130 Biosynthesis of antibiotics	5.20432e-16	Q59US5	166	K	ident	Bifunctional cysteine synthase/O-acetylhomoserine aminocarboxypropyltransferase	MET15	1	0.0123586	48.044	YNVPDFEK(1)ITK	2
cal01130 Biosynthesis of antibiotics	5.20432e-16	Q59US5	310	K	ident	Bifunctional cysteine synthase/O-acetylhomoserine aminocarboxypropyltransferase	MET15	1	2.76965e-10	90.136	LAQWLEK(1)NPNVESVSYLGLPSHESHELSK	4
cal01130 Biosynthesis of antibiotics	5.20432e-16	Q59US5	411	K	ident	Bifunctional cysteine synthase/O-acetylhomoserine aminocarboxypropyltransferase	MET15	1	0.0333085	40.449	LASGVTK(1)GLIR	2
cal01130 Biosynthesis of antibiotics	5.20432e-16	Q59US5	140	K	ident	Bifunctional cysteine synthase/O-acetylhomoserine aminocarboxypropyltransferase	MET15	1	0.000181729	81.157	FVNGDAAEDFAK(1)LIDDK	2
cal01130 Biosynthesis of antibiotics	5.20432e-16	Q5A0Z9	63	K	ident	Pyruvate dehydrogenase E1 component subunit alpha	PDA1	1	0.00444292	71.877	ETLLK(1)MYK	2
cal01130 Biosynthesis of antibiotics	5.20432e-16	Q5A0Z9	83	K	ident	Pyruvate dehydrogenase E1 component subunit alpha	PDA1	1	0.028079	41.227	MEMAADALYK(1)SK	2
cal01130 Biosynthesis of antibiotics	5.20432e-16	Q5A0Z9	267	K	ident	Pyruvate dehydrogenase E1 component subunit alpha	PDA1	1	0.000167233	82.01	INGMDVLATYQASK(1)FAK	2
cal01130 Biosynthesis of antibiotics	5.20432e-16	Q5A0Z9	336	K	ident	Pyruvate dehydrogenase E1 component subunit alpha	PDA1	1	2.0685e-19	182.1	EIASEDEIK(1)SYDK	2
cal01130 Biosynthesis of antibiotics	5.20432e-16	Q5A0Z9	327	K	ident	Pyruvate dehydrogenase E1 component subunit alpha	PDA1	1	7.75511e-14	138.73	AVLLEK(1)EIASEDEIK	3
cal01130 Biosynthesis of antibiotics	5.20432e-16	Q5A0Z9	392	K	ident	Pyruvate dehydrogenase E1 component subunit alpha	PDA1	1	0.00153577	64.121	ISDDSWDFK(1)NK	2
cal01130 Biosynthesis of antibiotics	5.20432e-16	Q5A0Z9	244	K	ident	Pyruvate dehydrogenase E1 component subunit alpha	PDA1	1	9.38736e-07	145.9	SSAMTEYYK(1)R	2
cal01130 Biosynthesis of antibiotics	5.20432e-16	Q5A0Z9	399	K	ident	Pyruvate dehydrogenase E1 component subunit alpha	PDA1	1	0.00851415	73.039	TFLNK(1)VY	2
cal01130 Biosynthesis of antibiotics	5.20432e-16	Q5A0Z9	66	K	ident	Pyruvate dehydrogenase E1 component subunit alpha	PDA1	1	0.000304032	99.013	MYK(1)DMIIIR	2
cal01130 Biosynthesis of antibiotics	5.20432e-16	Q5A0Z9	340	K	ident	Pyruvate dehydrogenase E1 component subunit alpha	PDA1	1	0.00543386	79.307	SYDK(1)AAR	2
cal01130 Biosynthesis of antibiotics	5.20432e-16	Q59VG6	88	K	ident	C-5 sterol desaturase	ERG3	1	9.66036e-06	94.007	IASYQDK(1)SEIYGLAPK	2
cal01130 Biosynthesis of antibiotics	5.20432e-16	Q59VG6	361	K	ident	C-5 sterol desaturase	ERG3	1	0.00183265	89.142	IWK(1)EQTR	2
cal01130 Biosynthesis of antibiotics	5.20432e-16	P46614	124	K	ident	Pyruvate kinase	CDC19	1	6.23946e-05	98.676	TK(1)CDDK(1)VMYIDYK	2
cal01130 Biosynthesis of antibiotics	5.20432e-16	P46614	237	K	ident	Pyruvate kinase	CDC19	1	3.39724e-08	118.48	VLGEEGK(1)DIQIISK	2
cal01130 Biosynthesis of antibiotics	5.20432e-16	P46614	204	K	ident	Pyruvate kinase	CDC19	1	7.03269e-10	105.79	GVNLPGTDVDLPALSEK(1)DIADIK(1)FGVK	3
cal01130 Biosynthesis of antibiotics	5.20432e-16	P46614	90	K	ident	Pyruvate kinase	CDC19	1	1.76116e-13	138.66	PLAIALDTK(1)GPEIR	2
cal01130 Biosynthesis of antibiotics	5.20432e-16	P46614	181	K	ident	Pyruvate kinase	CDC19	1	4.19993e-05	72.99	ISSHK(1)GVNLPGTDVDLPALSEK	3
cal01130 Biosynthesis of antibiotics	5.20432e-16	P46614	198	K	ident	Pyruvate kinase	CDC19	1	7.03269e-10	110.53	GVNLPGTDVDLPALSEK(1)DIADIK(1)FGVK	3
cal01130 Biosynthesis of antibiotics	5.20432e-16	P46614	208	K	ident	Pyruvate kinase	CDC19	1	4.86853e-05	101.64	DIADIK(1)FGVK(1)NK	2
cal01130 Biosynthesis of antibiotics	5.20432e-16	P46614	122	K	ident	Pyruvate kinase	CDC19	1	2.04841e-21	148.9	TGTTIGDK(1)DYPIPPNHEMIFTTDDAYK(1)TK	3
cal01130 Biosynthesis of antibiotics	5.20432e-16	P46614	435	K	ident	Pyruvate kinase	CDC19	1	8.6704e-15	195.79	AAK(1)FSHLYR	3
cal01130 Biosynthesis of antibiotics	5.20432e-16	P46614	79	K	ident	Pyruvate kinase	CDC19	1	2.21126e-06	155.42	SEEVYK(1)GR	2
cal01130 Biosynthesis of antibiotics	5.20432e-16	P46614	419	K	ident	Pyruvate kinase	CDC19	1	0.00360595	57.567	YK(1)PDVPILMVTR	2
cal01130 Biosynthesis of antibiotics	5.20432e-16	P46614	290	K	ident	Pyruvate kinase	CDC19	1	1.49035e-05	94.087	QLIAK(1)CNLAAK	2
cal01130 Biosynthesis of antibiotics	5.20432e-16	P46614	128	K	ident	Pyruvate kinase	CDC19	1	5.2741e-08	137.4	TK(1)CDDK(1)VMYIDYK	2
cal01130 Biosynthesis of antibiotics	5.20432e-16	P46614	210	K	ident	Pyruvate kinase	CDC19	1	7.33017e-13	166.7	NK(1)VHMIFASFIR	2
cal01130 Biosynthesis of antibiotics	5.20432e-16	P46614	230	K	ident	Pyruvate kinase	CDC19	1	2.176e-07	118.48	K(1)VLGEEGK(1)DIQIISK	3
cal01130 Biosynthesis of antibiotics	5.20432e-16	P46614	417	K	ident	Pyruvate kinase	CDC19	0.888635	0.0032373	52.814	LVSK(0.889)YK(0.111)PDVPILMVTR	3
cal01130 Biosynthesis of antibiotics	5.20432e-16	P46614	135	K	ident	Pyruvate kinase	CDC19	1	2.4901e-05	90.614	VMYIDYK(1)NITK	2
cal01130 Biosynthesis of antibiotics	5.20432e-16	P46614	20	K	ident	Pyruvate kinase	CDC19	1	5.3727e-22	163.85	SHSSLSWLSNFNVETVPSK(1)YLR	3
cal01130 Biosynthesis of antibiotics	5.20432e-16	P46614	176	K	ident	Pyruvate kinase	CDC19	1	0.00557388	50.786	SLNAGK(1)ISSHK	3
cal01130 Biosynthesis of antibiotics	5.20432e-16	P46614	103	K	ident	Pyruvate kinase	CDC19	1	1.55171e-18	137.26	TGTTIGDK(1)DYPIPPNHEMIFTTDDAYK(1)TK	3
cal01130 Biosynthesis of antibiotics	5.20432e-16	P46614	73	K	ident	Pyruvate kinase	CDC19	1	2.21126e-06	155.42	K(1)SEEVYK(1)GR	2
cal01130 Biosynthesis of antibiotics	5.20432e-16	P46614	43	K	ident	Pyruvate kinase	CDC19	1	3.23517e-06	105.03	TNNVDVLVK(1)LR	2
cal01130 Biosynthesis of antibiotics	5.20432e-16	P46614	285	K	ident	Pyruvate kinase	CDC19	1	7.62299e-06	86.575	GDLGIEIPAPQVFVVQK(1)QLIAK	3
cal01130 Biosynthesis of antibiotics	5.20432e-16	A0A1D8PRB3	457	K	ident	Serine hydroxymethyltransferase	SHM1	1	0.00254614	62.705	VPK(1)ELLASFK	2
cal01130 Biosynthesis of antibiotics	5.20432e-16	Q59MZ5	3	K	ident	Phosphoribosylformylglycinamidine synthase	ADE6	1	5.06542e-06	126.19	SK(1)FLILSGPK	2
cal01130 Biosynthesis of antibiotics	5.20432e-16	Q59MZ5	844	K	ident	Phosphoribosylformylglycinamidine synthase	ADE6	1	0.0304102	45.972	DSMSMK(1)MK	2
cal01130 Biosynthesis of antibiotics	5.20432e-16	A0A1D8PL85	6	K	ident	Aspartate aminotransferase	AAT22	1	0.000753517	117.71	SK(1)FTHLTK	2
cal01130 Biosynthesis of antibiotics	5.20432e-16	A0A1D8PL85	12	K	ident	Aspartate aminotransferase	AAT22	1	0.000396641	68.044	FTHLTK(1)EEPDPIIK	3
cal01130 Biosynthesis of antibiotics	5.20432e-16	A0A1D8PL85	58	K	ident	Aspartate aminotransferase	AAT22	1	1.30235e-09	114.76	SPDGLLYTFPSIIEAK(1)EIYHNEK	3
cal01130 Biosynthesis of antibiotics	5.20432e-16	A0A1D8PS45	21	K	ident	Adh5p	ADH5	1	0.0638387	49.423	ASGLNLK(1)K	2
cal01130 Biosynthesis of antibiotics	5.20432e-16	A0A1D8PS45	318	K	ident	Adh5p	ADH5	0.999977	0.00261738	49.559	VKPNVAHAPLSELPK(1)YMEK	3
cal01130 Biosynthesis of antibiotics	5.20432e-16	A0A1D8PS45	196	K	ident	Adh5p	ADH5	1	0.000138	92.19	AFGAK(1)VTVLDK(1)K	2
cal01130 Biosynthesis of antibiotics	5.20432e-16	A0A1D8PS45	202	K	ident	Adh5p	ADH5	1	0.000138	92.19	AFGAK(1)VTVLDK(1)K	2
cal01130 Biosynthesis of antibiotics	5.20432e-16	A0A1D8PG20	33	K	ident	Bifunctional 2-aminoadipate transaminase/aromatic-amino-acid:2-oxoglutarate transaminase	ARO8	1	0.055208	42.474	GIFK(1)YYK	2
cal01130 Biosynthesis of antibiotics	5.20432e-16	A0A1D8PG20	457	K	ident	Bifunctional 2-aminoadipate transaminase/aromatic-amino-acid:2-oxoglutarate transaminase	ARO8	1	9.24555e-05	79.652	NLPANPSHK(1)THIFFR	3
cal01130 Biosynthesis of antibiotics	5.20432e-16	A0A1D8PG20	87	K	ident	Bifunctional 2-aminoadipate transaminase/aromatic-amino-acid:2-oxoglutarate transaminase	ARO8	1	0.0567638	51.346	TTIEVFK(1)K	2
cal01130 Biosynthesis of antibiotics	5.20432e-16	A0A1D8PG20	267	K	ident	Bifunctional 2-aminoadipate transaminase/aromatic-amino-acid:2-oxoglutarate transaminase	ARO8	1	0.0121039	42.317	EGK(1)AVHDHDEFLK	3
cal01130 Biosynthesis of antibiotics	5.20432e-16	A0A1D8PG20	415	K	ident	Bifunctional 2-aminoadipate transaminase/aromatic-amino-acid:2-oxoglutarate transaminase	ARO8	1	3.21781e-06	97.095	EFLEDPLK(1)VEAAVHEQAIK	3
cal01130 Biosynthesis of antibiotics	5.20432e-16	A0A1D8PG20	480	K	ident	Bifunctional 2-aminoadipate transaminase/aromatic-amino-acid:2-oxoglutarate transaminase	ARO8	1	1.97189e-05	87.352	GTYAAVPLDQLVVGLEK(1)FGK	3
cal01130 Biosynthesis of antibiotics	5.20432e-16	A0A1D8PG20	407	K	ident	Bifunctional 2-aminoadipate transaminase/aromatic-amino-acid:2-oxoglutarate transaminase	ARO8	1	0.000392461	77.062	YK(1)EFLEDPLK	2
cal01130 Biosynthesis of antibiotics	5.20432e-16	Q8NJN3	365	K	ident	Acetyl-coenzyme A synthetase 2	ACS2	1	0.00827392	43.592	HK(1)ATHFYVAPTALR	3
cal01130 Biosynthesis of antibiotics	5.20432e-16	Q8NJN3	230	K	ident	Acetyl-coenzyme A synthetase 2	ACS2	1	5.11415e-06	91.518	LCDEALVDCPTVEK(1)VLVYK	2
cal01130 Biosynthesis of antibiotics	5.20432e-16	Q8NJN3	17	K	ident	Acetyl-coenzyme A synthetase 2	ACS2	1	6.342e-06	93.371	PTEQTHNVVHEANGVK(1)LR	3
cal01130 Biosynthesis of antibiotics	5.20432e-16	Q8NJN3	42	K	ident	Acetyl-coenzyme A synthetase 2	ACS2	1	2.90334e-11	123.14	GHIHDVNQYK(1)QMYEQSIK	3
cal01130 Biosynthesis of antibiotics	5.20432e-16	Q8NJN3	119	K	ident	Acetyl-coenzyme A synthetase 2	ACS2	1	5.56316e-17	124.03	HAFANPDKPALICEADDEK(1)DSHILTYGDLLR	4
cal01130 Biosynthesis of antibiotics	5.20432e-16	Q8NJN3	623	K	ident	Acetyl-coenzyme A synthetase 2	ACS2	1	1.21417e-05	91.202	SVIIVQDLPK(1)TR	2
cal01130 Biosynthesis of antibiotics	5.20432e-16	Q8NJN3	496	K	ident	Acetyl-coenzyme A synthetase 2	ACS2	1	0.0209356	55.503	TVYK(1)NHTK	2
cal01130 Biosynthesis of antibiotics	5.20432e-16	Q8NJN3	23	K	ident	Acetyl-coenzyme A synthetase 2	ACS2	1	0.000230982	113.66	ETPK(1)EFFER	2
cal01130 Biosynthesis of antibiotics	5.20432e-16	Q8NJN3	500	K	ident	Acetyl-coenzyme A synthetase 2	ACS2	1	2.31431e-14	123.65	NHTK(1)YMDTYMNPYPGYYFTGDGAAR	3
cal01130 Biosynthesis of antibiotics	5.20432e-16	A0A1D8PEM5	327	K	ident	Isocitrate dehydrogenase [NAD] subunit, mitochondrial	IDH1	1	7.36042e-05	79.652	HLGLNDHADK(1)ISK	3
cal01130 Biosynthesis of antibiotics	5.20432e-16	A0A1D8PEM5	182	K	ident	Isocitrate dehydrogenase [NAD] subunit, mitochondrial	IDH1	1	7.80438e-05	86.911	IAK(1)FAFDFALK	2
cal01130 Biosynthesis of antibiotics	5.20432e-16	A0A1D8PEM5	206	K	ident	Isocitrate dehydrogenase [NAD] subunit, mitochondrial	IDH1	1	1.16884e-05	91.784	ANIMK(1)LGDGLFR	2
cal01130 Biosynthesis of antibiotics	5.20432e-16	A0A1D8PEM5	106	K	ident	Isocitrate dehydrogenase [NAD] subunit, mitochondrial	IDH1	1	0.0192696	43.405	GILYTSTGK(1)SAK	2
cal01130 Biosynthesis of antibiotics	5.20432e-16	A0A1D8PEM5	298	K	ident	Isocitrate dehydrogenase [NAD] subunit, mitochondrial	IDH1	1	0.0107613	55.461	HVGLDIK(1)GK	2
cal01130 Biosynthesis of antibiotics	5.20432e-16	A0A1D8PEM5	97	K	ident	Isocitrate dehydrogenase [NAD] subunit, mitochondrial	IDH1	1	2.24653e-11	134.68	VGLK(1)GILYTSTGK	2
cal01130 Biosynthesis of antibiotics	5.20432e-16	P83779	271	K	ident	Pyruvate decarboxylase	PDC11	1	0.000219403	75.764	FGGVYVGSLSK(1)PEVK	2
cal01130 Biosynthesis of antibiotics	5.20432e-16	P83779	180	K	ident	Pyruvate decarboxylase	PDC11	1	6.73009e-07	103.18	VPK(1)SLLDK(1)K	2
cal01130 Biosynthesis of antibiotics	5.20432e-16	P83779	18	K	ident	Pyruvate decarboxylase	PDC11	1	3.85397e-13	133.68	LHQLK(1)VDTVFGLPGDFNLALLDK	3
cal01130 Biosynthesis of antibiotics	5.20432e-16	P83779	514	K	ident	Pyruvate decarboxylase	PDC11	1	3.91979e-09	102.39	AQYNDIQPWNNLQLLPLFNAK(1)DYETK(1)R	3
cal01130 Biosynthesis of antibiotics	5.20432e-16	P83779	186	K	ident	Pyruvate decarboxylase	PDC11	1	1.06695e-16	139.51	SLLDK(1)K(1)IDLSLHPNDPESQTEVIETVEK	4
cal01130 Biosynthesis of antibiotics	5.20432e-16	P83779	329	K	ident	Pyruvate decarboxylase	PDC11	1	1.51437e-11	131.96	QATFPGVQMK(1)EALQK	3
cal01130 Biosynthesis of antibiotics	5.20432e-16	P83779	235	K	ident	Pyruvate decarboxylase	PDC11	0.890478	8.14987e-06	62.582	HNCK(0.11)PEVAK(0.89)LIEETQFPVFTTPMGK	4
cal01130 Biosynthesis of antibiotics	5.20432e-16	P83779	334	K	ident	Pyruvate decarboxylase	PDC11	1	1.17274e-08	141.58	EALQK(1)LLTTVK(1)K	2
cal01130 Biosynthesis of antibiotics	5.20432e-16	P83779	251	K	ident	Pyruvate decarboxylase	PDC11	1	1.41195e-18	146.25	LIEETQFPVFTTPMGK(1)SSVDESNPR	3
cal01130 Biosynthesis of antibiotics	5.20432e-16	P83779	562	K	ident	Pyruvate decarboxylase	PDC11	1	0.0181255	49.06	LSEK(1)TNAEQ	2
cal01130 Biosynthesis of antibiotics	5.20432e-16	P83779	185	K	ident	Pyruvate decarboxylase	PDC11	1	1.03952e-10	106.28	VPK(1)SLLDK(1)K	2
cal01130 Biosynthesis of antibiotics	5.20432e-16	P83779	488	K	ident	Pyruvate decarboxylase	PDC11	1	1.06059e-09	101.3	LIHGEK(1)AQYNDIQPWNNLQLLPLFNAK(1)DYETK	3
cal01130 Biosynthesis of antibiotics	5.20432e-16	P83779	509	K	ident	Pyruvate decarboxylase	PDC11	1	1.06059e-09	102.39	LIHGEK(1)AQYNDIQPWNNLQLLPLFNAK(1)DYETK	3
cal01130 Biosynthesis of antibiotics	5.20432e-16	P83779	230	K	ident	Pyruvate decarboxylase	PDC11	1	0.00430552	63.624	HNCK(1)PEVAK	2
cal01130 Biosynthesis of antibiotics	5.20432e-16	P83779	536	K	ident	Pyruvate decarboxylase	PDC11	1	4.36833e-13	133.96	ISTVGELNDLFADK(1)AFAVPDK(1)IR	3
cal01130 Biosynthesis of antibiotics	5.20432e-16	P83779	317	K	ident	Pyruvate decarboxylase	PDC11	1	3.04829e-15	156.6	NIVEFHSDYTK(1)IR	2
cal01130 Biosynthesis of antibiotics	5.20432e-16	P83779	177	K	ident	Pyruvate decarboxylase	PDC11	1	4.69099e-16	150.39	PVYIGLPSNLVDMK(1)VPK(1)SLLDK	3
cal01130 Biosynthesis of antibiotics	5.20432e-16	P83779	529	K	ident	Pyruvate decarboxylase	PDC11	1	4.36833e-13	133.96	ISTVGELNDLFADK(1)AFAVPDK(1)IR	3
cal01130 Biosynthesis of antibiotics	5.20432e-16	P83779	340	K	ident	Pyruvate decarboxylase	PDC11	1	1.17274e-08	141.58	LLTTVK(1)K	2
cal01130 Biosynthesis of antibiotics	5.20432e-16	P82611	53	K	ident	Aconitate hydratase, mitochondrial	ACO1	1	3.88612e-06	101.5	HLENVEIVK(1)SR	3
cal01130 Biosynthesis of antibiotics	5.20432e-16	P82611	234	K	ident	Aconitate hydratase, mitochondrial	ACO1	1	0.000127346	88.101	LTGK(1)MSGWTSPK	2
cal01130 Biosynthesis of antibiotics	5.20432e-16	P82611	565	K	ident	Aconitate hydratase, mitochondrial	ACO1	0.99999	0.00047614	68.972	LQK(1)LSPFKPWDGK	3
cal01130 Biosynthesis of antibiotics	5.20432e-16	P82611	585	K	ident	Aconitate hydratase, mitochondrial	ACO1	1	0.0222718	43.77	LPILIK(1)AVGK	2
cal01130 Biosynthesis of antibiotics	5.20432e-16	P82611	407	K	ident	Aconitate hydratase, mitochondrial	ACO1	1	5.25247e-06	130.1	DAGAHGLK(1)SK	2
cal01130 Biosynthesis of antibiotics	5.20432e-16	P82611	734	K	ident	Aconitate hydratase, mitochondrial	ACO1	1	1.16705e-13	135.62	INFDDEVDLIGLTTLAPGK(1)DVILR	2
cal01130 Biosynthesis of antibiotics	5.20432e-16	P82611	715	K	ident	Aconitate hydratase, mitochondrial	ACO1	1	1.56507e-46	183.58	NPADYDK(1)INFDDEVDLIGLTTLAPGK	2
cal01130 Biosynthesis of antibiotics	5.20432e-16	P82611	87	K	ident	Aconitate hydratase, mitochondrial	ACO1	1	1.30759e-05	91.961	GVSYLK(1)LRPDR	3
cal01130 Biosynthesis of antibiotics	5.20432e-16	P82611	575	K	ident	Aconitate hydratase, mitochondrial	ACO1	0.999985	8.6433e-05	82.651	LSPFKPWDGK(1)DAER	3
cal01130 Biosynthesis of antibiotics	5.20432e-16	P82611	320	K	ident	Aconitate hydratase, mitochondrial	ACO1	1	5.69468e-06	103.89	SEIAQFAQVYK(1)K	2
cal01130 Biosynthesis of antibiotics	5.20432e-16	P82611	637	K	ident	Aconitate hydratase, mitochondrial	ACO1	1	1.17167e-32	184.32	NHYTGK(1)YDGVPQTAAAYR	2
cal01130 Biosynthesis of antibiotics	5.20432e-16	P82611	654	K	ident	Aconitate hydratase, mitochondrial	ACO1	1	8.35856e-09	114.75	DAGHK(1)WVVIGDENFGEGSSR	2
cal01130 Biosynthesis of antibiotics	5.20432e-16	P82611	570	K	ident	Aconitate hydratase, mitochondrial	ACO1	1	0.00499942	58.172	LSPFK(1)PWDGK	2
cal01130 Biosynthesis of antibiotics	5.20432e-16	P82611	708	K	ident	Aconitate hydratase, mitochondrial	ACO1	1	0.00529688	50.178	QGLLPLNFK(1)NPADYDK	2
cal01130 Biosynthesis of antibiotics	5.20432e-16	P82611	589	K	ident	Aconitate hydratase, mitochondrial	ACO1	1	1.89185e-06	99.092	AVGK(1)TTTDHISMAGPWLK(1)YR	3
cal01130 Biosynthesis of antibiotics	5.20432e-16	P82611	230	K	ident	Aconitate hydratase, mitochondrial	ACO1	1	0.00181275	73.196	IIGVK(1)LTGK	2
cal01130 Biosynthesis of antibiotics	5.20432e-16	P82611	774	K	ident	Aconitate hydratase, mitochondrial	ACO1	1	3.2576e-07	130.4	HGSALNFIK(1)SK	2
cal01130 Biosynthesis of antibiotics	5.20432e-16	P82611	43	K	ident	Aconitate hydratase, mitochondrial	ACO1	1	1.34494e-08	115.57	DSQVNQNLLESHSFINYK(1)K	3
cal01130 Biosynthesis of antibiotics	5.20432e-16	P82611	603	K	ident	Aconitate hydratase, mitochondrial	ACO1	1	1.21014e-09	121.45	TTTDHISMAGPWLK(1)YR	2
cal01130 Biosynthesis of antibiotics	5.20432e-16	P82611	698	K	ident	Aconitate hydratase, mitochondrial	ACO1	1	0.0149883	68.371	IHETNLK(1)K	2
cal01130 Biosynthesis of antibiotics	5.20432e-16	P82611	247	K	ident	Aconitate hydratase, mitochondrial	ACO1	1	0.000381586	72.615	DIILK(1)LAGITTVK	2
cal01130 Biosynthesis of antibiotics	5.20432e-16	P82611	242	K	ident	Aconitate hydratase, mitochondrial	ACO1	1	1.71786e-05	96.464	MSGWTSPK(1)DIILK	2
cal01130 Biosynthesis of antibiotics	5.20432e-16	Q59XW4	67	K	ident	Acetyl-coenzyme A synthetase	ACS1	1	1.24778e-15	163.33	ENLDWFK(1)PFDLAR	2
cal01130 Biosynthesis of antibiotics	5.20432e-16	Q59XW4	629	K	ident	Acetyl-coenzyme A synthetase	ACS1	1	0.000193735	76.24	MILLVDDLPK(1)TR	2
cal01130 Biosynthesis of antibiotics	5.20432e-16	Q59XW4	394	K	ident	Acetyl-coenzyme A synthetase	ACS1	1	0.00021171	77.597	YVEK(1)YDLSSLR	2
cal01130 Biosynthesis of antibiotics	5.20432e-16	Q59XW4	79	K	ident	Acetyl-coenzyme A synthetase	ACS1	1	4.17572e-05	100.69	FPIDPK(1)DDYK	2
cal01130 Biosynthesis of antibiotics	5.20432e-16	P79023	53	K	ident	Phospho-2-dehydro-3-deoxyheptonate aldolase, tyrosine-inhibited	ARO4	1	0.00797517	49.988	YDSAQILK(1)GNDDR	2
cal01130 Biosynthesis of antibiotics	5.20432e-16	P79023	102	K	ident	Phospho-2-dehydro-3-deoxyheptonate aldolase, tyrosine-inhibited	ARO4	1	0.00487911	81.297	AYLEK(1)PR	2
cal01130 Biosynthesis of antibiotics	5.20432e-16	P79023	43	K	ident	Phospho-2-dehydro-3-deoxyheptonate aldolase, tyrosine-inhibited	ARO4	1	6.47763e-08	111.31	ASAESLDVVIK(1)GR	2
cal01130 Biosynthesis of antibiotics	5.20432e-16	A0A1D8PPW9	188	K	ident	Aminomethyltransferase	GCV1	1	0.000564554	74.841	IYFGQTK(1)FLK	2
cal01130 Biosynthesis of antibiotics	5.20432e-16	Q5AHA6	71	K	ident	AMP deaminase	orf19.891	1	0.00570788	78.324	DHDLK(1)VK	2
cal01130 Biosynthesis of antibiotics	5.20432e-16	Q5AHA6	400	K	ident	AMP deaminase	orf19.891	1	0.00122477	63.989	FNLK(1)YNPIGESR	2
cal01130 Biosynthesis of antibiotics	5.20432e-16	Q5AHA6	279	K	ident	AMP deaminase	orf19.891	1	7.89868e-08	109	ISSDGPSK(1)SFAYK	2
cal01130 Biosynthesis of antibiotics	5.20432e-16	Q5AIA2	281	K	ident	Homoserine dehydrogenase	HOM6	1	0.000486694	88.282	VK(1)DEAFAENK(1)VLR	2
cal01130 Biosynthesis of antibiotics	5.20432e-16	Q5AIA2	163	K	ident	Homoserine dehydrogenase	HOM6	1	0.0196624	43.798	DLIATGDK(1)VDK	2
cal01130 Biosynthesis of antibiotics	5.20432e-16	Q5AIA2	271	K	ident	Homoserine dehydrogenase	HOM6	1	6.44026e-10	145.29	LPNYDADIQK(1)VK	2
cal01130 Biosynthesis of antibiotics	5.20432e-16	Q5AIA2	191	K	ident	Homoserine dehydrogenase	HOM6	1	0.00166402	68.107	SDVK(1)FSDVVK	2
cal01130 Biosynthesis of antibiotics	5.20432e-16	Q5AIA2	302	K	ident	Homoserine dehydrogenase	HOM6	1	1.05083e-11	134.4	VSVEIGK(1)YGFDHPFASLK	2
cal01130 Biosynthesis of antibiotics	5.20432e-16	Q5AIA2	273	K	ident	Homoserine dehydrogenase	HOM6	1	0.000486694	88.282	VK(1)DEAFAENK(1)VLR	2
cal01130 Biosynthesis of antibiotics	5.20432e-16	Q5AIA2	288	K	ident	Homoserine dehydrogenase	HOM6	1	1.32713e-05	95.618	FVGK(1)VDLNTNK	2
cal01130 Biosynthesis of antibiotics	5.20432e-16	Q5AIA2	322	K	ident	Homoserine dehydrogenase	HOM6	1	0.00236776	59.225	GSDNVVSIK(1)TGR	2
cal01130 Biosynthesis of antibiotics	5.20432e-16	Q5AIA2	121	K	ident	Homoserine dehydrogenase	HOM6	1	0.000564554	74.841	AFSSDLK(1)EWK	2
cal01130 Biosynthesis of antibiotics	5.20432e-16	Q5AJ92	119	K	ident	Ribose-5-phosphate isomerase	RKI1	1	0.00639591	70.399	K(1)FVVVADYR	2
cal01130 Biosynthesis of antibiotics	5.20432e-16	P42800	365	K	ident	Inositol-3-phosphate synthase	INO1	1	1.15035e-06	93.201	EISK(1)QSVVDDIIESNELLYNK	3
cal01130 Biosynthesis of antibiotics	5.20432e-16	P42800	155	K	ident	Inositol-3-phosphate synthase	INO1	1	0.000957589	72.434	AK(1)VLDVTLQK	2
cal01130 Biosynthesis of antibiotics	5.20432e-16	P42800	50	K	ident	Inositol-3-phosphate synthase	INO1	1	2.401e-10	121.82	FIVTPTASDYEFK(1)VDLK	3
cal01130 Biosynthesis of antibiotics	5.20432e-16	P42800	32	K	ident	Inositol-3-phosphate synthase	INO1	1	1.71581e-19	171.93	FTYENSVVEK(1)DANGK	2
cal01130 Biosynthesis of antibiotics	5.20432e-16	P42800	225	K	ident	Inositol-3-phosphate synthase	INO1	1	0.00486695	76.682	DFK(1)AK(1)NELDK	2
cal01130 Biosynthesis of antibiotics	5.20432e-16	P42800	94	K	ident	Inositol-3-phosphate synthase	INO1	1	0.0151416	40.479	HNISFENK(1)EGVVK(1)PNYYGSVTQASTVK	3
cal01130 Biosynthesis of antibiotics	5.20432e-16	P42800	208	K	ident	Inositol-3-phosphate synthase	INO1	1	7.37747e-06	126.66	TDNK(1)WADVEK(1)IR	2
cal01130 Biosynthesis of antibiotics	5.20432e-16	P42800	314	K	ident	Inositol-3-phosphate synthase	INO1	1	5.05528e-11	126.07	YDSFIGGDDFK(1)SGQTK	2
cal01130 Biosynthesis of antibiotics	5.20432e-16	P42800	15	K	ident	Inositol-3-phosphate synthase	INO1	1	1.80178e-13	146.58	STPIEFK(1)SSNSVTK(1)DDHLYTK	3
cal01130 Biosynthesis of antibiotics	5.20432e-16	P42800	22	K	ident	Inositol-3-phosphate synthase	INO1	1	2.20438e-33	206.59	DDHLYTK(1)FTYENSVVEK	2
cal01130 Biosynthesis of antibiotics	5.20432e-16	P42800	8	K	ident	Inositol-3-phosphate synthase	INO1	1	9.99851e-09	116.94	STPIEFK(1)SSNSVTK(1)DDHLYTK	3
cal01130 Biosynthesis of antibiotics	5.20432e-16	P42800	37	K	ident	Inositol-3-phosphate synthase	INO1	1	3.38643e-11	128.1	DANGK(1)FIVTPTASDYEFK	3
cal01130 Biosynthesis of antibiotics	5.20432e-16	P42800	89	K	ident	Inositol-3-phosphate synthase	INO1	1	8.77193e-09	98.225	HNISFENK(1)EGVVK(1)PNYYGSVTQASTVK	3
cal01130 Biosynthesis of antibiotics	5.20432e-16	P42800	214	K	ident	Inositol-3-phosphate synthase	INO1	1	1.03824e-07	130.22	WADVEK(1)IR	2
cal01130 Biosynthesis of antibiotics	5.20432e-16	P42800	223	K	ident	Inositol-3-phosphate synthase	INO1	1	0.00486695	76.682	DFK(1)AK(1)NELDK	2
cal01130 Biosynthesis of antibiotics	5.20432e-16	Q59TS4	160	K	ident	Chorismate mutase	ARO7	1	0.000104776	79.201	RIHFGK(1)FVAEAK	3
cal01130 Biosynthesis of antibiotics	5.20432e-16	A0A1D8PH52	212	K	ident	Acetyl-CoA C-acetyltransferase	ERG10	0.999943	0.000656561	61.345	GK(1)PDVVVEK(0.001)DEEIEK(0.999)FNEAK	3
cal01130 Biosynthesis of antibiotics	5.20432e-16	A0A1D8PH52	225	K	ident	Acetyl-CoA C-acetyltransferase	ERG10	1	7.62244e-16	143.93	DEEIEK(1)FNEAK	2
cal01130 Biosynthesis of antibiotics	5.20432e-16	A0A1D8PH52	219	K	ident	Acetyl-CoA C-acetyltransferase	ERG10	1	6.92746e-07	117.2	GKPDVVVEK(1)DEEIEK	2
cal01130 Biosynthesis of antibiotics	5.20432e-16	A0A1D8PH52	165	K	ident	Acetyl-CoA C-acetyltransferase	ERG10	1	0.000138029	77.221	LMGVAAEK(1)CAADHGFTR	3
cal01130 Biosynthesis of antibiotics	5.20432e-16	A0A1D8PH52	230	K	ident	Acetyl-CoA C-acetyltransferase	ERG10	1	0.0103196	72.875	FNEAK(1)LK	2
cal01130 Biosynthesis of antibiotics	5.20432e-16	A0A1D8PH52	196	K	ident	Acetyl-CoA C-acetyltransferase	ERG10	1	7.16763e-11	126.71	QGK(1)FNQEIAPVTIK	2
cal01130 Biosynthesis of antibiotics	5.20432e-16	A0A1D8PCV7	757	K	ident	L-aminoadipate-semialdehyde dehydrogenase	LYS2	1	1.45351e-08	117.84	TFK(1)ADVDDSIEEANDPIVK	2
cal01130 Biosynthesis of antibiotics	5.20432e-16	A0A1D8PCV7	672	K	ident	L-aminoadipate-semialdehyde dehydrogenase	LYS2	1	0.00128092	79.809	EHGWLK(1)PR	3
cal01130 Biosynthesis of antibiotics	5.20432e-16	A0A1D8PCV7	452	K	ident	L-aminoadipate-semialdehyde dehydrogenase	LYS2	1	3.28417e-15	139.49	DK(1)FTMLSGIAHDPIQR	3
cal01130 Biosynthesis of antibiotics	5.20432e-16	Q59PZ6	130	K	ident	6-phosphogluconolactonase	SOL3	1	2.09232e-05	90.348	LDDLVDQAK(1)DQEIAK	2
cal01130 Biosynthesis of antibiotics	5.20432e-16	Q5AMP4	42	K	ident	Malate dehydrogenase	MDH1-1	1	1.10883e-08	119.92	LNHK(1)VTDLALYDIR	2
cal01130 Biosynthesis of antibiotics	5.20432e-16	Q5AMP4	319	K	ident	Malate dehydrogenase	MDH1-1	1	0.0448798	58.274	EAK(1)DTLIK(1)NIK	2
cal01130 Biosynthesis of antibiotics	5.20432e-16	Q5AMP4	207	K	ident	Malate dehydrogenase	MDH1-1	1	2.96764e-05	136.52	HK(1)DLSGETR	2
cal01130 Biosynthesis of antibiotics	5.20432e-16	Q5AMP4	232	K	ident	Malate dehydrogenase	MDH1-1	1	1.70579e-07	76.967	IQFGGDEVVQAK(1)DGAGSATLSMAQAGAR	3
cal01130 Biosynthesis of antibiotics	5.20432e-16	Q5AMP4	148	K	ident	Malate dehydrogenase	MDH1-1	1	0.0162639	41.936	AAADYAPNAAVCIISNPVNSTVPIVAEVFK(1)SK	3
cal01130 Biosynthesis of antibiotics	5.20432e-16	Q5AMP4	275	K	ident	Malate dehydrogenase	MDH1-1	1	2.38883e-14	136.64	DVIECTFVDSPLFK(1)DEGVDFFSTK	2
cal01130 Biosynthesis of antibiotics	5.20432e-16	Q5AMP4	314	K	ident	Malate dehydrogenase	MDH1-1	1	0.0448798	58.274	EAK(1)DTLIK(1)NIK	2
cal01130 Biosynthesis of antibiotics	5.20432e-16	Q5AMP4	311	K	ident	Malate dehydrogenase	MDH1-1	1	1.20028e-33	194.24	TVHPIGEISDYEEAQVK(1)EAK	2
cal01130 Biosynthesis of antibiotics	5.20432e-16	Q5AMP4	150	K	ident	Malate dehydrogenase	MDH1-1	1	0.0207035	46.819	SK(1)GNYNPNK	2
cal01130 Biosynthesis of antibiotics	5.20432e-16	Q9Y872	256	K	ident	Sulfate adenylyltransferase	MET3	1	0.00682647	68.371	VYK(1)QILTK	2
cal01130 Biosynthesis of antibiotics	5.20432e-16	Q9Y872	10	K	ident	Sulfate adenylyltransferase	MET3	1	0.0362402	43.297	PIPTPHGGK(1)LR	3
cal01130 Biosynthesis of antibiotics	5.20432e-16	A0A1D8PRR7	2187	K	ident	Acetyl-CoA carboxylase	ACC1	1	0.00419455	83.753	DSSK(1)LER	2
cal01130 Biosynthesis of antibiotics	5.20432e-16	A0A1D8PRR7	1876	K	ident	Acetyl-CoA carboxylase	ACC1	1	0.000593561	70.197	DVDYYPPK(1)QEAFDVR	2
cal01130 Biosynthesis of antibiotics	5.20432e-16	A0A1D8PRR7	1169	K	ident	Acetyl-CoA carboxylase	ACC1	1	0.000336201	93.649	LPIVEWK(1)FK	2
cal01130 Biosynthesis of antibiotics	5.20432e-16	A0A1D8PRR7	1154	K	ident	Acetyl-CoA carboxylase	ACC1	1	6.21358e-08	110.97	AYDLGK(1)IEYHVNDR	2
cal01130 Biosynthesis of antibiotics	5.20432e-16	A0A1D8PRR7	2241	K	ident	Acetyl-CoA carboxylase	ACC1	1	7.36783e-06	98.676	LLK(1)EDPNSAISAMK	2
cal01130 Biosynthesis of antibiotics	5.20432e-16	A0A1D8PRR7	120	K	ident	Acetyl-CoA carboxylase	ACC1	1	0.000114139	89.189	K(1)WAYETFGDEK	2
cal01130 Biosynthesis of antibiotics	5.20432e-16	A0A1D8PRR7	1565	K	ident	Acetyl-CoA carboxylase	ACC1	1	0.0109655	63.426	QATISQWK(1)K	2
cal01130 Biosynthesis of antibiotics	5.20432e-16	A0A1D8PRR7	1252	K	ident	Acetyl-CoA carboxylase	ACC1	1	8.06967e-09	96.052	HLDDVDETLTAALEQFQPADAISFK(1)AK	3
cal01130 Biosynthesis of antibiotics	5.20432e-16	A0A1D8PRR7	897	K	ident	Acetyl-CoA carboxylase	ACC1	1	0.00122026	60.949	LPPK(1)LDDGLTALVER	2
cal01130 Biosynthesis of antibiotics	5.20432e-16	A0A1D8PRR7	841	K	ident	Acetyl-CoA carboxylase	ACC1	1	0.000364559	67.879	PAHK(1)FNHCAGILK	4
cal01130 Biosynthesis of antibiotics	5.20432e-16	A0A1D8PRR7	717	K	ident	Acetyl-CoA carboxylase	ACC1	1	1.51228e-13	147.56	SHSVYWK(1)EEASATR	2
cal01130 Biosynthesis of antibiotics	5.20432e-16	A0A1D8PRR7	2113	K	ident	Acetyl-CoA carboxylase	ACC1	1	0.000895587	102.41	ISAK(1)LFAR	2
cal01130 Biosynthesis of antibiotics	5.20432e-16	A0A1D8PRR7	2228	K	ident	Acetyl-CoA carboxylase	ACC1	1	0.000256157	83.081	VNELK(1)QEVSR	2
cal01130 Biosynthesis of antibiotics	5.20432e-16	A0A1D8PRR7	671	K	ident	Acetyl-CoA carboxylase	ACC1	1	0.00431702	83.313	YK(1)FTATK	2
cal01130 Biosynthesis of antibiotics	5.20432e-16	A0A1D8PL14	35	K	ident	Ornithine-oxo-acid transaminase	CAR2	1	3.02959e-06	65.795	YSAHNYHPLPVVFSK(1)AEGAHVWDPEGK	4
cal01130 Biosynthesis of antibiotics	5.20432e-16	A0A1D8PL14	257	K	ident	Ornithine-oxo-acid transaminase	CAR2	1	0.000627282	67.749	TGK(1)MLCYEHSK	3
cal01130 Biosynthesis of antibiotics	5.20432e-16	A0A1D8PL14	47	K	ident	Ornithine-oxo-acid transaminase	CAR2	1	1.14712e-07	70.109	AEGAHVWDPEGK(1)EYLDFLSAYSAVNQGHCHPK	5
cal01130 Biosynthesis of antibiotics	5.20432e-16	A0A1D8PHC9	87	K	ident	Aspartate transaminase	AAT1	1	6.69061e-17	168.67	KAEEILLGK(1)ETEK	2
cal01130 Biosynthesis of antibiotics	5.20432e-16	A0A1D8PHC9	369	K	ident	Aspartate transaminase	AAT1	1	0.00490869	81.191	LYEK(1)LDK	2
cal01130 Biosynthesis of antibiotics	5.20432e-16	A0A1D8PHC9	382	K	ident	Aspartate transaminase	AAT1	1	0.000723718	63.091	SNYNWDHLLK(1)QR	3
cal01130 Biosynthesis of antibiotics	5.20432e-16	A0A1D8PHC9	91	K	ident	Aspartate transaminase	AAT1	1	0.00104603	62.68	ETEK(1)EYTAIVGSK	2
cal01130 Biosynthesis of antibiotics	5.20432e-16	Q5AG68	33	K	ident	Nucleoside diphosphate kinase	YNK1	1	0.00278752	75.738	GFK(1)LVGIK	2
cal01130 Biosynthesis of antibiotics	5.20432e-16	Q5AG68	11	K	ident	Nucleoside diphosphate kinase	YNK1	1	9.11146e-06	95.094	TFIAIK(1)PDGVQR	2
cal01130 Biosynthesis of antibiotics	5.20432e-16	Q5AG68	134	K	ident	Nucleoside diphosphate kinase	YNK1	1	0.00109188	128.61	EIDLWFK(1)K	2
cal01130 Biosynthesis of antibiotics	5.20432e-16	A0A1D8PTH3	159	K	ident	Alpha-ketoglutarate dehydrogenase	KGD2	0.999997	0.00351992	55.094	AK(1)EESAPAAAPK(0.756)K(0.244)EETK	3
cal01130 Biosynthesis of antibiotics	5.20432e-16	A0A1D8PTH3	428	K	ident	Alpha-ketoglutarate dehydrogenase	KGD2	1	0.000291409	81.525	TIK(1)ELIEDPR	2
cal01130 Biosynthesis of antibiotics	5.20432e-16	A0A1D8PTH3	169	K	ident	Alpha-ketoglutarate dehydrogenase	KGD2	0.755772	0.00351992	55.094	AK(1)EESAPAAAPK(0.756)K(0.244)EETK	3
cal01130 Biosynthesis of antibiotics	5.20432e-16	A0A1D8PTH3	256	K	ident	Alpha-ketoglutarate dehydrogenase	KGD2	1	0.000837122	109.44	YK(1)DEFIEK	2
cal01130 Biosynthesis of antibiotics	5.20432e-16	A0A1D8PT27	612	K	ident	Aconitate hydratase, mitochondrial	ACO2	1	2.23294e-08	110.74	YK(1)GHLENISYNTLIGAVNK	3
cal01130 Biosynthesis of antibiotics	5.20432e-16	Q5A4X7	340	K	ident	Ribose phosphate diphosphokinase subunit	orf19.969	1	0.00519777	60.298	CLK(1)DLTDSK	2
cal01130 Biosynthesis of antibiotics	5.20432e-16	A0A1D8PCN0	319	K	ident	Bifunctional UDP-glucose 4-epimerase/aldose 1-epimerase	GAL10	1	0.000811755	111.95	ANK(1)ELQWK	2
cal01130 Biosynthesis of antibiotics	5.20432e-16	A0A1D8PCN0	324	K	ident	Bifunctional UDP-glucose 4-epimerase/aldose 1-epimerase	GAL10	1	7.07365e-06	96.489	ELQWK(1)TELAIDDACK	2
cal01130 Biosynthesis of antibiotics	5.20432e-16	A0A1D8PCN0	264	K	ident	Bifunctional UDP-glucose 4-epimerase/aldose 1-epimerase	GAL10	1	0.000767277	83.168	NLQSK(1)GLYR	2
cal01130 Biosynthesis of antibiotics	5.20432e-16	A0A1D8PCN0	404	K	ident	Bifunctional UDP-glucose 4-epimerase/aldose 1-epimerase	GAL10	1	9.922e-28	178.32	AYNNAEDFK(1)SETNPFFGTTVGR	3
cal01130 Biosynthesis of antibiotics	5.20432e-16	A0A1D8PCN0	557	K	ident	Bifunctional UDP-glucose 4-epimerase/aldose 1-epimerase	GAL10	1	5.25972e-05	87.676	MLEVDSQLLPTGK(1)FIENEK	2
cal01130 Biosynthesis of antibiotics	5.20432e-16	A0A1D8PKV4	204	K	ident	Fum12p	FUM12	1	0.000400744	90.15	AEEFK(1)DIIK	2
cal01130 Biosynthesis of antibiotics	5.20432e-16	A0A1D8PKV4	93	K	ident	Fum12p	FUM12	1	7.50102e-05	56.854	VNEELGALDPK(1)LSAAIQQAATEVAEGK	3
cal01130 Biosynthesis of antibiotics	5.20432e-16	A0A1D8PKV4	199	K	ident	Fum12p	FUM12	1	0.0350152	40.031	DSLQAK(1)AEEFK	2
cal01130 Biosynthesis of antibiotics	5.20432e-16	A0A1D8PKV4	284	K	ident	Fum12p	FUM12	1	0.000939521	67.252	LTGFPFK(1)TAPNK	2
cal01130 Biosynthesis of antibiotics	5.20432e-16	A0A1D8PKV4	422	K	ident	Fum12p	FUM12	1	0.000923976	59.333	VHCVDGIEANTDK(1)IDK	3
cal01130 Biosynthesis of antibiotics	5.20432e-16	Q5ALM0	46	K	ident	Aspartate-semialdehyde dehydrogenase	HOM2	1	0.0475304	40.331	YK(1)DAASWK	2
cal01130 Biosynthesis of antibiotics	5.20432e-16	A0A1D8PD39	159	K	ident	3-hydroxy-3-methylglutaryl coenzyme A reductase	HMG1	1	0.0155406	59.908	LAK(1)YYDYIR	2
cal01130 Biosynthesis of antibiotics	5.20432e-16	Q5A888	222	K	ident	3-keto-steroid reductase	ERG27	1	3.85651e-06	96.673	LVDLMHFGTYNK(1)LER	3
cal01130 Biosynthesis of antibiotics	5.20432e-16	A0A1D8PP43	32	K	ident	Adh1p	ADH1	1	0.00659981	43.208	DYPVPTPK(1)PNELLIHVK	3
cal01130 Biosynthesis of antibiotics	5.20432e-16	A0A1D8PP43	289	K	ident	Adh1p	ADH1	1	1.46682e-11	131.4	VTAPVFDAVVK(1)SIEIK(1)GSYVGNR	3
cal01130 Biosynthesis of antibiotics	5.20432e-16	A0A1D8PP43	7	K	ident	Adh1p	ADH1	1	0.00859062	53.517	SEQIPK(1)TQK	2
cal01130 Biosynthesis of antibiotics	5.20432e-16	A0A1D8PP43	267	K	ident	Adh1p	ADH1	1	4.56404e-08	113.25	PLGK(1)VVLVGLPAHAK	2
cal01130 Biosynthesis of antibiotics	5.20432e-16	A0A1D8PP43	294	K	ident	Adh1p	ADH1	1	6.2761e-10	133.05	VTAPVFDAVVK(1)SIEIK(1)GSYVGNR	3
cal01130 Biosynthesis of antibiotics	5.20432e-16	A0A1D8PP43	166	K	ident	Adh1p	ADH1	1	1.31261e-13	107.19	ALK(1)TADLAAGQWVAISGAGGGLGSLAVQYAR	3
cal01130 Biosynthesis of antibiotics	5.20432e-16	A0A1D8PP43	214	K	ident	Adh1p	ADH1	1	8.01662e-19	146.15	VVAIDGGDEK(1)GEFVK(1)SLGAEAYVDFTK	3
cal01130 Biosynthesis of antibiotics	5.20432e-16	A0A1D8PP43	235	K	ident	Adh1p	ADH1	1	0.00326966	82.494	DK(1)DIVEAVK(1)K	2
cal01130 Biosynthesis of antibiotics	5.20432e-16	A0A1D8PP43	333	K	ident	Adh1p	ADH1	1	1.85964e-20	157.91	IVGLSDLPEVFK(1)LMEEGK	3
cal01130 Biosynthesis of antibiotics	5.20432e-16	A0A1D8PP43	339	K	ident	Adh1p	ADH1	1	1.04354e-05	121.73	LMEEGK(1)ILGR	2
cal01130 Biosynthesis of antibiotics	5.20432e-16	A0A1D8PP43	83	K	ident	Adh1p	ADH1	1	3.32822e-52	225.84	LPLVGGHEGAGVVVGMGENVK(1)GWK	2
cal01130 Biosynthesis of antibiotics	5.20432e-16	A0A1D8PP43	228	K	ident	Adh1p	ADH1	1	0.00326966	82.494	DK(1)DIVEAVK(1)K	2
cal01130 Biosynthesis of antibiotics	5.20432e-16	A0A1D8PP43	253	K	ident	Adh1p	ADH1	1	1.06433e-44	202.85	K(1)ATDGGPHGAINVSVSEK(1)AIDQSVEYVRPLGK	3
cal01130 Biosynthesis of antibiotics	5.20432e-16	A0A1D8PP43	236	K	ident	Adh1p	ADH1	1	2.64523e-40	192.07	K(1)ATDGGPHGAINVSVSEK(1)AIDQSVEYVRPLGK	3
cal01130 Biosynthesis of antibiotics	5.20432e-16	A0A1D8PP43	41	K	ident	Adh1p	ADH1	1	1.00659e-21	158.78	PNELLIHVK(1)YSGVCHTDLHAWK	3
cal01130 Biosynthesis of antibiotics	5.20432e-16	A0A1D8PP43	226	K	ident	Adh1p	ADH1	0.968593	6.17762e-41	207.07	SLGAEAYVDFTK(0.969)DK(0.031)DIVEAVK	2
cal01130 Biosynthesis of antibiotics	5.20432e-16	A0A1D8PP43	163	K	ident	Adh1p	ADH1	1	4.74386e-14	124.31	IPAGTDLANVAPILCAGVTVYK(1)ALK	3
cal01130 Biosynthesis of antibiotics	5.20432e-16	A0A1D8PP43	209	K	ident	Adh1p	ADH1	1	8.01662e-19	146.15	VVAIDGGDEK(1)GEFVK(1)SLGAEAYVDFTK	3
cal01130 Biosynthesis of antibiotics	5.20432e-16	A0A1D8PP43	302	K	ident	Adh1p	ADH1	1	1.70696e-11	156	K(1)DTAEAIDFFSR	2
cal01130 Biosynthesis of antibiotics	5.20432e-16	A0A1D8PP43	317	K	ident	Adh1p	ADH1	1	1.2236e-05	89.557	GLIK(1)CPIK(1)IVGLSDLPEVFK	2
cal01130 Biosynthesis of antibiotics	5.20432e-16	A0A1D8PP43	24	K	ident	Adh1p	ADH1	1	1.78477e-21	159.46	AVVFDTNGGQLVYK(1)DYPVPTPK	2
cal01130 Biosynthesis of antibiotics	5.20432e-16	A0A1D8PP43	321	K	ident	Adh1p	ADH1	1	1.2236e-05	89.557	GLIK(1)CPIK(1)IVGLSDLPEVFK	2
cal01130 Biosynthesis of antibiotics	5.20432e-16	A0A1D8PP43	86	K	ident	Adh1p	ADH1	1	0.000229867	76.332	GWK(1)IGDFAGIK	2
cal01130 Biosynthesis of antibiotics	5.20432e-16	A0A1D8PP43	10	K	ident	Adh1p	ADH1	1	8.93506e-12	135.09	TQK(1)AVVFDTNGGQLVYK	2
cal01130 Biosynthesis of antibiotics	5.20432e-16	A0A1D8PP43	54	K	ident	Adh1p	ADH1	1	7.11236e-67	245.06	YSGVCHTDLHAWK(1)GDWPLATK	4
cal01130 Biosynthesis of antibiotics	5.20432e-16	P34948	310	K	ident	Mannose-6-phosphate isomerase	PMI1	1	0.000932774	97.093	AGFTPK(1)FK	2
cal01130 Biosynthesis of antibiotics	5.20432e-16	P34948	332	K	ident	Mannose-6-phosphate isomerase	PMI1	1	6.86352e-07	140.17	QK(1)MPLQEFPR	2
cal01130 Biosynthesis of antibiotics	5.20432e-16	P34948	236	K	ident	Mannose-6-phosphate isomerase	PMI1	1	2.85451e-14	160.8	TDREPQVFK(1)DIDSR	2
cal01130 Biosynthesis of antibiotics	5.20432e-16	P34948	208	K	ident	Mannose-6-phosphate isomerase	PMI1	1	5.02144e-06	99.161	VFGK(1)LMNTDDDVIK	2
cal01130 Biosynthesis of antibiotics	5.20432e-16	A0A1D8PKW2	306	K	ident	Fructose 1,6-bisphosphate 1-phosphatase	FBP1	1	0.038098	41.317	ILDILPK(1)GIHDK	3
cal01130 Biosynthesis of antibiotics	5.20432e-16	A0A1D8PKW2	214	K	ident	Fructose 1,6-bisphosphate 1-phosphatase	FBP1	1	1.23293e-34	213.71	LPDTK(1)NIYSLNEGYSNK	2
cal01130 Biosynthesis of antibiotics	5.20432e-16	Q92206	205	K	ident	Squalene monooxygenase	ERG1	1	0.00016386	76.728	LTISCDGIYSK(1)FR	2
cal01130 Biosynthesis of antibiotics	5.20432e-16	Q92206	362	K	ident	Squalene monooxygenase	ERG1	1	3.82044e-13	137.13	LLHPK(1)FVEDFDDHQLIAK	2
cal01130 Biosynthesis of antibiotics	5.20432e-16	Q92206	40	K	ident	Squalene monooxygenase	ERG1	1	0.0165482	62.717	DWSK(1)PDR	2
cal01130 Biosynthesis of antibiotics	5.20432e-16	Q5AGX8	370	K	ident	Acetyltransferase component of pyruvate dehydrogenase complex	LAT1	1	8.2139e-08	107.46	GLAEISNQVK(1)DLGK	2
cal01130 Biosynthesis of antibiotics	5.20432e-16	Q5AGX8	463	K	ident	Acetyltransferase component of pyruvate dehydrogenase complex	LAT1	1	0.000217409	75.911	VIDGALGGEWMK(1)ELK	2
cal01130 Biosynthesis of antibiotics	5.20432e-16	Q5AGX8	175	K	ident	Acetyltransferase component of pyruvate dehydrogenase complex	LAT1	0.999998	0.000827487	54.626	K(0.576)EEPK(0.424)ASTSTSAPASTPSPSSK(1)K	3
cal01130 Biosynthesis of antibiotics	5.20432e-16	Q5AGX8	299	K	ident	Acetyltransferase component of pyruvate dehydrogenase complex	LAT1	1	1.82598e-08	147.42	YK(1)LSINDLLIK	2
cal01130 Biosynthesis of antibiotics	5.20432e-16	P83776	283	K	ident	Hexokinase-2	HXK2	1	3.18816e-16	142.38	TK(1)YDVQIDEESPRPGQQTFEK	3
cal01130 Biosynthesis of antibiotics	5.20432e-16	P83776	428	K	ident	Hexokinase-2	HXK2	1	0.00257857	89.55	YPGFK(1)ER	2
cal01130 Biosynthesis of antibiotics	5.20432e-16	P83776	248	K	ident	Hexokinase-2	HXK2	1	0.0262847	48.794	DIPK(1)LEGK	2
cal01130 Biosynthesis of antibiotics	5.20432e-16	P83776	368	K	ident	Hexokinase-2	HXK2	1	0.000108609	83.204	EK(1)LGIETTEPER	2
cal01130 Biosynthesis of antibiotics	5.20432e-16	P83776	111	K	ident	Hexokinase-2	HXK2	1	8.57791e-33	201.06	DFDTTQSK(1)FALPAHMR	2
cal01130 Biosynthesis of antibiotics	5.20432e-16	P83776	324	K	ident	Hexokinase-2	HXK2	1	0.000909916	74.611	LILLEFAEEK(1)K	2
cal01130 Biosynthesis of antibiotics	5.20432e-16	P83776	98	K	ident	Hexokinase-2	HXK2	1	0.000274151	82.287	VVLVK(1)LGGNR	2
cal01130 Biosynthesis of antibiotics	5.20432e-16	P83776	335	K	ident	Hexokinase-2	HXK2	1	6.89351e-05	99.5	LIFK(1)GQNLDK(1)LK	2
cal01130 Biosynthesis of antibiotics	5.20432e-16	P83776	329	K	ident	Hexokinase-2	HXK2	1	6.19099e-06	133.02	LIFK(1)GQNLDK(1)LK	2
cal01130 Biosynthesis of antibiotics	5.20432e-16	P83776	175	K	ident	Hexokinase-2	HXK2	1	7.915e-08	108.97	WTK(1)GWSIDGIEGK	2
cal01130 Biosynthesis of antibiotics	5.20432e-16	P83776	325	K	ident	Hexokinase-2	HXK2	1	1.31697e-05	115.65	K(1)LIFK(1)GQNLDK	2
cal01130 Biosynthesis of antibiotics	5.20432e-16	A0A1D8PKZ7	26	K	ident	Pyrroline-5-carboxylate reductase	PRO3	1	0.00673307	66.568	SK(1)FDPYPK	2
cal01130 Biosynthesis of antibiotics	5.20432e-16	A0A1D8PD33	208	K	ident	Dao1p	DAO1	1	0.00943121	85.357	K(1)FNFPVR	2
cal01130 Biosynthesis of antibiotics	5.20432e-16	A0A1D8PD33	323	K	ident	Dao1p	DAO1	1	2.43909e-09	108.57	YK(1)WLIHNYGAGAGGYQGSFGLSK	3
cal01130 Biosynthesis of antibiotics	5.20432e-16	Q59TC4	367	K	ident	Lys22p	LYS22	1	0.00300254	88.029	EVTNK(1)IK	2
cal01130 Biosynthesis of antibiotics	5.20432e-16	Q59TC4	21	K	ident	Lys22p	LYS22	1	1.93847e-21	148.3	SVASNPYGPNPSDFLSNVNK(1)FEVIESTLR	3
cal01130 Biosynthesis of antibiotics	5.20432e-16	Q59TC4	273	K	ident	Lys22p	LYS22	1	0.0179683	56.122	YK(1)LHK(1)LR	3
cal01130 Biosynthesis of antibiotics	5.20432e-16	Q59TC4	346	K	ident	Lys22p	LYS22	1	0.000269452	82.494	LTGWNAIK(1)SR	2
cal01130 Biosynthesis of antibiotics	5.20432e-16	Q59TC4	270	K	ident	Lys22p	LYS22	1	0.0179683	56.122	YK(1)LHK(1)LR	3
cal01130 Biosynthesis of antibiotics	5.20432e-16	Q59QN7	142	K	ident	Succinate dehydrogenase [ubiquinone] iron-sulfur subunit, mitochondrial	SDH2	1	0.00239376	72.817	QYK(1)SIEPYLQR	2
cal01130 Biosynthesis of antibiotics	5.20432e-16	Q59QN7	114	K	ident	Succinate dehydrogenase [ubiquinone] iron-sulfur subunit, mitochondrial	SDH2	1	4.6599e-05	99.283	IDQDESK(1)DLK	2
cal01130 Biosynthesis of antibiotics	5.20432e-16	Q59QN7	48	K	ident	Succinate dehydrogenase [ubiquinone] iron-sulfur subunit, mitochondrial	SDH2	1	3.88234e-16	140.63	WNPDTPEVQPK(1)MQTYEVDLNK	2
cal01130 Biosynthesis of antibiotics	5.20432e-16	G1UB11	84	K	ident	C-22 sterol desaturase	ERG5	1	0.00366556	46.892	AK(1)WDSGELSCVSIFHK	3
cal01130 Biosynthesis of antibiotics	5.20432e-16	G1UB11	142	K	ident	C-22 sterol desaturase	ERG5	1	0.000312415	71.148	ILRPTNWVFLDGK(1)QHTDYR	3
cal01130 Biosynthesis of antibiotics	5.20432e-16	G1UB11	509	K	ident	C-22 sterol desaturase	ERG5	1	0.0023514	79.986	DDLILEWK(1)K	2
cal01130 Biosynthesis of antibiotics	5.20432e-16	G1UB11	445	K	ident	C-22 sterol desaturase	ERG5	1	8.41062e-13	169.52	WENASGDMYK(1)R	2
cal01130 Biosynthesis of antibiotics	5.20432e-16	G1UB11	180	K	ident	C-22 sterol desaturase	ERG5	1	0.054637	47.594	FCK(1)YDGPR	2
cal01130 Biosynthesis of antibiotics	5.20432e-16	G1UB11	501	K	ident	C-22 sterol desaturase	ERG5	1	0.000727499	68.481	VFATIFPK(1)DDLILEWK	2
cal01130 Biosynthesis of antibiotics	5.20432e-16	G1UB11	117	K	ident	C-22 sterol desaturase	ERG5	1	0.000924858	80.165	ILSSPK(1)YVK	2
cal01130 Biosynthesis of antibiotics	5.20432e-16	G1UB11	82	K	ident	C-22 sterol desaturase	ERG5	1	0.00405765	84.244	FEEYK(1)AK	2
cal01130 Biosynthesis of antibiotics	5.20432e-16	G1UB11	485	K	ident	C-22 sterol desaturase	ERG5	1	7.85382e-06	90.718	FVMNSDMIHHK(1)TDLSEEIK	3
cal01130 Biosynthesis of antibiotics	5.20432e-16	A0A1D8PTV7	156	K	ident	Putative cystathionine beta-lyase	CAALFM_CR09010CA	1	5.44851e-14	122.39	GDLVHLETPVNPYGTNLDISK(1)YAER	3
cal01130 Biosynthesis of antibiotics	5.20432e-16	A0A1D8PTV7	219	K	ident	Putative cystathionine beta-lyase	CAALFM_CR09010CA	1	0.00378781	85.212	NK(1)LLLDR	2
cal01130 Biosynthesis of antibiotics	5.20432e-16	A0A1D8PTV7	270	K	ident	Putative cystathionine beta-lyase	CAALFM_CR09010CA	1	3.52986e-07	102.45	DK(1)FPDLETIYHGSLQDDEYIKK	4
cal01130 Biosynthesis of antibiotics	5.20432e-16	Q5AGZ8	237	K	ident	ATP-dependent 6-phosphofructokinase	PFK2	1	0.00234632	79.474	EMK(1)WQDVR	2
cal01130 Biosynthesis of antibiotics	5.20432e-16	Q5AGZ8	538	K	ident	ATP-dependent 6-phosphofructokinase	PFK2	1	0.000345782	92.051	DFEK(1)AMSLR	2
cal01130 Biosynthesis of antibiotics	5.20432e-16	Q5AGZ8	261	K	ident	ATP-dependent 6-phosphofructokinase	PFK2	1	0.00217359	91.9	CMEFK(1)ER	2
cal01130 Biosynthesis of antibiotics	5.20432e-16	Q5AGZ8	310	K	ident	ATP-dependent 6-phosphofructokinase	PFK2	1	6.44026e-10	145.29	DK(1)GEITNEQFER	2
cal01130 Biosynthesis of antibiotics	5.20432e-16	Q5AGZ8	179	K	ident	ATP-dependent 6-phosphofructokinase	PFK2	1	0.00222491	71.614	NIEETK(1)AVR	2
cal01130 Biosynthesis of antibiotics	5.20432e-16	Q5AGZ8	534	K	ident	ATP-dependent 6-phosphofructokinase	PFK2	1	7.35214e-06	95.264	SVASAIEAK(1)DFEK	3
cal01130 Biosynthesis of antibiotics	5.20432e-16	Q5AGZ8	525	K	ident	ATP-dependent 6-phosphofructokinase	PFK2	1	0.00229256	79.514	ITK(1)SVASAIEAK(1)DFEK	2
cal01130 Biosynthesis of antibiotics	5.20432e-16	A0A1D8PC76	304	K	ident	Aldehyde dehydrogenase	orf19.6066	1	0.000163607	78.705	VLNEEFYPK(1)LDK	2
cal01130 Biosynthesis of antibiotics	5.20432e-16	A0A1D8PC76	288	K	ident	Aldehyde dehydrogenase	orf19.6066	1	0.000312818	74.849	LHDK(1)FITALK	3
cal01130 Biosynthesis of antibiotics	5.20432e-16	P10613	147	K	ident	Lanosterol 14-alpha demethylase	ERG11	1	2.33341e-07	107.97	FAK(1)FALTTDSFK	2
cal01130 Biosynthesis of antibiotics	5.20432e-16	P10613	128	K	ident	Lanosterol 14-alpha demethylase	ERG11	1	4.91767e-33	189.51	HLTTPVFGK(1)GVIYDCPNSR	2
cal01130 Biosynthesis of antibiotics	5.20432e-16	P10613	344	K	ident	Lanosterol 14-alpha demethylase	ERG11	1	0.00183002	73.279	EK(1)GGDLNDLTYEDLQK	2
cal01130 Biosynthesis of antibiotics	5.20432e-16	P10613	156	K	ident	Lanosterol 14-alpha demethylase	ERG11	1	8.284e-09	160.36	FALTTDSFK(1)R	2
cal01130 Biosynthesis of antibiotics	5.20432e-16	Q5AKW4	479	K	ident	Phosphoacetylglucosamine mutase	AGM1	1	0.00206909	65.627	SIFK(1)TTNAER	2
cal01130 Biosynthesis of antibiotics	5.20432e-16	Q5AKW4	306	K	ident	Phosphoacetylglucosamine mutase	AGM1	1	2.15519e-13	148.78	LICYYQNNDNK(1)FK	2
cal01130 Biosynthesis of antibiotics	5.20432e-16	Q5AKW4	126	K	ident	Phosphoacetylglucosamine mutase	AGM1	1	0.0125659	45.069	NLVSDLK(1)IDLSIPANVVIAR	3
cal01130 Biosynthesis of antibiotics	5.20432e-16	A0A1D8PKG0	28	K	ident	L-serine/L-threonine ammonia-lyase	orf19.7404	1	1.94071e-11	133.48	VFFK(1)NEYEQPSGSFK	2
cal01130 Biosynthesis of antibiotics	5.20432e-16	A0A1D8PSA9	365	K	ident	Phosphoglucomutase	PGM2	1	0.000600208	83.862	FFCSLFDAK(1)K	2
cal01130 Biosynthesis of antibiotics	5.20432e-16	A0A1D8PSA9	553	K	ident	Phosphoglucomutase	PGM2	1	0.000167318	80.69	QFLNK(1)EEPDVR	2
cal01130 Biosynthesis of antibiotics	5.20432e-16	A0A1D8PSA9	548	K	ident	Phosphoglucomutase	PGM2	1	0.00573377	80.462	FK(1)QFLNK	2
cal01130 Biosynthesis of antibiotics	5.20432e-16	A0A1D8PSA9	203	K	ident	Phosphoglucomutase	PGM2	1	6.75611e-05	86.413	SIFDFPLIK(1)SFIDK	2
cal01130 Biosynthesis of antibiotics	5.20432e-16	A0A1D8PSA9	518	K	ident	Phosphoglucomutase	PGM2	1	6.35638e-05	94.363	LYLEK(1)HCDDK	2
cal01130 Biosynthesis of antibiotics	5.20432e-16	A0A1D8PSA9	275	K	ident	Phosphoglucomutase	PGM2	1	9.63857e-06	88.282	VDK(1)ENIAFGAASDGDGDR	2
cal01130 Biosynthesis of antibiotics	5.20432e-16	A0A1D8PSA9	12	K	ident	Phosphoglucomutase	PGM2	0.999851	0.000625277	66.893	TIETK(1)PFQDQKPGTSGLR	3
cal01130 Biosynthesis of antibiotics	5.20432e-16	A0A1D8PSA9	211	K	ident	Phosphoglucomutase	PGM2	1	0.00667947	66.692	ATK(1)EQDFK	2
cal01130 Biosynthesis of antibiotics	5.20432e-16	Q5A6L1	37	K	ident	Fumarase	FUM11	1	0.00426264	49.417	SLGNFEIGDIK(1)MPIPIIK	2
cal01130 Biosynthesis of antibiotics	5.20432e-16	Q59T95	42	K	ident	Cystathionine beta-synthase	CYS4	1	0.000179585	78.69	VYAK(1)VELFNAGGSIK	2
cal01130 Biosynthesis of antibiotics	5.20432e-16	Q59T95	106	K	ident	Cystathionine beta-synthase	CYS4	1	0.0233528	56.139	TIITLPEK(1)MSNEK	2
cal01130 Biosynthesis of antibiotics	5.20432e-16	Q59T95	266	K	ident	Cystathionine beta-synthase	CYS4	1	3.26463e-08	143.24	TDDAESFK(1)LAR	2
cal01130 Biosynthesis of antibiotics	5.20432e-16	Q59T95	258	K	ident	Cystathionine beta-synthase	CYS4	1	6.22755e-15	151.56	YVDDWIK(1)TDDAESFK	2
cal01130 Biosynthesis of antibiotics	5.20432e-16	A0A1D8PQI4	163	K	ident	Ribulose-phosphate 3-epimerase	orf19.7108	1	0.000119121	80.905	FMPDMMPK(1)VETLR	2
cal01130 Biosynthesis of antibiotics	5.20432e-16	Q5AKX1	147	K	ident	Glycine cleavage system H protein	GCV3	1	2.41423e-11	131.45	GGWIVHIK(1)LDDPTQVTK	2
cal01130 Biosynthesis of antibiotics	5.20432e-16	Q5AKX1	39	K	ident	Glycine cleavage system H protein	GCV3	1	2.30392e-07	132.79	DSHAYK(1)YLYEK(1)TPVVTK	3
cal01130 Biosynthesis of antibiotics	5.20432e-16	Q5AKX1	156	K	ident	Glycine cleavage system H protein	GCV3	1	2.05077e-05	83.701	LDDPTQVTK(1)SETLMSEEQYK(1)K	3
cal01130 Biosynthesis of antibiotics	5.20432e-16	Q5AKX1	44	K	ident	Glycine cleavage system H protein	GCV3	1	0.00560639	56.02	YLYEK(1)TPVVTK	2
cal01130 Biosynthesis of antibiotics	5.20432e-16	Q5AKX1	168	K	ident	Glycine cleavage system H protein	GCV3	1	1.99602e-09	166.16	K(1)FLEEEEEGH	2
cal01130 Biosynthesis of antibiotics	5.20432e-16	Q5AKX1	167	K	ident	Glycine cleavage system H protein	GCV3	1	1.15971e-23	202.16	SETLMSEEQYK(1)K	2
cal01130 Biosynthesis of antibiotics	5.20432e-16	A0A1D8PI71	246	K	ident	Bifunctional farnesyl-diphosphate farnesyltransferase/squalene synthase	ERG9	1	0.000341598	69.878	EIWSK(1)YTENLQDFHK	3
cal01130 Biosynthesis of antibiotics	5.20432e-16	A0A1D8PI71	350	K	ident	Bifunctional farnesyl-diphosphate farnesyltransferase/squalene synthase	ERG9	1	3.35073e-09	134.13	IFK(1)EYIQVINHK	3
cal01130 Biosynthesis of antibiotics	5.20432e-16	A0A1D8PI71	402	K	ident	Bifunctional farnesyl-diphosphate farnesyltransferase/squalene synthase	ERG9	1	0.000346889	91.867	SLPENK(1)FTK	2
cal01130 Biosynthesis of antibiotics	5.20432e-16	A0A1D8PI71	3	K	ident	Bifunctional farnesyl-diphosphate farnesyltransferase/squalene synthase	ERG9	1	4.59942e-05	85.163	GK(1)FLQLLSHPIELK	2
cal01130 Biosynthesis of antibiotics	5.20432e-16	A0A1D8PI71	256	K	ident	Bifunctional farnesyl-diphosphate farnesyltransferase/squalene synthase	ERG9	1	0.00333976	54.343	YTENLQDFHK(1)VK	3
cal01130 Biosynthesis of antibiotics	5.20432e-16	A0A1D8PPG7	74	K	ident	Ketol-acid reductoisomerase, mitochondrial	ILV5	1	0.00334678	86.794	ADWPK(1)ER	2
cal01130 Biosynthesis of antibiotics	5.20432e-16	A0A1D8PPG7	231	K	ident	Ketol-acid reductoisomerase, mitochondrial	ILV5	1	2.41232e-20	157.22	GINSSYAVWNDVTGK(1)AEEK	2
cal01130 Biosynthesis of antibiotics	5.20432e-16	A0A1D8PPG7	337	K	ident	Ketol-acid reductoisomerase, mitochondrial	ILV5	0.99988	1.88383e-11	131.31	FK(1)DALKPVFEELYESVK	3
cal01130 Biosynthesis of antibiotics	5.20432e-16	A0A1D8PPG7	213	K	ident	Ketol-acid reductoisomerase, mitochondrial	ILV5	1	0.00248783	102.71	SLFK(1)EGR	2
cal01130 Biosynthesis of antibiotics	5.20432e-16	A0A1D8PPG7	341	K	ident	Ketol-acid reductoisomerase, mitochondrial	ILV5	1	8.73263e-05	85.469	DALK(1)PVFEELYESVK	2
cal01130 Biosynthesis of antibiotics	5.20432e-16	A0A1D8PPG7	82	K	ident	Ketol-acid reductoisomerase, mitochondrial	ILV5	1	4.93674e-24	161.46	LLDYFK(1)NDTFALIGYGSQGYGQGLNLR	3
cal01130 Biosynthesis of antibiotics	5.20432e-16	Q5A8X6	32	K	ident	Succinate--CoA ligase [ADP-forming] subunit alpha, mitochondrial	LSC1	1	0.00253865	58.996	DTK(1)VIYQGFTGK	2
cal01130 Biosynthesis of antibiotics	5.20432e-16	Q5A8X6	318	K	ident	Succinate--CoA ligase [ADP-forming] subunit alpha, mitochondrial	LSC1	1	1.65198e-07	112.5	LGNSLLAEFK(1)NK	2
cal01130 Biosynthesis of antibiotics	5.20432e-16	Q5A8X6	135	K	ident	Succinate--CoA ligase [ADP-forming] subunit alpha, mitochondrial	LSC1	1	0.0258177	42.862	ISQILK(1)TQEK	2
cal01130 Biosynthesis of antibiotics	5.20432e-16	A0A1D8PRR5	355	K	ident	Argininosuccinate synthase	ARG1	1	0.00394615	56.139	AAAYK(1)GSVTILGR	2
cal01130 Biosynthesis of antibiotics	5.20432e-16	Q5A3K7	109	K	ident	Phosphoglycerate dehydrogenase	SER33	1	0.00334678	86.794	LTEK(1)ILK	2
cal01130 Biosynthesis of antibiotics	5.20432e-16	Q5A3K7	186	K	ident	Phosphoglycerate dehydrogenase	SER33	1	0.00435702	63.426	VSAK(1)CWEIR	2
cal01130 Biosynthesis of antibiotics	5.20432e-16	Q5A3K7	80	K	ident	Phosphoglycerate dehydrogenase	SER33	1	5.22218e-35	197	NQGYQVEFYK(1)SSLPEDELLEK	2
cal01130 Biosynthesis of antibiotics	5.20432e-16	A0A1D8PNH4	252	K	ident	Proline dehydrogenase	PUT1	1	0.00441182	63.216	ELSQK(1)YPER	2
cal01130 Biosynthesis of antibiotics	5.20432e-16	A0A1D8PNH4	286	K	ident	Proline dehydrogenase	PUT1	1	0.0559782	42.229	LYQK(1)FNK	2
cal01130 Biosynthesis of antibiotics	5.20432e-16	A0A1D8PNH4	451	K	ident	Proline dehydrogenase	PUT1	1	9.78457e-05	85.469	YVPWGPPLETK(1)EYLLR	2
cal01130 Biosynthesis of antibiotics	5.20432e-16	A0A1D8PNH4	247	K	ident	Proline dehydrogenase	PUT1	1	8.3307e-07	119.39	IYDSNK(1)ELSQK	2
cal01130 Biosynthesis of antibiotics	5.20432e-16	Q59KI0	308	K	ident	UTP--glucose-1-phosphate uridylyltransferase	UGP1	1	3.25045e-16	192.5	EHVEEFK(1)SIK	3
cal01130 Biosynthesis of antibiotics	5.20432e-16	Q59KI0	67	K	ident	UTP--glucose-1-phosphate uridylyltransferase	UGP1	1	7.10698e-29	203.11	YLTEK(1)ASGSTLDWDK	2
cal01130 Biosynthesis of antibiotics	5.20432e-16	Q59KI0	77	K	ident	UTP--glucose-1-phosphate uridylyltransferase	UGP1	1	0.000541323	71.806	ASGSTLDWDK(1)IR	2
cal01130 Biosynthesis of antibiotics	5.20432e-16	Q59KI0	372	K	ident	UTP--glucose-1-phosphate uridylyltransferase	UGP1	1	5.81565e-06	93.345	HFK(1)GAHGVVVPR	3
cal01130 Biosynthesis of antibiotics	5.20432e-16	Q59KI0	429	K	ident	UTP--glucose-1-phosphate uridylyltransferase	UGP1	1	0.0289525	69.198	LGSHFK(1)K	2
cal01130 Biosynthesis of antibiotics	5.20432e-16	Q59XQ1	348	K	ident	3'(2'),5'-bisphosphate nucleotidase 2	HAL22	1	7.44618e-06	95.57	GIFDK(1)VIDAVTEVR	2
cal01130 Biosynthesis of antibiotics	5.20432e-16	A0A1D8PL01	248	K	ident	Zinc metalloprotease	STE24	1	0.00111506	67.879	LALEQK(1)FPLTK	2
cal01130 Biosynthesis of antibiotics	5.20432e-16	A0A1D8PL01	55	K	ident	Zinc metalloprotease	STE24	1	4.81289e-13	143.98	SIEK(1)EVSQETFDK	2
cal01130 Biosynthesis of antibiotics	5.20432e-16	Q59VM6	113	K	ident	Phosphoglycerate mutase	GPM2	1	0.00259572	107.43	EK(1)FQYIR	2
cal01130 Biosynthesis of antibiotics	5.20432e-16	Q59VM6	247	K	ident	Phosphoglycerate mutase	GPM2	1	0.0326792	44.719	VK(1)MEGLER	2
cal01130 Biosynthesis of antibiotics	5.20432e-16	O94038	84	K	ident	Alcohol dehydrogenase 2	ADH2	1	0.00291582	59.198	GWK(1)VGDYAGVK	2
cal01130 Biosynthesis of antibiotics	5.20432e-16	O94038	52	K	ident	Alcohol dehydrogenase 2	ADH2	1	7.11236e-67	245.06	YSGVCHTDLHAWK(1)GDWPLATK	4
cal01130 Biosynthesis of antibiotics	5.20432e-16	O94038	337	K	ident	Alcohol dehydrogenase 2	ADH2	1	1.04354e-05	121.73	LMEEGK(1)ILGR	2
cal01130 Biosynthesis of antibiotics	5.20432e-16	O94038	207	K	ident	Alcohol dehydrogenase 2	ADH2	1	0.000127329	82.529	VLAIDGGEDK(1)GEFVK	2
cal01130 Biosynthesis of antibiotics	5.20432e-16	O94038	331	K	ident	Alcohol dehydrogenase 2	ADH2	1	1.82924e-12	136.34	IVGLSELPEVYK(1)LMEEGK	3
cal01130 Biosynthesis of antibiotics	5.20432e-16	Q59N40	30	K	ident	Aspartate aminotransferase	AAT21	1	0.00741779	52.463	TNK(1)VDLGIGAYR	2
cal01130 Biosynthesis of antibiotics	5.20432e-16	Q5A644	103	K	ident	Homoaconitase, mitochondrial	LYS4	1	0.00501515	60.899	YTNIEK(1)FAK	2
cal01130 Biosynthesis of antibiotics	5.20432e-16	A0A1D8PTW6	391	K	ident	3-hydroxy-3-methylglutaryl coenzyme A synthase	ERG13	1	2.40067e-09	136.53	VLDFDYK(1)LGDGR	2
cal01130 Biosynthesis of antibiotics	5.20432e-16	A0A1D8PTW6	304	K	ident	3-hydroxy-3-methylglutaryl coenzyme A synthase	ERG13	1	0.00202127	60.255	ILEK(1)TFVGLAK	2
cal01130 Biosynthesis of antibiotics	5.20432e-16	A0A1D8PTW6	275	K	ident	3-hydroxy-3-methylglutaryl coenzyme A synthase	ERG13	1	6.42968e-07	96.016	LLYNDYVSNPSK(1)FADLIDETTR	3
cal01130 Biosynthesis of antibiotics	5.20432e-16	A0A1D8PTW6	442	K	ident	3-hydroxy-3-methylglutaryl coenzyme A synthase	ERG13	0.999999	5.39984e-05	59.046	SFKPQGSTDNLSQGTYYLTEIDDK(1)FR	3
cal01130 Biosynthesis of antibiotics	5.20432e-16	A0A1D8PTW6	311	K	ident	3-hydroxy-3-methylglutaryl coenzyme A synthase	ERG13	1	0.000236788	75.849	TFVGLAK(1)DETK	2
cal01130 Biosynthesis of antibiotics	5.20432e-16	A0A1D8PTW6	79	K	ident	3-hydroxy-3-methylglutaryl coenzyme A synthase	ERG13	1	0.000112533	84.507	NYSIDTNK(1)IGR	2
cal01130 Biosynthesis of antibiotics	5.20432e-16	Q5A1B0	56	K	ident	Sterol-4-alpha-carboxylate 3-dehydrogenase (Decarboxylating)	ERG26	1	8.20627e-05	84.365	YFTFDPSK(1)IQFFK	2
cal01130 Biosynthesis of antibiotics	5.20432e-16	Q5A1B0	61	K	ident	Sterol-4-alpha-carboxylate 3-dehydrogenase (Decarboxylating)	ERG26	0.999732	1.2173e-06	92.01	IQFFK(1)GDLTSDKDVSDAINQSK	3
cal01130 Biosynthesis of antibiotics	5.20432e-16	Q5A1B0	48	K	ident	Sterol-4-alpha-carboxylate 3-dehydrogenase (Decarboxylating)	ERG26	1	0.00778483	57.792	LSK(1)YFTFDPSK	2
cal01130 Biosynthesis of antibiotics	5.20432e-16	P83778	60	K	ident	Malate dehydrogenase, cytoplasmic	MDH1	1	0.014551	52.167	TQSYLPK(1)DK	2
cal01130 Biosynthesis of antibiotics	5.20432e-16	P83778	282	K	ident	Malate dehydrogenase, cytoplasmic	MDH1	1	0.00064114	62.055	LVK(1)DLDFFSLPVQLGK	3
cal01130 Biosynthesis of antibiotics	5.20432e-16	A0A1D8PE97	846	K	ident	Glycine cleavage system P protein	GCV2	1	0.000171131	69.779	DASSESGTK(1)HCAHEFILDLR	3
cal01130 Biosynthesis of antibiotics	5.20432e-16	A0A1D8PE97	420	K	ident	Glycine cleavage system P protein	GCV2	1	1.77446e-16	160.81	HQLVNNK(1)WFDTLTVK	2
cal01130 Biosynthesis of antibiotics	5.20432e-16	Q59RQ6	251	K	ident	Dihydrolipoyl dehydrogenase	LPD1	1	0.00258511	62.466	LLAK(1)QGLDFK	2
cal01130 Biosynthesis of antibiotics	5.20432e-16	Q59RQ6	127	K	ident	Dihydrolipoyl dehydrogenase	LPD1	1	6.01576e-08	122.33	QLTGGIEMLFK(1)K	2
cal01130 Biosynthesis of antibiotics	5.20432e-16	Q59RQ6	90	K	ident	Dihydrolipoyl dehydrogenase	LPD1	1	1.43353e-11	127.1	SLLNNSHLLHQIQHEAK(1)ER	3
cal01130 Biosynthesis of antibiotics	5.20432e-16	Q59RQ6	314	K	ident	Dihydrolipoyl dehydrogenase	LPD1	1	0.00198437	53.087	RPFTEGLNFEAIGLEK(1)DNK	3
cal01130 Biosynthesis of antibiotics	5.20432e-16	Q59RQ6	135	K	ident	Dihydrolipoyl dehydrogenase	LPD1	1	0.000632353	69.261	VDYLK(1)GAGSFVNEK	2
cal01130 Biosynthesis of antibiotics	5.20432e-16	Q59RQ6	327	K	ident	Dihydrolipoyl dehydrogenase	LPD1	1	6.2428e-05	94.692	LIIDDQFK(1)TK	2
cal01130 Biosynthesis of antibiotics	5.20432e-16	Q59RQ6	257	K	ident	Dihydrolipoyl dehydrogenase	LPD1	1	0.0258934	42.843	QGLDFK(1)LGTK	2
cal01130 Biosynthesis of antibiotics	5.20432e-16	Q59RQ6	195	K	ident	Dihydrolipoyl dehydrogenase	LPD1	1	6.43341e-11	123.02	IVTSTGILSLK(1)EVPER	2
cal01130 Biosynthesis of antibiotics	5.20432e-16	A0A1D8PFS4	251	K	ident	6-phosphogluconate dehydrogenase, decarboxylating	GND1	1	4.07432e-08	114.28	DILYYNDPTDGK(1)PLVEK	2
cal01130 Biosynthesis of antibiotics	5.20432e-16	A0A1D8PFS4	51	K	ident	6-phosphogluconate dehydrogenase, decarboxylating	GND1	1	0.000254962	107.57	FLENEAK(1)GK	2
cal01130 Biosynthesis of antibiotics	5.20432e-16	A0A1D8PFS4	41	K	ident	6-phosphogluconate dehydrogenase, decarboxylating	GND1	1	0.00362027	85.813	TTAK(1)VDR	2
cal01130 Biosynthesis of antibiotics	5.20432e-16	A0A1D8PFS4	121	K	ident	6-phosphogluconate dehydrogenase, decarboxylating	GND1	1	0.06081	57.281	YEELAK(1)K	2
cal01130 Biosynthesis of antibiotics	5.20432e-16	A0A1D8PFS4	308	K	ident	6-phosphogluconate dehydrogenase, decarboxylating	GND1	1	0.0138653	62.304	ALK(1)GPQVTGESPITDK(1)K	2
cal01130 Biosynthesis of antibiotics	5.20432e-16	A0A1D8PFS4	472	K	ident	6-phosphogluconate dehydrogenase, decarboxylating	GND1	1	0.0690821	41.383	VLPGQENELLK(1)K	2
cal01130 Biosynthesis of antibiotics	5.20432e-16	A0A1D8PFS4	212	K	ident	6-phosphogluconate dehydrogenase, decarboxylating	GND1	1	3.67594e-26	170.06	VGK(1)FEDKEIGDVFATWNK	2
cal01130 Biosynthesis of antibiotics	5.20432e-16	A0A1D8PFS4	166	K	ident	6-phosphogluconate dehydrogenase, decarboxylating	GND1	1	5.96659e-11	93.278	DIFQDVAAK(1)SDGEPCCDWVGDAGAGHYVK	3
cal01130 Biosynthesis of antibiotics	5.20432e-16	A0A1D8PFS4	461	K	ident	6-phosphogluconate dehydrogenase, decarboxylating	GND1	1	4.19856e-05	86.539	DYFGAHTFK(1)VLPGQENELLK	2
cal01130 Biosynthesis of antibiotics	5.20432e-16	A0A1D8PFS4	321	K	ident	6-phosphogluconate dehydrogenase, decarboxylating	GND1	1	0.00806387	62.304	GPQVTGESPITDK(1)K	2
cal01130 Biosynthesis of antibiotics	5.20432e-16	A0A1D8PFS4	216	K	ident	6-phosphogluconate dehydrogenase, decarboxylating	GND1	1	4.05782e-11	129.38	FEDK(1)EIGDVFATWNK	2
cal01130 Biosynthesis of antibiotics	5.20432e-16	A0A1D8PFS4	157	K	ident	6-phosphogluconate dehydrogenase, decarboxylating	GND1	1	0.00373532	48.623	AWPHIK(1)DIFQDVAAK	3
cal01130 Biosynthesis of antibiotics	5.20432e-16	A0A1D8PFS4	297	K	ident	6-phosphogluconate dehydrogenase, decarboxylating	GND1	1	0.00048761	88.495	CLSAMK(1)AER	2
cal01130 Biosynthesis of antibiotics	5.20432e-16	A0A1D8PFS4	473	K	ident	6-phosphogluconate dehydrogenase, decarboxylating	GND1	1	1.39782e-06	103.76	K(1)DEWIHINWTGR	3
cal01130 Biosynthesis of antibiotics	5.20432e-16	Q59TZ8	6	K	ident	Phosphotransferase	GLK1	1	3.54831e-20	179.79	SLSPK(1)LEEIVSSIEK	2
cal01130 Biosynthesis of antibiotics	5.20432e-16	Q59TZ8	373	K	ident	Phosphotransferase	GLK1	1	0.00091634	99.442	LETNK(1)EER	2
cal01130 Biosynthesis of antibiotics	5.20432e-16	Q59TZ8	21	K	ident	Phosphotransferase	GLK1	1	2.4901e-05	90.614	SFEIK(1)DDFLVK	2
cal01130 Biosynthesis of antibiotics	5.20432e-16	Q59TZ8	95	K	ident	Phosphotransferase	GLK1	1	0.00035554	70.524	GDHTFSMK(1)QSK(1)YR	3
cal01130 Biosynthesis of antibiotics	5.20432e-16	Q59TZ8	446	K	ident	Phosphotransferase	GLK1	1	0.0271913	43.77	INPLK(1)GTNK	2
cal01130 Biosynthesis of antibiotics	5.20432e-16	Q59TZ8	314	K	ident	Phosphotransferase	GLK1	1	0.000683305	104.44	VALIHLFK(1)K	3
cal01130 Biosynthesis of antibiotics	5.20432e-16	Q59TZ8	167	K	ident	Phosphotransferase	GLK1	1	6.97045e-06	95.854	WTK(1)GFDIPDTVDR	2
cal01130 Biosynthesis of antibiotics	5.20432e-16	Q59TZ8	107	K	ident	Phosphotransferase	GLK1	1	0.00150733	87.568	IPVDLMK(1)AEK	2
cal01130 Biosynthesis of antibiotics	5.20432e-16	Q59TZ8	324	K	ident	Phosphotransferase	GLK1	1	1.01424e-07	136.02	GLIFQELYK(1)AR	2
cal01130 Biosynthesis of antibiotics	5.20432e-16	Q59TZ8	98	K	ident	Phosphotransferase	GLK1	1	0.00035554	70.524	GDHTFSMK(1)QSK(1)YR	3
cal01130 Biosynthesis of antibiotics	5.20432e-16	Q59TZ8	87	K	ident	Phosphotransferase	GLK1	1	0.0117287	41.359	VCSIDLK(1)GDHTFSMK	3
cal01130 Biosynthesis of antibiotics	5.20432e-16	Q59TZ8	44	K	ident	Phosphotransferase	GLK1	1	2.76833e-16	150.23	ATEYFIESMNVGLESPK(1)PSK	2
cal01130 Biosynthesis of antibiotics	5.20432e-16	Q59TZ8	410	K	ident	Phosphotransferase	GLK1	1	1.42294e-54	225.17	DQYK(1)DDDRDFEVGCDGSVIEFYPGFR	3
cal01130 Biosynthesis of antibiotics	5.20432e-16	A0A1D8PE67	646	K	ident	Bifunctional aminoimidazole ribotide synthase/glycinamide ribotide synthase	ADE5,7	1	0.000420884	82.01	K(1)IIEISEYEYQSPAPWK	2
cal01130 Biosynthesis of antibiotics	5.20432e-16	A0A1D8PE67	148	K	ident	Bifunctional aminoimidazole ribotide synthase/glycinamide ribotide synthase	ADE5,7	1	3.41157e-11	130.1	EHIQSIDYK(1)IVLK	3
cal01130 Biosynthesis of antibiotics	5.20432e-16	A0A1D8PE67	62	K	ident	Bifunctional aminoimidazole ribotide synthase/glycinamide ribotide synthase	ADE5,7	1	6.05833e-11	130.2	DFNK(1)LQQFAVENK	2
cal01130 Biosynthesis of antibiotics	5.20432e-16	A0A1D8PE67	290	K	ident	Bifunctional aminoimidazole ribotide synthase/glycinamide ribotide synthase	ADE5,7	1	3.54231e-05	102.52	EPK(1)VLEYNVR	2
cal01130 Biosynthesis of antibiotics	5.20432e-16	A0A1D8PL37	379	K	ident	Histidinol-phosphate transaminase	HIS5	1	2.6636e-11	132.08	QLLTK(1)FESVLNEINK	3
cal01130 Biosynthesis of antibiotics	5.20432e-16	A0A1D8PL37	305	K	ident	Histidinol-phosphate transaminase	HIS5	1	0.000316417	96.948	LLSLK(1)YVGR	2
cal01130 Biosynthesis of antibiotics	5.20432e-16	A0A1D8PLI2	201	K	ident	Isopentenyl-diphosphate delta-isomerase	IDI1	1	1.96593e-06	90.397	SPSGDESSK(1)WGEHEIDYILILK	3
cal01130 Biosynthesis of antibiotics	5.20432e-16	A0A1D8PLI2	276	K	ident	Isopentenyl-diphosphate delta-isomerase	IDI1	1	1.18808e-15	145.69	WWDNLDNLDQFK(1)DEEIHR	3
cal01130 Biosynthesis of antibiotics	5.20432e-16	A0A1D8PLI2	232	K	ident	Isopentenyl-diphosphate delta-isomerase	IDI1	1	0.000141274	82.505	DFK(1)YVSADELK	2
cal01130 Biosynthesis of antibiotics	5.20432e-16	A0A1D8PLI2	192	K	ident	Isopentenyl-diphosphate delta-isomerase	IDI1	1	8.11309e-06	94.09	IHYK(1)SPSGDESSK	2
cal01130 Biosynthesis of antibiotics	5.20432e-16	A0A1D8PLI2	160	K	ident	Isopentenyl-diphosphate delta-isomerase	IDI1	1	0.0246198	49.933	GAK(1)VAAQR	2
cal01130 Biosynthesis of antibiotics	5.20432e-16	P82612	123	K	ident	Phosphoglycerate mutase	GPM1	1	1.67623e-16	145.02	SFDVPPPK(1)IDPK(1)DEYSQVGDRR	3
cal01130 Biosynthesis of antibiotics	5.20432e-16	P82612	127	K	ident	Phosphoglycerate mutase	GPM1	1	1.67623e-16	145.02	SFDVPPPK(1)IDPK(1)DEYSQVGDRR	3
cal01130 Biosynthesis of antibiotics	5.20432e-16	P82612	57	K	ident	Phosphoglycerate mutase	GPM1	1	3.75527e-64	271.68	EAGINVDVLHTSK(1)LSR	2
cal01130 Biosynthesis of antibiotics	5.20432e-16	P82612	3	K	ident	Phosphoglycerate mutase	GPM1	1	5.80921e-05	150.02	PK(1)LVLVR	2
cal01130 Biosynthesis of antibiotics	5.20432e-16	P82612	17	K	ident	Phosphoglycerate mutase	GPM1	1	1.2925e-15	141.53	HGQSEWNEK(1)NLFTGWVDVR	3
cal01130 Biosynthesis of antibiotics	5.20432e-16	P82612	109	K	ident	Phosphoglycerate mutase	GPM1	1	1.30534e-40	228.9	DK(1)AQTLEAYGQEK(1)FQIWR	3
cal01130 Biosynthesis of antibiotics	5.20432e-16	P82612	98	K	ident	Phosphoglycerate mutase	GPM1	1	2.60319e-33	194.05	HYGALQGK(1)DK(1)AQTLEAYGQEK	3
cal01130 Biosynthesis of antibiotics	5.20432e-16	P82612	34	K	ident	Phosphoglycerate mutase	GPM1	1	3.90766e-12	170.02	LSETGQK(1)EAK(1)R	2
cal01130 Biosynthesis of antibiotics	5.20432e-16	P82612	37	K	ident	Phosphoglycerate mutase	GPM1	1	3.90766e-12	170.02	LSETGQK(1)EAK(1)R	2
cal01130 Biosynthesis of antibiotics	5.20432e-16	P82612	96	K	ident	Phosphoglycerate mutase	GPM1	1	7.0092e-17	149.44	HYGALQGK(1)DK(1)AQTLEAYGQEK	3
cal01130 Biosynthesis of antibiotics	5.20432e-16	P82612	44	K	ident	Phosphoglycerate mutase	GPM1	1	9.45832e-27	176.11	AGELLK(1)EAGINVDVLHTSK(1)LSR	3
cal01130 Biosynthesis of antibiotics	5.20432e-16	A0A1D8PC43	241	K	ident	Diphosphomevalonate decarboxylase	MVD	1	0.0230945	44.882	AILDK(1)DFPK	2
cal01130 Biosynthesis of antibiotics	5.20432e-16	A0A1D8PC43	245	K	ident	Diphosphomevalonate decarboxylase	MVD	1	3.23069e-06	101.05	DFPK(1)FAELTMK	2
cal01130 Biosynthesis of antibiotics	5.20432e-16	A0A1D8PC43	329	K	ident	Diphosphomevalonate decarboxylase	MVD	1	6.53158e-08	104.67	HFGHVPGWK(1)THYTAETPVAGVSR	4
cal01130 Biosynthesis of antibiotics	5.20432e-16	Q9URB4	124	K	ident	Fructose-bisphosphate aldolase	FBA1	1	0.000121513	80.585	LLPWFDGMLK(1)ADEEFFAK	2
cal01130 Biosynthesis of antibiotics	5.20432e-16	Q9URB4	307	K	ident	Fructose-bisphosphate aldolase	FBA1	1	3.72495e-10	154.15	DYVTNK(1)IEYLK	2
cal01130 Biosynthesis of antibiotics	5.20432e-16	Q9URB4	327	K	ident	Fructose-bisphosphate aldolase	FBA1	0.931452	0.00166876	56.017	APVGNPEGADK(0.287)PNK(0.782)K(0.931)YFDPR	3
cal01130 Biosynthesis of antibiotics	5.20432e-16	Q9URB4	166	K	ident	Fructose-bisphosphate aldolase	FBA1	1	1.27553e-39	189.12	MAK(1)MGQWLEMEIGITGGEEDGVNNEHVEK	3
cal01130 Biosynthesis of antibiotics	5.20432e-16	Q9URB4	77	K	ident	Fructose-bisphosphate aldolase	FBA1	1	4.59396e-09	106.73	GVDNK(1)DQAASIAGSIAAAHYIR	3
cal01130 Biosynthesis of antibiotics	5.20432e-16	Q9URB4	344	K	ident	Fructose-bisphosphate aldolase	FBA1	1	0.0343868	69.275	EGEK(1)TMSK(1)R	2
cal01130 Biosynthesis of antibiotics	5.20432e-16	Q9URB4	72	K	ident	Fructose-bisphosphate aldolase	FBA1	1	6.20419e-22	161.53	DNK(1)APIILQTSQGGAAYFAGK(1)GVDNK	3
cal01130 Biosynthesis of antibiotics	5.20432e-16	Q9URB4	16	K	ident	Fructose-bisphosphate aldolase	FBA1	1	5.19724e-14	138.75	SGVIYGK(1)DVK	2
cal01130 Biosynthesis of antibiotics	5.20432e-16	Q9URB4	257	K	ident	Fructose-bisphosphate aldolase	FBA1	1	8.0842e-07	60.288	QIGTDAK(1)HPLYLVFHGGSGSTQEEFNTAIK	4
cal01130 Biosynthesis of antibiotics	5.20432e-16	Q9URB4	28	K	ident	Fructose-bisphosphate aldolase	FBA1	1	3.62281e-12	104.24	DLFDYAQEK(1)GFAIPAINVTSSSTVVAALEAAR	3
cal01130 Biosynthesis of antibiotics	5.20432e-16	Q9URB4	250	K	ident	Fructose-bisphosphate aldolase	FBA1	1	8.0842e-07	60.288	K(1)QIGTDAK(1)HPLYLVFHGGSGSTQEEFNTAIK	4
cal01130 Biosynthesis of antibiotics	5.20432e-16	Q9URB4	326	K	ident	Fructose-bisphosphate aldolase	FBA1	0.79694	1.14832e-06	103.9	IEYLK(1)APVGNPEGADK(0.203)PNK(0.797)K	3
cal01130 Biosynthesis of antibiotics	5.20432e-16	Q9URB4	114	K	ident	Fructose-bisphosphate aldolase	FBA1	1	0.000284234	84.479	K(1)LLPWFDGMLK	2
cal01130 Biosynthesis of antibiotics	5.20432e-16	Q9URB4	9	K	ident	Fructose-bisphosphate aldolase	FBA1	1	5.19724e-14	138.75	APPAVLSK(1)SGVIYGK(1)DVK	2
cal01130 Biosynthesis of antibiotics	5.20432e-16	Q9URB4	323	K	ident	Fructose-bisphosphate aldolase	FBA1	1	1.14832e-06	103.9	IEYLK(1)APVGNPEGADK(1)PNK	2
cal01130 Biosynthesis of antibiotics	5.20432e-16	Q9URB4	249	K	ident	Fructose-bisphosphate aldolase	FBA1	1	6.23494e-09	116.43	PGNVQLRPEILGDHQVYAK(1)K	4
cal01130 Biosynthesis of antibiotics	5.20432e-16	Q9URB4	356	K	ident	Fructose-bisphosphate aldolase	FBA1	1	2.09937e-15	153.18	IAEALDIFHTK(1)GQL	3
cal01130 Biosynthesis of antibiotics	5.20432e-16	Q9URB4	312	K	ident	Fructose-bisphosphate aldolase	FBA1	1	3.89151e-08	107.72	IEYLK(1)APVGNPEGADK(0.5)PNK(0.5)K	3
cal01130 Biosynthesis of antibiotics	5.20432e-16	Q9URB4	340	K	ident	Fructose-bisphosphate aldolase	FBA1	1	0.0343868	69.275	EGEK(1)TMSK(1)R	2
cal01130 Biosynthesis of antibiotics	5.20432e-16	Q9URB4	19	K	ident	Fructose-bisphosphate aldolase	FBA1	1	8.50444e-12	152.96	DVK(1)DLFDYAQEK	2
cal01130 Biosynthesis of antibiotics	5.20432e-16	Q9URB4	54	K	ident	Fructose-bisphosphate aldolase	FBA1	1	2.81732e-21	158.5	DNK(1)APIILQTSQGGAAYFAGK(1)GVDNK	3
cal01130 Biosynthesis of antibiotics	5.20432e-16	Q9URB4	113	K	ident	Fructose-bisphosphate aldolase	FBA1	1	1.4297e-08	110.44	AIAPTYGIPVVLHTDHCAK(1)K	3
cal01130 Biosynthesis of antibiotics	5.20432e-16	Q5AME2	252	K	ident	Pentafunctional AROM polypeptide	ARO1	1	0.00401702	55.335	AGVVSSDEK(1)EAGLR	2
cal01130 Biosynthesis of antibiotics	5.20432e-16	Q5AME2	11	K	ident	Pentafunctional AROM polypeptide	ARO1	1	2.54743e-07	103.4	VPILGK(1)ETIHVGYGIADHIVR	4
cal01130 Biosynthesis of antibiotics	5.20432e-16	Q5AME2	53	K	ident	Pentafunctional AROM polypeptide	ARO1	1	1.30843e-13	147.52	TPQYSK(1)LTDDFK	2
cal01130 Biosynthesis of antibiotics	5.20432e-16	Q5AME2	1273	K	ident	Pentafunctional AROM polypeptide	ARO1	1	7.69935e-05	79.875	K(1)FWVIGSPIEHSR	3
cal01130 Biosynthesis of antibiotics	5.20432e-16	Q5AME2	908	K	ident	Pentafunctional AROM polypeptide	ARO1	1	0.00972968	60.118	AK(1)GWEYFR	2
cal01130 Biosynthesis of antibiotics	5.20432e-16	Q5AME2	1339	K	ident	Pentafunctional AROM polypeptide	ARO1	1	0.00337259	67.207	LDIMK(1)FATK	2
cal01130 Biosynthesis of antibiotics	5.20432e-16	Q5AME2	229	K	ident	Pentafunctional AROM polypeptide	ARO1	0.999973	0.00409908	53.946	KPDLQSIK(1)AELVK	3
cal01130 Biosynthesis of antibiotics	5.20432e-16	Q5AME2	1513	K	ident	Pentafunctional AROM polypeptide	ARO1	1	0.000214303	117.89	LTEEQYK(1)WK	2
cal01130 Biosynthesis of antibiotics	5.20432e-16	Q5AME2	837	K	ident	Pentafunctional AROM polypeptide	ARO1	1	0.000224	77.221	FK(1)IELDGYEPPFNTDK	2
cal01130 Biosynthesis of antibiotics	5.20432e-16	Q5AME2	1113	K	ident	Pentafunctional AROM polypeptide	ARO1	1	4.99057e-15	139.5	TVSQGGK(1)FPDENVDELK	2
cal01130 Biosynthesis of antibiotics	5.20432e-16	Q5A9D9	243	K	ident	Homoisocitrate dehydrogenase	LYS12	1	1.72415e-08	92.416	AVYDANANEYGGIEYK(1)EQIVDSMVYR	3
cal01130 Biosynthesis of antibiotics	5.20432e-16	Q5A9D9	155	K	ident	Homoisocitrate dehydrogenase	LYS12	1	0.0487517	64.73	VYK(1)K(1)EDGTK	2
cal01130 Biosynthesis of antibiotics	5.20432e-16	Q5A9D9	179	K	ident	Homoisocitrate dehydrogenase	LYS12	1	0.00639091	57.106	IAK(1)MAYEIALQR	2
cal01130 Biosynthesis of antibiotics	5.20432e-16	Q5A9D9	156	K	ident	Homoisocitrate dehydrogenase	LYS12	1	0.0487517	64.73	VYK(1)K(1)EDGTK	2
cal01130 Biosynthesis of antibiotics	5.20432e-16	Q5A9D9	23	K	ident	Homoisocitrate dehydrogenase	LYS12	1	0.000360654	73.296	SLK(1)IGLIPGDGIGR	2
cal01130 Biosynthesis of antibiotics	5.20432e-16	Q5A9D9	167	K	ident	Homoisocitrate dehydrogenase	LYS12	1	0.0102121	84.244	VAEAIK(1)R	2
cal01130 Biosynthesis of antibiotics	5.20432e-16	A0A1D8PT56	147	K	ident	Adenylosuccinate lyase	ADE13	1	7.53171e-11	106.88	FALEYK(1)DLPVLGWTHFQPAQLTTVGK	3
cal01130 Biosynthesis of antibiotics	5.20432e-16	A0A1D8PT56	131	K	ident	Adenylosuccinate lyase	ADE13	1	0.00012801	76.795	DAYDVLIPK(1)LVNVIDR	2
cal01130 Biosynthesis of antibiotics	5.20432e-16	A0A1D8PT56	412	K	ident	Adenylosuccinate lyase	ADE13	1	2.19549e-09	114.63	VLSHQASAVVK(1)QEGGDNDLIER	3
cal01130 Biosynthesis of antibiotics	5.20432e-16	A0A1D8PT56	273	K	ident	Adenylosuccinate lyase	ADE13	1	2.38052e-09	121.45	LLANLK(1)EIEEPFEK	2
cal01130 Biosynthesis of antibiotics	5.20432e-16	A0A1D8PT56	80	K	ident	Adenylosuccinate lyase	ADE13	1	1.22878e-08	119.87	EIQDAAVEEAK(1)VR	2
cal01130 Biosynthesis of antibiotics	5.20432e-16	A0A1D8PT56	69	K	ident	Adenylosuccinate lyase	ADE13	1	0.00116528	65.265	QHLEITDK(1)EIQDAAVEEAK	3
cal01130 Biosynthesis of antibiotics	5.20432e-16	A0A1D8PT56	456	K	ident	Adenylosuccinate lyase	ADE13	1	1.75996e-05	112.13	APQQTEK(1)FVK	2
cal01130 Biosynthesis of antibiotics	5.20432e-16	A0A1D8PT56	281	K	ident	Adenylosuccinate lyase	ADE13	1	1.5471e-07	106.31	EIEEPFEK(1)SQIGSSAMAYK	2
cal01130 Biosynthesis of antibiotics	5.20432e-16	A0A1D8PT56	467	K	ident	Adenylosuccinate lyase	ADE13	1	1.88891e-07	110.92	NDVANALK(1)PFEK	2
cal01130 Biosynthesis of antibiotics	5.20432e-16	A0A1D8PT56	459	K	ident	Adenylosuccinate lyase	ADE13	1	0.000150919	77.324	FVK(1)NDVANALKPFEK	3
cal01130 Biosynthesis of antibiotics	5.20432e-16	A0A1D8PT56	141	K	ident	Adenylosuccinate lyase	ADE13	1	0.000348139	91.658	LSK(1)FALEYK	2
cal01130 Biosynthesis of antibiotics	5.20432e-16	A0A1D8PT56	444	K	ident	Adenylosuccinate lyase	ADE13	1	7.90625e-39	209.7	PIWNDLDTLLDPK(1)TFVGR	3
cal01130 Biosynthesis of antibiotics	5.20432e-16	Q5ADR2	364	K	ident	Glutamate-5-semialdehyde dehydrogenase	PRO2	1	0.00846751	62.546	AIAEK(1)FLK	2
cal01130 Biosynthesis of antibiotics	5.20432e-16	P43073	216	K	ident	N-(5'-phosphoribosyl)anthranilate isomerase	TRP1	1	0.00283137	88.643	IIK(1)FIQK	2
cal01130 Biosynthesis of antibiotics	5.20432e-16	P83780	35	K	ident	Glucose-6-phosphate isomerase	PGI1	1	0.0212252	65.404	DAFAK(1)DPK(1)R	2
cal01130 Biosynthesis of antibiotics	5.20432e-16	P83780	519	K	ident	Glucose-6-phosphate isomerase	PGI1	1	0.000513573	88.075	VLAK(1)VIGK(1)ELDDK	2
cal01130 Biosynthesis of antibiotics	5.20432e-16	P83780	21	K	ident	Glucose-6-phosphate isomerase	PGI1	1	2.35293e-10	153.14	LEETYK(1)SVGEK(1)FSVR	2
cal01130 Biosynthesis of antibiotics	5.20432e-16	P83780	546	K	ident	Glucose-6-phosphate isomerase	PGI1	1	3.59624e-21	155.88	AVATHDASTNGLINQFK(1)EWEE	2
cal01130 Biosynthesis of antibiotics	5.20432e-16	P83780	523	K	ident	Glucose-6-phosphate isomerase	PGI1	1	0.000400744	90.15	VLAK(1)VIGK(1)ELDDK	2
cal01130 Biosynthesis of antibiotics	5.20432e-16	P83780	26	K	ident	Glucose-6-phosphate isomerase	PGI1	1	2.3496e-07	118.21	SVGEK(1)FSVR	2
cal01130 Biosynthesis of antibiotics	5.20432e-16	P83780	48	K	ident	Glucose-6-phosphate isomerase	PGI1	1	1.12432e-37	219.03	RFEEFSWIYK(1)NYDDSK	2
cal01130 Biosynthesis of antibiotics	5.20432e-16	P83780	77	K	ident	Glucose-6-phosphate isomerase	PGI1	1	1.68532e-11	127.53	EILDQLVTLAK(1)EAGVEK(1)LR	3
cal01130 Biosynthesis of antibiotics	5.20432e-16	P83780	444	K	ident	Glucose-6-phosphate isomerase	PGI1	1	1.36509e-16	145.02	MLASNFFAQSEALMVGK(1)DEAK	3
cal01130 Biosynthesis of antibiotics	5.20432e-16	P83780	255	K	ident	Glucose-6-phosphate isomerase	PGI1	1	1.64752e-12	135.18	HFAALSTNEK(1)EVVAFGIDAK	3
cal01130 Biosynthesis of antibiotics	5.20432e-16	P83780	238	K	ident	Glucose-6-phosphate isomerase	PGI1	1	3.23517e-06	105.03	NWFLATAK(1)DSK	2
cal01130 Biosynthesis of antibiotics	5.20432e-16	P83780	120	K	ident	Glucose-6-phosphate isomerase	PGI1	1	5.15404e-11	132.51	MPVDGK(1)DTAQEVDDVLK	2
cal01130 Biosynthesis of antibiotics	5.20432e-16	P83780	83	K	ident	Glucose-6-phosphate isomerase	PGI1	1	1.68532e-11	127.53	EILDQLVTLAK(1)EAGVEK(1)LR	3
cal01130 Biosynthesis of antibiotics	5.20432e-16	P83780	134	K	ident	Glucose-6-phosphate isomerase	PGI1	1	4.28872e-09	158.05	HMK(1)EFSDSIR	3
cal01130 Biosynthesis of antibiotics	5.20432e-16	P83780	114	K	ident	Glucose-6-phosphate isomerase	PGI1	1	3.13336e-10	130.27	K(1)MPVDGK(1)DTAQEVDDVLK	2
cal01130 Biosynthesis of antibiotics	5.20432e-16	P83780	15	K	ident	Glucose-6-phosphate isomerase	PGI1	1	2.13264e-07	126.51	K(1)LEETYK(1)SVGEK	2
cal01130 Biosynthesis of antibiotics	5.20432e-16	P83780	14	K	ident	Glucose-6-phosphate isomerase	PGI1	1	8.01618e-06	123.79	LATDLPEWK(1)K	2
cal01130 Biosynthesis of antibiotics	5.20432e-16	P83780	38	K	ident	Glucose-6-phosphate isomerase	PGI1	1	0.046621	65.404	DAFAK(1)DPK(1)R	2
cal01130 Biosynthesis of antibiotics	5.20432e-16	P83780	528	K	ident	Glucose-6-phosphate isomerase	PGI1	1	0.00950869	73.499	VIGK(1)ELDDK(1)K	2
cal01130 Biosynthesis of antibiotics	5.20432e-16	P83780	66	K	ident	Glucose-6-phosphate isomerase	PGI1	1	0.000175975	80.361	NLVNK(1)EILDQLVTLAK	2
cal01130 Biosynthesis of antibiotics	5.20432e-16	P83780	54	K	ident	Glucose-6-phosphate isomerase	PGI1	1	1.35775e-05	90.759	NYDDSK(1)ILFDFSK	2
cal01130 Biosynthesis of antibiotics	5.20432e-16	P83780	5	K	ident	Glucose-6-phosphate isomerase	PGI1	1	2.58154e-15	153.39	ASFK(1)LATDLPEWK(1)K	3
cal01130 Biosynthesis of antibiotics	5.20432e-16	A0A1D8PTB5	384	K	ident	Succinate--CoA ligase [ADP-forming] subunit beta, mitochondrial	LSC2	1	3.51625e-11	123.43	LQGTNMAEAK(1)ELIDNSGLK	2
cal01130 Biosynthesis of antibiotics	5.20432e-16	A0A1D8PTB5	241	K	ident	Succinate--CoA ligase [ADP-forming] subunit beta, mitochondrial	LSC2	1	0.000154255	82.774	VLAMDAK(1)LGFDDNASFR	2
cal01130 Biosynthesis of antibiotics	5.20432e-16	A0A1D8PTB5	273	K	ident	Succinate--CoA ligase [ADP-forming] subunit beta, mitochondrial	LSC2	1	7.31494e-35	196.3	DPTQEDPQEAEAGK(1)YGLNFIK	3
cal01130 Biosynthesis of antibiotics	5.20432e-16	A0A1D8PTB5	406	K	ident	Succinate--CoA ligase [ADP-forming] subunit beta, mitochondrial	LSC2	1	0.00901098	40.645	LYAFEDLDPAAEK(1)IVQLAPK	3
cal01130 Biosynthesis of antibiotics	5.20432e-16	P31353	6	K	ident	Phosphomannomutase	PMM1	1	0.000222122	93.667	SFANK(1)QDPK	2
cal01130 Biosynthesis of antibiotics	5.20432e-16	P31353	217	K	ident	Phosphomannomutase	PMM1	1	7.26417e-05	86.548	SYK(1)GGNDYEIYNDPR	2
cal01130 Biosynthesis of antibiotics	5.20432e-16	P31353	250	K	ident	Phosphomannomutase	PMM1	1	0.000691317	84.615	ILNETFK(1)LQ	2
cal01130 Biosynthesis of antibiotics	5.20432e-16	P31353	214	K	ident	Phosphomannomutase	PMM1	1	2.29425e-22	158.94	TYCLQHVEDEHFENIHFFGDK(1)SYK	4
cal01130 Biosynthesis of antibiotics	5.20432e-16	P31353	105	K	ident	Phosphomannomutase	PMM1	1	0.0025825	118.01	LVK(1)FILR	2
cal01130 Biosynthesis of antibiotics	5.20432e-16	P31353	153	K	ident	Phosphomannomutase	PMM1	1	0.00211243	57.434	NDYEK(1)FDK(1)QHHIR	4
cal01130 Biosynthesis of antibiotics	5.20432e-16	P31353	150	K	ident	Phosphomannomutase	PMM1	1	0.00211243	57.434	NDYEK(1)FDK(1)QHHIR	4
cal01130 Biosynthesis of antibiotics	5.20432e-16	O13289	421	K	ident	Peroxisomal catalase	CAT1	1	5.63448e-06	98.253	ATPADFK(1)QAQELWK	2
cal01130 Biosynthesis of antibiotics	5.20432e-16	O13289	147	K	ident	Peroxisomal catalase	CAT1	1	2.96266e-12	170.5	FPHFIHTQK(1)R	2
cal01130 Biosynthesis of antibiotics	5.20432e-16	O13289	428	K	ident	Peroxisomal catalase	CAT1	1	7.0236e-05	92.428	QAQELWK(1)VLK	2
cal01130 Biosynthesis of antibiotics	5.20432e-16	O13289	83	K	ident	Peroxisomal catalase	CAT1	1	0.0573271	51.193	FLDTVGK(1)K	2
cal01130 Biosynthesis of antibiotics	5.20432e-16	O13289	138	K	ident	Peroxisomal catalase	CAT1	1	2.8892e-06	98.582	DPSK(1)FPHFIHTQK	2
cal01130 Biosynthesis of antibiotics	5.20432e-16	O13289	199	K	ident	Peroxisomal catalase	CAT1	1	3.29956e-05	87.519	EMNGYSGHTYK(1)WSNK	3
cal01130 Biosynthesis of antibiotics	5.20432e-16	O13289	293	K	ident	Peroxisomal catalase	CAT1	1	4.26066e-06	104.07	FGK(1)FTLNENPK	2
cal01130 Biosynthesis of antibiotics	5.20432e-16	Q5AMP2	53	K	ident	Prephenate dehydrogenase (NADP(+))	TYR1	1	0.00756745	74.255	AK(1)FADEK	2
cal01130 Biosynthesis of antibiotics	5.20432e-16	Q5AMP2	279	K	ident	Prephenate dehydrogenase (NADP(+))	TYR1	1	0.00511169	80.462	AK(1)QFVFK	2
cal01130 Biosynthesis of antibiotics	5.20432e-16	A0A1D8PM83	75	K	ident	Acetylornithine transaminase	ARG8	1	0.00115251	55.337	PNLVLTHGK(1)GSYIYDLEDR	3
cal01130 Biosynthesis of antibiotics	5.20432e-16	A0A1D8PE37	239	K	ident	Amidophosphoribosyltransferase	ADE4	0.999996	0.000377621	69.256	DVKPGEAVIITK(1)TGEYEFK	3
cal01130 Biosynthesis of antibiotics	5.20432e-16	A0A1D8PS79	356	K	ident	Isocitrate dehydrogenase [NADP]	IDP2	0.999804	0.000759693	63.998	GKLDETPEVVK(1)FAEDLEK	3
cal01130 Biosynthesis of antibiotics	5.20432e-16	A0A1D8PS79	240	K	ident	Isocitrate dehydrogenase [NADP]	IDP2	1	6.25729e-11	124.07	TK(1)MDELGIWYEHR	2
cal01130 Biosynthesis of antibiotics	5.20432e-16	A0A1D8PS79	87	K	ident	Isocitrate dehydrogenase [NADP]	IDP2	1	0.0276373	55.441	VK(1)EFNLK	2
cal01130 Biosynthesis of antibiotics	5.20432e-16	A0A1D8PS79	385	K	ident	Isocitrate dehydrogenase [NADP]	IDP2	1	6.71846e-05	87.667	DLALTQGK(1)TDR	2
cal01130 Biosynthesis of antibiotics	5.20432e-16	A0A1D8PS79	214	K	ident	Isocitrate dehydrogenase [NADP]	IDP2	1	8.27875e-05	84.297	LNLFSSTK(1)NTILK	2
cal01130 Biosynthesis of antibiotics	5.20432e-16	A0A1D8PS79	236	K	ident	Isocitrate dehydrogenase [NADP]	IDP2	1	0.00448916	61.423	DIFEGLYASK(1)YK	2
cal01130 Biosynthesis of antibiotics	5.20432e-16	A0A1D8PS79	347	K	ident	Isocitrate dehydrogenase [NADP]	IDP2	1	3.65116e-05	89.805	GK(1)LDETPEVVK	2
cal01130 Biosynthesis of antibiotics	5.20432e-16	A0A1D8PS79	226	K	ident	Isocitrate dehydrogenase [NADP]	IDP2	1	8.04462e-06	96.464	FK(1)DIFEGLYASK	2
cal01130 Biosynthesis of antibiotics	5.20432e-16	A0A1D8PS79	143	K	ident	Isocitrate dehydrogenase [NADP]	IDP2	1	1.07589e-05	86.557	HAFGDQYK(1)ATDIVVPGAGELK	3
cal01130 Biosynthesis of antibiotics	5.20432e-16	Q5A4Q1	75	K	ident	Adenylate kinase	ADK1	1	3.4593e-10	131.72	AQVAAK(1)TALGVEAK(1)K	2
cal01130 Biosynthesis of antibiotics	5.20432e-16	Q5A4Q1	83	K	ident	Adenylate kinase	ADK1	1	3.4593e-10	131.72	TALGVEAK(1)K	2
cal01130 Biosynthesis of antibiotics	5.20432e-16	Q5A4Q1	129	K	ident	Adenylate kinase	ADK1	1	7.24331e-06	96.247	TIPQAEK(1)LDSMLESR	2
cal01130 Biosynthesis of antibiotics	5.20432e-16	Q5A4Q1	12	K	ident	Adenylate kinase	ADK1	1	0.00868371	57.267	NTVTK(1)LQER	2
cal01130 Biosynthesis of antibiotics	5.20432e-16	Q5A4Q1	211	K	ident	Adenylate kinase	ADK1	1	0.00107227	58.357	LVTYHK(1)QTEPIVAYYQK	3
cal01130 Biosynthesis of antibiotics	5.20432e-16	Q5A4Q1	56	K	ident	Adenylate kinase	ADK1	1	0.000670909	61.127	EK(1)FCACHLATGDMLR	3
cal01130 Biosynthesis of antibiotics	5.20432e-16	Q5A4Q1	148	K	ident	Adenylate kinase	ADK1	1	3.50163e-13	140.82	AVELK(1)IDDELLVAR	2
cal01130 Biosynthesis of antibiotics	5.20432e-16	Q5A4Q1	113	K	ident	Adenylate kinase	ADK1	1	3.54675e-07	104.84	SELENNQECSK(1)GFILDGFPR	3
cal01130 Biosynthesis of antibiotics	5.20432e-16	A0A1D8PRQ1	233	K	ident	Phosphoribosylaminoimidazolesuccinocarboxamide synthase	ADE1	1	0.0119602	67.169	FWSAAK(1)YK	2
cal01130 Biosynthesis of antibiotics	5.20432e-16	A0A1D8PRQ1	120	K	ident	Phosphoribosylaminoimidazolesuccinocarboxamide synthase	ADE1	1	0.00134358	80.96	GYITGSGWK(1)EYTK	2
cal01130 Biosynthesis of antibiotics	5.20432e-16	A0A1D8PRQ1	276	K	ident	Phosphoribosylaminoimidazolesuccinocarboxamide synthase	ADE1	1	8.71666e-11	124.42	QK(1)YVEAYENLTGEK	2
cal01130 Biosynthesis of antibiotics	5.20432e-16	A0A1D8PRQ1	80	K	ident	Phosphoribosylaminoimidazolesuccinocarboxamide synthase	ADE1	1	0.00106567	65.809	GDIFEK(1)YPQLEK	2
cal01130 Biosynthesis of antibiotics	5.20432e-16	A0A1D8PRQ1	288	K	ident	Phosphoribosylaminoimidazolesuccinocarboxamide synthase	ADE1	1	0.00383717	54.812	YVEAYENLTGEK(1)WQD	2
cal01130 Biosynthesis of antibiotics	5.20432e-16	A0A1D8PRQ1	163	K	ident	Phosphoribosylaminoimidazolesuccinocarboxamide synthase	ADE1	1	8.46877e-05	82.877	AEQGEHDENITK(1)EQADK	3
cal01130 Biosynthesis of antibiotics	5.20432e-16	A0A1D8PRQ1	86	K	ident	Phosphoribosylaminoimidazolesuccinocarboxamide synthase	ADE1	1	0.000922024	98.629	YPQLEK(1)YR	2
cal01130 Biosynthesis of antibiotics	5.20432e-16	A0A1D8PRQ1	235	K	ident	Phosphoribosylaminoimidazolesuccinocarboxamide synthase	ADE1	1	0.000766663	69.229	YK(1)LGQSQESYDK	2
cal01130 Biosynthesis of antibiotics	5.20432e-16	Q5A6R2	476	K	ident	Bifunctional phosphoribosylaminoimidazolecarboxamide formyltransferase/IMP cyclohydrolase	ADE17	1	0.0052231	79.469	VLGFK(1)WAK	2
cal01130 Biosynthesis of antibiotics	5.20432e-16	Q5A6R2	400	K	ident	Bifunctional phosphoribosylaminoimidazolecarboxamide formyltransferase/IMP cyclohydrolase	ADE17	1	0.0109161	51.998	GSSFK(1)EIVSK	2
cal01130 Biosynthesis of antibiotics	5.20432e-16	Q5A6R2	471	K	ident	Bifunctional phosphoribosylaminoimidazolecarboxamide formyltransferase/IMP cyclohydrolase	ADE17	1	0.000175707	96.948	QHPK(1)VLGFK	3
cal01130 Biosynthesis of antibiotics	5.20432e-16	Q5A6R2	511	K	ident	Bifunctional phosphoribosylaminoimidazolecarboxamide formyltransferase/IMP cyclohydrolase	ADE17	1	2.79954e-20	155.49	SEYESK(1)FAEIPEPLTAEER	2
cal01130 Biosynthesis of antibiotics	5.20432e-16	Q5A6R2	460	K	ident	Bifunctional phosphoribosylaminoimidazolecarboxamide formyltransferase/IMP cyclohydrolase	ADE17	1	0.000315192	74.392	LAGDK(1)ADNWWLR	2
cal01130 Biosynthesis of antibiotics	5.20432e-16	Q5A6R2	395	K	ident	Bifunctional phosphoribosylaminoimidazolecarboxamide formyltransferase/IMP cyclohydrolase	ADE17	1	5.03207e-06	111.53	RNDAIFK(1)GSSFK	2
cal01130 Biosynthesis of antibiotics	5.20432e-16	Q5A6R2	162	K	ident	Bifunctional phosphoribosylaminoimidazolecarboxamide formyltransferase/IMP cyclohydrolase	ADE17	1	4.4702e-11	107.75	VSILSDPQDYAHFLEELK(1)SGEITAETR	3
cal01130 Biosynthesis of antibiotics	5.20432e-16	Q5A6R2	557	K	ident	Bifunctional phosphoribosylaminoimidazolecarboxamide formyltransferase/IMP cyclohydrolase	ADE17	1	0.000199111	78.848	SGVK(1)FIAAPSGSVMDK	2
cal01130 Biosynthesis of antibiotics	5.20432e-16	Q5AH38	318	K	ident	Arginine biosynthesis bifunctional protein ArgJ, mitochondrial	ECM42	1	0.0166375	50.353	DALSYK(1)DAK	2
cal01130 Biosynthesis of antibiotics	5.20432e-16	A0A1D8PH78	345	K	ident	Bifunctional (2E,6E)-farnesyl diphosphate synthase/dimethylallyltranstransferase	ERG20	1	0.00011715	82.505	DVLTAFLGK(1)VYK	2
cal01130 Biosynthesis of antibiotics	5.20432e-16	A0A1D8PH78	308	K	ident	Bifunctional (2E,6E)-farnesyl diphosphate synthase/dimethylallyltranstransferase	ERG20	1	0.00024447	73.138	QLGIEK(1)IYHDYEESIVAK	3
cal01130 Biosynthesis of antibiotics	5.20432e-16	A0A1D8PH78	320	K	ident	Bifunctional (2E,6E)-farnesyl diphosphate synthase/dimethylallyltranstransferase	ERG20	1	8.82427e-07	104.24	IYHDYEESIVAK(1)LR	3
cal01130 Biosynthesis of antibiotics	5.20432e-16	A0A1D8PH78	51	K	ident	Bifunctional (2E,6E)-farnesyl diphosphate synthase/dimethylallyltranstransferase	ERG20	1	4.7901e-11	131.69	SLNYNTPGGK(1)LNR	2
cal01130 Biosynthesis of antibiotics	5.20432e-16	A0A1D8PU61	237	K	ident	S-(hydroxymethyl)glutathione dehydrogenase	FDH3	1	1.92729e-11	132.61	EEWGK(1)QFGATDFVNSTK	2
cal01130 Biosynthesis of antibiotics	5.20432e-16	A0A1D8PU61	345	K	ident	S-(hydroxymethyl)glutathione dehydrogenase	FDH3	1	0.00436762	52.52	SQLPGIVEDYLDGK(1)LK	2
cal01130 Biosynthesis of antibiotics	5.20432e-16	A0A1D8PU61	360	K	ident	S-(hydroxymethyl)glutathione dehydrogenase	FDH3	1	7.29128e-05	75.608	EPLDK(1)INTAFDEMHGGDCIR	3
cal01130 Biosynthesis of antibiotics	5.20432e-16	A0A1D8PU61	321	K	ident	S-(hydroxymethyl)glutathione dehydrogenase	FDH3	1	0.000121799	83.862	VWK(1)GAAFGGVK	2
cal01130 Biosynthesis of antibiotics	5.20432e-16	A0A1D8PU61	329	K	ident	S-(hydroxymethyl)glutathione dehydrogenase	FDH3	1	0.00453055	78.264	GAAFGGVK(1)GR	2
cal01130 Biosynthesis of antibiotics	5.20432e-16	A0A1D8PU61	117	K	ident	S-(hydroxymethyl)glutathione dehydrogenase	FDH3	1	0.000791952	113.91	TNLCGK(1)IR	2
cal01130 Biosynthesis of antibiotics	5.20432e-16	A0A1D8PU61	222	K	ident	S-(hydroxymethyl)glutathione dehydrogenase	FDH3	1	0.001807	59.976	VNK(1)IILVDINDK	2
cal01130 Biosynthesis of antibiotics	5.20432e-16	Q5A948	303	K	ident	Homoserine O-acetyltransferase	MET2	1	0.000339026	93.178	YNGSK(1)FINR	2
cal01130 Biosynthesis of antibiotics	5.20432e-16	A0A1D8PJF9	128	K	ident	Acetolactate synthase	ILV2	1	0.00193258	126.24	FK(1)FVLPR	2
cal01130 Biosynthesis of antibiotics	5.20432e-16	A0A1D8PJF9	317	K	ident	Acetolactate synthase	ILV2	1	0.00673307	66.568	LLK(1)ELADK	2
cal01130 Biosynthesis of antibiotics	5.20432e-16	A0A1D8PJF9	383	K	ident	Acetolactate synthase	ILV2	1	7.09668e-06	95.659	VTGNISK(1)FAPEAK	2
cal01130 Biosynthesis of antibiotics	5.20432e-16	A0A1D8PJF9	655	K	ident	Acetolactate synthase	ILV2	0.8695	0.00195821	44.164	K(0.13)VPVLPMVPAGK(0.87)ALDDFILWDAEVEK	3
cal01130 Biosynthesis of antibiotics	5.20432e-16	A0A1D8PJF9	247	K	ident	Acetolactate synthase	ILV2	1	2.31892e-11	125.98	PGPVLVDLPK(1)DVTASILR	3
cal01130 Biosynthesis of antibiotics	5.20432e-16	P53704	159	K	ident	Glutamine--fructose-6-phosphate aminotransferase [isomerizing]	GFA1	1	0.00216358	58.04	LFK(1)HFYDLNVK	3
cal01130 Biosynthesis of antibiotics	5.20432e-16	P53704	141	K	ident	Glutamine--fructose-6-phosphate aminotransferase [isomerizing]	GFA1	1	0.000165483	70.114	YLLSK(1)GHVFESETDTECIAK	3
cal01130 Biosynthesis of antibiotics	5.20432e-16	O74198	59	K	ident	Sterol 24-C-methyltransferase	ERG6	1	3.97608e-06	98.865	HWDGGISK(1)DDEEK	3
cal01130 Biosynthesis of antibiotics	5.20432e-16	O74198	99	K	ident	Sterol 24-C-methyltransferase	ERG6	1	0.000290962	132.08	YYK(1)GEAFR	2
cal01130 Biosynthesis of antibiotics	5.20432e-16	O74198	51	K	ident	Sterol 24-C-methyltransferase	ERG6	1	3.72318e-05	83.393	DAASVAAEGYFK(1)HWDGGISK	3
cal01130 Biosynthesis of antibiotics	5.20432e-16	O74198	19	K	ident	Sterol 24-C-methyltransferase	ERG6	1	7.10788e-24	197.47	NYERDEQFTK(1)ALHGESYK	3
cal01130 Biosynthesis of antibiotics	5.20432e-16	A0A1D8PS03	146	K	ident	Anthranilate synthase	TRP2	1	0.0584838	41.429	YFEPK(1)TK	2
cal01130 Biosynthesis of antibiotics	5.20432e-16	Q5AK53	577	K	ident	ATP-dependent 6-phosphofructokinase	PFK1	1	7.467e-11	128.54	AVAEAISNK(1)DFDK	2
cal01130 Biosynthesis of antibiotics	5.20432e-16	Q5AK53	919	K	ident	ATP-dependent 6-phosphofructokinase	PFK1	1	0.000792302	47.05	K(1)FSDEEISEHSQVVIGIHGDVVK	4
cal01130 Biosynthesis of antibiotics	5.20432e-16	Q5AK53	111	K	ident	ATP-dependent 6-phosphofructokinase	PFK1	1	0.00216228	65.056	LNESTVIK(1)VR	2
cal01130 Biosynthesis of antibiotics	5.20432e-16	Q5AK53	121	K	ident	ATP-dependent 6-phosphofructokinase	PFK1	1	0.000950832	64.104	LLGETPLK(1)SISQK	2
cal01130 Biosynthesis of antibiotics	5.20432e-16	Q5AK53	453	K	ident	ATP-dependent 6-phosphofructokinase	PFK1	1	0.000219712	116.52	AGLWK(1)EQLK	2
cal01130 Biosynthesis of antibiotics	5.20432e-16	Q5AK53	897	K	ident	ATP-dependent 6-phosphofructokinase	PFK1	1	0.00442013	63.184	VMAVK(1)FSLK	2
cal01130 Biosynthesis of antibiotics	5.20432e-16	Q5AK53	148	K	ident	ATP-dependent 6-phosphofructokinase	PFK1	1	0.00202127	60.255	ILTDANVK(1)YGK	2
cal01130 Biosynthesis of antibiotics	5.20432e-16	Q5AK53	140	K	ident	ATP-dependent 6-phosphofructokinase	PFK1	1	4.26809e-07	127.87	IEK(1)ILTDANVK	2
cal01130 Biosynthesis of antibiotics	5.20432e-16	Q5AK53	44	K	ident	ATP-dependent 6-phosphofructokinase	PFK1	1	2.91269e-07	68.96	SFSK(1)VSSYGSGLGANHPEFQLGVSHDSLK	4
cal01130 Biosynthesis of antibiotics	5.20432e-16	Q5AK53	946	K	ident	ATP-dependent 6-phosphofructokinase	PFK1	1	0.00032368	70.944	FTCIK(1)HLYDNEANVALR	3
cal01130 Biosynthesis of antibiotics	5.20432e-16	Q5AK53	901	K	ident	ATP-dependent 6-phosphofructokinase	PFK1	1	0.0306177	46.704	FSLK(1)AMEFIETR	2
cal01130 Biosynthesis of antibiotics	5.20432e-16	A0A1D8PMH6	351	K	ident	Tryptophan synthase	TRP5	1	0.0256414	47.844	PSSLHK(1)AER	3
cal01130 Biosynthesis of antibiotics	5.20432e-16	A0A1D8PMH6	247	K	ident	Tryptophan synthase	TRP5	1	7.98576e-13	138.24	IITLIGDSK(1)PGER	2
cal01130 Biosynthesis of antibiotics	5.20432e-16	Q9P940	237	K	ident	Triosephosphate isomerase	TPI1	1	7.19686e-10	113.31	ANVDGFLVGGASLK(1)PEFVDIIK(1)SR	2
cal01130 Biosynthesis of antibiotics	5.20432e-16	Q9P940	203	K	ident	Triosephosphate isomerase	TPI1	1	2.37712e-11	152.64	SIGAEQAEK(1)TR	2
cal01130 Biosynthesis of antibiotics	5.20432e-16	Q9P940	221	K	ident	Triosephosphate isomerase	TPI1	1	4.51616e-06	69.578	DFK(1)DK(1)ANVDGFLVGGASLKPEFVDIIK	3
cal01130 Biosynthesis of antibiotics	5.20432e-16	Q9P940	194	K	ident	Triosephosphate isomerase	TPI1	1	1.99223e-15	153.94	AHLAK(1)SIGAEQAEK(1)TR	2
cal01130 Biosynthesis of antibiotics	5.20432e-16	Q9P940	245	K	ident	Triosephosphate isomerase	TPI1	1	7.19686e-10	113.31	ANVDGFLVGGASLK(1)PEFVDIIK(1)SR	2
cal01130 Biosynthesis of antibiotics	5.20432e-16	Q9P940	114	K	ident	Triosephosphate isomerase	TPI1	1	7.88047e-05	90.913	TK(1)FALDTGVK	2
cal01130 Biosynthesis of antibiotics	5.20432e-16	Q9P940	12	K	ident	Triosephosphate isomerase	TPI1	1	5.14774e-06	98.974	QFFVGGNFK(1)ANGTK	2
cal01130 Biosynthesis of antibiotics	5.20432e-16	Q9P940	112	K	ident	Triosephosphate isomerase	TPI1	1	4.93988e-06	103.43	TIIK(1)ESDEFIAEK(1)TK	2
cal01130 Biosynthesis of antibiotics	5.20432e-16	Q9P940	215	K	ident	Triosephosphate isomerase	TPI1	1	8.95388e-06	92.792	ILYGGSVNGK(1)NAK	2
cal01130 Biosynthesis of antibiotics	5.20432e-16	Q9P940	103	K	ident	Triosephosphate isomerase	TPI1	1	2.99648e-13	147.26	TIIK(1)ESDEFIAEK(1)TK	2
cal01130 Biosynthesis of antibiotics	5.20432e-16	Q9P940	186	K	ident	Triosephosphate isomerase	TPI1	1	5.2264e-25	141.97	IVSDWSNIVVAYEPVWAIGTGLAATPEDAEETHK(1)GIR	3
cal01130 Biosynthesis of antibiotics	5.20432e-16	Q9P940	29	K	ident	Triosephosphate isomerase	TPI1	1	6.62601e-06	92.439	QQITSIIDNLNK(1)ADLPK	3
cal01130 Biosynthesis of antibiotics	5.20432e-16	Q9P940	223	K	ident	Triosephosphate isomerase	TPI1	0.999996	4.51616e-06	69.578	DFK(1)DK(1)ANVDGFLVGGASLKPEFVDIIK	3
cal01130 Biosynthesis of antibiotics	5.20432e-16	A0A1D8PRM7	327	K	ident	Phosphoenolpyruvate carboxykinase	PCK1	1	2.15821e-11	101.73	FGAILENVVYDPITK(1)VVDYEDSSITENTR	3
cal01130 Biosynthesis of antibiotics	5.20432e-16	A0A1D8PRM7	482	K	ident	Phosphoenolpyruvate carboxykinase	PCK1	1	5.18528e-52	232.84	AILDAIHSGELSK(1)VEYEK	2
cal01130 Biosynthesis of antibiotics	5.20432e-16	A0A1D8PRM7	536	K	ident	Phosphoenolpyruvate carboxykinase	PCK1	1	4.42508e-11	126.63	SLATK(1)FAENFK(1)TYADQATAEVK	3
cal01130 Biosynthesis of antibiotics	5.20432e-16	A0A1D8PRM7	436	K	ident	Phosphoenolpyruvate carboxykinase	PCK1	1	6.88084e-22	141.17	YAQQLSDK(1)ISEHNANAWLLNTGWVGSSVAQGGK	4
cal01130 Biosynthesis of antibiotics	5.20432e-16	A0A1D8PRM7	530	K	ident	Phosphoenolpyruvate carboxykinase	PCK1	1	9.00981e-11	164.65	SLATK(1)FAENFK(1)TYADQATAEVK	3
cal01130 Biosynthesis of antibiotics	5.20432e-16	A0A1D8PRM7	522	K	ident	Phosphoenolpyruvate carboxykinase	PCK1	1	5.3861e-08	112.42	AWTQGTDSFNK(1)EIK	2
cal01130 Biosynthesis of antibiotics	5.20432e-16	A0A1D8PRM7	525	K	ident	Phosphoenolpyruvate carboxykinase	PCK1	1	0.0297995	46.39	EIK(1)SLATK	2
cal01130 Biosynthesis of antibiotics	5.20432e-16	A0A1D8PRM7	107	K	ident	Phosphoenolpyruvate carboxykinase	PCK1	1	4.1624e-08	140.63	QVDELTWK(1)ISR	2
cal01130 Biosynthesis of antibiotics	5.20432e-16	Q5ADV2	478	K	ident	Phosphoribomutase	orf19.6739	1	3.4496e-05	89.266	YGWFK(1)DYNGYYR	2
cal01130 Biosynthesis of antibiotics	5.20432e-16	A0A1D8PSW2	170	K	ident	Threonine aldolase	CAALFM_CR04880WA	1	1.56949e-06	108.47	ISK(1)FCQQNNVK	2
cal01130 Biosynthesis of antibiotics	5.20432e-16	A0A1D8PSW2	362	K	ident	Threonine aldolase	CAALFM_CR04880WA	1	0.0144058	74.392	TNFK(1)FYTSENK	2
cal01130 Biosynthesis of antibiotics	5.20432e-16	A0A1D8PSW2	232	K	ident	Threonine aldolase	CAALFM_CR04880WA	1	0.00111843	76.478	FILK(1)ANHFK	2
cal01130 Biosynthesis of antibiotics	5.20432e-16	Q5ADM7	263	K	ident	Glyceraldehyde-3-phosphate dehydrogenase	TDH3	1	0.0247564	60.045	K(1)ASEGPLK	2
cal01130 Biosynthesis of antibiotics	5.20432e-16	Q5ADM7	262	K	ident	Glyceraldehyde-3-phosphate dehydrogenase	TDH3	1	8.15357e-15	155.88	K(1)AASYEEIAQAIK(1)K	3
cal01130 Biosynthesis of antibiotics	5.20432e-16	Q5ADM7	193	K	ident	Glyceraldehyde-3-phosphate dehydrogenase	TDH3	1	2.16133e-11	167.2	TVDGPSHK(1)DWR	2
cal01130 Biosynthesis of antibiotics	5.20432e-16	Q5ADM7	88	K	ident	Glyceraldehyde-3-phosphate dehydrogenase	TDH3	1	2.3791e-13	131.32	DPANIPWGK(1)SGVDYVIESTGVFTK	2
cal01130 Biosynthesis of antibiotics	5.20432e-16	Q5ADM7	116	K	ident	Glyceraldehyde-3-phosphate dehydrogenase	TDH3	1	1.09307e-06	160.63	LEGAQK(1)HIDAGAK(1)K	3
cal01130 Biosynthesis of antibiotics	5.20432e-16	Q5ADM7	72	K	ident	Glyceraldehyde-3-phosphate dehydrogenase	TDH3	1	1.99808e-26	177.66	YKGEVTASGDDLVIDGHK(1)IK(1)VFQER	4
cal01130 Biosynthesis of antibiotics	5.20432e-16	Q5ADM7	214	K	ident	Glyceraldehyde-3-phosphate dehydrogenase	TDH3	1	3.85318e-06	100.27	TASGNIIPSSTGAAK(1)AVGK	3
cal01130 Biosynthesis of antibiotics	5.20432e-16	Q5ADM7	74	K	ident	Glyceraldehyde-3-phosphate dehydrogenase	TDH3	1	2.00943e-12	139.28	YKGEVTASGDDLVIDGHK(1)IK(1)VFQER	4
cal01130 Biosynthesis of antibiotics	5.20432e-16	Q5ADM7	185	K	ident	Glyceraldehyde-3-phosphate dehydrogenase	TDH3	1	5.57507e-05	52.697	VVNDTFGIEEGLMTTVHSITATQK(1)TVDGPSHK	4
cal01130 Biosynthesis of antibiotics	5.20432e-16	Q5ADM7	332	K	ident	Glyceraldehyde-3-phosphate dehydrogenase	TDH3	1	0.000253035	74.537	VVDLLEHVAK(1)ASA	2
cal01130 Biosynthesis of antibiotics	5.20432e-16	Q5ADM7	250	K	ident	Glyceraldehyde-3-phosphate dehydrogenase	TDH3	1	1.20333e-12	149.32	LK(1)K(1)AASYEEIAQAIK	3
cal01130 Biosynthesis of antibiotics	5.20432e-16	Q5ADM7	138	K	ident	Glyceraldehyde-3-phosphate dehydrogenase	TDH3	1	1.10188e-11	115.34	VIITAPSADAPMFVVGVNEDK(1)YTPDLK	3
cal01130 Biosynthesis of antibiotics	5.20432e-16	Q5ADM7	218	K	ident	Glyceraldehyde-3-phosphate dehydrogenase	TDH3	1	0.00699163	53.034	AVGK(1)VIPELNGK	2
cal01130 Biosynthesis of antibiotics	5.20432e-16	Q5ADM7	249	K	ident	Glyceraldehyde-3-phosphate dehydrogenase	TDH3	1	1.32778e-11	133.47	LK(1)K(1)AASYEEIAQAIK	3
cal01130 Biosynthesis of antibiotics	5.20432e-16	Q5ADM7	47	K	ident	Glyceraldehyde-3-phosphate dehydrogenase	TDH3	1	6.42631e-14	117.83	DIEVVAVNDPFIAPDYAAYMFK(1)YDSTHGR	4
cal01130 Biosynthesis of antibiotics	5.20432e-16	Q5ADM7	109	K	ident	Glyceraldehyde-3-phosphate dehydrogenase	TDH3	1	7.19797e-13	139.66	LEGAQK(1)HIDAGAK(1)K	3
cal01130 Biosynthesis of antibiotics	5.20432e-16	Q5ADM7	103	K	ident	Glyceraldehyde-3-phosphate dehydrogenase	TDH3	1	3.14811e-28	181.34	SGVDYVIESTGVFTK(1)LEGAQK	2
cal01130 Biosynthesis of antibiotics	5.20432e-16	Q5ADM7	56	K	ident	Glyceraldehyde-3-phosphate dehydrogenase	TDH3	1	3.3246e-26	173.87	YK(1)GEVTASGDDLVIDGHK(1)IK	3
cal01130 Biosynthesis of antibiotics	5.20432e-16	Q5ADM7	117	K	ident	Glyceraldehyde-3-phosphate dehydrogenase	TDH3	1	1.10188e-11	115.34	K(1)VIITAPSADAPMFVVGVNEDK(1)YTPDLK	3
cal01130 Biosynthesis of antibiotics	5.20432e-16	Q5ADM7	270	K	ident	Glyceraldehyde-3-phosphate dehydrogenase	TDH3	1	1.04296e-14	101.84	ASEGPLK(1)GVLGYTEDAVVSTDFLGSSYSSIFDEK	3
cal01130 Biosynthesis of antibiotics	5.20432e-16	A0A1D8PJH8	82	K	ident	Prephenate dehydratase	PHA2	1	1.26349e-10	122.46	DWYFQTSTPPK(1)FR	2
cal01130 Biosynthesis of antibiotics	5.20432e-16	A0A1D8PFC8	512	K	ident	Bifunctional anthranilate synthase/indole-3-glycerol-phosphate synthase	TRP3	1	0.0100649	46.797	GEAGK(1)FLHDLCTC	2
cal01130 Biosynthesis of antibiotics	5.20432e-16	A0A1D8PFC8	36	K	ident	Bifunctional anthranilate synthase/indole-3-glycerol-phosphate synthase	TRP3	1	0.000973192	91.318	CGK(1)VDVYR	2
cal01130 Biosynthesis of antibiotics	5.20432e-16	A0A1D8PJ26	254	K	ident	Alpha-ketoglutarate dehydrogenase	KGD1	1	0.00105743	56.064	LIWATSFESFLSSK(1)FPNDK	3
cal01130 Biosynthesis of antibiotics	5.20432e-16	A0A1D8PJ26	330	K	ident	Alpha-ketoglutarate dehydrogenase	KGD1	1	2.88903e-06	98.062	EFDEGSGDVK(1)YHLGMNYAR	3
cal01130 Biosynthesis of antibiotics	5.20432e-16	A0A1D8PJ26	368	K	ident	Alpha-ketoglutarate dehydrogenase	KGD1	1	1.72691e-08	95.666	HVNLSIVANPSHLEAEDGVVLGK(1)TR	4
cal01130 Biosynthesis of antibiotics	5.20432e-16	A0A1D8PJ26	383	K	ident	Alpha-ketoglutarate dehydrogenase	KGD1	1	0.00259794	90.601	QDIGSFK(1)K	2
cal01130 Biosynthesis of antibiotics	5.20432e-16	A0A1D8PJ26	211	K	ident	Alpha-ketoglutarate dehydrogenase	KGD1	1	4.49247e-06	86.761	TYCSSYGVEYVHIPSK(1)EQCDWLR	3
cal01130 Biosynthesis of antibiotics	5.20432e-16	Q5A1E8	42	K	ident	Succinate dehydrogenase [ubiquinone] flavoprotein subunit, mitochondrial	SDH12	1	7.35214e-06	95.264	GQDFNAAK(1)YMSQK	2
cal01130 Biosynthesis of antibiotics	5.20432e-16	Q5A1E8	370	K	ident	Succinate dehydrogenase [ubiquinone] flavoprotein subunit, mitochondrial	SDH12	1	0.000520512	67.644	DHMYLQLSHIPAPVLK(1)ER	3
cal01130 Biosynthesis of antibiotics	5.20432e-16	Q5A1E8	544	K	ident	Succinate dehydrogenase [ubiquinone] flavoprotein subunit, mitochondrial	SDH12	1	0.000170158	86.879	SFEDVK(1)TTDR	2
cal01130 Biosynthesis of antibiotics	5.20432e-16	Q5A1E8	328	K	ident	Succinate dehydrogenase [ubiquinone] flavoprotein subunit, mitochondrial	SDH12	1	0.00144655	64.918	YAPSAK(1)DLASR	2
cal01130 Biosynthesis of antibiotics	5.20432e-16	Q5A1E8	175	K	ident	Succinate dehydrogenase [ubiquinone] flavoprotein subunit, mitochondrial	SDH12	1	0.00109153	71.614	EFGK(1)GGQAYR	2
cal01130 Biosynthesis of antibiotics	5.20432e-16	Q5A1E8	480	K	ident	Succinate dehydrogenase [ubiquinone] flavoprotein subunit, mitochondrial	SDH12	1	9.08485e-10	105.79	DNLQPGTPIPDHAK(1)DIGYESIANLDK	3
cal01130 Biosynthesis of antibiotics	5.20432e-16	Q5A1E8	47	K	ident	Succinate dehydrogenase [ubiquinone] flavoprotein subunit, mitochondrial	SDH12	1	1.1141e-37	197.54	YMSQK(1)YHVVDHEYDCVVVGAGGAGLR	3
cal01130 Biosynthesis of antibiotics	5.20432e-16	A0A1D8PHH7	169	K	ident	Isocitrate dehydrogenase [NADP]	IDP1	1	4.7893e-06	92.474	HAFGDQYK(1)ATDLVINEPGK	3
cal01130 Biosynthesis of antibiotics	5.20432e-16	A0A1D8PHH7	54	K	ident	Isocitrate dehydrogenase [NADP]	IDP1	1	0.00539287	79.454	IIWQK(1)IK	2
cal01130 Biosynthesis of antibiotics	5.20432e-16	Q5A750	334	K	ident	Transketolase	TKL1	1	0.000131274	88.596	LDGK(1)LPEGWK	2
cal01130 Biosynthesis of antibiotics	5.20432e-16	Q5A750	50	K	ident	Transketolase	TKL1	1	0.0467184	56.286	MK(1)FNPK(1)DPNWINR	2
cal01130 Biosynthesis of antibiotics	5.20432e-16	Q5A750	662	K	ident	Transketolase	TKL1	1	0.00883625	61.691	TIK(1)YYEGK	2
cal01130 Biosynthesis of antibiotics	5.20432e-16	Q5A750	307	K	ident	Transketolase	TKL1	1	0.000969352	91.867	VQK(1)EWEAK	2
cal01130 Biosynthesis of antibiotics	5.20432e-16	Q5A750	638	K	ident	Transketolase	TKL1	1	0.000534978	71.879	FGASGK(1)AADLYK	2
cal01130 Biosynthesis of antibiotics	5.20432e-16	Q5A750	345	K	ident	Transketolase	TKL1	0.999991	8.16165e-05	84.859	EYLPK(1)YTPADKPLATR	3
cal01130 Biosynthesis of antibiotics	5.20432e-16	Q5A750	317	K	ident	Transketolase	TKL1	1	0.00419024	59.198	EWEAK(1)LAEYK(1)K	2
cal01130 Biosynthesis of antibiotics	5.20432e-16	Q5A750	644	K	ident	Transketolase	TKL1	1	1.4339e-11	130.27	AADLYK(1)YFEFTPEGIAER	3
cal01130 Biosynthesis of antibiotics	5.20432e-16	Q5A750	312	K	ident	Transketolase	TKL1	1	0.000957589	72.434	EWEAK(1)LAEYK(1)K	2
cal01130 Biosynthesis of antibiotics	5.20432e-16	Q5A750	46	K	ident	Transketolase	TKL1	1	0.0467184	56.286	MK(1)FNPK(1)DPNWINR	2
cal01130 Biosynthesis of antibiotics	5.20432e-16	Q5A750	340	K	ident	Transketolase	TKL1	1	4.17396e-05	89.44	LPEGWK(1)EYLPK	2
cal01130 Biosynthesis of antibiotics	5.20432e-16	A0A1D8PDU9	1816	K	ident	Glutamate synthase (NADH)	GLT1	1	0.00232451	97.093	LDK(1)GIVK	2
cal01130 Biosynthesis of antibiotics	5.20432e-16	A0A1D8PDU9	1657	K	ident	Glutamate synthase (NADH)	GLT1	1	0.0466381	45.382	LTK(1)EELK	2
cal01130 Biosynthesis of antibiotics	5.20432e-16	A0A1D8PDU9	1230	K	ident	Glutamate synthase (NADH)	GLT1	1	0.00711759	65.676	FMAK(1)LGFR	2
cal01130 Biosynthesis of antibiotics	5.20432e-16	A0A1D8PDU9	1616	K	ident	Glutamate synthase (NADH)	GLT1	1	9.86371e-05	79.471	VADVEDTIFNTEFEK(1)K	2
cal01130 Biosynthesis of antibiotics	5.20432e-16	A0A1D8PDU9	1015	K	ident	Glutamate synthase (NADH)	GLT1	1	0.00189928	55.546	MAQGAK(1)PGEGGELPGHK	2
cal01130 Biosynthesis of antibiotics	5.20432e-16	A0A1D8PDU9	1295	K	ident	Glutamate synthase (NADH)	GLT1	1	0.000922756	65.339	VDNK(1)LIDESELTLAK	2
cal01130 Biosynthesis of antibiotics	5.20432e-16	A0A1D8PDU9	191	K	ident	Glutamate synthase (NADH)	GLT1	1	4.17877e-08	113.98	EIWGQK(1)VSDDEFDSK	2
cal01130 Biosynthesis of antibiotics	5.20432e-16	A0A1D8PDU9	1537	K	ident	Glutamate synthase (NADH)	GLT1	1	0.000118251	89.171	FVK(1)VLPNDYK	2
cal01130 Biosynthesis of antibiotics	5.20432e-16	Q5AJY2	576	K	ident	Dihydroxy-acid dehydratase	ILV3	1	0.00470805	58.476	YAK(1)LVSDASK	2
cal01130 Biosynthesis of antibiotics	5.20432e-16	A0A1D8PH42	386	K	ident	Branched-chain-amino-acid aminotransferase	BAT21	1	7.467e-11	128.54	IQYGEEEFK(1)NWSR	2
cal01130 Biosynthesis of antibiotics	5.20432e-16	A0A1D8PH42	105	K	ident	Branched-chain-amino-acid aminotransferase	BAT21	1	0.0133372	49.472	AYK(1)DTNGNIR	2
cal01130 Biosynthesis of antibiotics	5.20432e-16	P30575	104	K	ident	Enolase 1	ENO1	1	2.99257e-22	158.37	IDVVDQAK(1)IDEFLLSLDGTPNK(1)SK	2
cal01130 Biosynthesis of antibiotics	5.20432e-16	P30575	90	K	ident	Enolase 1	ENO1	1	2.28949e-43	212.26	IDVVDQAK(1)IDEFLLSLDGTPNK(1)SK	2
cal01130 Biosynthesis of antibiotics	5.20432e-16	P30575	412	K	ident	Enolase 1	ENO1	1	0.000201853	121.05	LAK(1)LNQILR	2
cal01130 Biosynthesis of antibiotics	5.20432e-16	P30575	142	K	ident	Enolase 1	ENO1	1	1.42077e-09	166.69	HIANISNAK(1)K(1)GK	2
cal01130 Biosynthesis of antibiotics	5.20432e-16	P30575	80	K	ident	Enolase 1	ENO1	1	4.89817e-11	125.5	AVANVNDIIAPALIK(1)AK	2
cal01130 Biosynthesis of antibiotics	5.20432e-16	P30575	341	K	ident	Enolase 1	ENO1	1	0.000573473	88.075	TAIEK(1)K(1)AANALLLK	2
cal01130 Biosynthesis of antibiotics	5.20432e-16	P30575	143	K	ident	Enolase 1	ENO1	1	1.47274e-07	130.1	HIANISNAK(1)K(1)GK	2
cal01130 Biosynthesis of antibiotics	5.20432e-16	P30575	200	K	ident	Enolase 1	ENO1	1	2.00862e-41	240.92	IGSEVYHNLK(1)SLTK(1)K	2
cal01130 Biosynthesis of antibiotics	5.20432e-16	P30575	106	K	ident	Enolase 1	ENO1	1	5.23703e-14	118.57	SK(1)LGANAILGVSLAAANAAAAAQGIPLYK	4
cal01130 Biosynthesis of antibiotics	5.20432e-16	P30575	318	K	ident	Enolase 1	ENO1	1	1.51865e-16	151.31	VGDK(1)IQIVGDDLTVTNPTR	2
cal01130 Biosynthesis of antibiotics	5.20432e-16	P30575	29	K	ident	Enolase 1	ENO1	1	1.52513e-46	229.68	GNPTVEVDFTTDK(1)GLFR	3
cal01130 Biosynthesis of antibiotics	5.20432e-16	P30575	82	K	ident	Enolase 1	ENO1	1	2.81718e-22	158.94	AK(1)IDVVDQAK(1)IDEFLLSLDGTPNK	2
cal01130 Biosynthesis of antibiotics	5.20432e-16	P30575	55	K	ident	Enolase 1	ENO1	1	0.0145768	70.942	DGDK(1)SK(1)WLGK	2
cal01130 Biosynthesis of antibiotics	5.20432e-16	P30575	6	K	ident	Enolase 1	ENO1	1	7.42746e-43	214.12	SYATK(1)IHAR	2
cal01130 Biosynthesis of antibiotics	5.20432e-16	P30575	240	K	ident	Enolase 1	ENO1	1	3.95628e-19	158.17	EALDLIMDAIDK(1)AGYK(1)GK	2
cal01130 Biosynthesis of antibiotics	5.20432e-16	P30575	221	K	ident	Enolase 1	ENO1	1	2.85265e-66	248.21	YGQSAGNVGDEGGVAPDIK(1)TPK	3
cal01130 Biosynthesis of antibiotics	5.20432e-16	P30575	436	K	ident	Enolase 1	ENO1	1	0.0287881	47.082	DFQK(1)ASQL	2
cal01130 Biosynthesis of antibiotics	5.20432e-16	P30575	259	K	ident	Enolase 1	ENO1	1	5.79457e-20	167.28	DGK(1)YDLDFK(1)NPESDPSK	2
cal01130 Biosynthesis of antibiotics	5.20432e-16	P30575	57	K	ident	Enolase 1	ENO1	1	0.00340326	82.008	SK(1)WLGK(1)GVLK	2
cal01130 Biosynthesis of antibiotics	5.20432e-16	P30575	61	K	ident	Enolase 1	ENO1	1	0.00340326	82.008	WLGK(1)GVLK	2
cal01130 Biosynthesis of antibiotics	5.20432e-16	P30575	236	K	ident	Enolase 1	ENO1	1	3.95628e-19	158.17	TPK(1)EALDLIMDAIDK(1)AGYK	2
cal01130 Biosynthesis of antibiotics	5.20432e-16	P30575	400	K	ident	Enolase 1	ENO1	1	0.00169554	62.694	SGQIK(1)TGAPAR	2
cal01130 Biosynthesis of antibiotics	5.20432e-16	P30575	202	K	ident	Enolase 1	ENO1	1	2.85265e-66	248.21	K(1)YGQSAGNVGDEGGVAPDIK(1)TPK	2
cal01130 Biosynthesis of antibiotics	5.20432e-16	P30575	265	K	ident	Enolase 1	ENO1	1	5.79457e-20	167.28	YDLDFK(1)NPESDPSK	3
cal01130 Biosynthesis of antibiotics	5.20432e-16	P30575	256	K	ident	Enolase 1	ENO1	1	3.22078e-33	189.87	VGIAMDVASSEFYK(1)DGK	2
cal01130 Biosynthesis of antibiotics	5.20432e-16	P30575	432	K	ident	Enolase 1	ENO1	1	2.32589e-33	195.89	IEEELGSEAIYAGK(1)DFQK	3
cal01130 Biosynthesis of antibiotics	5.20432e-16	P30575	335	K	ident	Enolase 1	ENO1	1	0.00642854	94.309	IK(1)TAIEK(1)K	2
cal01130 Biosynthesis of antibiotics	5.20432e-16	P30575	196	K	ident	Enolase 1	ENO1	1	2.00862e-41	240.92	IGSEVYHNLK(1)SLTK(1)K	2
cal01130 Biosynthesis of antibiotics	5.20432e-16	P30575	340	K	ident	Enolase 1	ENO1	1	0.000573473	94.309	TAIEK(1)K(1)AANALLLK	2
cal01130 Biosynthesis of antibiotics	5.20432e-16	P30575	224	K	ident	Enolase 1	ENO1	1	1.66172e-16	161.26	TPK(1)EALDLIMDAIDK(1)AGYK	2
cal01130 Biosynthesis of antibiotics	5.20432e-16	P30575	242	K	ident	Enolase 1	ENO1	1	3.22078e-33	189.87	GK(1)VGIAMDVASSEFYK(1)DGK	3
cal01130 Biosynthesis of antibiotics	5.20432e-16	Q5A017	128	K	ident	Transaldolase	TAL1	1	0.0130332	57.859	QQGIEK(1)DR	2
cal01130 Biosynthesis of antibiotics	5.20432e-16	Q5A017	271	K	ident	Transaldolase	TAL1	1	1.19358e-08	119.77	QLDAATAK(1)DEDVEK	2
cal01130 Biosynthesis of antibiotics	5.20432e-16	Q5A017	190	K	ident	Transaldolase	TAL1	1	1.12988e-44	208.69	ILDWYK(1)ASTGEEYTAETDPGVQSVK	3
cal01130 Biosynthesis of antibiotics	5.20432e-16	Q5A017	221	K	ident	Transaldolase	TAL1	1	8.16931e-11	127.71	YGYK(1)TIVMGASFR	2
cal01130 Biosynthesis of antibiotics	5.20432e-16	Q5A017	64	K	ident	Transaldolase	TAL1	1	0.0128992	77.533	DK(1)GSSPK(1)EK	2
cal01130 Biosynthesis of antibiotics	5.20432e-16	Q5A017	263	K	ident	Transaldolase	TAL1	1	3.10808e-21	153.14	LLEQLYNSTEEVPK(1)QLDAATAK	2
cal01130 Biosynthesis of antibiotics	5.20432e-16	Q5A017	122	K	ident	Transaldolase	TAL1	1	7.27946e-14	139.58	ALELIDLYK(1)QQGIEK	3
cal01130 Biosynthesis of antibiotics	5.20432e-16	Q5A017	249	K	ident	Transaldolase	TAL1	1	1.34417e-11	117.61	ALAGCDFLTISPK(1)LLEQLYNSTEEVPK	3
cal01130 Biosynthesis of antibiotics	5.20432e-16	Q5A017	277	K	ident	Transaldolase	TAL1	1	1.50974e-23	169.64	DEDVEK(1)VTYVDDESAFR	2
cal01130 Biosynthesis of antibiotics	5.20432e-16	Q5A017	107	K	ident	Transaldolase	TAL1	1	2.55156e-05	105.4	LSFDK(1)EATVK(1)K	2
cal01130 Biosynthesis of antibiotics	5.20432e-16	Q5A017	69	K	ident	Transaldolase	TAL1	1	0.0128992	77.533	DK(1)GSSPK(1)EK	2
cal01130 Biosynthesis of antibiotics	5.20432e-16	Q5A017	112	K	ident	Transaldolase	TAL1	1	0.000302161	90.614	LSFDK(1)EATVK(1)K	2
cal01130 Biosynthesis of antibiotics	5.20432e-16	Q5A017	209	K	ident	Transaldolase	TAL1	1	1.00538e-08	98.3	ASTGEEYTAETDPGVQSVK(1)AIYNYYK	3
cal01130 Biosynthesis of antibiotics	5.20432e-16	Q5A017	216	K	ident	Transaldolase	TAL1	1	0.0164413	67.032	AIYNYYK(1)K	2
cal01130 Biosynthesis of antibiotics	5.20432e-16	Q5A017	62	K	ident	Transaldolase	TAL1	1	2.43912e-15	144.72	NPEYASVIDVAIEYAK(1)DK	3
cal01130 Biosynthesis of antibiotics	5.20432e-16	Q5A0H3	14	K	ident	Phosphoserine phosphatase	SER2	1	2.54796e-09	107.98	TYVLTAISHNDSK(1)FETETLDSIK	3
cal01130 Biosynthesis of antibiotics	5.20432e-16	A0A1D8PSH3	190	K	ident	Citrate synthase	CIT1	1	0.000267518	105.1	GANK(1)SEYWK	2
cal01130 Biosynthesis of antibiotics	5.20432e-16	A0A1D8PSH3	75	K	ident	Citrate synthase	CIT1	1	1.64792e-20	154.74	GIK(1)GLVWEGSVLDPIEGIR	3
cal01130 Biosynthesis of antibiotics	5.20432e-16	A0A1D8PSH3	48	K	ident	Citrate synthase	CIT1	1	0.000953621	94.114	AEEVK(1)QFK	2
cal01130 Biosynthesis of antibiotics	5.20432e-16	A0A1D8PSH3	456	K	ident	Citrate synthase	CIT1	1	0.0012042	64.224	SFSTEK(1)YIELVK	2
cal01130 Biosynthesis of antibiotics	5.20432e-16	A0A1D8PSH3	366	K	ident	Citrate synthase	CIT1	1	0.000214479	73.834	EFALK(1)HMPDYELFK	3
cal01130 Biosynthesis of antibiotics	5.20432e-16	A0A1D8PSH3	232	K	ident	Citrate synthase	CIT1	1	6.63749e-19	149.62	LPAAIDSK(1)LDYGANLASLLGFGDNK	3
cal01130 Biosynthesis of antibiotics	5.20432e-16	A0A1D8PSH3	214	K	ident	Citrate synthase	CIT1	1	7.80347e-06	125.97	LPTIAAK(1)IYR	2
cal01130 Biosynthesis of antibiotics	5.20432e-16	A0A1D8PSH3	43	K	ident	Citrate synthase	CIT1	1	0.000172611	75.911	LEEILPAK(1)AEEVK	2
cal01130 Biosynthesis of antibiotics	5.20432e-16	A0A1D8PSH3	224	K	ident	Citrate synthase	CIT1	1	3.01635e-05	89.669	NVFHDGK(1)LPAAIDSK	2
cal01130 Biosynthesis of antibiotics	5.20432e-16	A0A1D8PSH3	325	K	ident	Citrate synthase	CIT1	1	0.000437478	70.783	LREELNGDYSK(1)EAIEK	3
cal01130 Biosynthesis of antibiotics	5.20432e-16	A0A1D8PLB5	93	K	ident	Erg251p	ERG251	1	0.00258813	113.5	YK(1)IQPTK	2
cal01130 Biosynthesis of antibiotics	5.20432e-16	A0A1D8PLB5	110	K	ident	Erg251p	ERG251	1	0.000224149	82.01	IPTNQEQWECFK(1)TVLK	2
cal01130 Biosynthesis of antibiotics	5.20432e-16	O13426	328	K	ident	Serine hydroxymethyltransferase, cytosolic	SHM2	1	1.10964e-06	115.29	NAK(1)ALESEFTK	2
cal01130 Biosynthesis of antibiotics	5.20432e-16	O13426	442	K	ident	Serine hydroxymethyltransferase, cytosolic	SHM2	1	4.6744e-10	147.33	DFK(1)NAVSGDSEK(1)LK	2
cal01130 Biosynthesis of antibiotics	5.20432e-16	O13426	451	K	ident	Serine hydroxymethyltransferase, cytosolic	SHM2	1	1.67839e-05	104.55	NAVSGDSEK(1)LK	2
cal01130 Biosynthesis of antibiotics	5.20432e-16	O13426	358	K	ident	Serine hydroxymethyltransferase, cytosolic	SHM2	1	0.00720847	65.465	DK(1)QIDGAR	2
cal01130 Biosynthesis of antibiotics	5.20432e-16	O13426	317	K	ident	Serine hydroxymethyltransferase, cytosolic	SHM2	1	5.26667e-15	140.93	QANTPEFK(1)EYQEQVLK	2
cal01130 Biosynthesis of antibiotics	5.20432e-16	O13426	30	K	ident	Serine hydroxymethyltransferase, cytosolic	SHM2	1	0.00652559	47.082	DTDPEVDQIIK(1)DEIDR	2
cal01130 Biosynthesis of antibiotics	5.20432e-16	O13426	411	K	ident	Serine hydroxymethyltransferase, cytosolic	SHM2	1	0.0015997	85.676	GLGEEDFK(1)K	2
cal01130 Biosynthesis of antibiotics	5.20432e-16	O13426	19	K	ident	Serine hydroxymethyltransferase, cytosolic	SHM2	0.999978	0.0001857	56.485	QLTEGHLK(1)DTDPEVDQIIKDEIDR	4
cal01130 Biosynthesis of antibiotics	5.20432e-16	O13426	340	K	ident	Serine hydroxymethyltransferase, cytosolic	SHM2	1	0.000420289	63.488	GYK(1)LVSDGTDSHMVLVSLK	3
cal01130 Biosynthesis of antibiotics	5.20432e-16	Q5AI87	17	K	ident	Carboxymethylenebutenolidase	orf19.2966	1	2.23225e-16	140.2	VK(1)FPGVLVYSEIYQVTGPVSR	3
cal01130 Biosynthesis of antibiotics	5.20432e-16	A0A1D8PTU4	25	K	ident	Uncharacterized protein	CAALFM_CR08920WA	1	0.0042769	63.734	GLEAIQK(1)TK	2
cal01130 Biosynthesis of antibiotics	5.20432e-16	A0A1D8PTU4	131	K	ident	Uncharacterized protein	CAALFM_CR08920WA	1	0.0422098	48.284	YGTTYQK(1)DR	2
cal01130 Biosynthesis of antibiotics	5.20432e-16	A0A1D8PGT5	390	K	ident	Aldehyde dehydrogenase (NAD(P)(+))	ALD5	1	7.603e-06	91.812	GYFVKPTIFADVK(1)K	3
cal01130 Biosynthesis of antibiotics	5.20432e-16	A0A1D8PGT5	321	K	ident	Aldehyde dehydrogenase (NAD(P)(+))	ALD5	1	3.87885e-06	101.53	LLIQSGVYDQVVEK(1)FK	2
cal01130 Biosynthesis of antibiotics	5.20432e-16	A0A1D8PGT5	139	K	ident	Aldehyde dehydrogenase (NAD(P)(+))	ALD5	1	1.0701e-08	97.771	SCGGWADK(1)ILGSQINTGNTHFNYTQR	3
cal01130 Biosynthesis of antibiotics	5.20432e-16	A0A1D8PGT5	323	K	ident	Aldehyde dehydrogenase (NAD(P)(+))	ALD5	1	0.00027152	104.43	FK(1)EAAESVK	2
cal01130 Biosynthesis of antibiotics	5.20432e-16	A0A1D8PGT5	377	K	ident	Aldehyde dehydrogenase (NAD(P)(+))	ALD5	1	0.0192401	48.091	ADGK(1)GYFVK	2
cal01130 Biosynthesis of antibiotics	5.20432e-16	A0A1D8PGT5	355	K	ident	Aldehyde dehydrogenase (NAD(P)(+))	ALD5	1	0.0009343	79.986	ILK(1)YVESGK	2
cal01130 Biosynthesis of antibiotics	5.20432e-16	A0A1D8PEG2	365	K	ident	Glucose-6-phosphate 1-dehydrogenase	ZWF1	1	0.0011864	89.296	GMFK(1)EIQR	2
cal01130 Biosynthesis of antibiotics	5.20432e-16	A0A1D8PEG2	59	K	ident	Glucose-6-phosphate 1-dehydrogenase	ZWF1	1	2.80089e-07	131.54	SHLEDEEFK(1)QR	2
cal01130 Biosynthesis of antibiotics	5.20432e-16	A0A1D8PEG2	191	K	ident	Glucose-6-phosphate 1-dehydrogenase	ZWF1	1	0.000132368	75.739	IDHYLGK(1)EMVK	3
cal01130 Biosynthesis of antibiotics	5.20432e-16	A0A1D8PEG2	67	K	ident	Glucose-6-phosphate 1-dehydrogenase	ZWF1	1	0.000319407	74.987	ISEHFK(1)GGDEK	2
cal01130 Biosynthesis of antibiotics	5.20432e-16	A0A1D8PMA1	59	K	ident	Saccharopine dehydrogenase [NAD(+), L-lysine-forming]	LYS1	1	4.02903e-05	89.232	EYEAVGAK(1)IVPEGSWK	2
cal01130 Biosynthesis of antibiotics	5.20432e-16	A0A1D8PMA1	237	K	ident	Saccharopine dehydrogenase [NAD(+), L-lysine-forming]	LYS1	1	0.00183564	58.123	IGIPDDNIAK(1)WDMAETAK	2
cal01130 Biosynthesis of antibiotics	5.20432e-16	A0A1D8PMA1	67	K	ident	Saccharopine dehydrogenase [NAD(+), L-lysine-forming]	LYS1	1	2.67123e-10	134.04	IVPEGSWK(1)TAPK(1)ER	2
cal01130 Biosynthesis of antibiotics	5.20432e-16	A0A1D8PMA1	369	K	ident	Saccharopine dehydrogenase [NAD(+), L-lysine-forming]	LYS1	1	0.0591176	41.227	AK(1)QLFDK	2
cal01130 Biosynthesis of antibiotics	5.20432e-16	A0A1D8PMA1	71	K	ident	Saccharopine dehydrogenase [NAD(+), L-lysine-forming]	LYS1	1	2.67123e-10	134.04	IVPEGSWK(1)TAPK(1)ER	2
cal01130 Biosynthesis of antibiotics	5.20432e-16	A0A1D8PMA1	347	K	ident	Saccharopine dehydrogenase [NAD(+), L-lysine-forming]	LYS1	1	7.82221e-16	145.88	EASEFFAK(1)DLMPSLLELPNR	2
cal01130 Biosynthesis of antibiotics	5.20432e-16	A0A1D8PKJ4	434	K	ident	Saccharopine dehydrogenase (NADP+, L-glutamate-forming)	LYS9	1	0.00138517	69.815	DK(1)YDIYLVEK	2
cal01130 Biosynthesis of antibiotics	5.20432e-16	A0A1D8PKJ4	228	K	ident	Saccharopine dehydrogenase (NADP+, L-glutamate-forming)	LYS9	1	1.12424e-10	110.6	DSTTYK(1)ELYNIPEAQTVIR	2
cal01130 Biosynthesis of antibiotics	5.20432e-16	A0A1D8PKJ4	303	K	ident	Saccharopine dehydrogenase (NADP+, L-glutamate-forming)	LYS9	1	0.0013047	88.294	INQLTK(1)FK	2
cal01130 Biosynthesis of antibiotics	5.20432e-16	A0A1D8PKJ4	186	K	ident	Saccharopine dehydrogenase (NADP+, L-glutamate-forming)	LYS9	1	0.000610112	74.562	NQAK(1)YWLDGK	2
cal01130 Biosynthesis of antibiotics	5.20432e-16	A0A1D8PKJ4	305	K	ident	Saccharopine dehydrogenase (NADP+, L-glutamate-forming)	LYS9	1	0.00048761	88.495	FK(1)SPEDQER	2
cal01130 Biosynthesis of antibiotics	5.20432e-16	A0A1D8PKJ4	263	K	ident	Saccharopine dehydrogenase (NADP+, L-glutamate-forming)	LYS9	1	2.32337e-05	89.468	VFVDLGFLK(1)DEPMEIFSK	3
cal01130 Biosynthesis of antibiotics	5.20432e-16	A0A1D8PGS7	190	K	ident	Phosphoribosylglycinamide formyltransferase	ADE8	1	9.08684e-07	105.39	ELDLIK(1)GESLEEYEER	2
cal01130 Biosynthesis of antibiotics	5.20432e-16	A0A1D8PGS7	154	K	ident	Phosphoribosylglycinamide formyltransferase	ADE8	1	0.000112925	82.85	CWK(1)AGQDGEITK	2
cal01130 Biosynthesis of antibiotics	5.20432e-16	Q59P52	349	K	ident	Phosphoserine aminotransferase	SER1	1	0.0441419	54.776	FIAEAAK(1)R	2
cal01130 Biosynthesis of antibiotics	5.20432e-16	A0A1D8PGI8	114	K	ident	Phospho-2-dehydro-3-deoxyheptonate aldolase	ARO3	1	1.41145e-05	82.189	TTVGWK(1)GLINDPDIDGTFHINK	3
cal01130 Biosynthesis of antibiotics	5.20432e-16	P46273	274	K	ident	Phosphoglycerate kinase	PGK1	1	5.7648e-05	93.776	K(1)NNVELILPVDFVTADK(1)FDK	2
cal01130 Biosynthesis of antibiotics	5.20432e-16	P46273	32	K	ident	Phosphoglycerate kinase	PGK1	1	4.44533e-06	101.3	VDFNVPLDGK(1)TITNNQR	2
cal01130 Biosynthesis of antibiotics	5.20432e-16	P46273	198	K	ident	Phosphoglycerate kinase	PGK1	1	4.11467e-37	190.93	ELEYFAK(1)ALENPERPFLAILGGAK(1)VSDK	3
cal01130 Biosynthesis of antibiotics	5.20432e-16	P46273	346	K	ident	Phosphoglycerate kinase	PGK1	1	1.40611e-51	225.39	TIVWNGPPGVFEFEK(1)FANGTK	2
cal01130 Biosynthesis of antibiotics	5.20432e-16	P46273	17	K	ident	Phosphoglycerate kinase	PGK1	1	2.08168e-05	122.13	LSVK(1)DLDVAGK(1)R	2
cal01130 Biosynthesis of antibiotics	5.20432e-16	P46273	331	K	ident	Phosphoglycerate kinase	PGK1	1	1.25464e-06	90.592	AK(1)TIVWNGPPGVFEFEK(1)FANGTK	3
cal01130 Biosynthesis of antibiotics	5.20432e-16	P46273	416	K	ident	Phosphoglycerate kinase	PGK1	1	1.32561e-13	113.15	LSHVSTGGGASLELLEGK(1)DLPGVVALSNK(1)N	3
cal01130 Biosynthesis of antibiotics	5.20432e-16	P46273	329	K	ident	Phosphoglycerate kinase	PGK1	1	1.70773e-07	106.26	SVELFQQAVAK(1)AK	2
cal01130 Biosynthesis of antibiotics	5.20432e-16	P46273	74	K	ident	Phosphoglycerate kinase	PGK1	1	5.16237e-11	134.29	NDK(1)YSLAPVATELEK(1)LLGQK	2
cal01130 Biosynthesis of antibiotics	5.20432e-16	P46273	147	K	ident	Phosphoglycerate kinase	PGK1	1	0.000612579	98.156	VK(1)ADPEAVK(1)K	2
cal01130 Biosynthesis of antibiotics	5.20432e-16	P46273	134	K	ident	Phosphoglycerate kinase	PGK1	1	5.44348e-08	113.01	YHIEEEGSSK(1)DK(1)DGK	3
cal01130 Biosynthesis of antibiotics	5.20432e-16	P46273	273	K	ident	Phosphoglycerate kinase	PGK1	1	0.00129858	84.892	NVEHLVEK(1)AK(1)K	2
cal01130 Biosynthesis of antibiotics	5.20432e-16	P46273	249	K	ident	Phosphoglycerate kinase	PGK1	1	5.66248e-27	180.46	K(1)ILNK(1)MPIGDSLFDEAGAK	3
cal01130 Biosynthesis of antibiotics	5.20432e-16	P46273	215	K	ident	Phosphoglycerate kinase	PGK1	1	4.11467e-37	190.93	PFLAILGGAK(1)VSDK	2
cal01130 Biosynthesis of antibiotics	5.20432e-16	P46273	191	K	ident	Phosphoglycerate kinase	PGK1	1	1.2833e-14	148.52	AAGFLMSK(1)ELEYFAK	2
cal01130 Biosynthesis of antibiotics	5.20432e-16	P46273	148	K	ident	Phosphoglycerate kinase	PGK1	1	0.00874179	73.887	ADPEAVK(1)K(1)FR	2
cal01130 Biosynthesis of antibiotics	5.20432e-16	P46273	10	K	ident	Phosphoglycerate kinase	PGK1	1	2.08168e-05	104.59	LSVK(1)DLDVAGK(1)R	2
cal01130 Biosynthesis of antibiotics	5.20432e-16	P46273	140	K	ident	Phosphoglycerate kinase	PGK1	1	0.000612579	98.156	VK(1)ADPEAVK(1)K	2
cal01130 Biosynthesis of antibiotics	5.20432e-16	P46273	271	K	ident	Phosphoglycerate kinase	PGK1	1	1.18816e-09	111.94	NVEHLVEK(1)AK(1)K	2
cal01130 Biosynthesis of antibiotics	5.20432e-16	P46273	387	K	ident	Phosphoglycerate kinase	PGK1	1	5.51529e-14	135.86	YGVVEK(1)LSHVSTGGGASLELLEGK	3
cal01130 Biosynthesis of antibiotics	5.20432e-16	P46273	245	K	ident	Phosphoglycerate kinase	PGK1	1	1.72182e-11	127.32	K(1)ILNK(1)MPIGDSLFDEAGAK	3
cal01130 Biosynthesis of antibiotics	5.20432e-16	P46273	263	K	ident	Phosphoglycerate kinase	PGK1	1	9.99086e-28	174.22	MPIGDSLFDEAGAK(1)NVEHLVEK(1)AK	3
cal01130 Biosynthesis of antibiotics	5.20432e-16	P46273	91	K	ident	Phosphoglycerate kinase	PGK1	1	2.67758e-08	100.45	LLGQK(1)VTFLNDCVGPEVTK(1)AVENAK	3
cal01130 Biosynthesis of antibiotics	5.20432e-16	P46273	48	K	ident	Phosphoglycerate kinase	PGK1	1	1.08565e-07	106.38	IVAALPTIK(1)YVEEHK(1)PK	2
cal01130 Biosynthesis of antibiotics	5.20432e-16	P46273	352	K	ident	Phosphoglycerate kinase	PGK1	1	2.83459e-05	89.624	FANGTK(1)SLLDAAVK	2
cal01130 Biosynthesis of antibiotics	5.20432e-16	P46273	219	K	ident	Phosphoglycerate kinase	PGK1	1	1.88649e-08	115.91	VSDK(1)IQLIDNLLDK	2
cal01130 Biosynthesis of antibiotics	5.20432e-16	P46273	318	K	ident	Phosphoglycerate kinase	PGK1	1	1.50266e-07	64.213	TSSATDAEGIPDNWMGLDCGPK(1)SVELFQQAVAK	3
cal01130 Biosynthesis of antibiotics	5.20432e-16	P46273	105	K	ident	Phosphoglycerate kinase	PGK1	1	2.67758e-08	93.633	LLGQK(1)VTFLNDCVGPEVTK(1)AVENAK	3
cal01130 Biosynthesis of antibiotics	5.20432e-16	P46273	290	K	ident	Phosphoglycerate kinase	PGK1	1	3.02529e-33	193.06	NNVELILPVDFVTADK(1)FDK(1)DAK	3
cal01130 Biosynthesis of antibiotics	5.20432e-16	P46273	6	K	ident	Phosphoglycerate kinase	PGK1	1	0.000176429	105.2	SLSNK(1)LSVK	2
cal01130 Biosynthesis of antibiotics	5.20432e-16	P46273	138	K	ident	Phosphoglycerate kinase	PGK1	1	0.000555173	134.26	DKDGK(1)K(1)VK	2
cal01130 Biosynthesis of antibiotics	5.20432e-16	P46273	111	K	ident	Phosphoglycerate kinase	PGK1	1	1.27947e-28	194.32	AVENAK(1)DGEIFLLENLR	3
cal01130 Biosynthesis of antibiotics	5.20432e-16	P46273	137	K	ident	Phosphoglycerate kinase	PGK1	1	3.69725e-11	134.26	DKDGK(1)K(1)VK	2
cal01130 Biosynthesis of antibiotics	5.20432e-16	P46273	296	K	ident	Phosphoglycerate kinase	PGK1	1	2.92469e-09	100.17	DAK(1)TSSATDAEGIPDNWMGLDCGPK	3
cal01130 Biosynthesis of antibiotics	5.20432e-16	P46273	56	K	ident	Phosphoglycerate kinase	PGK1	1	2.15333e-15	143.46	YVEEHK(1)PK(1)YIVLASHLGR	3
cal01130 Biosynthesis of antibiotics	5.20432e-16	P46273	132	K	ident	Phosphoglycerate kinase	PGK1	1	8.86753e-20	175.6	YHIEEEGSSK(1)DK(1)DGK	3
cal01130 Biosynthesis of antibiotics	5.20432e-16	P46273	405	K	ident	Phosphoglycerate kinase	PGK1	1	1.14542e-13	114.68	LSHVSTGGGASLELLEGK(1)DLPGVVALSNK(1)N	3
cal01130 Biosynthesis of antibiotics	5.20432e-16	P46273	86	K	ident	Phosphoglycerate kinase	PGK1	1	2.09205e-28	191.52	YSLAPVATELEK(1)LLGQK	3
cal01130 Biosynthesis of antibiotics	5.20432e-16	P46273	293	K	ident	Phosphoglycerate kinase	PGK1	1	8.36317e-17	147.25	NNVELILPVDFVTADK(1)FDK(1)DAK	3
cal01130 Biosynthesis of antibiotics	5.20432e-16	P46273	54	K	ident	Phosphoglycerate kinase	PGK1	1	4.6555e-08	108.71	YVEEHK(1)PK(1)YIVLASHLGR	3
cal01130 Biosynthesis of antibiotics	5.20432e-16	Q5A5V6	99	K	ident	Pyruvate dehydrogenase E1 component subunit beta	PDB1	1	6.09123e-11	170.47	GLLDK(1)FGEK(1)R	2
cal01130 Biosynthesis of antibiotics	5.20432e-16	Q5A5V6	203	K	ident	Pyruvate dehydrogenase E1 component subunit beta	PDB1	1	0.000920363	65.374	VLSPYSAEDYK(1)GLLK	2
cal01130 Biosynthesis of antibiotics	5.20432e-16	Q5A5V6	95	K	ident	Pyruvate dehydrogenase E1 component subunit beta	PDB1	1	6.09123e-11	170.47	GLLDK(1)FGEK(1)R	2
cal01130 Biosynthesis of antibiotics	5.20432e-16	Q5A5V6	282	K	ident	Pyruvate dehydrogenase E1 component subunit beta	PDB1	1	4.33054e-10	147.72	DFGIK(1)AEVLNLR	2
cal01130 Biosynthesis of antibiotics	5.20432e-16	Q5A5V6	266	K	ident	Pyruvate dehydrogenase E1 component subunit beta	PDB1	1	0.000132094	81.128	ALK(1)FAVEAAEILEK	2
cal01130 Biosynthesis of antibiotics	5.20432e-16	Q5A5V6	277	K	ident	Pyruvate dehydrogenase E1 component subunit beta	PDB1	1	1.93017e-08	118.21	FAVEAAEILEK(1)DFGIK	2
cal01130 Biosynthesis of antibiotics	5.20432e-16	A0A1D8PTK1	272	K	ident	Chorismate synthase	ARO2	1	5.83067e-08	111.01	NCPIGLGEPCFDK(1)LEAK	2
cal01130 Biosynthesis of antibiotics	5.20432e-16	A0A1D8PTK1	87	K	ident	Chorismate synthase	ARO2	1	0.000490957	70.563	RRPGQSK(1)LSTPR	3
cal01130 Biosynthesis of antibiotics	5.20432e-16	A0A1D8PTK1	176	K	ident	Chorismate synthase	ARO2	1	8.91212e-06	92.856	VAAGAIAEK(1)ILAK	2
cal01200 Carbon metabolism	3.26548e-12	Q5A8X6	32	K	ident	Succinate--CoA ligase [ADP-forming] subunit alpha, mitochondrial	LSC1	1	0.00253865	58.996	DTK(1)VIYQGFTGK	2
cal01200 Carbon metabolism	3.26548e-12	Q5A8X6	318	K	ident	Succinate--CoA ligase [ADP-forming] subunit alpha, mitochondrial	LSC1	1	1.65198e-07	112.5	LGNSLLAEFK(1)NK	2
cal01200 Carbon metabolism	3.26548e-12	Q5A8X6	135	K	ident	Succinate--CoA ligase [ADP-forming] subunit alpha, mitochondrial	LSC1	1	0.0258177	42.862	ISQILK(1)TQEK	2
cal01200 Carbon metabolism	3.26548e-12	Q5A3K7	109	K	ident	Phosphoglycerate dehydrogenase	SER33	1	0.00334678	86.794	LTEK(1)ILK	2
cal01200 Carbon metabolism	3.26548e-12	Q5A3K7	186	K	ident	Phosphoglycerate dehydrogenase	SER33	1	0.00435702	63.426	VSAK(1)CWEIR	2
cal01200 Carbon metabolism	3.26548e-12	Q5A3K7	80	K	ident	Phosphoglycerate dehydrogenase	SER33	1	5.22218e-35	197	NQGYQVEFYK(1)SSLPEDELLEK	2
cal01200 Carbon metabolism	3.26548e-12	A0A1D8PRJ1	113	K	ident	Uncharacterized protein	orf19.7152	1	5.12318e-06	99.909	GYK(1)CIIYMPNTQSQNK	2
cal01200 Carbon metabolism	3.26548e-12	A0A1D8PGS5	183	K	ident	Isocitrate dehydrogenase [NAD] subunit, mitochondrial	IDH2	1	0.00153642	86.332	PASEK(1)VIR	2
cal01200 Carbon metabolism	3.26548e-12	Q59US5	158	K	ident	Bifunctional cysteine synthase/O-acetylhomoserine aminocarboxypropyltransferase	MET15	1	0.00128103	57.616	AIYIETIGNPK(1)YNVPDFEK	3
cal01200 Carbon metabolism	3.26548e-12	Q59US5	128	K	ident	Bifunctional cysteine synthase/O-acetylhomoserine aminocarboxypropyltransferase	MET15	1	6.69691e-08	108.96	LGIETK(1)FVNGDAAEDFAK	2
cal01200 Carbon metabolism	3.26548e-12	Q59US5	240	K	ident	Bifunctional cysteine synthase/O-acetylhomoserine aminocarboxypropyltransferase	MET15	1	1.37921e-05	82.406	YPQFSK(1)PSEGYHGLVLSDALGK	3
cal01200 Carbon metabolism	3.26548e-12	Q59US5	166	K	ident	Bifunctional cysteine synthase/O-acetylhomoserine aminocarboxypropyltransferase	MET15	1	0.0123586	48.044	YNVPDFEK(1)ITK	2
cal01200 Carbon metabolism	3.26548e-12	Q59US5	310	K	ident	Bifunctional cysteine synthase/O-acetylhomoserine aminocarboxypropyltransferase	MET15	1	2.76965e-10	90.136	LAQWLEK(1)NPNVESVSYLGLPSHESHELSK	4
cal01200 Carbon metabolism	3.26548e-12	Q59US5	411	K	ident	Bifunctional cysteine synthase/O-acetylhomoserine aminocarboxypropyltransferase	MET15	1	0.0333085	40.449	LASGVTK(1)GLIR	2
cal01200 Carbon metabolism	3.26548e-12	Q59US5	140	K	ident	Bifunctional cysteine synthase/O-acetylhomoserine aminocarboxypropyltransferase	MET15	1	0.000181729	81.157	FVNGDAAEDFAK(1)LIDDK	2
cal01200 Carbon metabolism	3.26548e-12	Q59VM6	113	K	ident	Phosphoglycerate mutase	GPM2	1	0.00259572	107.43	EK(1)FQYIR	2
cal01200 Carbon metabolism	3.26548e-12	Q59VM6	247	K	ident	Phosphoglycerate mutase	GPM2	1	0.0326792	44.719	VK(1)MEGLER	2
cal01200 Carbon metabolism	3.26548e-12	Q5A0Z9	63	K	ident	Pyruvate dehydrogenase E1 component subunit alpha	PDA1	1	0.00444292	71.877	ETLLK(1)MYK	2
cal01200 Carbon metabolism	3.26548e-12	Q5A0Z9	83	K	ident	Pyruvate dehydrogenase E1 component subunit alpha	PDA1	1	0.028079	41.227	MEMAADALYK(1)SK	2
cal01200 Carbon metabolism	3.26548e-12	Q5A0Z9	267	K	ident	Pyruvate dehydrogenase E1 component subunit alpha	PDA1	1	0.000167233	82.01	INGMDVLATYQASK(1)FAK	2
cal01200 Carbon metabolism	3.26548e-12	Q5A0Z9	336	K	ident	Pyruvate dehydrogenase E1 component subunit alpha	PDA1	1	2.0685e-19	182.1	EIASEDEIK(1)SYDK	2
cal01200 Carbon metabolism	3.26548e-12	Q5A0Z9	327	K	ident	Pyruvate dehydrogenase E1 component subunit alpha	PDA1	1	7.75511e-14	138.73	AVLLEK(1)EIASEDEIK	3
cal01200 Carbon metabolism	3.26548e-12	Q5A0Z9	392	K	ident	Pyruvate dehydrogenase E1 component subunit alpha	PDA1	1	0.00153577	64.121	ISDDSWDFK(1)NK	2
cal01200 Carbon metabolism	3.26548e-12	Q5A0Z9	244	K	ident	Pyruvate dehydrogenase E1 component subunit alpha	PDA1	1	9.38736e-07	145.9	SSAMTEYYK(1)R	2
cal01200 Carbon metabolism	3.26548e-12	Q5A0Z9	399	K	ident	Pyruvate dehydrogenase E1 component subunit alpha	PDA1	1	0.00851415	73.039	TFLNK(1)VY	2
cal01200 Carbon metabolism	3.26548e-12	Q5A0Z9	66	K	ident	Pyruvate dehydrogenase E1 component subunit alpha	PDA1	1	0.000304032	99.013	MYK(1)DMIIIR	2
cal01200 Carbon metabolism	3.26548e-12	Q5A0Z9	340	K	ident	Pyruvate dehydrogenase E1 component subunit alpha	PDA1	1	0.00543386	79.307	SYDK(1)AAR	2
cal01200 Carbon metabolism	3.26548e-12	Q59N40	30	K	ident	Aspartate aminotransferase	AAT21	1	0.00741779	52.463	TNK(1)VDLGIGAYR	2
cal01200 Carbon metabolism	3.26548e-12	P46614	124	K	ident	Pyruvate kinase	CDC19	1	6.23946e-05	98.676	TK(1)CDDK(1)VMYIDYK	2
cal01200 Carbon metabolism	3.26548e-12	P46614	237	K	ident	Pyruvate kinase	CDC19	1	3.39724e-08	118.48	VLGEEGK(1)DIQIISK	2
cal01200 Carbon metabolism	3.26548e-12	P46614	204	K	ident	Pyruvate kinase	CDC19	1	7.03269e-10	105.79	GVNLPGTDVDLPALSEK(1)DIADIK(1)FGVK	3
cal01200 Carbon metabolism	3.26548e-12	P46614	90	K	ident	Pyruvate kinase	CDC19	1	1.76116e-13	138.66	PLAIALDTK(1)GPEIR	2
cal01200 Carbon metabolism	3.26548e-12	P46614	181	K	ident	Pyruvate kinase	CDC19	1	4.19993e-05	72.99	ISSHK(1)GVNLPGTDVDLPALSEK	3
cal01200 Carbon metabolism	3.26548e-12	P46614	198	K	ident	Pyruvate kinase	CDC19	1	7.03269e-10	110.53	GVNLPGTDVDLPALSEK(1)DIADIK(1)FGVK	3
cal01200 Carbon metabolism	3.26548e-12	P46614	208	K	ident	Pyruvate kinase	CDC19	1	4.86853e-05	101.64	DIADIK(1)FGVK(1)NK	2
cal01200 Carbon metabolism	3.26548e-12	P46614	122	K	ident	Pyruvate kinase	CDC19	1	2.04841e-21	148.9	TGTTIGDK(1)DYPIPPNHEMIFTTDDAYK(1)TK	3
cal01200 Carbon metabolism	3.26548e-12	P46614	435	K	ident	Pyruvate kinase	CDC19	1	8.6704e-15	195.79	AAK(1)FSHLYR	3
cal01200 Carbon metabolism	3.26548e-12	P46614	79	K	ident	Pyruvate kinase	CDC19	1	2.21126e-06	155.42	SEEVYK(1)GR	2
cal01200 Carbon metabolism	3.26548e-12	P46614	419	K	ident	Pyruvate kinase	CDC19	1	0.00360595	57.567	YK(1)PDVPILMVTR	2
cal01200 Carbon metabolism	3.26548e-12	P46614	290	K	ident	Pyruvate kinase	CDC19	1	1.49035e-05	94.087	QLIAK(1)CNLAAK	2
cal01200 Carbon metabolism	3.26548e-12	P46614	128	K	ident	Pyruvate kinase	CDC19	1	5.2741e-08	137.4	TK(1)CDDK(1)VMYIDYK	2
cal01200 Carbon metabolism	3.26548e-12	P46614	210	K	ident	Pyruvate kinase	CDC19	1	7.33017e-13	166.7	NK(1)VHMIFASFIR	2
cal01200 Carbon metabolism	3.26548e-12	P46614	230	K	ident	Pyruvate kinase	CDC19	1	2.176e-07	118.48	K(1)VLGEEGK(1)DIQIISK	3
cal01200 Carbon metabolism	3.26548e-12	P46614	417	K	ident	Pyruvate kinase	CDC19	0.888635	0.0032373	52.814	LVSK(0.889)YK(0.111)PDVPILMVTR	3
cal01200 Carbon metabolism	3.26548e-12	P46614	135	K	ident	Pyruvate kinase	CDC19	1	2.4901e-05	90.614	VMYIDYK(1)NITK	2
cal01200 Carbon metabolism	3.26548e-12	P46614	20	K	ident	Pyruvate kinase	CDC19	1	5.3727e-22	163.85	SHSSLSWLSNFNVETVPSK(1)YLR	3
cal01200 Carbon metabolism	3.26548e-12	P46614	176	K	ident	Pyruvate kinase	CDC19	1	0.00557388	50.786	SLNAGK(1)ISSHK	3
cal01200 Carbon metabolism	3.26548e-12	P46614	103	K	ident	Pyruvate kinase	CDC19	1	1.55171e-18	137.26	TGTTIGDK(1)DYPIPPNHEMIFTTDDAYK(1)TK	3
cal01200 Carbon metabolism	3.26548e-12	P46614	73	K	ident	Pyruvate kinase	CDC19	1	2.21126e-06	155.42	K(1)SEEVYK(1)GR	2
cal01200 Carbon metabolism	3.26548e-12	P46614	43	K	ident	Pyruvate kinase	CDC19	1	3.23517e-06	105.03	TNNVDVLVK(1)LR	2
cal01200 Carbon metabolism	3.26548e-12	P46614	285	K	ident	Pyruvate kinase	CDC19	1	7.62299e-06	86.575	GDLGIEIPAPQVFVVQK(1)QLIAK	3
cal01200 Carbon metabolism	3.26548e-12	P83778	60	K	ident	Malate dehydrogenase, cytoplasmic	MDH1	1	0.014551	52.167	TQSYLPK(1)DK	2
cal01200 Carbon metabolism	3.26548e-12	P83778	282	K	ident	Malate dehydrogenase, cytoplasmic	MDH1	1	0.00064114	62.055	LVK(1)DLDFFSLPVQLGK	3
cal01200 Carbon metabolism	3.26548e-12	A0A1D8PE97	846	K	ident	Glycine cleavage system P protein	GCV2	1	0.000171131	69.779	DASSESGTK(1)HCAHEFILDLR	3
cal01200 Carbon metabolism	3.26548e-12	A0A1D8PE97	420	K	ident	Glycine cleavage system P protein	GCV2	1	1.77446e-16	160.81	HQLVNNK(1)WFDTLTVK	2
cal01200 Carbon metabolism	3.26548e-12	Q59RB8	69	K	ident	Isocitrate lyase	ICL1	1	0.00247021	63.426	LLEK(1)HDADK	2
cal01200 Carbon metabolism	3.26548e-12	Q59RB8	510	K	ident	Isocitrate lyase	ICL1	1	0.000198952	81.51	HQK(1)WSGATYIDGLLK	2
cal01200 Carbon metabolism	3.26548e-12	Q59RB8	154	K	ident	Isocitrate lyase	ICL1	1	0.00920841	60.828	LTLSK(1)EER	2
cal01200 Carbon metabolism	3.26548e-12	Q59RB8	544	K	ident	Isocitrate lyase	ICL1	1	3.06547e-14	128.88	MVSGGVTSTAAMGQGVTEDQFK(1)ESK	3
cal01200 Carbon metabolism	3.26548e-12	Q59RB8	24	K	ident	Isocitrate lyase	ICL1	1	0.00634761	89.752	K(1)WWSEPR	2
cal01200 Carbon metabolism	3.26548e-12	Q59RB8	10	K	ident	Isocitrate lyase	ICL1	1	5.03848e-16	151.49	PYTPIDIQK(1)EEADFQK	2
cal01200 Carbon metabolism	3.26548e-12	Q59RB8	65	K	ident	Isocitrate lyase	ICL1	1	0.00244629	101.28	LFK(1)LLEK	2
cal01200 Carbon metabolism	3.26548e-12	Q59TZ8	6	K	ident	Phosphotransferase	GLK1	1	3.54831e-20	179.79	SLSPK(1)LEEIVSSIEK	2
cal01200 Carbon metabolism	3.26548e-12	Q59TZ8	373	K	ident	Phosphotransferase	GLK1	1	0.00091634	99.442	LETNK(1)EER	2
cal01200 Carbon metabolism	3.26548e-12	Q59TZ8	21	K	ident	Phosphotransferase	GLK1	1	2.4901e-05	90.614	SFEIK(1)DDFLVK	2
cal01200 Carbon metabolism	3.26548e-12	Q59TZ8	95	K	ident	Phosphotransferase	GLK1	1	0.00035554	70.524	GDHTFSMK(1)QSK(1)YR	3
cal01200 Carbon metabolism	3.26548e-12	Q59TZ8	446	K	ident	Phosphotransferase	GLK1	1	0.0271913	43.77	INPLK(1)GTNK	2
cal01200 Carbon metabolism	3.26548e-12	Q59TZ8	314	K	ident	Phosphotransferase	GLK1	1	0.000683305	104.44	VALIHLFK(1)K	3
cal01200 Carbon metabolism	3.26548e-12	Q59TZ8	167	K	ident	Phosphotransferase	GLK1	1	6.97045e-06	95.854	WTK(1)GFDIPDTVDR	2
cal01200 Carbon metabolism	3.26548e-12	Q59TZ8	107	K	ident	Phosphotransferase	GLK1	1	0.00150733	87.568	IPVDLMK(1)AEK	2
cal01200 Carbon metabolism	3.26548e-12	Q59TZ8	324	K	ident	Phosphotransferase	GLK1	1	1.01424e-07	136.02	GLIFQELYK(1)AR	2
cal01200 Carbon metabolism	3.26548e-12	Q59TZ8	98	K	ident	Phosphotransferase	GLK1	1	0.00035554	70.524	GDHTFSMK(1)QSK(1)YR	3
cal01200 Carbon metabolism	3.26548e-12	Q59TZ8	87	K	ident	Phosphotransferase	GLK1	1	0.0117287	41.359	VCSIDLK(1)GDHTFSMK	3
cal01200 Carbon metabolism	3.26548e-12	Q59TZ8	44	K	ident	Phosphotransferase	GLK1	1	2.76833e-16	150.23	ATEYFIESMNVGLESPK(1)PSK	2
cal01200 Carbon metabolism	3.26548e-12	Q59TZ8	410	K	ident	Phosphotransferase	GLK1	1	1.42294e-54	225.17	DQYK(1)DDDRDFEVGCDGSVIEFYPGFR	3
cal01200 Carbon metabolism	3.26548e-12	A0A1D8PRB3	457	K	ident	Serine hydroxymethyltransferase	SHM1	1	0.00254614	62.705	VPK(1)ELLASFK	2
cal01200 Carbon metabolism	3.26548e-12	A0A1D8PFS4	251	K	ident	6-phosphogluconate dehydrogenase, decarboxylating	GND1	1	4.07432e-08	114.28	DILYYNDPTDGK(1)PLVEK	2
cal01200 Carbon metabolism	3.26548e-12	A0A1D8PFS4	51	K	ident	6-phosphogluconate dehydrogenase, decarboxylating	GND1	1	0.000254962	107.57	FLENEAK(1)GK	2
cal01200 Carbon metabolism	3.26548e-12	A0A1D8PFS4	41	K	ident	6-phosphogluconate dehydrogenase, decarboxylating	GND1	1	0.00362027	85.813	TTAK(1)VDR	2
cal01200 Carbon metabolism	3.26548e-12	A0A1D8PFS4	121	K	ident	6-phosphogluconate dehydrogenase, decarboxylating	GND1	1	0.06081	57.281	YEELAK(1)K	2
cal01200 Carbon metabolism	3.26548e-12	A0A1D8PFS4	308	K	ident	6-phosphogluconate dehydrogenase, decarboxylating	GND1	1	0.0138653	62.304	ALK(1)GPQVTGESPITDK(1)K	2
cal01200 Carbon metabolism	3.26548e-12	A0A1D8PFS4	472	K	ident	6-phosphogluconate dehydrogenase, decarboxylating	GND1	1	0.0690821	41.383	VLPGQENELLK(1)K	2
cal01200 Carbon metabolism	3.26548e-12	A0A1D8PFS4	212	K	ident	6-phosphogluconate dehydrogenase, decarboxylating	GND1	1	3.67594e-26	170.06	VGK(1)FEDKEIGDVFATWNK	2
cal01200 Carbon metabolism	3.26548e-12	A0A1D8PFS4	166	K	ident	6-phosphogluconate dehydrogenase, decarboxylating	GND1	1	5.96659e-11	93.278	DIFQDVAAK(1)SDGEPCCDWVGDAGAGHYVK	3
cal01200 Carbon metabolism	3.26548e-12	A0A1D8PFS4	461	K	ident	6-phosphogluconate dehydrogenase, decarboxylating	GND1	1	4.19856e-05	86.539	DYFGAHTFK(1)VLPGQENELLK	2
cal01200 Carbon metabolism	3.26548e-12	A0A1D8PFS4	321	K	ident	6-phosphogluconate dehydrogenase, decarboxylating	GND1	1	0.00806387	62.304	GPQVTGESPITDK(1)K	2
cal01200 Carbon metabolism	3.26548e-12	A0A1D8PFS4	216	K	ident	6-phosphogluconate dehydrogenase, decarboxylating	GND1	1	4.05782e-11	129.38	FEDK(1)EIGDVFATWNK	2
cal01200 Carbon metabolism	3.26548e-12	A0A1D8PFS4	157	K	ident	6-phosphogluconate dehydrogenase, decarboxylating	GND1	1	0.00373532	48.623	AWPHIK(1)DIFQDVAAK	3
cal01200 Carbon metabolism	3.26548e-12	A0A1D8PFS4	297	K	ident	6-phosphogluconate dehydrogenase, decarboxylating	GND1	1	0.00048761	88.495	CLSAMK(1)AER	2
cal01200 Carbon metabolism	3.26548e-12	A0A1D8PFS4	473	K	ident	6-phosphogluconate dehydrogenase, decarboxylating	GND1	1	1.39782e-06	103.76	K(1)DEWIHINWTGR	3
cal01200 Carbon metabolism	3.26548e-12	Q59RQ6	251	K	ident	Dihydrolipoyl dehydrogenase	LPD1	1	0.00258511	62.466	LLAK(1)QGLDFK	2
cal01200 Carbon metabolism	3.26548e-12	Q59RQ6	127	K	ident	Dihydrolipoyl dehydrogenase	LPD1	1	6.01576e-08	122.33	QLTGGIEMLFK(1)K	2
cal01200 Carbon metabolism	3.26548e-12	Q59RQ6	90	K	ident	Dihydrolipoyl dehydrogenase	LPD1	1	1.43353e-11	127.1	SLLNNSHLLHQIQHEAK(1)ER	3
cal01200 Carbon metabolism	3.26548e-12	Q59RQ6	314	K	ident	Dihydrolipoyl dehydrogenase	LPD1	1	0.00198437	53.087	RPFTEGLNFEAIGLEK(1)DNK	3
cal01200 Carbon metabolism	3.26548e-12	Q59RQ6	135	K	ident	Dihydrolipoyl dehydrogenase	LPD1	1	0.000632353	69.261	VDYLK(1)GAGSFVNEK	2
cal01200 Carbon metabolism	3.26548e-12	Q59RQ6	327	K	ident	Dihydrolipoyl dehydrogenase	LPD1	1	6.2428e-05	94.692	LIIDDQFK(1)TK	2
cal01200 Carbon metabolism	3.26548e-12	Q59RQ6	257	K	ident	Dihydrolipoyl dehydrogenase	LPD1	1	0.0258934	42.843	QGLDFK(1)LGTK	2
cal01200 Carbon metabolism	3.26548e-12	Q59RQ6	195	K	ident	Dihydrolipoyl dehydrogenase	LPD1	1	6.43341e-11	123.02	IVTSTGILSLK(1)EVPER	2
cal01200 Carbon metabolism	3.26548e-12	A0A1D8PL85	6	K	ident	Aspartate aminotransferase	AAT22	1	0.000753517	117.71	SK(1)FTHLTK	2
cal01200 Carbon metabolism	3.26548e-12	A0A1D8PL85	12	K	ident	Aspartate aminotransferase	AAT22	1	0.000396641	68.044	FTHLTK(1)EEPDPIIK	3
cal01200 Carbon metabolism	3.26548e-12	A0A1D8PL85	58	K	ident	Aspartate aminotransferase	AAT22	1	1.30235e-09	114.76	SPDGLLYTFPSIIEAK(1)EIYHNEK	3
cal01200 Carbon metabolism	3.26548e-12	Q8NJN3	365	K	ident	Acetyl-coenzyme A synthetase 2	ACS2	1	0.00827392	43.592	HK(1)ATHFYVAPTALR	3
cal01200 Carbon metabolism	3.26548e-12	Q8NJN3	230	K	ident	Acetyl-coenzyme A synthetase 2	ACS2	1	5.11415e-06	91.518	LCDEALVDCPTVEK(1)VLVYK	2
cal01200 Carbon metabolism	3.26548e-12	Q8NJN3	17	K	ident	Acetyl-coenzyme A synthetase 2	ACS2	1	6.342e-06	93.371	PTEQTHNVVHEANGVK(1)LR	3
cal01200 Carbon metabolism	3.26548e-12	Q8NJN3	42	K	ident	Acetyl-coenzyme A synthetase 2	ACS2	1	2.90334e-11	123.14	GHIHDVNQYK(1)QMYEQSIK	3
cal01200 Carbon metabolism	3.26548e-12	Q8NJN3	119	K	ident	Acetyl-coenzyme A synthetase 2	ACS2	1	5.56316e-17	124.03	HAFANPDKPALICEADDEK(1)DSHILTYGDLLR	4
cal01200 Carbon metabolism	3.26548e-12	Q8NJN3	623	K	ident	Acetyl-coenzyme A synthetase 2	ACS2	1	1.21417e-05	91.202	SVIIVQDLPK(1)TR	2
cal01200 Carbon metabolism	3.26548e-12	Q8NJN3	496	K	ident	Acetyl-coenzyme A synthetase 2	ACS2	1	0.0209356	55.503	TVYK(1)NHTK	2
cal01200 Carbon metabolism	3.26548e-12	Q8NJN3	23	K	ident	Acetyl-coenzyme A synthetase 2	ACS2	1	0.000230982	113.66	ETPK(1)EFFER	2
cal01200 Carbon metabolism	3.26548e-12	Q8NJN3	500	K	ident	Acetyl-coenzyme A synthetase 2	ACS2	1	2.31431e-14	123.65	NHTK(1)YMDTYMNPYPGYYFTGDGAAR	3
cal01200 Carbon metabolism	3.26548e-12	P82612	123	K	ident	Phosphoglycerate mutase	GPM1	1	1.67623e-16	145.02	SFDVPPPK(1)IDPK(1)DEYSQVGDRR	3
cal01200 Carbon metabolism	3.26548e-12	P82612	127	K	ident	Phosphoglycerate mutase	GPM1	1	1.67623e-16	145.02	SFDVPPPK(1)IDPK(1)DEYSQVGDRR	3
cal01200 Carbon metabolism	3.26548e-12	P82612	57	K	ident	Phosphoglycerate mutase	GPM1	1	3.75527e-64	271.68	EAGINVDVLHTSK(1)LSR	2
cal01200 Carbon metabolism	3.26548e-12	P82612	3	K	ident	Phosphoglycerate mutase	GPM1	1	5.80921e-05	150.02	PK(1)LVLVR	2
cal01200 Carbon metabolism	3.26548e-12	P82612	17	K	ident	Phosphoglycerate mutase	GPM1	1	1.2925e-15	141.53	HGQSEWNEK(1)NLFTGWVDVR	3
cal01200 Carbon metabolism	3.26548e-12	P82612	109	K	ident	Phosphoglycerate mutase	GPM1	1	1.30534e-40	228.9	DK(1)AQTLEAYGQEK(1)FQIWR	3
cal01200 Carbon metabolism	3.26548e-12	P82612	98	K	ident	Phosphoglycerate mutase	GPM1	1	2.60319e-33	194.05	HYGALQGK(1)DK(1)AQTLEAYGQEK	3
cal01200 Carbon metabolism	3.26548e-12	P82612	34	K	ident	Phosphoglycerate mutase	GPM1	1	3.90766e-12	170.02	LSETGQK(1)EAK(1)R	2
cal01200 Carbon metabolism	3.26548e-12	P82612	37	K	ident	Phosphoglycerate mutase	GPM1	1	3.90766e-12	170.02	LSETGQK(1)EAK(1)R	2
cal01200 Carbon metabolism	3.26548e-12	P82612	96	K	ident	Phosphoglycerate mutase	GPM1	1	7.0092e-17	149.44	HYGALQGK(1)DK(1)AQTLEAYGQEK	3
cal01200 Carbon metabolism	3.26548e-12	P82612	44	K	ident	Phosphoglycerate mutase	GPM1	1	9.45832e-27	176.11	AGELLK(1)EAGINVDVLHTSK(1)LSR	3
cal01200 Carbon metabolism	3.26548e-12	A0A1D8PLY4	890	K	ident	Pyruvate carboxylase	PYC2	1	0.000897407	80.688	WVQTK(1)ETYK	2
cal01200 Carbon metabolism	3.26548e-12	A0A1D8PLY4	210	K	ident	Pyruvate carboxylase	PYC2	1	0.000169087	87.667	EGDDIEDAFK(1)R	2
cal01200 Carbon metabolism	3.26548e-12	A0A1D8PLY4	385	K	ident	Pyruvate carboxylase	PYC2	1	3.26039e-07	120.87	NFQPDTGK(1)IEVYR	2
cal01200 Carbon metabolism	3.26548e-12	A0A1D8PLY4	690	K	ident	Pyruvate carboxylase	PYC2	1	9.84947e-16	144.17	VFDALNDLEQLK(1)VGIDAVK	2
cal01200 Carbon metabolism	3.26548e-12	A0A1D8PLY4	69	K	ident	Pyruvate carboxylase	PYC2	1	0.00035177	74.698	LK(1)ADESYVIGK	2
cal01200 Carbon metabolism	3.26548e-12	A0A1D8PLY4	514	K	ident	Pyruvate carboxylase	PYC2	1	0.000936734	51.568	GQVGYPK(1)LDTDAIIPEIHEPK	3
cal01200 Carbon metabolism	3.26548e-12	A0A1D8PLY4	136	K	ident	Pyruvate carboxylase	PYC2	0.999999	3.42659e-05	73.245	KVEENGLIWIGPSYK(1)TIDSVGDK	3
cal01200 Carbon metabolism	3.26548e-12	A0A1D8PLY4	528	K	ident	Pyruvate carboxylase	PYC2	1	8.43583e-10	103.85	LDTDAIIPEIHEPK(1)TGITIDVDHTPPPR	4
cal01200 Carbon metabolism	3.26548e-12	A0A1D8PLY4	292	K	ident	Pyruvate carboxylase	PYC2	1	3.72431e-07	161.68	LAK(1)SANYR	2
cal01200 Carbon metabolism	3.26548e-12	Q9URB4	124	K	ident	Fructose-bisphosphate aldolase	FBA1	1	0.000121513	80.585	LLPWFDGMLK(1)ADEEFFAK	2
cal01200 Carbon metabolism	3.26548e-12	Q9URB4	307	K	ident	Fructose-bisphosphate aldolase	FBA1	1	3.72495e-10	154.15	DYVTNK(1)IEYLK	2
cal01200 Carbon metabolism	3.26548e-12	Q9URB4	327	K	ident	Fructose-bisphosphate aldolase	FBA1	0.931452	0.00166876	56.017	APVGNPEGADK(0.287)PNK(0.782)K(0.931)YFDPR	3
cal01200 Carbon metabolism	3.26548e-12	Q9URB4	166	K	ident	Fructose-bisphosphate aldolase	FBA1	1	1.27553e-39	189.12	MAK(1)MGQWLEMEIGITGGEEDGVNNEHVEK	3
cal01200 Carbon metabolism	3.26548e-12	Q9URB4	77	K	ident	Fructose-bisphosphate aldolase	FBA1	1	4.59396e-09	106.73	GVDNK(1)DQAASIAGSIAAAHYIR	3
cal01200 Carbon metabolism	3.26548e-12	Q9URB4	344	K	ident	Fructose-bisphosphate aldolase	FBA1	1	0.0343868	69.275	EGEK(1)TMSK(1)R	2
cal01200 Carbon metabolism	3.26548e-12	Q9URB4	72	K	ident	Fructose-bisphosphate aldolase	FBA1	1	6.20419e-22	161.53	DNK(1)APIILQTSQGGAAYFAGK(1)GVDNK	3
cal01200 Carbon metabolism	3.26548e-12	Q9URB4	16	K	ident	Fructose-bisphosphate aldolase	FBA1	1	5.19724e-14	138.75	SGVIYGK(1)DVK	2
cal01200 Carbon metabolism	3.26548e-12	Q9URB4	257	K	ident	Fructose-bisphosphate aldolase	FBA1	1	8.0842e-07	60.288	QIGTDAK(1)HPLYLVFHGGSGSTQEEFNTAIK	4
cal01200 Carbon metabolism	3.26548e-12	Q9URB4	28	K	ident	Fructose-bisphosphate aldolase	FBA1	1	3.62281e-12	104.24	DLFDYAQEK(1)GFAIPAINVTSSSTVVAALEAAR	3
cal01200 Carbon metabolism	3.26548e-12	Q9URB4	250	K	ident	Fructose-bisphosphate aldolase	FBA1	1	8.0842e-07	60.288	K(1)QIGTDAK(1)HPLYLVFHGGSGSTQEEFNTAIK	4
cal01200 Carbon metabolism	3.26548e-12	Q9URB4	326	K	ident	Fructose-bisphosphate aldolase	FBA1	0.79694	1.14832e-06	103.9	IEYLK(1)APVGNPEGADK(0.203)PNK(0.797)K	3
cal01200 Carbon metabolism	3.26548e-12	Q9URB4	114	K	ident	Fructose-bisphosphate aldolase	FBA1	1	0.000284234	84.479	K(1)LLPWFDGMLK	2
cal01200 Carbon metabolism	3.26548e-12	Q9URB4	9	K	ident	Fructose-bisphosphate aldolase	FBA1	1	5.19724e-14	138.75	APPAVLSK(1)SGVIYGK(1)DVK	2
cal01200 Carbon metabolism	3.26548e-12	Q9URB4	323	K	ident	Fructose-bisphosphate aldolase	FBA1	1	1.14832e-06	103.9	IEYLK(1)APVGNPEGADK(1)PNK	2
cal01200 Carbon metabolism	3.26548e-12	Q9URB4	249	K	ident	Fructose-bisphosphate aldolase	FBA1	1	6.23494e-09	116.43	PGNVQLRPEILGDHQVYAK(1)K	4
cal01200 Carbon metabolism	3.26548e-12	Q9URB4	356	K	ident	Fructose-bisphosphate aldolase	FBA1	1	2.09937e-15	153.18	IAEALDIFHTK(1)GQL	3
cal01200 Carbon metabolism	3.26548e-12	Q9URB4	312	K	ident	Fructose-bisphosphate aldolase	FBA1	1	3.89151e-08	107.72	IEYLK(1)APVGNPEGADK(0.5)PNK(0.5)K	3
cal01200 Carbon metabolism	3.26548e-12	Q9URB4	340	K	ident	Fructose-bisphosphate aldolase	FBA1	1	0.0343868	69.275	EGEK(1)TMSK(1)R	2
cal01200 Carbon metabolism	3.26548e-12	Q9URB4	19	K	ident	Fructose-bisphosphate aldolase	FBA1	1	8.50444e-12	152.96	DVK(1)DLFDYAQEK	2
cal01200 Carbon metabolism	3.26548e-12	Q9URB4	54	K	ident	Fructose-bisphosphate aldolase	FBA1	1	2.81732e-21	158.5	DNK(1)APIILQTSQGGAAYFAGK(1)GVDNK	3
cal01200 Carbon metabolism	3.26548e-12	Q9URB4	113	K	ident	Fructose-bisphosphate aldolase	FBA1	1	1.4297e-08	110.44	AIAPTYGIPVVLHTDHCAK(1)K	3
cal01200 Carbon metabolism	3.26548e-12	A0A1D8PEM5	327	K	ident	Isocitrate dehydrogenase [NAD] subunit, mitochondrial	IDH1	1	7.36042e-05	79.652	HLGLNDHADK(1)ISK	3
cal01200 Carbon metabolism	3.26548e-12	A0A1D8PEM5	182	K	ident	Isocitrate dehydrogenase [NAD] subunit, mitochondrial	IDH1	1	7.80438e-05	86.911	IAK(1)FAFDFALK	2
cal01200 Carbon metabolism	3.26548e-12	A0A1D8PEM5	206	K	ident	Isocitrate dehydrogenase [NAD] subunit, mitochondrial	IDH1	1	1.16884e-05	91.784	ANIMK(1)LGDGLFR	2
cal01200 Carbon metabolism	3.26548e-12	A0A1D8PEM5	106	K	ident	Isocitrate dehydrogenase [NAD] subunit, mitochondrial	IDH1	1	0.0192696	43.405	GILYTSTGK(1)SAK	2
cal01200 Carbon metabolism	3.26548e-12	A0A1D8PEM5	298	K	ident	Isocitrate dehydrogenase [NAD] subunit, mitochondrial	IDH1	1	0.0107613	55.461	HVGLDIK(1)GK	2
cal01200 Carbon metabolism	3.26548e-12	A0A1D8PEM5	97	K	ident	Isocitrate dehydrogenase [NAD] subunit, mitochondrial	IDH1	1	2.24653e-11	134.68	VGLK(1)GILYTSTGK	2
cal01200 Carbon metabolism	3.26548e-12	P82611	53	K	ident	Aconitate hydratase, mitochondrial	ACO1	1	3.88612e-06	101.5	HLENVEIVK(1)SR	3
cal01200 Carbon metabolism	3.26548e-12	P82611	234	K	ident	Aconitate hydratase, mitochondrial	ACO1	1	0.000127346	88.101	LTGK(1)MSGWTSPK	2
cal01200 Carbon metabolism	3.26548e-12	P82611	565	K	ident	Aconitate hydratase, mitochondrial	ACO1	0.99999	0.00047614	68.972	LQK(1)LSPFKPWDGK	3
cal01200 Carbon metabolism	3.26548e-12	P82611	585	K	ident	Aconitate hydratase, mitochondrial	ACO1	1	0.0222718	43.77	LPILIK(1)AVGK	2
cal01200 Carbon metabolism	3.26548e-12	P82611	407	K	ident	Aconitate hydratase, mitochondrial	ACO1	1	5.25247e-06	130.1	DAGAHGLK(1)SK	2
cal01200 Carbon metabolism	3.26548e-12	P82611	734	K	ident	Aconitate hydratase, mitochondrial	ACO1	1	1.16705e-13	135.62	INFDDEVDLIGLTTLAPGK(1)DVILR	2
cal01200 Carbon metabolism	3.26548e-12	P82611	715	K	ident	Aconitate hydratase, mitochondrial	ACO1	1	1.56507e-46	183.58	NPADYDK(1)INFDDEVDLIGLTTLAPGK	2
cal01200 Carbon metabolism	3.26548e-12	P82611	87	K	ident	Aconitate hydratase, mitochondrial	ACO1	1	1.30759e-05	91.961	GVSYLK(1)LRPDR	3
cal01200 Carbon metabolism	3.26548e-12	P82611	575	K	ident	Aconitate hydratase, mitochondrial	ACO1	0.999985	8.6433e-05	82.651	LSPFKPWDGK(1)DAER	3
cal01200 Carbon metabolism	3.26548e-12	P82611	320	K	ident	Aconitate hydratase, mitochondrial	ACO1	1	5.69468e-06	103.89	SEIAQFAQVYK(1)K	2
cal01200 Carbon metabolism	3.26548e-12	P82611	637	K	ident	Aconitate hydratase, mitochondrial	ACO1	1	1.17167e-32	184.32	NHYTGK(1)YDGVPQTAAAYR	2
cal01200 Carbon metabolism	3.26548e-12	P82611	654	K	ident	Aconitate hydratase, mitochondrial	ACO1	1	8.35856e-09	114.75	DAGHK(1)WVVIGDENFGEGSSR	2
cal01200 Carbon metabolism	3.26548e-12	P82611	570	K	ident	Aconitate hydratase, mitochondrial	ACO1	1	0.00499942	58.172	LSPFK(1)PWDGK	2
cal01200 Carbon metabolism	3.26548e-12	P82611	708	K	ident	Aconitate hydratase, mitochondrial	ACO1	1	0.00529688	50.178	QGLLPLNFK(1)NPADYDK	2
cal01200 Carbon metabolism	3.26548e-12	P82611	589	K	ident	Aconitate hydratase, mitochondrial	ACO1	1	1.89185e-06	99.092	AVGK(1)TTTDHISMAGPWLK(1)YR	3
cal01200 Carbon metabolism	3.26548e-12	P82611	230	K	ident	Aconitate hydratase, mitochondrial	ACO1	1	0.00181275	73.196	IIGVK(1)LTGK	2
cal01200 Carbon metabolism	3.26548e-12	P82611	774	K	ident	Aconitate hydratase, mitochondrial	ACO1	1	3.2576e-07	130.4	HGSALNFIK(1)SK	2
cal01200 Carbon metabolism	3.26548e-12	P82611	43	K	ident	Aconitate hydratase, mitochondrial	ACO1	1	1.34494e-08	115.57	DSQVNQNLLESHSFINYK(1)K	3
cal01200 Carbon metabolism	3.26548e-12	P82611	603	K	ident	Aconitate hydratase, mitochondrial	ACO1	1	1.21014e-09	121.45	TTTDHISMAGPWLK(1)YR	2
cal01200 Carbon metabolism	3.26548e-12	P82611	698	K	ident	Aconitate hydratase, mitochondrial	ACO1	1	0.0149883	68.371	IHETNLK(1)K	2
cal01200 Carbon metabolism	3.26548e-12	P82611	247	K	ident	Aconitate hydratase, mitochondrial	ACO1	1	0.000381586	72.615	DIILK(1)LAGITTVK	2
cal01200 Carbon metabolism	3.26548e-12	P82611	242	K	ident	Aconitate hydratase, mitochondrial	ACO1	1	1.71786e-05	96.464	MSGWTSPK(1)DIILK	2
cal01200 Carbon metabolism	3.26548e-12	Q59XW4	67	K	ident	Acetyl-coenzyme A synthetase	ACS1	1	1.24778e-15	163.33	ENLDWFK(1)PFDLAR	2
cal01200 Carbon metabolism	3.26548e-12	Q59XW4	629	K	ident	Acetyl-coenzyme A synthetase	ACS1	1	0.000193735	76.24	MILLVDDLPK(1)TR	2
cal01200 Carbon metabolism	3.26548e-12	Q59XW4	394	K	ident	Acetyl-coenzyme A synthetase	ACS1	1	0.00021171	77.597	YVEK(1)YDLSSLR	2
cal01200 Carbon metabolism	3.26548e-12	Q59XW4	79	K	ident	Acetyl-coenzyme A synthetase	ACS1	1	4.17572e-05	100.69	FPIDPK(1)DDYK	2
cal01200 Carbon metabolism	3.26548e-12	A0A1D8PTB5	384	K	ident	Succinate--CoA ligase [ADP-forming] subunit beta, mitochondrial	LSC2	1	3.51625e-11	123.43	LQGTNMAEAK(1)ELIDNSGLK	2
cal01200 Carbon metabolism	3.26548e-12	A0A1D8PTB5	241	K	ident	Succinate--CoA ligase [ADP-forming] subunit beta, mitochondrial	LSC2	1	0.000154255	82.774	VLAMDAK(1)LGFDDNASFR	2
cal01200 Carbon metabolism	3.26548e-12	A0A1D8PTB5	273	K	ident	Succinate--CoA ligase [ADP-forming] subunit beta, mitochondrial	LSC2	1	7.31494e-35	196.3	DPTQEDPQEAEAGK(1)YGLNFIK	3
cal01200 Carbon metabolism	3.26548e-12	A0A1D8PTB5	406	K	ident	Succinate--CoA ligase [ADP-forming] subunit beta, mitochondrial	LSC2	1	0.00901098	40.645	LYAFEDLDPAAEK(1)IVQLAPK	3
cal01200 Carbon metabolism	3.26548e-12	P83780	35	K	ident	Glucose-6-phosphate isomerase	PGI1	1	0.0212252	65.404	DAFAK(1)DPK(1)R	2
cal01200 Carbon metabolism	3.26548e-12	P83780	519	K	ident	Glucose-6-phosphate isomerase	PGI1	1	0.000513573	88.075	VLAK(1)VIGK(1)ELDDK	2
cal01200 Carbon metabolism	3.26548e-12	P83780	21	K	ident	Glucose-6-phosphate isomerase	PGI1	1	2.35293e-10	153.14	LEETYK(1)SVGEK(1)FSVR	2
cal01200 Carbon metabolism	3.26548e-12	P83780	546	K	ident	Glucose-6-phosphate isomerase	PGI1	1	3.59624e-21	155.88	AVATHDASTNGLINQFK(1)EWEE	2
cal01200 Carbon metabolism	3.26548e-12	P83780	523	K	ident	Glucose-6-phosphate isomerase	PGI1	1	0.000400744	90.15	VLAK(1)VIGK(1)ELDDK	2
cal01200 Carbon metabolism	3.26548e-12	P83780	26	K	ident	Glucose-6-phosphate isomerase	PGI1	1	2.3496e-07	118.21	SVGEK(1)FSVR	2
cal01200 Carbon metabolism	3.26548e-12	P83780	48	K	ident	Glucose-6-phosphate isomerase	PGI1	1	1.12432e-37	219.03	RFEEFSWIYK(1)NYDDSK	2
cal01200 Carbon metabolism	3.26548e-12	P83780	77	K	ident	Glucose-6-phosphate isomerase	PGI1	1	1.68532e-11	127.53	EILDQLVTLAK(1)EAGVEK(1)LR	3
cal01200 Carbon metabolism	3.26548e-12	P83780	444	K	ident	Glucose-6-phosphate isomerase	PGI1	1	1.36509e-16	145.02	MLASNFFAQSEALMVGK(1)DEAK	3
cal01200 Carbon metabolism	3.26548e-12	P83780	255	K	ident	Glucose-6-phosphate isomerase	PGI1	1	1.64752e-12	135.18	HFAALSTNEK(1)EVVAFGIDAK	3
cal01200 Carbon metabolism	3.26548e-12	P83780	238	K	ident	Glucose-6-phosphate isomerase	PGI1	1	3.23517e-06	105.03	NWFLATAK(1)DSK	2
cal01200 Carbon metabolism	3.26548e-12	P83780	120	K	ident	Glucose-6-phosphate isomerase	PGI1	1	5.15404e-11	132.51	MPVDGK(1)DTAQEVDDVLK	2
cal01200 Carbon metabolism	3.26548e-12	P83780	83	K	ident	Glucose-6-phosphate isomerase	PGI1	1	1.68532e-11	127.53	EILDQLVTLAK(1)EAGVEK(1)LR	3
cal01200 Carbon metabolism	3.26548e-12	P83780	134	K	ident	Glucose-6-phosphate isomerase	PGI1	1	4.28872e-09	158.05	HMK(1)EFSDSIR	3
cal01200 Carbon metabolism	3.26548e-12	P83780	114	K	ident	Glucose-6-phosphate isomerase	PGI1	1	3.13336e-10	130.27	K(1)MPVDGK(1)DTAQEVDDVLK	2
cal01200 Carbon metabolism	3.26548e-12	P83780	15	K	ident	Glucose-6-phosphate isomerase	PGI1	1	2.13264e-07	126.51	K(1)LEETYK(1)SVGEK	2
cal01200 Carbon metabolism	3.26548e-12	P83780	14	K	ident	Glucose-6-phosphate isomerase	PGI1	1	8.01618e-06	123.79	LATDLPEWK(1)K	2
cal01200 Carbon metabolism	3.26548e-12	P83780	38	K	ident	Glucose-6-phosphate isomerase	PGI1	1	0.046621	65.404	DAFAK(1)DPK(1)R	2
cal01200 Carbon metabolism	3.26548e-12	P83780	528	K	ident	Glucose-6-phosphate isomerase	PGI1	1	0.00950869	73.499	VIGK(1)ELDDK(1)K	2
cal01200 Carbon metabolism	3.26548e-12	P83780	66	K	ident	Glucose-6-phosphate isomerase	PGI1	1	0.000175975	80.361	NLVNK(1)EILDQLVTLAK	2
cal01200 Carbon metabolism	3.26548e-12	P83780	54	K	ident	Glucose-6-phosphate isomerase	PGI1	1	1.35775e-05	90.759	NYDDSK(1)ILFDFSK	2
cal01200 Carbon metabolism	3.26548e-12	P83780	5	K	ident	Glucose-6-phosphate isomerase	PGI1	1	2.58154e-15	153.39	ASFK(1)LATDLPEWK(1)K	3
cal01200 Carbon metabolism	3.26548e-12	Q59QN6	371	K	ident	Formate dehydrogenase	FDH1	1	3.66606e-14	136.57	TYNYRPQDVIVIDGDYATK(1)AYGQR	3
cal01200 Carbon metabolism	3.26548e-12	Q59QN6	191	K	ident	Formate dehydrogenase	FDH1	1	0.0183734	65.252	LVAFNPK(1)K	2
cal01200 Carbon metabolism	3.26548e-12	Q59QN6	18	K	ident	Formate dehydrogenase	FDH1	1	0.000243645	73.168	VLMVLYAGGNHAK(1)EETR	3
cal01200 Carbon metabolism	3.26548e-12	Q59QN6	352	K	ident	Formate dehydrogenase	FDH1	1	1.7609e-15	155.57	QILTEYFNK(1)TYNYR	3
cal01200 Carbon metabolism	3.26548e-12	Q59QN6	192	K	ident	Formate dehydrogenase	FDH1	1	5.70772e-06	103.88	K(1)LLYYDYQPLPEEAINK	2
cal01200 Carbon metabolism	3.26548e-12	Q59QN6	260	K	ident	Formate dehydrogenase	FDH1	1	0.0583227	50.632	DLISK(1)MK	2
cal01200 Carbon metabolism	3.26548e-12	Q59QN6	255	K	ident	Formate dehydrogenase	FDH1	1	7.48308e-05	91.095	GLFNK(1)DLISK	2
cal01200 Carbon metabolism	3.26548e-12	A0A1D8PPW9	188	K	ident	Aminomethyltransferase	GCV1	1	0.000564554	74.841	IYFGQTK(1)FLK	2
cal01200 Carbon metabolism	3.26548e-12	Q5AJ92	119	K	ident	Ribose-5-phosphate isomerase	RKI1	1	0.00639591	70.399	K(1)FVVVADYR	2
cal01200 Carbon metabolism	3.26548e-12	O13289	421	K	ident	Peroxisomal catalase	CAT1	1	5.63448e-06	98.253	ATPADFK(1)QAQELWK	2
cal01200 Carbon metabolism	3.26548e-12	O13289	147	K	ident	Peroxisomal catalase	CAT1	1	2.96266e-12	170.5	FPHFIHTQK(1)R	2
cal01200 Carbon metabolism	3.26548e-12	O13289	428	K	ident	Peroxisomal catalase	CAT1	1	7.0236e-05	92.428	QAQELWK(1)VLK	2
cal01200 Carbon metabolism	3.26548e-12	O13289	83	K	ident	Peroxisomal catalase	CAT1	1	0.0573271	51.193	FLDTVGK(1)K	2
cal01200 Carbon metabolism	3.26548e-12	O13289	138	K	ident	Peroxisomal catalase	CAT1	1	2.8892e-06	98.582	DPSK(1)FPHFIHTQK	2
cal01200 Carbon metabolism	3.26548e-12	O13289	199	K	ident	Peroxisomal catalase	CAT1	1	3.29956e-05	87.519	EMNGYSGHTYK(1)WSNK	3
cal01200 Carbon metabolism	3.26548e-12	O13289	293	K	ident	Peroxisomal catalase	CAT1	1	4.26066e-06	104.07	FGK(1)FTLNENPK	2
cal01200 Carbon metabolism	3.26548e-12	A0A1D8PS79	356	K	ident	Isocitrate dehydrogenase [NADP]	IDP2	0.999804	0.000759693	63.998	GKLDETPEVVK(1)FAEDLEK	3
cal01200 Carbon metabolism	3.26548e-12	A0A1D8PS79	240	K	ident	Isocitrate dehydrogenase [NADP]	IDP2	1	6.25729e-11	124.07	TK(1)MDELGIWYEHR	2
cal01200 Carbon metabolism	3.26548e-12	A0A1D8PS79	87	K	ident	Isocitrate dehydrogenase [NADP]	IDP2	1	0.0276373	55.441	VK(1)EFNLK	2
cal01200 Carbon metabolism	3.26548e-12	A0A1D8PS79	385	K	ident	Isocitrate dehydrogenase [NADP]	IDP2	1	6.71846e-05	87.667	DLALTQGK(1)TDR	2
cal01200 Carbon metabolism	3.26548e-12	A0A1D8PS79	214	K	ident	Isocitrate dehydrogenase [NADP]	IDP2	1	8.27875e-05	84.297	LNLFSSTK(1)NTILK	2
cal01200 Carbon metabolism	3.26548e-12	A0A1D8PS79	236	K	ident	Isocitrate dehydrogenase [NADP]	IDP2	1	0.00448916	61.423	DIFEGLYASK(1)YK	2
cal01200 Carbon metabolism	3.26548e-12	A0A1D8PS79	347	K	ident	Isocitrate dehydrogenase [NADP]	IDP2	1	3.65116e-05	89.805	GK(1)LDETPEVVK	2
cal01200 Carbon metabolism	3.26548e-12	A0A1D8PS79	226	K	ident	Isocitrate dehydrogenase [NADP]	IDP2	1	8.04462e-06	96.464	FK(1)DIFEGLYASK	2
cal01200 Carbon metabolism	3.26548e-12	A0A1D8PS79	143	K	ident	Isocitrate dehydrogenase [NADP]	IDP2	1	1.07589e-05	86.557	HAFGDQYK(1)ATDIVVPGAGELK	3
cal01200 Carbon metabolism	3.26548e-12	A0A1D8PH52	212	K	ident	Acetyl-CoA C-acetyltransferase	ERG10	0.999943	0.000656561	61.345	GK(1)PDVVVEK(0.001)DEEIEK(0.999)FNEAK	3
cal01200 Carbon metabolism	3.26548e-12	A0A1D8PH52	225	K	ident	Acetyl-CoA C-acetyltransferase	ERG10	1	7.62244e-16	143.93	DEEIEK(1)FNEAK	2
cal01200 Carbon metabolism	3.26548e-12	A0A1D8PH52	219	K	ident	Acetyl-CoA C-acetyltransferase	ERG10	1	6.92746e-07	117.2	GKPDVVVEK(1)DEEIEK	2
cal01200 Carbon metabolism	3.26548e-12	A0A1D8PH52	165	K	ident	Acetyl-CoA C-acetyltransferase	ERG10	1	0.000138029	77.221	LMGVAAEK(1)CAADHGFTR	3
cal01200 Carbon metabolism	3.26548e-12	A0A1D8PH52	230	K	ident	Acetyl-CoA C-acetyltransferase	ERG10	1	0.0103196	72.875	FNEAK(1)LK	2
cal01200 Carbon metabolism	3.26548e-12	A0A1D8PH52	196	K	ident	Acetyl-CoA C-acetyltransferase	ERG10	1	7.16763e-11	126.71	QGK(1)FNQEIAPVTIK	2
cal01200 Carbon metabolism	3.26548e-12	Q59PZ6	130	K	ident	6-phosphogluconolactonase	SOL3	1	2.09232e-05	90.348	LDDLVDQAK(1)DQEIAK	2
cal01200 Carbon metabolism	3.26548e-12	Q5AMP4	42	K	ident	Malate dehydrogenase	MDH1-1	1	1.10883e-08	119.92	LNHK(1)VTDLALYDIR	2
cal01200 Carbon metabolism	3.26548e-12	Q5AMP4	319	K	ident	Malate dehydrogenase	MDH1-1	1	0.0448798	58.274	EAK(1)DTLIK(1)NIK	2
cal01200 Carbon metabolism	3.26548e-12	Q5AMP4	207	K	ident	Malate dehydrogenase	MDH1-1	1	2.96764e-05	136.52	HK(1)DLSGETR	2
cal01200 Carbon metabolism	3.26548e-12	Q5AMP4	232	K	ident	Malate dehydrogenase	MDH1-1	1	1.70579e-07	76.967	IQFGGDEVVQAK(1)DGAGSATLSMAQAGAR	3
cal01200 Carbon metabolism	3.26548e-12	Q5AMP4	148	K	ident	Malate dehydrogenase	MDH1-1	1	0.0162639	41.936	AAADYAPNAAVCIISNPVNSTVPIVAEVFK(1)SK	3
cal01200 Carbon metabolism	3.26548e-12	Q5AMP4	275	K	ident	Malate dehydrogenase	MDH1-1	1	2.38883e-14	136.64	DVIECTFVDSPLFK(1)DEGVDFFSTK	2
cal01200 Carbon metabolism	3.26548e-12	Q5AMP4	314	K	ident	Malate dehydrogenase	MDH1-1	1	0.0448798	58.274	EAK(1)DTLIK(1)NIK	2
cal01200 Carbon metabolism	3.26548e-12	Q5AMP4	311	K	ident	Malate dehydrogenase	MDH1-1	1	1.20028e-33	194.24	TVHPIGEISDYEEAQVK(1)EAK	2
cal01200 Carbon metabolism	3.26548e-12	Q5AMP4	150	K	ident	Malate dehydrogenase	MDH1-1	1	0.0207035	46.819	SK(1)GNYNPNK	2
cal01200 Carbon metabolism	3.26548e-12	A0A1D8PU61	237	K	ident	S-(hydroxymethyl)glutathione dehydrogenase	FDH3	1	1.92729e-11	132.61	EEWGK(1)QFGATDFVNSTK	2
cal01200 Carbon metabolism	3.26548e-12	A0A1D8PU61	345	K	ident	S-(hydroxymethyl)glutathione dehydrogenase	FDH3	1	0.00436762	52.52	SQLPGIVEDYLDGK(1)LK	2
cal01200 Carbon metabolism	3.26548e-12	A0A1D8PU61	360	K	ident	S-(hydroxymethyl)glutathione dehydrogenase	FDH3	1	7.29128e-05	75.608	EPLDK(1)INTAFDEMHGGDCIR	3
cal01200 Carbon metabolism	3.26548e-12	A0A1D8PU61	321	K	ident	S-(hydroxymethyl)glutathione dehydrogenase	FDH3	1	0.000121799	83.862	VWK(1)GAAFGGVK	2
cal01200 Carbon metabolism	3.26548e-12	A0A1D8PU61	329	K	ident	S-(hydroxymethyl)glutathione dehydrogenase	FDH3	1	0.00453055	78.264	GAAFGGVK(1)GR	2
cal01200 Carbon metabolism	3.26548e-12	A0A1D8PU61	117	K	ident	S-(hydroxymethyl)glutathione dehydrogenase	FDH3	1	0.000791952	113.91	TNLCGK(1)IR	2
cal01200 Carbon metabolism	3.26548e-12	A0A1D8PU61	222	K	ident	S-(hydroxymethyl)glutathione dehydrogenase	FDH3	1	0.001807	59.976	VNK(1)IILVDINDK	2
cal01200 Carbon metabolism	3.26548e-12	Q5AI24	497	K	ident	3-hydroxyisobutyryl-CoA hydrolase, mitochondrial	EHD3	1	0.00471856	77.744	YVTWK(1)EEPTK	2
cal01200 Carbon metabolism	3.26548e-12	A0A1D8PHC9	87	K	ident	Aspartate transaminase	AAT1	1	6.69061e-17	168.67	KAEEILLGK(1)ETEK	2
cal01200 Carbon metabolism	3.26548e-12	A0A1D8PHC9	369	K	ident	Aspartate transaminase	AAT1	1	0.00490869	81.191	LYEK(1)LDK	2
cal01200 Carbon metabolism	3.26548e-12	A0A1D8PHC9	382	K	ident	Aspartate transaminase	AAT1	1	0.000723718	63.091	SNYNWDHLLK(1)QR	3
cal01200 Carbon metabolism	3.26548e-12	A0A1D8PHC9	91	K	ident	Aspartate transaminase	AAT1	1	0.00104603	62.68	ETEK(1)EYTAIVGSK	2
cal01200 Carbon metabolism	3.26548e-12	A0A1D8PTH3	159	K	ident	Alpha-ketoglutarate dehydrogenase	KGD2	0.999997	0.00351992	55.094	AK(1)EESAPAAAPK(0.756)K(0.244)EETK	3
cal01200 Carbon metabolism	3.26548e-12	A0A1D8PTH3	428	K	ident	Alpha-ketoglutarate dehydrogenase	KGD2	1	0.000291409	81.525	TIK(1)ELIEDPR	2
cal01200 Carbon metabolism	3.26548e-12	A0A1D8PTH3	169	K	ident	Alpha-ketoglutarate dehydrogenase	KGD2	0.755772	0.00351992	55.094	AK(1)EESAPAAAPK(0.756)K(0.244)EETK	3
cal01200 Carbon metabolism	3.26548e-12	A0A1D8PTH3	256	K	ident	Alpha-ketoglutarate dehydrogenase	KGD2	1	0.000837122	109.44	YK(1)DEFIEK	2
cal01200 Carbon metabolism	3.26548e-12	Q5A4X7	340	K	ident	Ribose phosphate diphosphokinase subunit	orf19.969	1	0.00519777	60.298	CLK(1)DLTDSK	2
cal01200 Carbon metabolism	3.26548e-12	Q5AK53	577	K	ident	ATP-dependent 6-phosphofructokinase	PFK1	1	7.467e-11	128.54	AVAEAISNK(1)DFDK	2
cal01200 Carbon metabolism	3.26548e-12	Q5AK53	919	K	ident	ATP-dependent 6-phosphofructokinase	PFK1	1	0.000792302	47.05	K(1)FSDEEISEHSQVVIGIHGDVVK	4
cal01200 Carbon metabolism	3.26548e-12	Q5AK53	111	K	ident	ATP-dependent 6-phosphofructokinase	PFK1	1	0.00216228	65.056	LNESTVIK(1)VR	2
cal01200 Carbon metabolism	3.26548e-12	Q5AK53	121	K	ident	ATP-dependent 6-phosphofructokinase	PFK1	1	0.000950832	64.104	LLGETPLK(1)SISQK	2
cal01200 Carbon metabolism	3.26548e-12	Q5AK53	453	K	ident	ATP-dependent 6-phosphofructokinase	PFK1	1	0.000219712	116.52	AGLWK(1)EQLK	2
cal01200 Carbon metabolism	3.26548e-12	Q5AK53	897	K	ident	ATP-dependent 6-phosphofructokinase	PFK1	1	0.00442013	63.184	VMAVK(1)FSLK	2
cal01200 Carbon metabolism	3.26548e-12	Q5AK53	148	K	ident	ATP-dependent 6-phosphofructokinase	PFK1	1	0.00202127	60.255	ILTDANVK(1)YGK	2
cal01200 Carbon metabolism	3.26548e-12	Q5AK53	140	K	ident	ATP-dependent 6-phosphofructokinase	PFK1	1	4.26809e-07	127.87	IEK(1)ILTDANVK	2
cal01200 Carbon metabolism	3.26548e-12	Q5AK53	44	K	ident	ATP-dependent 6-phosphofructokinase	PFK1	1	2.91269e-07	68.96	SFSK(1)VSSYGSGLGANHPEFQLGVSHDSLK	4
cal01200 Carbon metabolism	3.26548e-12	Q5AK53	946	K	ident	ATP-dependent 6-phosphofructokinase	PFK1	1	0.00032368	70.944	FTCIK(1)HLYDNEANVALR	3
cal01200 Carbon metabolism	3.26548e-12	Q5AK53	901	K	ident	ATP-dependent 6-phosphofructokinase	PFK1	1	0.0306177	46.704	FSLK(1)AMEFIETR	2
cal01200 Carbon metabolism	3.26548e-12	Q9P940	237	K	ident	Triosephosphate isomerase	TPI1	1	7.19686e-10	113.31	ANVDGFLVGGASLK(1)PEFVDIIK(1)SR	2
cal01200 Carbon metabolism	3.26548e-12	Q9P940	203	K	ident	Triosephosphate isomerase	TPI1	1	2.37712e-11	152.64	SIGAEQAEK(1)TR	2
cal01200 Carbon metabolism	3.26548e-12	Q9P940	221	K	ident	Triosephosphate isomerase	TPI1	1	4.51616e-06	69.578	DFK(1)DK(1)ANVDGFLVGGASLKPEFVDIIK	3
cal01200 Carbon metabolism	3.26548e-12	Q9P940	194	K	ident	Triosephosphate isomerase	TPI1	1	1.99223e-15	153.94	AHLAK(1)SIGAEQAEK(1)TR	2
cal01200 Carbon metabolism	3.26548e-12	Q9P940	245	K	ident	Triosephosphate isomerase	TPI1	1	7.19686e-10	113.31	ANVDGFLVGGASLK(1)PEFVDIIK(1)SR	2
cal01200 Carbon metabolism	3.26548e-12	Q9P940	114	K	ident	Triosephosphate isomerase	TPI1	1	7.88047e-05	90.913	TK(1)FALDTGVK	2
cal01200 Carbon metabolism	3.26548e-12	Q9P940	12	K	ident	Triosephosphate isomerase	TPI1	1	5.14774e-06	98.974	QFFVGGNFK(1)ANGTK	2
cal01200 Carbon metabolism	3.26548e-12	Q9P940	112	K	ident	Triosephosphate isomerase	TPI1	1	4.93988e-06	103.43	TIIK(1)ESDEFIAEK(1)TK	2
cal01200 Carbon metabolism	3.26548e-12	Q9P940	215	K	ident	Triosephosphate isomerase	TPI1	1	8.95388e-06	92.792	ILYGGSVNGK(1)NAK	2
cal01200 Carbon metabolism	3.26548e-12	Q9P940	103	K	ident	Triosephosphate isomerase	TPI1	1	2.99648e-13	147.26	TIIK(1)ESDEFIAEK(1)TK	2
cal01200 Carbon metabolism	3.26548e-12	Q9P940	186	K	ident	Triosephosphate isomerase	TPI1	1	5.2264e-25	141.97	IVSDWSNIVVAYEPVWAIGTGLAATPEDAEETHK(1)GIR	3
cal01200 Carbon metabolism	3.26548e-12	Q9P940	29	K	ident	Triosephosphate isomerase	TPI1	1	6.62601e-06	92.439	QQITSIIDNLNK(1)ADLPK	3
cal01200 Carbon metabolism	3.26548e-12	Q9P940	223	K	ident	Triosephosphate isomerase	TPI1	0.999996	4.51616e-06	69.578	DFK(1)DK(1)ANVDGFLVGGASLKPEFVDIIK	3
cal01200 Carbon metabolism	3.26548e-12	A0A1D8PKV4	204	K	ident	Fum12p	FUM12	1	0.000400744	90.15	AEEFK(1)DIIK	2
cal01200 Carbon metabolism	3.26548e-12	A0A1D8PKV4	93	K	ident	Fum12p	FUM12	1	7.50102e-05	56.854	VNEELGALDPK(1)LSAAIQQAATEVAEGK	3
cal01200 Carbon metabolism	3.26548e-12	A0A1D8PKV4	199	K	ident	Fum12p	FUM12	1	0.0350152	40.031	DSLQAK(1)AEEFK	2
cal01200 Carbon metabolism	3.26548e-12	A0A1D8PKV4	284	K	ident	Fum12p	FUM12	1	0.000939521	67.252	LTGFPFK(1)TAPNK	2
cal01200 Carbon metabolism	3.26548e-12	A0A1D8PKV4	422	K	ident	Fum12p	FUM12	1	0.000923976	59.333	VHCVDGIEANTDK(1)IDK	3
cal01200 Carbon metabolism	3.26548e-12	A0A1D8PRM7	327	K	ident	Phosphoenolpyruvate carboxykinase	PCK1	1	2.15821e-11	101.73	FGAILENVVYDPITK(1)VVDYEDSSITENTR	3
cal01200 Carbon metabolism	3.26548e-12	A0A1D8PRM7	482	K	ident	Phosphoenolpyruvate carboxykinase	PCK1	1	5.18528e-52	232.84	AILDAIHSGELSK(1)VEYEK	2
cal01200 Carbon metabolism	3.26548e-12	A0A1D8PRM7	536	K	ident	Phosphoenolpyruvate carboxykinase	PCK1	1	4.42508e-11	126.63	SLATK(1)FAENFK(1)TYADQATAEVK	3
cal01200 Carbon metabolism	3.26548e-12	A0A1D8PRM7	436	K	ident	Phosphoenolpyruvate carboxykinase	PCK1	1	6.88084e-22	141.17	YAQQLSDK(1)ISEHNANAWLLNTGWVGSSVAQGGK	4
cal01200 Carbon metabolism	3.26548e-12	A0A1D8PRM7	530	K	ident	Phosphoenolpyruvate carboxykinase	PCK1	1	9.00981e-11	164.65	SLATK(1)FAENFK(1)TYADQATAEVK	3
cal01200 Carbon metabolism	3.26548e-12	A0A1D8PRM7	522	K	ident	Phosphoenolpyruvate carboxykinase	PCK1	1	5.3861e-08	112.42	AWTQGTDSFNK(1)EIK	2
cal01200 Carbon metabolism	3.26548e-12	A0A1D8PRM7	525	K	ident	Phosphoenolpyruvate carboxykinase	PCK1	1	0.0297995	46.39	EIK(1)SLATK	2
cal01200 Carbon metabolism	3.26548e-12	A0A1D8PRM7	107	K	ident	Phosphoenolpyruvate carboxykinase	PCK1	1	4.1624e-08	140.63	QVDELTWK(1)ISR	2
cal01200 Carbon metabolism	3.26548e-12	Q5APD2	345	K	ident	Malate synthase	MLS1	1	0.00186076	49.924	VHALGGMAAQIPIK(1)DDEER	3
cal01200 Carbon metabolism	3.26548e-12	Q5APD2	483	K	ident	Malate synthase	MLS1	1	0.00375988	65.719	TDTGK(1)VIDK	2
cal01200 Carbon metabolism	3.26548e-12	Q5APD2	487	K	ident	Malate synthase	MLS1	1	0.0021436	81.191	VIDK(1)QYVK	2
cal01200 Carbon metabolism	3.26548e-12	Q5APD2	223	K	ident	Malate synthase	MLS1	1	0.000826048	59.372	GFGPYFYLPK(1)MEHHLEAK	4
cal01200 Carbon metabolism	3.26548e-12	Q5APD2	491	K	ident	Malate synthase	MLS1	1	2.99456e-05	89.231	QYVK(1)QLLDEEYAK	2
cal01200 Carbon metabolism	3.26548e-12	Q5APD2	478	K	ident	Malate synthase	MLS1	1	5.23313e-06	95.409	TQIWQWVTHGAK(1)TDTGK	3
cal01200 Carbon metabolism	3.26548e-12	Q5ADM7	263	K	ident	Glyceraldehyde-3-phosphate dehydrogenase	TDH3	1	0.0247564	60.045	K(1)ASEGPLK	2
cal01200 Carbon metabolism	3.26548e-12	Q5ADM7	262	K	ident	Glyceraldehyde-3-phosphate dehydrogenase	TDH3	1	8.15357e-15	155.88	K(1)AASYEEIAQAIK(1)K	3
cal01200 Carbon metabolism	3.26548e-12	Q5ADM7	193	K	ident	Glyceraldehyde-3-phosphate dehydrogenase	TDH3	1	2.16133e-11	167.2	TVDGPSHK(1)DWR	2
cal01200 Carbon metabolism	3.26548e-12	Q5ADM7	88	K	ident	Glyceraldehyde-3-phosphate dehydrogenase	TDH3	1	2.3791e-13	131.32	DPANIPWGK(1)SGVDYVIESTGVFTK	2
cal01200 Carbon metabolism	3.26548e-12	Q5ADM7	116	K	ident	Glyceraldehyde-3-phosphate dehydrogenase	TDH3	1	1.09307e-06	160.63	LEGAQK(1)HIDAGAK(1)K	3
cal01200 Carbon metabolism	3.26548e-12	Q5ADM7	72	K	ident	Glyceraldehyde-3-phosphate dehydrogenase	TDH3	1	1.99808e-26	177.66	YKGEVTASGDDLVIDGHK(1)IK(1)VFQER	4
cal01200 Carbon metabolism	3.26548e-12	Q5ADM7	214	K	ident	Glyceraldehyde-3-phosphate dehydrogenase	TDH3	1	3.85318e-06	100.27	TASGNIIPSSTGAAK(1)AVGK	3
cal01200 Carbon metabolism	3.26548e-12	Q5ADM7	74	K	ident	Glyceraldehyde-3-phosphate dehydrogenase	TDH3	1	2.00943e-12	139.28	YKGEVTASGDDLVIDGHK(1)IK(1)VFQER	4
cal01200 Carbon metabolism	3.26548e-12	Q5ADM7	185	K	ident	Glyceraldehyde-3-phosphate dehydrogenase	TDH3	1	5.57507e-05	52.697	VVNDTFGIEEGLMTTVHSITATQK(1)TVDGPSHK	4
cal01200 Carbon metabolism	3.26548e-12	Q5ADM7	332	K	ident	Glyceraldehyde-3-phosphate dehydrogenase	TDH3	1	0.000253035	74.537	VVDLLEHVAK(1)ASA	2
cal01200 Carbon metabolism	3.26548e-12	Q5ADM7	250	K	ident	Glyceraldehyde-3-phosphate dehydrogenase	TDH3	1	1.20333e-12	149.32	LK(1)K(1)AASYEEIAQAIK	3
cal01200 Carbon metabolism	3.26548e-12	Q5ADM7	138	K	ident	Glyceraldehyde-3-phosphate dehydrogenase	TDH3	1	1.10188e-11	115.34	VIITAPSADAPMFVVGVNEDK(1)YTPDLK	3
cal01200 Carbon metabolism	3.26548e-12	Q5ADM7	218	K	ident	Glyceraldehyde-3-phosphate dehydrogenase	TDH3	1	0.00699163	53.034	AVGK(1)VIPELNGK	2
cal01200 Carbon metabolism	3.26548e-12	Q5ADM7	249	K	ident	Glyceraldehyde-3-phosphate dehydrogenase	TDH3	1	1.32778e-11	133.47	LK(1)K(1)AASYEEIAQAIK	3
cal01200 Carbon metabolism	3.26548e-12	Q5ADM7	47	K	ident	Glyceraldehyde-3-phosphate dehydrogenase	TDH3	1	6.42631e-14	117.83	DIEVVAVNDPFIAPDYAAYMFK(1)YDSTHGR	4
cal01200 Carbon metabolism	3.26548e-12	Q5ADM7	109	K	ident	Glyceraldehyde-3-phosphate dehydrogenase	TDH3	1	7.19797e-13	139.66	LEGAQK(1)HIDAGAK(1)K	3
cal01200 Carbon metabolism	3.26548e-12	Q5ADM7	103	K	ident	Glyceraldehyde-3-phosphate dehydrogenase	TDH3	1	3.14811e-28	181.34	SGVDYVIESTGVFTK(1)LEGAQK	2
cal01200 Carbon metabolism	3.26548e-12	Q5ADM7	56	K	ident	Glyceraldehyde-3-phosphate dehydrogenase	TDH3	1	3.3246e-26	173.87	YK(1)GEVTASGDDLVIDGHK(1)IK	3
cal01200 Carbon metabolism	3.26548e-12	Q5ADM7	117	K	ident	Glyceraldehyde-3-phosphate dehydrogenase	TDH3	1	1.10188e-11	115.34	K(1)VIITAPSADAPMFVVGVNEDK(1)YTPDLK	3
cal01200 Carbon metabolism	3.26548e-12	Q5ADM7	270	K	ident	Glyceraldehyde-3-phosphate dehydrogenase	TDH3	1	1.04296e-14	101.84	ASEGPLK(1)GVLGYTEDAVVSTDFLGSSYSSIFDEK	3
cal01200 Carbon metabolism	3.26548e-12	A0A1D8PJ26	254	K	ident	Alpha-ketoglutarate dehydrogenase	KGD1	1	0.00105743	56.064	LIWATSFESFLSSK(1)FPNDK	3
cal01200 Carbon metabolism	3.26548e-12	A0A1D8PJ26	330	K	ident	Alpha-ketoglutarate dehydrogenase	KGD1	1	2.88903e-06	98.062	EFDEGSGDVK(1)YHLGMNYAR	3
cal01200 Carbon metabolism	3.26548e-12	A0A1D8PJ26	368	K	ident	Alpha-ketoglutarate dehydrogenase	KGD1	1	1.72691e-08	95.666	HVNLSIVANPSHLEAEDGVVLGK(1)TR	4
cal01200 Carbon metabolism	3.26548e-12	A0A1D8PJ26	383	K	ident	Alpha-ketoglutarate dehydrogenase	KGD1	1	0.00259794	90.601	QDIGSFK(1)K	2
cal01200 Carbon metabolism	3.26548e-12	A0A1D8PJ26	211	K	ident	Alpha-ketoglutarate dehydrogenase	KGD1	1	4.49247e-06	86.761	TYCSSYGVEYVHIPSK(1)EQCDWLR	3
cal01200 Carbon metabolism	3.26548e-12	A0A1D8PKW2	306	K	ident	Fructose 1,6-bisphosphate 1-phosphatase	FBP1	1	0.038098	41.317	ILDILPK(1)GIHDK	3
cal01200 Carbon metabolism	3.26548e-12	A0A1D8PKW2	214	K	ident	Fructose 1,6-bisphosphate 1-phosphatase	FBP1	1	1.23293e-34	213.71	LPDTK(1)NIYSLNEGYSNK	2
cal01200 Carbon metabolism	3.26548e-12	Q5AGX8	370	K	ident	Acetyltransferase component of pyruvate dehydrogenase complex	LAT1	1	8.2139e-08	107.46	GLAEISNQVK(1)DLGK	2
cal01200 Carbon metabolism	3.26548e-12	Q5AGX8	463	K	ident	Acetyltransferase component of pyruvate dehydrogenase complex	LAT1	1	0.000217409	75.911	VIDGALGGEWMK(1)ELK	2
cal01200 Carbon metabolism	3.26548e-12	Q5AGX8	175	K	ident	Acetyltransferase component of pyruvate dehydrogenase complex	LAT1	0.999998	0.000827487	54.626	K(0.576)EEPK(0.424)ASTSTSAPASTPSPSSK(1)K	3
cal01200 Carbon metabolism	3.26548e-12	Q5AGX8	299	K	ident	Acetyltransferase component of pyruvate dehydrogenase complex	LAT1	1	1.82598e-08	147.42	YK(1)LSINDLLIK	2
cal01200 Carbon metabolism	3.26548e-12	P83776	283	K	ident	Hexokinase-2	HXK2	1	3.18816e-16	142.38	TK(1)YDVQIDEESPRPGQQTFEK	3
cal01200 Carbon metabolism	3.26548e-12	P83776	428	K	ident	Hexokinase-2	HXK2	1	0.00257857	89.55	YPGFK(1)ER	2
cal01200 Carbon metabolism	3.26548e-12	P83776	248	K	ident	Hexokinase-2	HXK2	1	0.0262847	48.794	DIPK(1)LEGK	2
cal01200 Carbon metabolism	3.26548e-12	P83776	368	K	ident	Hexokinase-2	HXK2	1	0.000108609	83.204	EK(1)LGIETTEPER	2
cal01200 Carbon metabolism	3.26548e-12	P83776	111	K	ident	Hexokinase-2	HXK2	1	8.57791e-33	201.06	DFDTTQSK(1)FALPAHMR	2
cal01200 Carbon metabolism	3.26548e-12	P83776	324	K	ident	Hexokinase-2	HXK2	1	0.000909916	74.611	LILLEFAEEK(1)K	2
cal01200 Carbon metabolism	3.26548e-12	P83776	98	K	ident	Hexokinase-2	HXK2	1	0.000274151	82.287	VVLVK(1)LGGNR	2
cal01200 Carbon metabolism	3.26548e-12	P83776	335	K	ident	Hexokinase-2	HXK2	1	6.89351e-05	99.5	LIFK(1)GQNLDK(1)LK	2
cal01200 Carbon metabolism	3.26548e-12	P83776	329	K	ident	Hexokinase-2	HXK2	1	6.19099e-06	133.02	LIFK(1)GQNLDK(1)LK	2
cal01200 Carbon metabolism	3.26548e-12	P83776	175	K	ident	Hexokinase-2	HXK2	1	7.915e-08	108.97	WTK(1)GWSIDGIEGK	2
cal01200 Carbon metabolism	3.26548e-12	P83776	325	K	ident	Hexokinase-2	HXK2	1	1.31697e-05	115.65	K(1)LIFK(1)GQNLDK	2
cal01200 Carbon metabolism	3.26548e-12	Q5A1E8	42	K	ident	Succinate dehydrogenase [ubiquinone] flavoprotein subunit, mitochondrial	SDH12	1	7.35214e-06	95.264	GQDFNAAK(1)YMSQK	2
cal01200 Carbon metabolism	3.26548e-12	Q5A1E8	370	K	ident	Succinate dehydrogenase [ubiquinone] flavoprotein subunit, mitochondrial	SDH12	1	0.000520512	67.644	DHMYLQLSHIPAPVLK(1)ER	3
cal01200 Carbon metabolism	3.26548e-12	Q5A1E8	544	K	ident	Succinate dehydrogenase [ubiquinone] flavoprotein subunit, mitochondrial	SDH12	1	0.000170158	86.879	SFEDVK(1)TTDR	2
cal01200 Carbon metabolism	3.26548e-12	Q5A1E8	328	K	ident	Succinate dehydrogenase [ubiquinone] flavoprotein subunit, mitochondrial	SDH12	1	0.00144655	64.918	YAPSAK(1)DLASR	2
cal01200 Carbon metabolism	3.26548e-12	Q5A1E8	175	K	ident	Succinate dehydrogenase [ubiquinone] flavoprotein subunit, mitochondrial	SDH12	1	0.00109153	71.614	EFGK(1)GGQAYR	2
cal01200 Carbon metabolism	3.26548e-12	Q5A1E8	480	K	ident	Succinate dehydrogenase [ubiquinone] flavoprotein subunit, mitochondrial	SDH12	1	9.08485e-10	105.79	DNLQPGTPIPDHAK(1)DIGYESIANLDK	3
cal01200 Carbon metabolism	3.26548e-12	Q5A1E8	47	K	ident	Succinate dehydrogenase [ubiquinone] flavoprotein subunit, mitochondrial	SDH12	1	1.1141e-37	197.54	YMSQK(1)YHVVDHEYDCVVVGAGGAGLR	3
cal01200 Carbon metabolism	3.26548e-12	A0A1D8PHH7	169	K	ident	Isocitrate dehydrogenase [NADP]	IDP1	1	4.7893e-06	92.474	HAFGDQYK(1)ATDLVINEPGK	3
cal01200 Carbon metabolism	3.26548e-12	A0A1D8PHH7	54	K	ident	Isocitrate dehydrogenase [NADP]	IDP1	1	0.00539287	79.454	IIWQK(1)IK	2
cal01200 Carbon metabolism	3.26548e-12	Q5A4M2	542	K	ident	Malate dehydrogenase (Oxaloacetate-decarboxylating)	MAE1	1	1.40314e-08	128.85	LASMSPK(1)MENPK	2
cal01200 Carbon metabolism	3.26548e-12	Q5A4M2	134	K	ident	Malate dehydrogenase (Oxaloacetate-decarboxylating)	MAE1	1	0.000541323	71.806	LQNK(1)VLYYELVR	2
cal01200 Carbon metabolism	3.26548e-12	Q5A4M2	264	K	ident	Malate dehydrogenase (Oxaloacetate-decarboxylating)	MAE1	1	6.95619e-11	127.02	LLNDELYMGNK(1)FPR	2
cal01200 Carbon metabolism	3.26548e-12	Q5A750	334	K	ident	Transketolase	TKL1	1	0.000131274	88.596	LDGK(1)LPEGWK	2
cal01200 Carbon metabolism	3.26548e-12	Q5A750	50	K	ident	Transketolase	TKL1	1	0.0467184	56.286	MK(1)FNPK(1)DPNWINR	2
cal01200 Carbon metabolism	3.26548e-12	Q5A750	662	K	ident	Transketolase	TKL1	1	0.00883625	61.691	TIK(1)YYEGK	2
cal01200 Carbon metabolism	3.26548e-12	Q5A750	307	K	ident	Transketolase	TKL1	1	0.000969352	91.867	VQK(1)EWEAK	2
cal01200 Carbon metabolism	3.26548e-12	Q5A750	638	K	ident	Transketolase	TKL1	1	0.000534978	71.879	FGASGK(1)AADLYK	2
cal01200 Carbon metabolism	3.26548e-12	Q5A750	345	K	ident	Transketolase	TKL1	0.999991	8.16165e-05	84.859	EYLPK(1)YTPADKPLATR	3
cal01200 Carbon metabolism	3.26548e-12	Q5A750	317	K	ident	Transketolase	TKL1	1	0.00419024	59.198	EWEAK(1)LAEYK(1)K	2
cal01200 Carbon metabolism	3.26548e-12	Q5A750	644	K	ident	Transketolase	TKL1	1	1.4339e-11	130.27	AADLYK(1)YFEFTPEGIAER	3
cal01200 Carbon metabolism	3.26548e-12	Q5A750	312	K	ident	Transketolase	TKL1	1	0.000957589	72.434	EWEAK(1)LAEYK(1)K	2
cal01200 Carbon metabolism	3.26548e-12	Q5A750	46	K	ident	Transketolase	TKL1	1	0.0467184	56.286	MK(1)FNPK(1)DPNWINR	2
cal01200 Carbon metabolism	3.26548e-12	Q5A750	340	K	ident	Transketolase	TKL1	1	4.17396e-05	89.44	LPEGWK(1)EYLPK	2
cal01200 Carbon metabolism	3.26548e-12	A0A1D8PJP4	303	K	ident	Alanine transaminase	ALT1	1	0.00245673	101.64	GK(1)FVSFK	1
cal01200 Carbon metabolism	3.26548e-12	A0A1D8PU04	130	K	ident	S-formylglutathione hydrolase	CAALFM_CR09670CA	1	0.00227973	54.237	NYQMYSYIHK(1)ELLDK	3
cal01200 Carbon metabolism	3.26548e-12	A0A1D8PU04	289	K	ident	S-formylglutathione hydrolase	CAALFM_CR09670CA	1	0.00212983	53.861	HHAK(1)YLGLTTTTTTTK	3
cal01200 Carbon metabolism	3.26548e-12	A0A1D8PU04	253	K	ident	S-formylglutathione hydrolase	CAALFM_CR09670CA	1	0.00429088	72.23	AAK(1)EANYK	2
cal01200 Carbon metabolism	3.26548e-12	A0A1D8PU04	208	K	ident	S-formylglutathione hydrolase	CAALFM_CR09670CA	1	5.50296e-05	82.774	QNWYK(1)YDPTHLIK	2
cal01200 Carbon metabolism	3.26548e-12	A0A1D8PU04	285	K	ident	S-formylglutathione hydrolase	CAALFM_CR09670CA	1	3.34298e-06	71.06	LVDGYDHSYFFISSFVEDHAK(1)HHAK	5
cal01200 Carbon metabolism	3.26548e-12	A0A1D8PU04	258	K	ident	S-formylglutathione hydrolase	CAALFM_CR09670CA	1	7.16134e-06	101.35	EANYK(1)GEIDLR	2
cal01200 Carbon metabolism	3.26548e-12	Q59QN7	142	K	ident	Succinate dehydrogenase [ubiquinone] iron-sulfur subunit, mitochondrial	SDH2	1	0.00239376	72.817	QYK(1)SIEPYLQR	2
cal01200 Carbon metabolism	3.26548e-12	Q59QN7	114	K	ident	Succinate dehydrogenase [ubiquinone] iron-sulfur subunit, mitochondrial	SDH2	1	4.6599e-05	99.283	IDQDESK(1)DLK	2
cal01200 Carbon metabolism	3.26548e-12	Q59QN7	48	K	ident	Succinate dehydrogenase [ubiquinone] iron-sulfur subunit, mitochondrial	SDH2	1	3.88234e-16	140.63	WNPDTPEVQPK(1)MQTYEVDLNK	2
cal01200 Carbon metabolism	3.26548e-12	Q5AEI0	544	K	ident	Methylenetetrahydrofolate reductase	MET13	1	1.10373e-09	140	TSFLAWK(1)DEVYR	2
cal01200 Carbon metabolism	3.26548e-12	P30575	104	K	ident	Enolase 1	ENO1	1	2.99257e-22	158.37	IDVVDQAK(1)IDEFLLSLDGTPNK(1)SK	2
cal01200 Carbon metabolism	3.26548e-12	P30575	90	K	ident	Enolase 1	ENO1	1	2.28949e-43	212.26	IDVVDQAK(1)IDEFLLSLDGTPNK(1)SK	2
cal01200 Carbon metabolism	3.26548e-12	P30575	412	K	ident	Enolase 1	ENO1	1	0.000201853	121.05	LAK(1)LNQILR	2
cal01200 Carbon metabolism	3.26548e-12	P30575	142	K	ident	Enolase 1	ENO1	1	1.42077e-09	166.69	HIANISNAK(1)K(1)GK	2
cal01200 Carbon metabolism	3.26548e-12	P30575	80	K	ident	Enolase 1	ENO1	1	4.89817e-11	125.5	AVANVNDIIAPALIK(1)AK	2
cal01200 Carbon metabolism	3.26548e-12	P30575	341	K	ident	Enolase 1	ENO1	1	0.000573473	88.075	TAIEK(1)K(1)AANALLLK	2
cal01200 Carbon metabolism	3.26548e-12	P30575	143	K	ident	Enolase 1	ENO1	1	1.47274e-07	130.1	HIANISNAK(1)K(1)GK	2
cal01200 Carbon metabolism	3.26548e-12	P30575	200	K	ident	Enolase 1	ENO1	1	2.00862e-41	240.92	IGSEVYHNLK(1)SLTK(1)K	2
cal01200 Carbon metabolism	3.26548e-12	P30575	106	K	ident	Enolase 1	ENO1	1	5.23703e-14	118.57	SK(1)LGANAILGVSLAAANAAAAAQGIPLYK	4
cal01200 Carbon metabolism	3.26548e-12	P30575	318	K	ident	Enolase 1	ENO1	1	1.51865e-16	151.31	VGDK(1)IQIVGDDLTVTNPTR	2
cal01200 Carbon metabolism	3.26548e-12	P30575	29	K	ident	Enolase 1	ENO1	1	1.52513e-46	229.68	GNPTVEVDFTTDK(1)GLFR	3
cal01200 Carbon metabolism	3.26548e-12	P30575	82	K	ident	Enolase 1	ENO1	1	2.81718e-22	158.94	AK(1)IDVVDQAK(1)IDEFLLSLDGTPNK	2
cal01200 Carbon metabolism	3.26548e-12	P30575	55	K	ident	Enolase 1	ENO1	1	0.0145768	70.942	DGDK(1)SK(1)WLGK	2
cal01200 Carbon metabolism	3.26548e-12	P30575	6	K	ident	Enolase 1	ENO1	1	7.42746e-43	214.12	SYATK(1)IHAR	2
cal01200 Carbon metabolism	3.26548e-12	P30575	240	K	ident	Enolase 1	ENO1	1	3.95628e-19	158.17	EALDLIMDAIDK(1)AGYK(1)GK	2
cal01200 Carbon metabolism	3.26548e-12	P30575	221	K	ident	Enolase 1	ENO1	1	2.85265e-66	248.21	YGQSAGNVGDEGGVAPDIK(1)TPK	3
cal01200 Carbon metabolism	3.26548e-12	P30575	436	K	ident	Enolase 1	ENO1	1	0.0287881	47.082	DFQK(1)ASQL	2
cal01200 Carbon metabolism	3.26548e-12	P30575	259	K	ident	Enolase 1	ENO1	1	5.79457e-20	167.28	DGK(1)YDLDFK(1)NPESDPSK	2
cal01200 Carbon metabolism	3.26548e-12	P30575	57	K	ident	Enolase 1	ENO1	1	0.00340326	82.008	SK(1)WLGK(1)GVLK	2
cal01200 Carbon metabolism	3.26548e-12	P30575	61	K	ident	Enolase 1	ENO1	1	0.00340326	82.008	WLGK(1)GVLK	2
cal01200 Carbon metabolism	3.26548e-12	P30575	236	K	ident	Enolase 1	ENO1	1	3.95628e-19	158.17	TPK(1)EALDLIMDAIDK(1)AGYK	2
cal01200 Carbon metabolism	3.26548e-12	P30575	400	K	ident	Enolase 1	ENO1	1	0.00169554	62.694	SGQIK(1)TGAPAR	2
cal01200 Carbon metabolism	3.26548e-12	P30575	202	K	ident	Enolase 1	ENO1	1	2.85265e-66	248.21	K(1)YGQSAGNVGDEGGVAPDIK(1)TPK	2
cal01200 Carbon metabolism	3.26548e-12	P30575	265	K	ident	Enolase 1	ENO1	1	5.79457e-20	167.28	YDLDFK(1)NPESDPSK	3
cal01200 Carbon metabolism	3.26548e-12	P30575	256	K	ident	Enolase 1	ENO1	1	3.22078e-33	189.87	VGIAMDVASSEFYK(1)DGK	2
cal01200 Carbon metabolism	3.26548e-12	P30575	432	K	ident	Enolase 1	ENO1	1	2.32589e-33	195.89	IEEELGSEAIYAGK(1)DFQK	3
cal01200 Carbon metabolism	3.26548e-12	P30575	335	K	ident	Enolase 1	ENO1	1	0.00642854	94.309	IK(1)TAIEK(1)K	2
cal01200 Carbon metabolism	3.26548e-12	P30575	196	K	ident	Enolase 1	ENO1	1	2.00862e-41	240.92	IGSEVYHNLK(1)SLTK(1)K	2
cal01200 Carbon metabolism	3.26548e-12	P30575	340	K	ident	Enolase 1	ENO1	1	0.000573473	94.309	TAIEK(1)K(1)AANALLLK	2
cal01200 Carbon metabolism	3.26548e-12	P30575	224	K	ident	Enolase 1	ENO1	1	1.66172e-16	161.26	TPK(1)EALDLIMDAIDK(1)AGYK	2
cal01200 Carbon metabolism	3.26548e-12	P30575	242	K	ident	Enolase 1	ENO1	1	3.22078e-33	189.87	GK(1)VGIAMDVASSEFYK(1)DGK	3
cal01200 Carbon metabolism	3.26548e-12	Q5AGZ8	237	K	ident	ATP-dependent 6-phosphofructokinase	PFK2	1	0.00234632	79.474	EMK(1)WQDVR	2
cal01200 Carbon metabolism	3.26548e-12	Q5AGZ8	538	K	ident	ATP-dependent 6-phosphofructokinase	PFK2	1	0.000345782	92.051	DFEK(1)AMSLR	2
cal01200 Carbon metabolism	3.26548e-12	Q5AGZ8	261	K	ident	ATP-dependent 6-phosphofructokinase	PFK2	1	0.00217359	91.9	CMEFK(1)ER	2
cal01200 Carbon metabolism	3.26548e-12	Q5AGZ8	310	K	ident	ATP-dependent 6-phosphofructokinase	PFK2	1	6.44026e-10	145.29	DK(1)GEITNEQFER	2
cal01200 Carbon metabolism	3.26548e-12	Q5AGZ8	179	K	ident	ATP-dependent 6-phosphofructokinase	PFK2	1	0.00222491	71.614	NIEETK(1)AVR	2
cal01200 Carbon metabolism	3.26548e-12	Q5AGZ8	534	K	ident	ATP-dependent 6-phosphofructokinase	PFK2	1	7.35214e-06	95.264	SVASAIEAK(1)DFEK	3
cal01200 Carbon metabolism	3.26548e-12	Q5AGZ8	525	K	ident	ATP-dependent 6-phosphofructokinase	PFK2	1	0.00229256	79.514	ITK(1)SVASAIEAK(1)DFEK	2
cal01200 Carbon metabolism	3.26548e-12	Q5A017	128	K	ident	Transaldolase	TAL1	1	0.0130332	57.859	QQGIEK(1)DR	2
cal01200 Carbon metabolism	3.26548e-12	Q5A017	271	K	ident	Transaldolase	TAL1	1	1.19358e-08	119.77	QLDAATAK(1)DEDVEK	2
cal01200 Carbon metabolism	3.26548e-12	Q5A017	190	K	ident	Transaldolase	TAL1	1	1.12988e-44	208.69	ILDWYK(1)ASTGEEYTAETDPGVQSVK	3
cal01200 Carbon metabolism	3.26548e-12	Q5A017	221	K	ident	Transaldolase	TAL1	1	8.16931e-11	127.71	YGYK(1)TIVMGASFR	2
cal01200 Carbon metabolism	3.26548e-12	Q5A017	64	K	ident	Transaldolase	TAL1	1	0.0128992	77.533	DK(1)GSSPK(1)EK	2
cal01200 Carbon metabolism	3.26548e-12	Q5A017	263	K	ident	Transaldolase	TAL1	1	3.10808e-21	153.14	LLEQLYNSTEEVPK(1)QLDAATAK	2
cal01200 Carbon metabolism	3.26548e-12	Q5A017	122	K	ident	Transaldolase	TAL1	1	7.27946e-14	139.58	ALELIDLYK(1)QQGIEK	3
cal01200 Carbon metabolism	3.26548e-12	Q5A017	249	K	ident	Transaldolase	TAL1	1	1.34417e-11	117.61	ALAGCDFLTISPK(1)LLEQLYNSTEEVPK	3
cal01200 Carbon metabolism	3.26548e-12	Q5A017	277	K	ident	Transaldolase	TAL1	1	1.50974e-23	169.64	DEDVEK(1)VTYVDDESAFR	2
cal01200 Carbon metabolism	3.26548e-12	Q5A017	107	K	ident	Transaldolase	TAL1	1	2.55156e-05	105.4	LSFDK(1)EATVK(1)K	2
cal01200 Carbon metabolism	3.26548e-12	Q5A017	69	K	ident	Transaldolase	TAL1	1	0.0128992	77.533	DK(1)GSSPK(1)EK	2
cal01200 Carbon metabolism	3.26548e-12	Q5A017	112	K	ident	Transaldolase	TAL1	1	0.000302161	90.614	LSFDK(1)EATVK(1)K	2
cal01200 Carbon metabolism	3.26548e-12	Q5A017	209	K	ident	Transaldolase	TAL1	1	1.00538e-08	98.3	ASTGEEYTAETDPGVQSVK(1)AIYNYYK	3
cal01200 Carbon metabolism	3.26548e-12	Q5A017	216	K	ident	Transaldolase	TAL1	1	0.0164413	67.032	AIYNYYK(1)K	2
cal01200 Carbon metabolism	3.26548e-12	Q5A017	62	K	ident	Transaldolase	TAL1	1	2.43912e-15	144.72	NPEYASVIDVAIEYAK(1)DK	3
cal01200 Carbon metabolism	3.26548e-12	Q5A0H3	14	K	ident	Phosphoserine phosphatase	SER2	1	2.54796e-09	107.98	TYVLTAISHNDSK(1)FETETLDSIK	3
cal01200 Carbon metabolism	3.26548e-12	A0A1D8PKG0	28	K	ident	L-serine/L-threonine ammonia-lyase	orf19.7404	1	1.94071e-11	133.48	VFFK(1)NEYEQPSGSFK	2
cal01200 Carbon metabolism	3.26548e-12	A0A1D8PEI2	553	K	ident	Dihydroxyacetone kinase	DAK2	1	0.00310005	52.527	GCEETK(1)NLHASFGR	3
cal01200 Carbon metabolism	3.26548e-12	A0A1D8PEI2	11	K	ident	Dihydroxyacetone kinase	DAK2	1	0.0133046	44.44	YGK(1)DEDIVVTQLR	2
cal01200 Carbon metabolism	3.26548e-12	A0A1D8PEI2	370	K	ident	Dihydroxyacetone kinase	DAK2	1	7.55841e-39	207.53	IYDSEIWDSQNK(1)EIESPMK	3
cal01200 Carbon metabolism	3.26548e-12	A0A1D8PEI2	387	K	ident	Dihydroxyacetone kinase	DAK2	1	1.79515e-12	130.95	NETLTSSDLK(1)IDGQK	2
cal01200 Carbon metabolism	3.26548e-12	A0A1D8PEI2	547	K	ident	Dihydroxyacetone kinase	DAK2	1	6.23115e-10	119.88	AVEAANK(1)GCEETK	2
cal01200 Carbon metabolism	3.26548e-12	A0A1D8PEI2	358	K	ident	Dihydroxyacetone kinase	DAK2	0.778187	9.38998e-06	61.039	FLDTPTNAPGWK(0.222)PK(0.778)IYDSEIWDSQNK	3
cal01200 Carbon metabolism	3.26548e-12	A0A1D8PEI2	445	K	ident	Dihydroxyacetone kinase	DAK2	0.997975	4.17435e-05	77.1	ALK(0.002)EDDDFK(0.998)SNLNDPVYTLGK	3
cal01200 Carbon metabolism	3.26548e-12	A0A1D8PEI2	392	K	ident	Dihydroxyacetone kinase	DAK2	1	5.59196e-09	119.96	IDGQK(1)FESQLVNALK	3
cal01200 Carbon metabolism	3.26548e-12	A0A1D8PEI2	439	K	ident	Dihydroxyacetone kinase	DAK2	1	0.000978252	79.148	ALK(1)EDDDFK	2
cal01200 Carbon metabolism	3.26548e-12	A0A1D8PEI2	126	K	ident	Dihydroxyacetone kinase	DAK2	1	0.00269217	89.142	AK(1)SEGYK	2
cal01200 Carbon metabolism	3.26548e-12	A0A1D8PEI2	410	K	ident	Dihydroxyacetone kinase	DAK2	1	0.000562396	72.817	VLLDEEPK(1)ITR	2
cal01200 Carbon metabolism	3.26548e-12	A0A1D8PSH3	190	K	ident	Citrate synthase	CIT1	1	0.000267518	105.1	GANK(1)SEYWK	2
cal01200 Carbon metabolism	3.26548e-12	A0A1D8PSH3	75	K	ident	Citrate synthase	CIT1	1	1.64792e-20	154.74	GIK(1)GLVWEGSVLDPIEGIR	3
cal01200 Carbon metabolism	3.26548e-12	A0A1D8PSH3	48	K	ident	Citrate synthase	CIT1	1	0.000953621	94.114	AEEVK(1)QFK	2
cal01200 Carbon metabolism	3.26548e-12	A0A1D8PSH3	456	K	ident	Citrate synthase	CIT1	1	0.0012042	64.224	SFSTEK(1)YIELVK	2
cal01200 Carbon metabolism	3.26548e-12	A0A1D8PSH3	366	K	ident	Citrate synthase	CIT1	1	0.000214479	73.834	EFALK(1)HMPDYELFK	3
cal01200 Carbon metabolism	3.26548e-12	A0A1D8PSH3	232	K	ident	Citrate synthase	CIT1	1	6.63749e-19	149.62	LPAAIDSK(1)LDYGANLASLLGFGDNK	3
cal01200 Carbon metabolism	3.26548e-12	A0A1D8PSH3	214	K	ident	Citrate synthase	CIT1	1	7.80347e-06	125.97	LPTIAAK(1)IYR	2
cal01200 Carbon metabolism	3.26548e-12	A0A1D8PSH3	43	K	ident	Citrate synthase	CIT1	1	0.000172611	75.911	LEEILPAK(1)AEEVK	2
cal01200 Carbon metabolism	3.26548e-12	A0A1D8PSH3	224	K	ident	Citrate synthase	CIT1	1	3.01635e-05	89.669	NVFHDGK(1)LPAAIDSK	2
cal01200 Carbon metabolism	3.26548e-12	A0A1D8PSH3	325	K	ident	Citrate synthase	CIT1	1	0.000437478	70.783	LREELNGDYSK(1)EAIEK	3
cal01200 Carbon metabolism	3.26548e-12	O13426	328	K	ident	Serine hydroxymethyltransferase, cytosolic	SHM2	1	1.10964e-06	115.29	NAK(1)ALESEFTK	2
cal01200 Carbon metabolism	3.26548e-12	O13426	442	K	ident	Serine hydroxymethyltransferase, cytosolic	SHM2	1	4.6744e-10	147.33	DFK(1)NAVSGDSEK(1)LK	2
cal01200 Carbon metabolism	3.26548e-12	O13426	451	K	ident	Serine hydroxymethyltransferase, cytosolic	SHM2	1	1.67839e-05	104.55	NAVSGDSEK(1)LK	2
cal01200 Carbon metabolism	3.26548e-12	O13426	358	K	ident	Serine hydroxymethyltransferase, cytosolic	SHM2	1	0.00720847	65.465	DK(1)QIDGAR	2
cal01200 Carbon metabolism	3.26548e-12	O13426	317	K	ident	Serine hydroxymethyltransferase, cytosolic	SHM2	1	5.26667e-15	140.93	QANTPEFK(1)EYQEQVLK	2
cal01200 Carbon metabolism	3.26548e-12	O13426	30	K	ident	Serine hydroxymethyltransferase, cytosolic	SHM2	1	0.00652559	47.082	DTDPEVDQIIK(1)DEIDR	2
cal01200 Carbon metabolism	3.26548e-12	O13426	411	K	ident	Serine hydroxymethyltransferase, cytosolic	SHM2	1	0.0015997	85.676	GLGEEDFK(1)K	2
cal01200 Carbon metabolism	3.26548e-12	O13426	19	K	ident	Serine hydroxymethyltransferase, cytosolic	SHM2	0.999978	0.0001857	56.485	QLTEGHLK(1)DTDPEVDQIIKDEIDR	4
cal01200 Carbon metabolism	3.26548e-12	O13426	340	K	ident	Serine hydroxymethyltransferase, cytosolic	SHM2	1	0.000420289	63.488	GYK(1)LVSDGTDSHMVLVSLK	3
cal01200 Carbon metabolism	3.26548e-12	Q5A6L1	37	K	ident	Fumarase	FUM11	1	0.00426264	49.417	SLGNFEIGDIK(1)MPIPIIK	2
cal01200 Carbon metabolism	3.26548e-12	A0A1D8PTU4	25	K	ident	Uncharacterized protein	CAALFM_CR08920WA	1	0.0042769	63.734	GLEAIQK(1)TK	2
cal01200 Carbon metabolism	3.26548e-12	A0A1D8PTU4	131	K	ident	Uncharacterized protein	CAALFM_CR08920WA	1	0.0422098	48.284	YGTTYQK(1)DR	2
cal01200 Carbon metabolism	3.26548e-12	A0A1D8PQI4	163	K	ident	Ribulose-phosphate 3-epimerase	orf19.7108	1	0.000119121	80.905	FMPDMMPK(1)VETLR	2
cal01200 Carbon metabolism	3.26548e-12	Q5A5S8	297	K	ident	Methylenetetrahydrofolate reductase	orf19.5321	1	0.0501406	46.797	AVASILDK(1)SDVLR	2
cal01200 Carbon metabolism	3.26548e-12	A0A1D8PEG2	365	K	ident	Glucose-6-phosphate 1-dehydrogenase	ZWF1	1	0.0011864	89.296	GMFK(1)EIQR	2
cal01200 Carbon metabolism	3.26548e-12	A0A1D8PEG2	59	K	ident	Glucose-6-phosphate 1-dehydrogenase	ZWF1	1	2.80089e-07	131.54	SHLEDEEFK(1)QR	2
cal01200 Carbon metabolism	3.26548e-12	A0A1D8PEG2	191	K	ident	Glucose-6-phosphate 1-dehydrogenase	ZWF1	1	0.000132368	75.739	IDHYLGK(1)EMVK	3
cal01200 Carbon metabolism	3.26548e-12	A0A1D8PEG2	67	K	ident	Glucose-6-phosphate 1-dehydrogenase	ZWF1	1	0.000319407	74.987	ISEHFK(1)GGDEK	2
cal01200 Carbon metabolism	3.26548e-12	Q59P52	349	K	ident	Phosphoserine aminotransferase	SER1	1	0.0441419	54.776	FIAEAAK(1)R	2
cal01200 Carbon metabolism	3.26548e-12	Q5AKX1	147	K	ident	Glycine cleavage system H protein	GCV3	1	2.41423e-11	131.45	GGWIVHIK(1)LDDPTQVTK	2
cal01200 Carbon metabolism	3.26548e-12	Q5AKX1	39	K	ident	Glycine cleavage system H protein	GCV3	1	2.30392e-07	132.79	DSHAYK(1)YLYEK(1)TPVVTK	3
cal01200 Carbon metabolism	3.26548e-12	Q5AKX1	156	K	ident	Glycine cleavage system H protein	GCV3	1	2.05077e-05	83.701	LDDPTQVTK(1)SETLMSEEQYK(1)K	3
cal01200 Carbon metabolism	3.26548e-12	Q5AKX1	44	K	ident	Glycine cleavage system H protein	GCV3	1	0.00560639	56.02	YLYEK(1)TPVVTK	2
cal01200 Carbon metabolism	3.26548e-12	Q5AKX1	168	K	ident	Glycine cleavage system H protein	GCV3	1	1.99602e-09	166.16	K(1)FLEEEEEGH	2
cal01200 Carbon metabolism	3.26548e-12	Q5AKX1	167	K	ident	Glycine cleavage system H protein	GCV3	1	1.15971e-23	202.16	SETLMSEEQYK(1)K	2
cal01200 Carbon metabolism	3.26548e-12	P46273	274	K	ident	Phosphoglycerate kinase	PGK1	1	5.7648e-05	93.776	K(1)NNVELILPVDFVTADK(1)FDK	2
cal01200 Carbon metabolism	3.26548e-12	P46273	32	K	ident	Phosphoglycerate kinase	PGK1	1	4.44533e-06	101.3	VDFNVPLDGK(1)TITNNQR	2
cal01200 Carbon metabolism	3.26548e-12	P46273	198	K	ident	Phosphoglycerate kinase	PGK1	1	4.11467e-37	190.93	ELEYFAK(1)ALENPERPFLAILGGAK(1)VSDK	3
cal01200 Carbon metabolism	3.26548e-12	P46273	346	K	ident	Phosphoglycerate kinase	PGK1	1	1.40611e-51	225.39	TIVWNGPPGVFEFEK(1)FANGTK	2
cal01200 Carbon metabolism	3.26548e-12	P46273	17	K	ident	Phosphoglycerate kinase	PGK1	1	2.08168e-05	122.13	LSVK(1)DLDVAGK(1)R	2
cal01200 Carbon metabolism	3.26548e-12	P46273	331	K	ident	Phosphoglycerate kinase	PGK1	1	1.25464e-06	90.592	AK(1)TIVWNGPPGVFEFEK(1)FANGTK	3
cal01200 Carbon metabolism	3.26548e-12	P46273	416	K	ident	Phosphoglycerate kinase	PGK1	1	1.32561e-13	113.15	LSHVSTGGGASLELLEGK(1)DLPGVVALSNK(1)N	3
cal01200 Carbon metabolism	3.26548e-12	P46273	329	K	ident	Phosphoglycerate kinase	PGK1	1	1.70773e-07	106.26	SVELFQQAVAK(1)AK	2
cal01200 Carbon metabolism	3.26548e-12	P46273	74	K	ident	Phosphoglycerate kinase	PGK1	1	5.16237e-11	134.29	NDK(1)YSLAPVATELEK(1)LLGQK	2
cal01200 Carbon metabolism	3.26548e-12	P46273	147	K	ident	Phosphoglycerate kinase	PGK1	1	0.000612579	98.156	VK(1)ADPEAVK(1)K	2
cal01200 Carbon metabolism	3.26548e-12	P46273	134	K	ident	Phosphoglycerate kinase	PGK1	1	5.44348e-08	113.01	YHIEEEGSSK(1)DK(1)DGK	3
cal01200 Carbon metabolism	3.26548e-12	P46273	273	K	ident	Phosphoglycerate kinase	PGK1	1	0.00129858	84.892	NVEHLVEK(1)AK(1)K	2
cal01200 Carbon metabolism	3.26548e-12	P46273	249	K	ident	Phosphoglycerate kinase	PGK1	1	5.66248e-27	180.46	K(1)ILNK(1)MPIGDSLFDEAGAK	3
cal01200 Carbon metabolism	3.26548e-12	P46273	215	K	ident	Phosphoglycerate kinase	PGK1	1	4.11467e-37	190.93	PFLAILGGAK(1)VSDK	2
cal01200 Carbon metabolism	3.26548e-12	P46273	191	K	ident	Phosphoglycerate kinase	PGK1	1	1.2833e-14	148.52	AAGFLMSK(1)ELEYFAK	2
cal01200 Carbon metabolism	3.26548e-12	P46273	148	K	ident	Phosphoglycerate kinase	PGK1	1	0.00874179	73.887	ADPEAVK(1)K(1)FR	2
cal01200 Carbon metabolism	3.26548e-12	P46273	10	K	ident	Phosphoglycerate kinase	PGK1	1	2.08168e-05	104.59	LSVK(1)DLDVAGK(1)R	2
cal01200 Carbon metabolism	3.26548e-12	P46273	140	K	ident	Phosphoglycerate kinase	PGK1	1	0.000612579	98.156	VK(1)ADPEAVK(1)K	2
cal01200 Carbon metabolism	3.26548e-12	P46273	271	K	ident	Phosphoglycerate kinase	PGK1	1	1.18816e-09	111.94	NVEHLVEK(1)AK(1)K	2
cal01200 Carbon metabolism	3.26548e-12	P46273	387	K	ident	Phosphoglycerate kinase	PGK1	1	5.51529e-14	135.86	YGVVEK(1)LSHVSTGGGASLELLEGK	3
cal01200 Carbon metabolism	3.26548e-12	P46273	245	K	ident	Phosphoglycerate kinase	PGK1	1	1.72182e-11	127.32	K(1)ILNK(1)MPIGDSLFDEAGAK	3
cal01200 Carbon metabolism	3.26548e-12	P46273	263	K	ident	Phosphoglycerate kinase	PGK1	1	9.99086e-28	174.22	MPIGDSLFDEAGAK(1)NVEHLVEK(1)AK	3
cal01200 Carbon metabolism	3.26548e-12	P46273	91	K	ident	Phosphoglycerate kinase	PGK1	1	2.67758e-08	100.45	LLGQK(1)VTFLNDCVGPEVTK(1)AVENAK	3
cal01200 Carbon metabolism	3.26548e-12	P46273	48	K	ident	Phosphoglycerate kinase	PGK1	1	1.08565e-07	106.38	IVAALPTIK(1)YVEEHK(1)PK	2
cal01200 Carbon metabolism	3.26548e-12	P46273	352	K	ident	Phosphoglycerate kinase	PGK1	1	2.83459e-05	89.624	FANGTK(1)SLLDAAVK	2
cal01200 Carbon metabolism	3.26548e-12	P46273	219	K	ident	Phosphoglycerate kinase	PGK1	1	1.88649e-08	115.91	VSDK(1)IQLIDNLLDK	2
cal01200 Carbon metabolism	3.26548e-12	P46273	318	K	ident	Phosphoglycerate kinase	PGK1	1	1.50266e-07	64.213	TSSATDAEGIPDNWMGLDCGPK(1)SVELFQQAVAK	3
cal01200 Carbon metabolism	3.26548e-12	P46273	105	K	ident	Phosphoglycerate kinase	PGK1	1	2.67758e-08	93.633	LLGQK(1)VTFLNDCVGPEVTK(1)AVENAK	3
cal01200 Carbon metabolism	3.26548e-12	P46273	290	K	ident	Phosphoglycerate kinase	PGK1	1	3.02529e-33	193.06	NNVELILPVDFVTADK(1)FDK(1)DAK	3
cal01200 Carbon metabolism	3.26548e-12	P46273	6	K	ident	Phosphoglycerate kinase	PGK1	1	0.000176429	105.2	SLSNK(1)LSVK	2
cal01200 Carbon metabolism	3.26548e-12	P46273	138	K	ident	Phosphoglycerate kinase	PGK1	1	0.000555173	134.26	DKDGK(1)K(1)VK	2
cal01200 Carbon metabolism	3.26548e-12	P46273	111	K	ident	Phosphoglycerate kinase	PGK1	1	1.27947e-28	194.32	AVENAK(1)DGEIFLLENLR	3
cal01200 Carbon metabolism	3.26548e-12	P46273	137	K	ident	Phosphoglycerate kinase	PGK1	1	3.69725e-11	134.26	DKDGK(1)K(1)VK	2
cal01200 Carbon metabolism	3.26548e-12	P46273	296	K	ident	Phosphoglycerate kinase	PGK1	1	2.92469e-09	100.17	DAK(1)TSSATDAEGIPDNWMGLDCGPK	3
cal01200 Carbon metabolism	3.26548e-12	P46273	56	K	ident	Phosphoglycerate kinase	PGK1	1	2.15333e-15	143.46	YVEEHK(1)PK(1)YIVLASHLGR	3
cal01200 Carbon metabolism	3.26548e-12	P46273	132	K	ident	Phosphoglycerate kinase	PGK1	1	8.86753e-20	175.6	YHIEEEGSSK(1)DK(1)DGK	3
cal01200 Carbon metabolism	3.26548e-12	P46273	405	K	ident	Phosphoglycerate kinase	PGK1	1	1.14542e-13	114.68	LSHVSTGGGASLELLEGK(1)DLPGVVALSNK(1)N	3
cal01200 Carbon metabolism	3.26548e-12	P46273	86	K	ident	Phosphoglycerate kinase	PGK1	1	2.09205e-28	191.52	YSLAPVATELEK(1)LLGQK	3
cal01200 Carbon metabolism	3.26548e-12	P46273	293	K	ident	Phosphoglycerate kinase	PGK1	1	8.36317e-17	147.25	NNVELILPVDFVTADK(1)FDK(1)DAK	3
cal01200 Carbon metabolism	3.26548e-12	P46273	54	K	ident	Phosphoglycerate kinase	PGK1	1	4.6555e-08	108.71	YVEEHK(1)PK(1)YIVLASHLGR	3
cal01200 Carbon metabolism	3.26548e-12	Q5A5V6	99	K	ident	Pyruvate dehydrogenase E1 component subunit beta	PDB1	1	6.09123e-11	170.47	GLLDK(1)FGEK(1)R	2
cal01200 Carbon metabolism	3.26548e-12	Q5A5V6	203	K	ident	Pyruvate dehydrogenase E1 component subunit beta	PDB1	1	0.000920363	65.374	VLSPYSAEDYK(1)GLLK	2
cal01200 Carbon metabolism	3.26548e-12	Q5A5V6	95	K	ident	Pyruvate dehydrogenase E1 component subunit beta	PDB1	1	6.09123e-11	170.47	GLLDK(1)FGEK(1)R	2
cal01200 Carbon metabolism	3.26548e-12	Q5A5V6	282	K	ident	Pyruvate dehydrogenase E1 component subunit beta	PDB1	1	4.33054e-10	147.72	DFGIK(1)AEVLNLR	2
cal01200 Carbon metabolism	3.26548e-12	Q5A5V6	266	K	ident	Pyruvate dehydrogenase E1 component subunit beta	PDB1	1	0.000132094	81.128	ALK(1)FAVEAAEILEK	2
cal01200 Carbon metabolism	3.26548e-12	Q5A5V6	277	K	ident	Pyruvate dehydrogenase E1 component subunit beta	PDB1	1	1.93017e-08	118.21	FAVEAAEILEK(1)DFGIK	2
cal03010 Ribosome	7.2031e-15	Q5AIB8	158	K	ident	Ribosomal 60S subunit protein L10	RPL10	1	0.000957496	93.561	YK(1)FPGQQK(1)IIISK	2
cal03010 Ribosome	7.2031e-15	Q5AIB8	145	K	ident	Ribosomal 60S subunit protein L10	RPL10	1	0.000158913	79.089	TK(1)DSNK(1)DVVIEGLR	2
cal03010 Ribosome	7.2031e-15	Q5AIB8	30	K	ident	Ribosomal 60S subunit protein L10	RPL10	1	0.000375009	130.04	AVPDAK(1)IR	2
cal03010 Ribosome	7.2031e-15	Q5AIB8	164	K	ident	Ribosomal 60S subunit protein L10	RPL10	1	0.00149992	64.441	YK(1)FPGQQK(1)IIISK	2
cal03010 Ribosome	7.2031e-15	Q5AIB8	101	K	ident	Ribosomal 60S subunit protein L10	RPL10	1	1.1816e-05	94.122	INK(1)MLSCAGADR	2
cal03010 Ribosome	7.2031e-15	Q5AIB8	141	K	ident	Ribosomal 60S subunit protein L10	RPL10	1	0.00800067	68.481	TK(1)DSNK(1)DVVIEGLR	2
cal03010 Ribosome	7.2031e-15	Q5AIB8	78	K	ident	Ribosomal 60S subunit protein L10	RPL10	1	0.00172405	84.743	YITK(1)VSGR	2
cal03010 Ribosome	7.2031e-15	Q5ADT9	176	K	ident	37S ribosomal protein S10, mitochondrial	RSM10	1	0.000320051	96.342	NK(1)FTDVEYK	2
cal03010 Ribosome	7.2031e-15	Q9HFQ7	52	K	ident	60S acidic ribosomal protein P1-A	RPP1A	1	0.00601887	68.224	ALEGK(1)DLK	2
cal03010 Ribosome	7.2031e-15	A0A1D8PLC9	149	K	ident	60S ribosomal protein L20	RPL20B	1	1.37899e-13	145.83	QFLTK(1)DLK(1)FPLPHR	3
cal03010 Ribosome	7.2031e-15	A0A1D8PLC9	131	K	ident	60S ribosomal protein L20	RPL20B	1	6.69499e-18	184.55	VVELEK(1)TDDVK(1)R	2
cal03010 Ribosome	7.2031e-15	A0A1D8PLC9	71	K	ident	60S ribosomal protein L20	RPL20B	0.939193	0.0010141	56.542	ASGEIVSVNIISEAK(0.061)PTK(0.939)VK	3
cal03010 Ribosome	7.2031e-15	A0A1D8PLC9	146	K	ident	60S ribosomal protein L20	RPL20B	1	1.37899e-13	145.83	QFLTK(1)DLK(1)FPLPHR	3
cal03010 Ribosome	7.2031e-15	A0A1D8PLC9	47	K	ident	60S ribosomal protein L20	RPL20B	1	0.000131351	83.948	YWYFLQK(1)LHK	3
cal03010 Ribosome	7.2031e-15	A0A1D8PLC9	38	K	ident	60S ribosomal protein L20	RPL20B	1	4.75224e-09	134.98	IFAPNTVVAK(1)SR	2
cal03010 Ribosome	7.2031e-15	A0A1D8PLC9	92	K	ident	60S ribosomal protein L20	RPL20B	1	2.55144e-08	145.31	SGIHNMYK(1)EYR	2
cal03010 Ribosome	7.2031e-15	A0A1D8PLC9	136	K	ident	60S ribosomal protein L20	RPL20B	1	6.69499e-18	184.55	VVELEK(1)TDDVK(1)R	2
cal03010 Ribosome	7.2031e-15	A0A1D8PLC9	141	K	ident	60S ribosomal protein L20	RPL20B	1	0.0226141	45.158	QYVK(1)QFLTK	2
cal03010 Ribosome	7.2031e-15	A0A1D8PLC9	125	K	ident	60S ribosomal protein L20	RPL20B	1	4.43539e-05	85.554	SIHILK(1)VVELEK	3
cal03010 Ribosome	7.2031e-15	A0A1D8PLC9	73	K	ident	60S ribosomal protein L20	RPL20B	1	0.000214303	117.89	VK(1)TFGIWLR	2
cal03010 Ribosome	7.2031e-15	A0A1D8PLC9	23	K	ident	60S ribosomal protein L20	RPL20B	1	0.000150589	79.614	NLPTESVPEPK(1)LFR	2
cal03010 Ribosome	7.2031e-15	O94150	138	K	ident	37S ribosomal protein S9, mitochondrial	MRPS9	1	0.000294646	74.993	EIQSQK(1)FIGFDDYLEK	3
cal03010 Ribosome	7.2031e-15	A0A1D8PCQ5	84	K	ident	Ribosomal 60S subunit protein L26B	orf19.3690.2	1	2.35218e-05	105.98	LK(1)FAIQVDK(1)LQK	2
cal03010 Ribosome	7.2031e-15	A0A1D8PCQ5	103	K	ident	Ribosomal 60S subunit protein L26B	orf19.3690.2	1	0.00190412	49.592	SNGASVPINIHPSK(1)VVITK	3
cal03010 Ribosome	7.2031e-15	A0A1D8PCQ5	77	K	ident	Ribosomal 60S subunit protein L26B	orf19.3690.2	1	6.67441e-05	112.71	LK(1)FAIQVDK(1)LQK	2
cal03010 Ribosome	7.2031e-15	A0A1D8PCQ5	3	K	ident	Ribosomal 60S subunit protein L26B	orf19.3690.2	1	0.00462903	57.175	AK(1)ISQDVSSSR	2
cal03010 Ribosome	7.2031e-15	A0A1D8PCQ5	46	K	ident	Ribosomal 60S subunit protein L26B	orf19.3690.2	1	0.00462903	57.175	QQYNVK(1)SLPIR	2
cal03010 Ribosome	7.2031e-15	A0A1D8PCQ5	37	K	ident	Ribosomal 60S subunit protein L26B	orf19.3690.2	1	0.00100196	66.538	VLLSAPLSK(1)ELR	2
cal03010 Ribosome	7.2031e-15	A0A1D8PCQ5	108	K	ident	Ribosomal 60S subunit protein L26B	orf19.3690.2	1	0.000302917	81.017	VVITK(1)LHLDK(1)DR	3
cal03010 Ribosome	7.2031e-15	A0A1D8PCQ5	113	K	ident	Ribosomal 60S subunit protein L26B	orf19.3690.2	1	0.000534613	91.626	VVITK(1)LHLDK(1)DR	3
cal03010 Ribosome	7.2031e-15	A0A1D8PCJ1	142	K	ident	Mitochondrial 54S ribosomal protein YmL41	MRP20	1	0.00625289	54.023	HTPYQAK(1)FLVPK	2
cal03010 Ribosome	7.2031e-15	A0A1D8PCJ1	262	K	ident	Mitochondrial 54S ribosomal protein YmL41	MRP20	1	0.00487911	81.297	FVSEK(1)FK	2
cal03010 Ribosome	7.2031e-15	Q5ADQ6	124	K	ident	40S ribosomal protein S12	RPS12	1	3.30926e-20	153.21	VVGASCVVVK(1)NWGADSDER	2
cal03010 Ribosome	7.2031e-15	Q5ADQ6	90	K	ident	40S ribosomal protein S12	RPS12	1	2.2218e-05	106.35	IPLIK(1)VSDAK	2
cal03010 Ribosome	7.2031e-15	Q5ADQ6	85	K	ident	40S ribosomal protein S12	RPS12	1	0.0218525	52.172	LVEALCNEPEEK(1)IPLIK	2
cal03010 Ribosome	7.2031e-15	Q5ADQ6	95	K	ident	40S ribosomal protein S12	RPS12	1	0.0511281	45.423	VSDAK(1)LLGEWAGLCQLDR	2
cal03010 Ribosome	7.2031e-15	Q5A5Q8	246	K	ident	40S ribosomal protein S4	RPS4A	1	0.00131791	83.204	GK(1)GIK(1)LSISEER	2
cal03010 Ribosome	7.2031e-15	Q5A5Q8	161	K	ident	40S ribosomal protein S4	RPS4A	1	1.68487e-20	156.96	ANDTVK(1)IDLATGK(1)IDDFIK	3
cal03010 Ribosome	7.2031e-15	Q5A5Q8	53	K	ident	40S ribosomal protein S4	RPS4A	1	0.00442359	71.922	LK(1)YALNGR	2
cal03010 Ribosome	7.2031e-15	Q5A5Q8	234	K	ident	40S ribosomal protein S4	RPS4A	1	2.65851e-12	133.92	LSNVFVIGTEAGK(1)PWVSLPK	3
cal03010 Ribosome	7.2031e-15	Q5A5Q8	241	K	ident	40S ribosomal protein S4	RPS4A	1	0.00101142	78.516	PWVSLPK(1)GK	2
cal03010 Ribosome	7.2031e-15	Q5A5Q8	108	K	ident	40S ribosomal protein S4	RPS4A	1	3.1423e-06	122.98	LVYDVK(1)GK(1)FAVHR	3
cal03010 Ribosome	7.2031e-15	Q5A5Q8	122	K	ident	40S ribosomal protein S4	RPS4A	1	8.9323e-07	105.65	ISAEEAAYK(1)LGK	2
cal03010 Ribosome	7.2031e-15	Q5A5Q8	168	K	ident	40S ribosomal protein S4	RPS4A	1	1.68487e-20	156.96	IDLATGK(1)IDDFIK	2
cal03010 Ribosome	7.2031e-15	Q5A5Q8	22	K	ident	40S ribosomal protein S4	RPS4A	1	7.70705e-17	151.95	LAAPSHWMLDK(1)LSGTYAPR	3
cal03010 Ribosome	7.2031e-15	Q5A5Q8	243	K	ident	40S ribosomal protein S4	RPS4A	1	0.00131791	83.204	GK(1)GIK(1)LSISEER	2
cal03010 Ribosome	7.2031e-15	Q5A5Q8	174	K	ident	40S ribosomal protein S4	RPS4A	1	6.33034e-07	122.7	IDDFIK(1)FDTGR	2
cal03010 Ribosome	7.2031e-15	Q5A5Q8	106	K	ident	40S ribosomal protein S4	RPS4A	1	3.1423e-06	99.5	LVYDVK(1)GK(1)FAVHR	3
cal03010 Ribosome	7.2031e-15	Q5A5Q8	37	K	ident	40S ribosomal protein S4	RPS4A	1	0.000875864	81.099	PSAGPHK(1)LR	2
cal03010 Ribosome	7.2031e-15	Q5A7K0	83	K	ident	40S ribosomal protein S24	RPS24	1	7.87663e-13	131.33	TQFGGGK(1)STGFGLIYQSVADAK(1)R	3
cal03010 Ribosome	7.2031e-15	Q5A7K0	102	K	ident	40S ribosomal protein S24	RPS24	1	0.00305937	88.101	YGLAEK(1)VEK(1)ASR	2
cal03010 Ribosome	7.2031e-15	Q5A7K0	68	K	ident	40S ribosomal protein S24	RPS24	1	7.87663e-13	131.33	TQFGGGK(1)STGFGLIYQSVADAK(1)R	3
cal03010 Ribosome	7.2031e-15	Q5A7K0	52	K	ident	40S ribosomal protein S24	RPS24	1	2.22066e-07	108.72	AEK(1)DAVSVFGFR	2
cal03010 Ribosome	7.2031e-15	Q5A7K0	99	K	ident	40S ribosomal protein S24	RPS24	1	0.000288239	101.65	YGLAEK(1)VEK(1)ASR	2
cal03010 Ribosome	7.2031e-15	Q5A7K0	116	K	ident	40S ribosomal protein S24	RPS24	1	0.0291626	70.929	DK(1)K(1)IFGTQR	2
cal03010 Ribosome	7.2031e-15	Q5A7K0	49	K	ident	40S ribosomal protein S24	RPS24	1	0.000163639	95.417	LAEIYK(1)AEK	2
cal03010 Ribosome	7.2031e-15	Q5A7K0	37	K	ident	40S ribosomal protein S24	RPS24	1	0.00072367	83.998	ANVSK(1)DELR	2
cal03010 Ribosome	7.2031e-15	Q5A7K0	43	K	ident	40S ribosomal protein S24	RPS24	1	0.000163639	95.417	EK(1)LAEIYK(1)AEK	2
cal03010 Ribosome	7.2031e-15	Q5A7K0	117	K	ident	40S ribosomal protein S24	RPS24	1	0.0291626	70.929	DK(1)K(1)IFGTQR	2
cal03010 Ribosome	7.2031e-15	Q5A693	111	K	ident	Mitochondrial 54S ribosomal protein YmL11	orf19.3797	1	3.69471e-05	86.497	SGANLHVIK(1)SSMFK	3
cal03010 Ribosome	7.2031e-15	Q59LS1	384	K	ident	Ribosomal 60S subunit protein L3	RPL3	1	0.000610111	110.76	HAFMGTLK(1)K	2
cal03010 Ribosome	7.2031e-15	Q59LS1	120	K	ident	Ribosomal 60S subunit protein L3	RPL3	1	0.00742463	74.439	FYK(1)NWYK	2
cal03010 Ribosome	7.2031e-15	Q59LS1	142	K	ident	Ribosomal 60S subunit protein L3	RPL3	1	2.79993e-11	133.16	YATDAK(1)QVETELAR	2
cal03010 Ribosome	7.2031e-15	Q59LS1	281	K	ident	Ribosomal 60S subunit protein L3	RPL3	1	0.000261346	88.819	TSINHK(1)VYR	2
cal03010 Ribosome	7.2031e-15	Q59LS1	136	K	ident	Ribosomal 60S subunit protein L3	RPL3	1	0.000131739	88.576	YSGK(1)YATDAK	2
cal03010 Ribosome	7.2031e-15	Q59LS1	132	K	ident	Ribosomal 60S subunit protein L3	RPL3	1	0.020331	52.867	AFTK(1)YSGK	2
cal03010 Ribosome	7.2031e-15	Q59LS1	66	K	ident	Ribosomal 60S subunit protein L3	RPL3	1	0.000452629	72.531	DLDRPGSK(1)MHK	3
cal03010 Ribosome	7.2031e-15	Q59LS1	357	K	ident	Ribosomal 60S subunit protein L3	RPL3	1	2.51911e-08	145.41	VNLK(1)WIDTASR	2
cal03010 Ribosome	7.2031e-15	Q59LS1	196	K	ident	Ribosomal 60S subunit protein L3	RPL3	1	5.03925e-05	98.182	VDWAK(1)EHFEK	2
cal03010 Ribosome	7.2031e-15	A0A1D8PDZ1	36	K	ident	Ribosomal 60S subunit protein L34B	orf19.6220.4	1	0.0381552	68.787	LVAQHVK(1)K	2
cal03010 Ribosome	7.2031e-15	A0A1D8PDZ1	24	K	ident	Ribosomal 60S subunit protein L34B	orf19.6220.4	1	0.00134146	58.817	VVK(1)TPGGK(1)LVAQHVK	3
cal03010 Ribosome	7.2031e-15	A0A1D8PDZ1	86	K	ident	Ribosomal 60S subunit protein L34B	orf19.6220.4	1	0.000865838	106.6	CANCVK(1)ER	2
cal03010 Ribosome	7.2031e-15	A0A1D8PDZ1	29	K	ident	Ribosomal 60S subunit protein L34B	orf19.6220.4	1	0.00134146	58.817	VVK(1)TPGGK(1)LVAQHVK	3
cal03010 Ribosome	7.2031e-15	A0A1D8PFV1	306	K	ident	Ribosomal 60S subunit protein L4B	RPL4B	1	0.051898	63.734	PAGEK(1)TQK(1)K	2
cal03010 Ribosome	7.2031e-15	A0A1D8PFV1	181	K	ident	Ribosomal 60S subunit protein L4B	RPL4B	1	0.0367213	50.632	DVVK(1)VIK	2
cal03010 Ribosome	7.2031e-15	A0A1D8PFV1	339	K	ident	Ribosomal 60S subunit protein L4B	RPL4B	1	0.000415439	87.184	AYAAEK(1)VGSAK	2
cal03010 Ribosome	7.2031e-15	A0A1D8PFV1	309	K	ident	Ribosomal 60S subunit protein L4B	RPL4B	1	0.051898	63.734	PAGEK(1)TQK(1)K	2
cal03010 Ribosome	7.2031e-15	A0A1D8PFV1	322	K	ident	Ribosomal 60S subunit protein L4B	RPL4B	1	0.0115211	69.176	NK(1)QVLLR	2
cal03010 Ribosome	7.2031e-15	A0A1D8PFV1	119	K	ident	Ribosomal 60S subunit protein L4B	RPL4B	1	0.000321263	73.632	WNVK(1)VNHNEK(1)R	3
cal03010 Ribosome	7.2031e-15	A0A1D8PFV1	349	K	ident	Ribosomal 60S subunit protein L4B	RPL4B	1	0.0073067	74.611	VEQAK(1)VK(1)PSK	2
cal03010 Ribosome	7.2031e-15	A0A1D8PFV1	344	K	ident	Ribosomal 60S subunit protein L4B	RPL4B	1	0.00054487	74.962	VGSAK(1)VEQAK	2
cal03010 Ribosome	7.2031e-15	A0A1D8PFV1	177	K	ident	Ribosomal 60S subunit protein L4B	RPL4B	1	0.0514152	41.824	AVGAHK(1)DVVK	3
cal03010 Ribosome	7.2031e-15	A0A1D8PFV1	164	K	ident	Ribosomal 60S subunit protein L4B	RPL4B	1	3.65081e-06	98.943	TK(1)DAVAVLK(1)AVGAHK	3
cal03010 Ribosome	7.2031e-15	A0A1D8PFV1	351	K	ident	Ribosomal 60S subunit protein L4B	RPL4B	1	0.0073067	74.611	VEQAK(1)VK(1)PSK	2
cal03010 Ribosome	7.2031e-15	A0A1D8PFV1	105	K	ident	Ribosomal 60S subunit protein L4B	RPL4B	1	0.000230792	113.71	MFAPTK(1)TWR	2
cal03010 Ribosome	7.2031e-15	A0A1D8PFV1	171	K	ident	Ribosomal 60S subunit protein L4B	RPL4B	1	3.65081e-06	98.943	TK(1)DAVAVLK(1)AVGAHK	3
cal03010 Ribosome	7.2031e-15	A0A1D8PFV1	113	K	ident	Ribosomal 60S subunit protein L4B	RPL4B	1	0.000321263	73.632	WNVK(1)VNHNEK(1)R	3
cal03010 Ribosome	7.2031e-15	A0A1D8PPE0	112	K	ident	Ribosomal 40S subunit protein S13	RPS13	1	0.000983243	133.23	DKDSK(1)FR	2
cal03010 Ribosome	7.2031e-15	A0A1D8PPE0	104	K	ident	Ribosomal 40S subunit protein S13	RPS13	1	0.0559315	46.813	K(1)HLEK(1)NR	3
cal03010 Ribosome	7.2031e-15	A0A1D8PPE0	27	K	ident	Ribosomal 40S subunit protein S13	RPS13	1	1.72332e-11	130.47	NAPSWFK(1)LSSDDVVEQIIK	3
cal03010 Ribosome	7.2031e-15	A0A1D8PPE0	64	K	ident	Ribosomal 40S subunit protein S13	RPS13	1	3.5542e-06	97.45	DAHGVSQAK(1)VVTGNK	3
cal03010 Ribosome	7.2031e-15	A0A1D8PPE0	70	K	ident	Ribosomal 40S subunit protein S13	RPS13	1	0.000246528	109.71	VVTGNK(1)ILR	2
cal03010 Ribosome	7.2031e-15	A0A1D8PPE0	100	K	ident	Ribosomal 40S subunit protein S13	RPS13	1	0.0559315	46.813	K(1)HLEK(1)NR	3
cal03010 Ribosome	7.2031e-15	Q5A109	69	K	ident	Ubiquitin-ribosomal 40S subunit protein S31 fusion protein	UBI3	1	1.14403e-26	180.1	TITLEVESSDTIDNVK(1)SK	2
cal03010 Ribosome	7.2031e-15	Q5A109	149	K	ident	Ubiquitin-ribosomal 40S subunit protein S31 fusion protein	UBI3	1	2.89725e-24	180.74	LAVLTYYK(1)VDNEGNVER	2
cal03010 Ribosome	7.2031e-15	Q5A109	90	K	ident	Ubiquitin-ribosomal 40S subunit protein S31 fusion protein	UBI3	1	6.49915e-10	145.23	LIFAGK(1)QLEDGR	2
cal03010 Ribosome	7.2031e-15	Q5A109	53	K	ident	Ubiquitin-ribosomal 40S subunit protein S31 fusion protein	UBI3	1	3.59443e-09	113.49	TLTGK(1)TITLEVESSDTIDNVK	3
cal03010 Ribosome	7.2031e-15	Q5A109	75	K	ident	Ubiquitin-ribosomal 40S subunit protein S31 fusion protein	UBI3	1	2.5095e-20	183.23	SK(1)IQDK(1)EGIPPDQQR	3
cal03010 Ribosome	7.2031e-15	Q5A109	71	K	ident	Ubiquitin-ribosomal 40S subunit protein S31 fusion protein	UBI3	1	2.5095e-20	183.23	SK(1)IQDK(1)EGIPPDQQR	3
cal03010 Ribosome	7.2031e-15	Q5A109	141	K	ident	Ubiquitin-ribosomal 40S subunit protein S31 fusion protein	UBI3	1	2.04202e-05	108.35	HK(1)LAVLTYYK(1)VDNEGNVER	3
cal03010 Ribosome	7.2031e-15	Q5A109	105	K	ident	Ubiquitin-ribosomal 40S subunit protein S31 fusion protein	UBI3	1	6.41174e-06	93.226	TLSDYNIQK(1)ESTLHLVLR	3
cal03010 Ribosome	7.2031e-15	Q5A109	48	K	ident	Ubiquitin-ribosomal 40S subunit protein S31 fusion protein	UBI3	1	7.33958e-07	120.86	MQIFVK(1)TLTGK	2
cal03010 Ribosome	7.2031e-15	A0A1D8PTI7	22	K	ident	40S ribosomal protein S27	RPS27	1	0.00211344	72.042	LK(1)TLVQQPR	2
cal03010 Ribosome	7.2031e-15	A0A1D8PTI7	72	K	ident	40S ribosomal protein S27	RPS27	1	0.000309951	80.706	AK(1)LTEGCSFR	2
cal03010 Ribosome	7.2031e-15	A0A1D8PTI7	17	K	ident	40S ribosomal protein S27	RPS27	1	6.22295e-05	72.568	VLVQDLLHPSPATEAK(1)QHK(1)LK	4
cal03010 Ribosome	7.2031e-15	A0A1D8PTI7	20	K	ident	40S ribosomal protein S27	RPS27	1	6.22295e-05	72.568	VLVQDLLHPSPATEAK(1)QHK(1)LK	4
cal03010 Ribosome	7.2031e-15	A0A1D8PHY2	191	K	ident	Mitochondrial 54S ribosomal protein YmL7/YmL5	orf19.2214	1	0.00852233	52.576	ACGAK(1)IELFDR	2
cal03010 Ribosome	7.2031e-15	A0A1D8PHY2	181	K	ident	Mitochondrial 54S ribosomal protein YmL7/YmL5	orf19.2214	1	0.00155848	74.173	SNILPWK(1)VR	2
cal03010 Ribosome	7.2031e-15	A0A1D8PHY2	48	K	ident	Mitochondrial 54S ribosomal protein YmL7/YmL5	orf19.2214	1	0.000118251	89.171	ELLLPK(1)DDIR	2
cal03010 Ribosome	7.2031e-15	A0A1D8PHY2	55	K	ident	Mitochondrial 54S ribosomal protein YmL7/YmL5	orf19.2214	0.99908	0.00924066	73.386	SVK(0.999)FK(0.001)PTEISQDR	2
cal03010 Ribosome	7.2031e-15	Q5AJF7	57	K	ident	Ribosomal 60S subunit protein L12A	RPL12	1	0.00480891	61.691	GIK(1)VTVQLR	2
cal03010 Ribosome	7.2031e-15	Q5AJF7	40	K	ident	Ribosomal 60S subunit protein L12A	RPL12	1	0.00197215	73.499	IGPLGLSPK(1)K(1)VGEDIAK	2
cal03010 Ribosome	7.2031e-15	Q5AJF7	51	K	ident	Ribosomal 60S subunit protein L12A	RPL12	1	0.00610902	61.78	ATK(1)EYK(1)GIK	2
cal03010 Ribosome	7.2031e-15	Q5AJF7	41	K	ident	Ribosomal 60S subunit protein L12A	RPL12	1	0.0331546	64.224	K(1)VGEDIAK(1)ATK	2
cal03010 Ribosome	7.2031e-15	Q5AJF7	48	K	ident	Ribosomal 60S subunit protein L12A	RPL12	1	0.00610902	64.224	VGEDIAK(1)ATK	2
cal03010 Ribosome	7.2031e-15	Q5AJF7	119	K	ident	Ribosomal 60S subunit protein L12A	RPL12	1	0.00389122	73.157	MQHK(1)SFGK	2
cal03010 Ribosome	7.2031e-15	Q5AJF7	4	K	ident	Ribosomal 60S subunit protein L12A	RPL12	1	1.28265e-05	103.46	MPPK(1)FDPNEVK	2
cal03010 Ribosome	7.2031e-15	Q5AJF7	31	K	ident	Ribosomal 60S subunit protein L12A	RPL12	1	2.54791e-05	65.207	AVGGEVGASSALAPK(1)IGPLGLSPK	3
cal03010 Ribosome	7.2031e-15	Q5AJF7	54	K	ident	Ribosomal 60S subunit protein L12A	RPL12	1	0.0580748	61.78	ATK(1)EYK(1)GIK	2
cal03010 Ribosome	7.2031e-15	A0A1D8PPT5	120	K	ident	Ribosomal 60S subunit protein L23B	RPL23A	1	0.00063929	61.477	GSAITGPVAK(1)ECADLWPR	3
cal03010 Ribosome	7.2031e-15	A0A1D8PPT5	40	K	ident	Ribosomal 60S subunit protein L23B	RPL23A	1	0.0103789	46.318	NLYVLAVK(1)GTGAR	2
cal03010 Ribosome	7.2031e-15	A0A1D8PPT5	10	K	ident	Ribosomal 60S subunit protein L23B	RPL23A	1	2.69494e-17	185.96	SGSGASGNK(1)FR	2
cal03010 Ribosome	7.2031e-15	A0A1D8PL68	12	K	ident	Rpl40bp	RPL40B	1	7.28985e-05	91.656	ALASK(1)YNCEK	2
cal03010 Ribosome	7.2031e-15	A0A1D8PL68	17	K	ident	Rpl40bp	RPL40B	1	0.000231125	113.62	YNCEK(1)SICR	2
cal03010 Ribosome	7.2031e-15	Q5A389	7	K	ident	Ribosomal 40S subunit protein S20	RPS20	1	0.00339853	70.256	SAPINK(1)EK	2
cal03010 Ribosome	7.2031e-15	Q5A389	9	K	ident	Ribosomal 40S subunit protein S20	RPS20	1	2.95669e-14	144.88	EK(1)VEQEAEQQIHK(1)IR	3
cal03010 Ribosome	7.2031e-15	Q5A389	51	K	ident	Ribosomal 40S subunit protein S20	RPS20	1	0.00621105	63.184	NAAQYNIVK(1)K	2
cal03010 Ribosome	7.2031e-15	Q5A389	20	K	ident	Ribosomal 40S subunit protein S20	RPS20	1	2.78e-16	153.2	VEQEAEQQIHK(1)IR	3
cal03010 Ribosome	7.2031e-15	Q5A389	60	K	ident	Ribosomal 40S subunit protein S20	RPS20	1	0.0267669	55.902	MPTK(1)VLK	2
cal03010 Ribosome	7.2031e-15	Q5A389	76	K	ident	Ribosomal 40S subunit protein S20	RPS20	1	6.21592e-08	110.1	TPNGEGSK(1)TWDAYEMR	2
cal03010 Ribosome	7.2031e-15	Q5A389	29	K	ident	Ribosomal 40S subunit protein S20	RPS20	1	0.0247783	44.425	ITLTSTK(1)VK	2
cal03010 Ribosome	7.2031e-15	Q5A389	31	K	ident	Ribosomal 40S subunit protein S20	RPS20	1	0.00651978	68.277	VK(1)QLENVSANIIR	2
cal03010 Ribosome	7.2031e-15	A0A1D8PSV5	152	K	ident	Ribosomal 40S subunit protein S3	RPS3	1	3.6788e-24	180.02	SQK(1)YADGFMIHSGQPTR	2
cal03010 Ribosome	7.2031e-15	A0A1D8PSV5	225	K	ident	Ribosomal 40S subunit protein S3	RPS3	1	0.00958472	44.341	IAEAK(1)DEDEVIPAPTVK(1)SYK	3
cal03010 Ribosome	7.2031e-15	A0A1D8PSV5	142	K	ident	Ribosomal 40S subunit protein S3	RPS3	1	0.000165251	80.834	GVEVVISGK(1)LR	2
cal03010 Ribosome	7.2031e-15	A0A1D8PSV5	213	K	ident	Ribosomal 40S subunit protein S3	RPS3	1	3.21452e-15	144.17	IAEAK(1)DEDEVIPAPTVK(1)SYK	3
cal03010 Ribosome	7.2031e-15	A0A1D8PSV5	208	K	ident	Ribosomal 40S subunit protein S3	RPS3	1	7.15326e-06	77.062	ALPDAVK(1)IAEAK	2
cal03010 Ribosome	7.2031e-15	A0A1D8PSV5	9	K	ident	Ribosomal 40S subunit protein S3	RPS3	1	0.00966201	57.532	VNAILSK(1)K(1)K	2
cal03010 Ribosome	7.2031e-15	A0A1D8PSV5	79	K	ident	Ribosomal 40S subunit protein S3	RPS3	1	1.17322e-15	153.09	FK(1)LSPEGIAIYAER	3
cal03010 Ribosome	7.2031e-15	A0A1D8PSV5	109	K	ident	Ribosomal 40S subunit protein S3	RPS3	1	0.00205392	65.719	AK(1)LLSGLPIR	2
cal03010 Ribosome	7.2031e-15	A0A1D8PSV5	8	K	ident	Ribosomal 40S subunit protein S3	RPS3	1	0.00966201	57.532	VNAILSK(1)K(1)K	2
cal03010 Ribosome	7.2031e-15	A0A1D8PSV5	191	K	ident	Ribosomal 40S subunit protein S3	RPS3	1	0.00403746	64.654	IMK(1)DPAANR	2
cal03010 Ribosome	7.2031e-15	A0A1D8PSV5	186	K	ident	Ribosomal 40S subunit protein S3	RPS3	1	0.00503361	60.828	QGVLGIK(1)VK	2
cal03010 Ribosome	7.2031e-15	A0A1D8PSV5	76	K	ident	Ribosomal 40S subunit protein S3	RPS3	1	2.42484e-06	104.22	IHELTSLIVK(1)R	3
cal03010 Ribosome	7.2031e-15	A0A1D8PSV5	133	K	ident	Ribosomal 40S subunit protein S3	RPS3	1	0.00181833	58.693	FAMGAGAK(1)GVEVVISGK	2
cal03010 Ribosome	7.2031e-15	O59931	128	K	ident	60S ribosomal protein L13	RPL13	1	0.00503136	89.886	SK(1)LVIFDK(1)K	2
cal03010 Ribosome	7.2031e-15	O59931	104	K	ident	60S ribosomal protein L13	RPL13	1	5.3861e-08	112.42	QNK(1)SQETFDANVAR	2
cal03010 Ribosome	7.2031e-15	O59931	120	K	ident	60S ribosomal protein L13	RPL13	1	0.0140866	65.88	LQEYK(1)SK	2
cal03010 Ribosome	7.2031e-15	O59931	64	K	ident	60S ribosomal protein L13	RPL13	1	0.00222487	86.095	APTVK(1)YNR	2
[truncated: 393 more rows]
