# Supplementary material for: Systematic Analysis of the Lysine Crotonylome and Multiple Posttranslational Modification Analysis (Acetylation, Succinylation, and Crotonylation) in Candida albicans
Source: mSystems. 2021 Jan 26;6(1):e01316-20. doi: 10.1128/mSystems.01316-20 (PMC7842366; doi:10.1128/mSystems.01316-20)
Supplement: TABLE S6 [file mSystems.01316-20-st006.xlsx]

## Sheet: ident-Proteins
Domain Description	Mapping	Background	All Mapping	All Backgroud	Fold enrichment	Fisher's exact test p value	-log10(P value)	Related Protein
ATPase, AAA-type, core	23	33	1259	3987	2.21	7.16247e-06	5.14	A0A1D8PNV1 Q5AG40 A0A1D8PFN6 Q5AJC2 Q5A6N1 Q5A6S2 Q96UX5 A0A1D8PTP9 Q5A0L8 A0A1D8PI93 A0A1D8PJ43 Q5A026 Q5AD10 A0A1D8PIV7 Q5A331 Q5A889 A0A1D8PME0 A0A1D8PHI0 A0A1D8PMQ4 A0A1D8PP04 Q5A2A0 A0A1D8PR43 Q59WG3
NAD(P)-binding domain	63	127	1259	3987	1.57	1.30212e-05	4.89	A0A1D8PPX6 Q59T49 Q5A8X6 A0A1D8PPG7 A0A1D8PJA6 A0A1D8PUB4 Q59SL5 Q5A3K7 A0A1D8PCN0 A0A1D8PMM8 Q5ALM0 Q59SM8 Q5A3M0 O94038 P87219 A0A1D8PRL4 Q5ADM7 Q5A888 Q5A1B0 Q59V93 A0A1D8PCP4 A0A1D8PMH8 P83778 A0A1D8PP43 A0A1D8PFS4 A0A1D8PJ13 P83775 Q59Z38 A0A1D8PI00 A0A1D8PSZ0 A0A1D8PS45 Q59TU5 A0A1D8PKZ7 Q5A4M2 A0A1D8PIW1 A0A1D8PDU9 Q59XU9 A0A1D8PD33 A0A1D8PE77 Q5AME2 A0A1D8PPI6 A0A1D8PRL3 A0A1D8PSE7 A0A1D8…
AAA+ ATPase domain	41	74	1259	3987	1.75	1.59326e-05	4.8	Q5A6N1 A0A1D8PTP9 A0A1D8PI93 Q5A026 A0A1D8PL61 A0A1D8PT99 Q5AI20 A0A1D8PG80 A0A1D8PTY4 Q5A889 Q5ANA3 Q59QD0 Q5A2T2 Q5A507 Q5AGZ9 A0A1D8PP04 A0A1D8PR43 A0A1D8PRN3 Q5AG40 A0A1D8PNV1 Q5AJC2 A0A1D8PFN6 Q5A6S2 Q96UX5 A0A1D8PHW4 A0A1D8PIE7 Q5A0L8 Q5A0W7 A0A1D8PIV7 Q5AD10 P25997 Q5A331 A0A1D8PME0 A0A1D8PR42 A0A1D8PKZ9 A0A1D8PHI0 A0A1D8PMQ4 Q5ABB0 Q5A2A0 Q59WG3 Q5A762
Translation protein, beta-barrel domain	15	20	1259	3987	2.38	8.01828e-05	4.1	Q5A782 A0A1D8PRP6 Q5A0M4 Q59YE8 Q59QD6 Q5A8K2 Q59WB7 A0A1D8PFC1 A0A1D8PH71 Q5AAV3 Q5ABC3 A0A1D8PF56 Q59LS1 A0A1D8PHH4 Q5AGF6
Heat shock protein 70kD, peptide-binding domain	8	8	1259	3987	3.17	9.73666e-05	4.01	P83784 Q5A397 A0A1D8PG96 Q96VB9 P41797 A0A1D8PRH1 Q5A678 P46587
Pyridoxal phosphate-dependent transferase, major region, subdomain 1	23	38	1259	3987	1.92	0.000206364	3.69	A0A1D8PHC9 A0A1D8PTM0 A0A1D8PGR0 A0A1D8PTV7 Q59US5 A0A1D8PCX5 Q59N40 A0A1D8PSW2 P87185 A0A1D8PM83 O13426 A0A1D8PE97 Q5ACX5 A0A1D8PRB3 A0A1D8PH55 A0A1D8PL85 A0A1D8PF79 Q59P52 A0A1D8PG20 A0A1D8PL37 Q59QC4 A0A1D8PJP4 A0A1D8PL14
Ribosomal protein L2 domain 2	7	7	1259	3987	3.17	0.00030952	3.51	A0A1D8PCX8 O94083 A0A1D8PFG4 Q5A7P6 A0A1D8PFL9 A0A1D8PCQ5 A0A1D8PF08
Heat shock protein 70kD, C-terminal domain	7	7	1259	3987	3.17	0.00030952	3.51	Q96VB9 A0A1D8PG96 P83784 A0A1D8PGU0 P41797 P46587 Q5A397
Translation elongation factor EFTu-like, domain 2	10	12	1259	3987	2.64	0.000324504	3.49	Q5A782 Q5A0M4 Q59YE8 Q59QD6 Q59WB7 A0A1D8PH71 Q5AAV3 Q5ABC3 Q5AGF6 Q5AL45
Pyridoxal phosphate-dependent transferase	22	37	1259	3987	1.88	0.000405214	3.39	A0A1D8PHC9 A0A1D8PTM0 A0A1D8PGR0 A0A1D8PTV7 Q59US5 A0A1D8PCX5 Q59N40 A0A1D8PSW2 P87185 A0A1D8PM83 O13426 A0A1D8PE97 Q5ACX5 A0A1D8PRB3 A0A1D8PH55 A0A1D8PF79 Q59P52 A0A1D8PG20 A0A1D8PL37 Q59QC4 A0A1D8PJP4 A0A1D8PL14
Translation protein SH3-like domain	8	9	1259	3987	2.81	0.000631402	3.2	O94083 A0A1D8PFG4 Q5A7P6 Q5ALX3 A0A1D8PCX8 Q5A6S0 A0A1D8PFL9 A0A1D8PF08
ATP-grasp fold, subdomain 2	8	9	1259	3987	2.81	0.000631402	3.2	A0A1D8PRQ1 Q92210 A0A1D8PTB5 A0A1D8PE67 A0A1D8PTD1 Q5A8A6 A0A1D8PRR7 A0A1D8PLY4
Single hybrid motif	6	6	1259	3987	3.17	0.000983399	3.01	Q5AGX8 A0A1D8PTH3 Q5AKV6 Q5AKX1 A0A1D8PRR7 A0A1D8PLY4
Aldolase-type TIM barrel	24	44	1259	3987	1.73	0.00125489	2.9	Q9URB4 Q5AME2 Q5AKX8 A0A1D8PIH5 Q5A4W7 P43073 A0A1D8PE45 P79023 Q874I4 Q9P940 A0A1D8PMH6 Q5A017 Q59Q46 A0A1D8PFC8 Q5AB86 A0A1D8PQI4 A0A1D8PMP0 A0A1D8PRE9 A0A1D8PGI8 A0A1D8PDU9 A0A1D8PPK1 Q5AIA6 Q59TC4 A0A1D8PLY4
Rossmann-like alpha/beta/alpha sandwich fold	22	40	1259	3987	1.74	0.00172283	2.76	A0A1D8PQM9 Q5A0W0 Q5AL46 A0A1D8PP21 Q5AFB3 Q5ALW6 A0A1D8PHR0 A0A1D8PRR5 A0A1D8PQF9 A0A1D8PCI5 A0A1D8PQL8 Q59WU2 A0A1D8PTZ6 Q59RI1 Q5APF2 A0A1D8PS12 Q5AL24 Q5A0Z0 A0A1D8PIB2 Q9Y872 Q59SI6 Q5A3P4
ATP-grasp fold, subdomain 1	7	8	1259	3987	2.77	0.00179459	2.75	A0A1D8PTD1 Q92210 Q5A8A6 A0A1D8PRR7 A0A1D8PTB5 A0A1D8PE67 A0A1D8PLY4
Histone H2A/H2B/H3	7	8	1259	3987	2.77	0.00179459	2.75	P48989 Q5AEE1 Q59VN2 Q5ADQ0 Q59VP1 Q59SU5 Q59VP2
Pre-ATP-grasp domain	7	8	1259	3987	2.77	0.00179459	2.75	A0A1D8PTD1 Q92210 Q5A8A6 A0A1D8PRR7 A0A1D8PE67 Q5A359 A0A1D8PLY4
ATP-grasp fold	7	8	1259	3987	2.77	0.00179459	2.75	A0A1D8PTD1 Q92210 Q5A8A6 A0A1D8PRR7 A0A1D8PTB5 A0A1D8PE67 A0A1D8PLY4
Pyridoxal phosphate-dependent transferase, major region, subdomain 2	18	31	1259	3987	1.84	0.00199331	2.7	A0A1D8PHC9 A0A1D8PTM0 A0A1D8PGR0 A0A1D8PTV7 Q59US5 A0A1D8PSW2 P87185 A0A1D8PM83 O13426 Q5ACX5 A0A1D8PRB3 A0A1D8PH55 A0A1D8PL85 Q59P52 Q59QC4 A0A1D8PL37 A0A1D8PL14 A0A1D8PJP4
Thiamin diphosphate-binding fold	8	10	1259	3987	2.53	0.00227882	2.64	A0A1D8PJF9 A0A1D8PJ26 A0A1D8PHL8 P83779 Q5A0Z9 Q5A750 Q5A5V6 Q59MU3
Thioredoxin domain	11	16	1259	3987	2.18	0.00244614	2.61	Q5A5A0 A0A1D8PDN3 Q9Y7F0 A0A1D8PNX4 Q5A915 A0A1D8PR99 Q5AF81 A0A1D8PTX2 Q5A7P9 Q5AF44 A0A1D8PU69
Transcription factor, GTP-binding domain	10	14	1259	3987	2.26	0.00252888	2.6	Q5A782 Q5A0M4 Q59YE8 Q59QD6 Q59WB7 A0A1D8PH71 Q5AAV3 Q5ABC3 Q5AGF6 Q5AL45
Aconitase/3-isopropylmalate dehydratase, swivel	5	5	1259	3987	3.17	0.00312272	2.51	Q5AJY2 A0A1D8PT27 P82611 Q5A644 A0A1D8PRP8
Oxidoreductase, FAD-binding domain	6	7	1259	3987	2.71	0.00502667	2.3	Q59M70 Q59MV9 Q59P03 Q59MV6 Q5AG85 A0A1D8PTX6

## Sheet: ident Domain2Protein
Domain Description	Fisher's exact test p value	Protein accession	Position	Amino acid	Type	Protein description	Gene name	Localization probability	PEP	Score	Modified sequence	Charge
RNA polymerase, alpha subunit	0.236109	A0A1D8PUA6	431	K	ident	DNA-directed RNA polymerase subunit	RPO21	1	5.93758e-05	87.083	AGDIALQYGWK(1)VER	2
RNA polymerase, alpha subunit	0.236109	A0A1D8PEX3	392	K	ident	DNA-directed RNA polymerase subunit	RPA190	1	0.00385818	73.233	ITNMYK(1)EK	2
RNA polymerase, alpha subunit	0.236109	A0A1D8PEX3	1121	K	ident	DNA-directed RNA polymerase subunit	RPA190	1	2.32141e-08	122.78	YLGSVSEK(1)FQEK	2
Threonyl/alanyl tRNA synthetase, class II-like, putative editing domain	0.0314362	A0A1D8PFC1	456	K	ident	Putative alanine--tRNA ligase	orf19.5239	1	0.00098626	69.03	FEK(1)GELEAVLK	2
Threonyl/alanyl tRNA synthetase, class II-like, putative editing domain	0.0314362	Q5A8K2	273	K	ident	Alanine--tRNA ligase	ALA1	1	6.13279e-07	97.352	LVSILQNK(1)YSNYDTDVFLPIFDK	2
Threonyl/alanyl tRNA synthetase, class II-like, putative editing domain	0.0314362	Q5A8K2	825	K	ident	Alanine--tRNA ligase	ALA1	1	4.45923e-06	154.35	LTEK(1)FNK	2
Threonyl/alanyl tRNA synthetase, class II-like, putative editing domain	0.0314362	Q5A8K2	288	K	ident	Alanine--tRNA ligase	ALA1	1	8.58918e-05	86.8	YSNYDTDVFLPIFDK(1)IR	3
Threonyl/alanyl tRNA synthetase, class II-like, putative editing domain	0.0314362	Q5A8K2	681	K	ident	Alanine--tRNA ligase	ALA1	1	0.000470718	75.416	VYYK(1)DVSLTK	2
Threonyl/alanyl tRNA synthetase, class II-like, putative editing domain	0.0314362	Q5A8K2	431	K	ident	Alanine--tRNA ligase	ALA1	1	5.43571e-14	151.7	TPEQTLSGK(1)DVWR	2
Threonyl/alanyl tRNA synthetase, class II-like, putative editing domain	0.0314362	Q5A8K2	457	K	ident	Alanine--tRNA ligase	ALA1	1	3.49934e-12	136.39	LMAEEAGLK(1)IDEEGFER	2
Threonyl/alanyl tRNA synthetase, class II-like, putative editing domain	0.0314362	Q5A8K2	483	K	ident	Alanine--tRNA ligase	ALA1	1	0.0376755	50.127	DGK(1)TLVK	2
Threonyl/alanyl tRNA synthetase, class II-like, putative editing domain	0.0314362	Q5A8K2	487	K	ident	Alanine--tRNA ligase	ALA1	1	1.96545e-16	141.69	TLVK(1)LDVHALSELDQNDAIPK	3
Threonyl/alanyl tRNA synthetase, class II-like, putative editing domain	0.0314362	Q5A8K2	663	K	ident	Alanine--tRNA ligase	ALA1	1	0.00169893	77.597	ELEK(1)IEAISNK	2
Threonyl/alanyl tRNA synthetase, class II-like, putative editing domain	0.0314362	Q5A8K2	301	K	ident	Alanine--tRNA ligase	ALA1	1	6.67894e-37	194.9	PYTGK(1)FGNEDK	2
Threonyl/alanyl tRNA synthetase, class II-like, putative editing domain	0.0314362	A0A1D8PMV9	38	K	ident	Threonine--tRNA ligase	THS1	1	0.0214139	52.126	IK(1)LFDELK	2
Threonyl/alanyl tRNA synthetase, class II-like, putative editing domain	0.0314362	A0A1D8PMV9	221	K	ident	Threonine--tRNA ligase	THS1	1	1.14982e-05	91.616	FISDK(1)IPDGTSTTVYR	2
Threonyl/alanyl tRNA synthetase, class II-like, putative editing domain	0.0314362	A0A1D8PMV9	201	K	ident	Threonine--tRNA ligase	THS1	1	5.78879e-05	96.009	LEMTK(1)EQLLK	2
Threonyl/alanyl tRNA synthetase, class II-like, putative editing domain	0.0314362	A0A1D8PMV9	557	K	ident	Threonine--tRNA ligase	THS1	1	0.00363735	66.19	FELEYK(1)SDK	2
Oxidoreductase, FAD-binding domain	0.00502667	Q59M70	217	K	ident	NADH-cytochrome b5 reductase 2	MCR1	1	9.74053e-05	78.69	HK(1)DQVK(1)VHYFVDK	3
Oxidoreductase, FAD-binding domain	0.00502667	Q59M70	207	K	ident	NADH-cytochrome b5 reductase 2	MCR1	1	0.0136431	43.713	K(1)EIDAIASK(1)HK	3
Oxidoreductase, FAD-binding domain	0.00502667	Q59M70	295	K	ident	NADH-cytochrome b5 reductase 2	MCR1	1	1.22199e-05	96.604	DLGFEK(1)EHVFK	3
Oxidoreductase, FAD-binding domain	0.00502667	Q59M70	129	K	ident	NADH-cytochrome b5 reductase 2	MCR1	1	4.49821e-08	113.98	YDGGK(1)MSSHIFDLK	2
Oxidoreductase, FAD-binding domain	0.00502667	Q59M70	269	K	ident	NADH-cytochrome b5 reductase 2	MCR1	1	0.000104859	80.738	VFVCGPPGLYK(1)AISGPK	3
Oxidoreductase, FAD-binding domain	0.00502667	Q59M70	93	K	ident	NADH-cytochrome b5 reductase 2	MCR1	0.999971	0.000699615	48.579	LKDENDVSGLITASCLLTK(1)FVTPK	3
Oxidoreductase, FAD-binding domain	0.00502667	Q59M70	221	K	ident	NADH-cytochrome b5 reductase 2	MCR1	1	6.60493e-08	107.74	HK(1)DQVK(1)VHYFVDK	3
Oxidoreductase, FAD-binding domain	0.00502667	Q59M70	252	K	ident	NADH-cytochrome b5 reductase 2	MCR1	1	0.00218675	64.906	ELEK(1)PGSDFK	2
Oxidoreductase, FAD-binding domain	0.00502667	Q59M70	233	K	ident	NADH-cytochrome b5 reductase 2	MCR1	1	0.00240206	69.314	K(1)WEGQIGFITK	2
Oxidoreductase, FAD-binding domain	0.00502667	Q59M70	228	K	ident	NADH-cytochrome b5 reductase 2	MCR1	1	0.00019297	78.903	VHYFVDK(1)ADEK	2
Oxidoreductase, FAD-binding domain	0.00502667	Q59M70	138	K	ident	NADH-cytochrome b5 reductase 2	MCR1	1	4.03276e-20	161.99	MSSHIFDLK(1)EGETLSFK	2
Oxidoreductase, FAD-binding domain	0.00502667	Q59M70	248	K	ident	NADH-cytochrome b5 reductase 2	MCR1	0.999923	0.000164971	75.968	EFLQK(1)ELEKPGSDFK	3
Oxidoreductase, FAD-binding domain	0.00502667	Q59M70	146	K	ident	NADH-cytochrome b5 reductase 2	MCR1	1	0.00131462	60.157	EGETLSFK(1)GPIVK	2
Oxidoreductase, FAD-binding domain	0.00502667	Q59M70	258	K	ident	NADH-cytochrome b5 reductase 2	MCR1	0.966456	0.000101887	71.314	ELEK(0.034)PGSDFK(0.966)VFVCGPPGLYK	3
Oxidoreductase, FAD-binding domain	0.00502667	Q59M70	153	K	ident	NADH-cytochrome b5 reductase 2	MCR1	1	0.000237096	112.11	WK(1)WEPNQFK	2
Oxidoreductase, FAD-binding domain	0.00502667	Q59M70	69	K	ident	NADH-cytochrome b5 reductase 2	MCR1	1	4.42404e-19	178.23	SIDLTHNTK(1)HLVFK	2
Oxidoreductase, FAD-binding domain	0.00502667	Q59M70	215	K	ident	NADH-cytochrome b5 reductase 2	MCR1	1	0.0136431	43.713	K(1)EIDAIASK(1)HK	3
Oxidoreductase, FAD-binding domain	0.00502667	Q59M70	98	K	ident	NADH-cytochrome b5 reductase 2	MCR1	1	0.0662565	51.276	FVTPK(1)GNNVIR	2
Oxidoreductase, FAD-binding domain	0.00502667	Q59M70	60	K	ident	NADH-cytochrome b5 reductase 2	MCR1	1	1.26651e-09	136.61	LSK(1)SIDLTHNTK(1)HLVFK	4
Oxidoreductase, FAD-binding domain	0.00502667	Q59M70	151	K	ident	NADH-cytochrome b5 reductase 2	MCR1	1	0.0165505	62.714	GPIVK(1)WK	2
Oxidoreductase, FAD-binding domain	0.00502667	Q59MV9	315	K	ident	Flavohemoprotein	YHB1	1	0.000131274	88.596	AFGNLFK(1)EYK	2
Oxidoreductase, FAD-binding domain	0.00502667	Q59MV9	246	K	ident	Flavohemoprotein	YHB1	1	0.0037424	46.543	ISGYIHNNLK(1)VGDILK	3
Oxidoreductase, FAD-binding domain	0.00502667	Q59MV9	221	K	ident	Flavohemoprotein	YHB1	1	8.26187e-23	183.89	EYSVSEFPK(1)ENEYR	3
Oxidoreductase, FAD-binding domain	0.00502667	Q59MV9	174	K	ident	Flavohemoprotein	YHB1	1	0.000170304	78.157	DVK(1)SVYFTPVDK	2
Oxidoreductase, FAD-binding domain	0.00502667	Q59MV9	171	K	ident	Flavohemoprotein	YHB1	1	0.00990085	56.209	IVQECK(1)DVK	2
Oxidoreductase, FAD-binding domain	0.00502667	Q59MV9	48	K	ident	Flavohemoprotein	YHB1	1	0.000245067	77.899	MIGNYDEVK(1)PFFNTTDQK	2
Oxidoreductase, FAD-binding domain	0.00502667	Q59P03	61	K	ident	NADH-cytochrome b5 reductase 1	CBR1	1	0.00199457	82.452	FPLIEK(1)IR	2
Oxidoreductase, FAD-binding domain	0.00502667	Q59P03	55	K	ident	NADH-cytochrome b5 reductase 1	CBR1	0.963013	0.00169367	53.504	HTPVLK(0.037)PDEFQK(0.963)FPLIEK	4
Oxidoreductase, FAD-binding domain	0.00502667	Q59MV6	227	K	ident	Yhb5p	YHB5	1	9.62586e-16	161.21	EYSISEYPK(1)NNEYR	2
Oxidoreductase, FAD-binding domain	0.00502667	Q5AG85	446	K	ident	Oxidoreductase	orf19.4294	1	8.10294e-11	127.79	SK(1)FLTGDEIEQLR	2
Oxidoreductase, FAD-binding domain	0.00502667	A0A1D8PTX6	237	K	ident	NADH-cytochrome b5 reductase	CAALFM_CR09110CA	1	0.000978252	79.148	YVTGK(1)FVDK	2
Carbamoyl-phosphate synthase large subunit, CPSase domain	0.0996604	A0A1D8PTD1	890	K	ident	Bifunctional carbamoylphosphate synthetase/aspartate transcarbamylase	URA2	1	6.69545e-06	101.79	WFLNK(1)LDGLIK	2
Carbamoyl-phosphate synthase large subunit, CPSase domain	0.0996604	A0A1D8PTD1	185	K	ident	Bifunctional carbamoylphosphate synthetase/aspartate transcarbamylase	URA2	1	3.8045e-05	90.707	K(1)FFNVPEFDDPNVK	2
Carbamoyl-phosphate synthase large subunit, CPSase domain	0.0996604	A0A1D8PTD1	1919	K	ident	Bifunctional carbamoylphosphate synthetase/aspartate transcarbamylase	URA2	1	0.0410489	46.88	NNIISVK(1)DITR	2
Carbamoyl-phosphate synthase large subunit, CPSase domain	0.0996604	A0A1D8PTD1	645	K	ident	Bifunctional carbamoylphosphate synthetase/aspartate transcarbamylase	URA2	1	1.717e-05	91.961	GWK(1)EVEYEVVR	2
Carbamoyl-phosphate synthase large subunit, CPSase domain	0.0996604	A0A1D8PTD1	168	K	ident	Bifunctional carbamoylphosphate synthetase/aspartate transcarbamylase	URA2	1	9.22328e-33	187.39	LAIQNSDYK(1)SEEIISQSK	2
Carbamoyl-phosphate synthase large subunit, CPSase domain	0.0996604	A0A1D8PTD1	184	K	ident	Bifunctional carbamoylphosphate synthetase/aspartate transcarbamylase	URA2	1	0.0174823	66.073	SNPQNWK(1)K	2
Carbamoyl-phosphate synthase large subunit, CPSase domain	0.0996604	A0A1D8PTD1	1185	K	ident	Bifunctional carbamoylphosphate synthetase/aspartate transcarbamylase	URA2	1	1.60144e-11	134.14	YIENAK(1)EIEMDAVAK	2
Carbamoyl-phosphate synthase large subunit, CPSase domain	0.0996604	A0A1D8PTD1	1460	K	ident	Bifunctional carbamoylphosphate synthetase/aspartate transcarbamylase	URA2	1	0.000464503	69.201	RPASYMSK(1)GYESR	3
Carbamoyl-phosphate synthase large subunit, CPSase domain	0.0996604	A0A1D8PTD1	1420	K	ident	Bifunctional carbamoylphosphate synthetase/aspartate transcarbamylase	URA2	1	1.99265e-26	168.08	EHGIPVHYLEVLSK(1)DEDQK	3
Carbamoyl-phosphate synthase large subunit, CPSase domain	0.0996604	A0A1D8PTD1	2145	K	ident	Bifunctional carbamoylphosphate synthetase/aspartate transcarbamylase	URA2	1	0.000222939	115.7	FADK(1)EQYQR	2
Carbamoyl-phosphate synthase large subunit, CPSase domain	0.0996604	A0A1D8PTD1	1348	K	ident	Bifunctional carbamoylphosphate synthetase/aspartate transcarbamylase	URA2	1	0.0015596	86.136	NK(1)YEAYLK	2
Carbamoyl-phosphate synthase large subunit, CPSase domain	0.0996604	A0A1D8PTD1	885	K	ident	Bifunctional carbamoylphosphate synthetase/aspartate transcarbamylase	URA2	1	8.52895e-06	100.07	LTNIDK(1)WFLNK	2
Carbamoyl-phosphate synthase large subunit, CPSase domain	0.0996604	Q5A8A6	721	K	ident	Carbamoyl-phosphate synthase (Glutamine-hydrolyzing)	CPA2	1	1.14878e-15	145.91	HK(1)FSQILDSIGVDQPAWK	3
Carbamoyl-phosphate synthase large subunit, CPSase domain	0.0996604	Q5A8A6	416	K	ident	Carbamoyl-phosphate synthase (Glutamine-hydrolyzing)	CPA2	1	0.000351312	74.424	WDLSK(1)FQHVK	3
Nop domain	0.236109	Q59S06	74	K	ident	Nucleolar protein 58	NOP58	1	8.99007e-05	83.633	VSENLQK(1)LLEDAK	2
Nop domain	0.236109	Q59S06	67	K	ident	Nucleolar protein 58	NOP58	1	1.51876e-06	74.665	FQSAANALEEANAIIEGK(1)VSENLQK	3
Nop domain	0.236109	Q59S06	185	K	ident	Nucleolar protein 58	NOP58	1	5.00945e-06	93.237	CK(1)EWYGWHFPELAK	3
Nop domain	0.236109	Q59S06	80	K	ident	Nucleolar protein 58	NOP58	1	0.0149374	61.161	LLEDAK(1)SDK	2
Nop domain	0.236109	Q59S06	153	K	ident	Nucleolar protein 58	NOP58	1	0.00237982	98.997	LK(1)FSADK	2
Nop domain	0.236109	Q59S06	49	K	ident	Nucleolar protein 58	NOP58	1	1.749e-07	104.52	FEK(1)FQSAANALEEANAIIEGK	3
Nop domain	0.236109	Q59S06	338	K	ident	Nucleolar protein 58	NOP58	1	6.00501e-09	115.5	HDTPK(1)YGIIYHASLVGQASGK	3
Nop domain	0.236109	Q59S06	43	K	ident	Nucleolar protein 58	NOP58	1	0.000214303	117.89	VAEQFK(1)IHR	2
Nop domain	0.236109	A0A1D8PU46	163	K	ident	snoRNP complex protein	SIK1	1	0.00137543	130.04	VK(1)FSVQK	2
Nop domain	0.236109	A0A1D8PU46	412	K	ident	snoRNP complex protein	SIK1	1	0.0191609	52.576	LK(1)FYDTGSAPMK	2
Nop domain	0.236109	A0A1D8PU46	139	K	ident	snoRNP complex protein	SIK1	1	2.19972e-12	164.11	LFK(1)DLQEGDIER	2
Nop domain	0.236109	A0A1D8PU46	43	K	ident	snoRNP complex protein	SIK1	1	5.36959e-23	189.09	EVQEAANDLSK(1)FSK	2
K Homology domain	0.223489	Q5ACM4	215	K	ident	Pre-rRNA-processing protein PNO1	PNO1	1	6.35638e-05	94.363	TK(1)FAIENATR	2
K Homology domain	0.223489	A0A1D8PF90	330	K	ident	Uncharacterized protein	orf19.5281	1	0.00462903	57.175	DLVLEAK(1)PEVK	2
K Homology domain	0.223489	A0A1D8PF90	475	K	ident	Uncharacterized protein	orf19.5281	1	4.10965e-05	100.88	GDDEHIK(1)VAK	2
K Homology domain	0.223489	A0A1D8PF90	269	K	ident	Uncharacterized protein	orf19.5281	1	0.000104612	83.53	NAILAIVK(1)EETK	2
K Homology domain	0.223489	A0A1D8PF90	506	K	ident	Uncharacterized protein	orf19.5281	1	1.59732e-38	205.18	TIEDIDEFLLNK(1)VDETIK	3
K Homology domain	0.223489	A0A1D8PF90	383	K	ident	Uncharacterized protein	orf19.5281	1	0.00221124	93.195	VK(1)FIGDK	2
K Homology domain	0.223489	A0A1D8PF90	1018	K	ident	Uncharacterized protein	orf19.5281	1	0.00446999	61.48	ITGLPDK(1)IDSAK	2
K Homology domain	0.223489	A0A1D8PF90	713	K	ident	Uncharacterized protein	orf19.5281	1	0.0370015	43.442	NVEETK(1)TK	2
K Homology domain	0.223489	A0A1D8PF90	973	K	ident	Uncharacterized protein	orf19.5281	1	4.81365e-11	131.66	ASVTQEIDLPK(1)EK(1)HR	3
K Homology domain	0.223489	A0A1D8PF90	1138	K	ident	Uncharacterized protein	orf19.5281	1	2.86502e-05	147.19	AAK(1)FINEK	2
K Homology domain	0.223489	A0A1D8PF90	804	K	ident	Uncharacterized protein	orf19.5281	1	1.79841e-07	111.52	ELYAFEK(1)ENGFK	2
K Homology domain	0.223489	A0A1D8PF90	138	K	ident	Uncharacterized protein	orf19.5281	1	6.52713e-06	128.03	ILTFVK(1)QETK	2
K Homology domain	0.223489	A0A1D8PF90	1025	K	ident	Uncharacterized protein	orf19.5281	1	0.00632776	67.507	AK(1)IEELTK	2
K Homology domain	0.223489	A0A1D8PF90	406	K	ident	Uncharacterized protein	orf19.5281	1	1.65382e-05	97.223	TTSQYK(1)VEILDMSK	2
K Homology domain	0.223489	A0A1D8PF90	191	K	ident	Uncharacterized protein	orf19.5281	1	2.28801e-05	106.16	ISFNIPAK(1)LR	2
K Homology domain	0.223489	A0A1D8PF90	797	K	ident	Uncharacterized protein	orf19.5281	1	6.15983e-08	111.83	AEEELK(1)ELYAFEK	2
K Homology domain	0.223489	A0A1D8PF90	556	K	ident	Uncharacterized protein	orf19.5281	1	0.0048073	83.168	K(1)VDEALNK	2
K Homology domain	0.223489	A0A1D8PF90	975	K	ident	Uncharacterized protein	orf19.5281	1	0.00427729	49.595	ASVTQEIDLPK(1)EK(1)HR	3
K Homology domain	0.223489	A0A1D8PF90	1143	K	ident	Uncharacterized protein	orf19.5281	1	9.83425e-05	90.05	FINEK(1)LDLAK	2
K Homology domain	0.223489	A0A1D8PQ55	347	K	ident	Uncharacterized protein	orf19.5627	1	0.000121055	89.047	AK(1)QMIYQNFK	2
K Homology domain	0.223489	Q5AED9	83	K	ident	Branchpoint-bridging protein	BBP	1	3.38488e-08	110.12	SIVDVLPSAK(1)VDETDHYK	3
Alpha-D-phosphohexomutase, alpha/beta/alpha domain III	0.0996604	A0A1D8PSA9	365	K	ident	Phosphoglucomutase	PGM2	1	0.000600208	83.862	FFCSLFDAK(1)K	2
Alpha-D-phosphohexomutase, alpha/beta/alpha domain III	0.0996604	A0A1D8PSA9	553	K	ident	Phosphoglucomutase	PGM2	1	0.000167318	80.69	QFLNK(1)EEPDVR	2
Alpha-D-phosphohexomutase, alpha/beta/alpha domain III	0.0996604	A0A1D8PSA9	548	K	ident	Phosphoglucomutase	PGM2	1	0.00573377	80.462	FK(1)QFLNK	2
Alpha-D-phosphohexomutase, alpha/beta/alpha domain III	0.0996604	A0A1D8PSA9	203	K	ident	Phosphoglucomutase	PGM2	1	6.75611e-05	86.413	SIFDFPLIK(1)SFIDK	2
Alpha-D-phosphohexomutase, alpha/beta/alpha domain III	0.0996604	A0A1D8PSA9	518	K	ident	Phosphoglucomutase	PGM2	1	6.35638e-05	94.363	LYLEK(1)HCDDK	2
Alpha-D-phosphohexomutase, alpha/beta/alpha domain III	0.0996604	A0A1D8PSA9	275	K	ident	Phosphoglucomutase	PGM2	1	9.63857e-06	88.282	VDK(1)ENIAFGAASDGDGDR	2
Alpha-D-phosphohexomutase, alpha/beta/alpha domain III	0.0996604	A0A1D8PSA9	12	K	ident	Phosphoglucomutase	PGM2	0.999851	0.000625277	66.893	TIETK(1)PFQDQKPGTSGLR	3
Alpha-D-phosphohexomutase, alpha/beta/alpha domain III	0.0996604	A0A1D8PSA9	211	K	ident	Phosphoglucomutase	PGM2	1	0.00667947	66.692	ATK(1)EQDFK	2
Alpha-D-phosphohexomutase, alpha/beta/alpha domain III	0.0996604	Q5ADV2	478	K	ident	Phosphoribomutase	orf19.6739	1	3.4496e-05	89.266	YGWFK(1)DYNGYYR	2
Acyl-CoA oxidase/dehydrogenase, central domain	0.376205	A0A1D8PTU4	25	K	ident	Uncharacterized protein	CAALFM_CR08920WA	1	0.0042769	63.734	GLEAIQK(1)TK	2
Acyl-CoA oxidase/dehydrogenase, central domain	0.376205	A0A1D8PTU4	131	K	ident	Uncharacterized protein	CAALFM_CR08920WA	1	0.0422098	48.284	YGTTYQK(1)DR	2
Acyl-CoA oxidase/dehydrogenase, central domain	0.376205	Q5AJD9	397	K	ident	Acyl-coenzyme A oxidase	POX1-3	1	0.000261839	82.831	AIFK(1)SIDDMK	2
Acyl-CoA oxidase/dehydrogenase, central domain	0.376205	Q5AJD9	699	K	ident	Acyl-coenzyme A oxidase	POX1-3	1	1.62428e-40	230.97	FEK(1)TDETAEILSK	2
Acyl-CoA oxidase/dehydrogenase, central domain	0.376205	Q5AJD9	28	K	ident	Acyl-coenzyme A oxidase	POX1-3	1	5.48771e-11	122.44	ANSK(1)FNPEQMNYFLEGSK	3
Acyl-CoA oxidase/dehydrogenase, central domain	0.376205	Q5AJD9	49	K	ident	Acyl-coenzyme A oxidase	POX1-3	1	7.29995e-13	139.48	SELFK(1)GLAQQMER	2
Acyl-CoA oxidase/dehydrogenase, central domain	0.376205	Q5AJD9	100	K	ident	Acyl-coenzyme A oxidase	POX1-3	1	2.78085e-07	135.8	ETDSIDTFNK(1)R	2
Acyl-CoA oxidase/dehydrogenase, central domain	0.376205	Q5AJD9	557	K	ident	Acyl-coenzyme A oxidase	POX1-3	1	0.000227459	71.806	LK(1)AHHYSLSEYVR	4
Sec7 domain, alpha orthogonal bundle	0.236109	A0A1D8PRB9	424	K	ident	Arf family guanine nucleotide exchange factor	orf19.6705	1	5.11763e-13	143.42	QQQFQSEK(1)SSMYK	2
Sec7 domain, alpha orthogonal bundle	0.236109	Q5ANF9	1685	K	ident	Arf family guanine nucleotide exchange factor	SEC7	1	0.0200584	57.888	K(1)FNDDYDLR	2
Peptidase M16, C-terminal	0.00502667	P83782	22	K	ident	Cytochrome b-c1 complex subunit 2, mitochondrial	QCR2	1	0.0122505	45.992	IAAK(1)ESATDLTK	2
Peptidase M16, C-terminal	0.00502667	P83782	141	K	ident	Cytochrome b-c1 complex subunit 2, mitochondrial	QCR2	1	8.92745e-05	83.692	LANANPAFK(1)GVEK	2
Peptidase M16, C-terminal	0.00502667	P83782	168	K	ident	Cytochrome b-c1 complex subunit 2, mitochondrial	QCR2	1	5.68165e-13	123.12	GLGNPLFYNESTPIK(1)LEEVAQFSK	3
Peptidase M16, C-terminal	0.00502667	A0A1D8PN84	132	K	ident	Mitochondrial-processing protease subunit alpha	MAS2	1	5.87732e-11	124.25	ESMIYQASVFNK(1)DIDR	2
Peptidase M16, C-terminal	0.00502667	Q59R27	887	K	ident	Uncharacterized protein	orf19.6693	1	0.000328999	94.85	DLPK(1)SYQYR	2
Peptidase M16, C-terminal	0.00502667	A0A1D8PCY8	428	K	ident	Mas1p	MAS1	1	6.38002e-08	109.79	VESITK(1)DDIVNWANYR	2
Peptidase M16, C-terminal	0.00502667	Q5A301	506	K	ident	Mitochondrial presequence protease	CYM1	1	0.0151194	56.432	FK(1)FTMEPR	2
Peptidase M16, C-terminal	0.00502667	A0A1D8PP59	391	K	ident	Ubiquinol--cytochrome-c reductase subunit	orf19.4016	1	0.000359623	78.513	EAFEK(1)IDAIK(1)VNDVK	2
Peptidase M16, C-terminal	0.00502667	A0A1D8PP59	84	K	ident	Ubiquinol--cytochrome-c reductase subunit	orf19.4016	1	0.0120729	50.791	GSLLTAK(1)NDR	2
Peptidase M16, C-terminal	0.00502667	A0A1D8PP59	128	K	ident	Ubiquinol--cytochrome-c reductase subunit	orf19.4016	1	3.15527e-05	88.176	HK(1)QYLSAQASAVEADPK(1)SK	3
Peptidase M16, C-terminal	0.00502667	A0A1D8PP59	204	K	ident	Ubiquinol--cytochrome-c reductase subunit	orf19.4016	1	4.81855e-17	130.57	HLVNNNTVIAASGNFDHDK(1)LADAIEANLK	4
Peptidase M16, C-terminal	0.00502667	A0A1D8PP59	396	K	ident	Ubiquinol--cytochrome-c reductase subunit	orf19.4016	1	0.00722766	70.167	IDAIK(1)VNDVK(1)EWGK	2
Peptidase M16, C-terminal	0.00502667	A0A1D8PP59	143	K	ident	Ubiquinol--cytochrome-c reductase subunit	orf19.4016	1	3.15527e-05	88.176	QYLSAQASAVEADPK(1)SK	2
Peptidase M16, C-terminal	0.00502667	A0A1D8PP59	121	K	ident	Ubiquinol--cytochrome-c reductase subunit	orf19.4016	1	9.04552e-27	170.38	LIASIASNAVDIVEK(1)TDLTK	3
Peptidase M16, C-terminal	0.00502667	A0A1D8PP59	401	K	ident	Ubiquinol--cytochrome-c reductase subunit	orf19.4016	1	0.000320051	96.342	VNDVK(1)EWGK	2
Peptidase M16, C-terminal	0.00502667	A0A1D8PP59	285	K	ident	Ubiquinol--cytochrome-c reductase subunit	orf19.4016	1	5.08518e-08	102.92	FTSPK(1)LASIVQEYNIVESYNHYSK	3
Peptidase M16, C-terminal	0.00502667	A0A1D8PP59	126	K	ident	Ubiquinol--cytochrome-c reductase subunit	orf19.4016	1	0.0142451	65.676	TDLTK(1)HK	2
Heavy metal-associated domain, HMA	0.376205	A0A1D8PEI4	520	K	ident	Crp1p	CRP1	1	0.00223364	64.711	EIK(1)SLWFHK	3
Heavy metal-associated domain, HMA	0.376205	Q59WC0	167	K	ident	Copper chaperone	CCS1	1	0.0035947	43.965	GAK(1)LEEDSTLYAGQAFLHAK	3
Biotin carboxylation domain	0.236109	A0A1D8PRR7	2187	K	ident	Acetyl-CoA carboxylase	ACC1	1	0.00419455	83.753	DSSK(1)LER	2
Biotin carboxylation domain	0.236109	A0A1D8PRR7	1876	K	ident	Acetyl-CoA carboxylase	ACC1	1	0.000593561	70.197	DVDYYPPK(1)QEAFDVR	2
Biotin carboxylation domain	0.236109	A0A1D8PRR7	1169	K	ident	Acetyl-CoA carboxylase	ACC1	1	0.000336201	93.649	LPIVEWK(1)FK	2
Biotin carboxylation domain	0.236109	A0A1D8PRR7	1154	K	ident	Acetyl-CoA carboxylase	ACC1	1	6.21358e-08	110.97	AYDLGK(1)IEYHVNDR	2
Biotin carboxylation domain	0.236109	A0A1D8PRR7	2241	K	ident	Acetyl-CoA carboxylase	ACC1	1	7.36783e-06	98.676	LLK(1)EDPNSAISAMK	2
Biotin carboxylation domain	0.236109	A0A1D8PRR7	120	K	ident	Acetyl-CoA carboxylase	ACC1	1	0.000114139	89.189	K(1)WAYETFGDEK	2
Biotin carboxylation domain	0.236109	A0A1D8PRR7	1565	K	ident	Acetyl-CoA carboxylase	ACC1	1	0.0109655	63.426	QATISQWK(1)K	2
Biotin carboxylation domain	0.236109	A0A1D8PRR7	1252	K	ident	Acetyl-CoA carboxylase	ACC1	1	8.06967e-09	96.052	HLDDVDETLTAALEQFQPADAISFK(1)AK	3
Biotin carboxylation domain	0.236109	A0A1D8PRR7	897	K	ident	Acetyl-CoA carboxylase	ACC1	1	0.00122026	60.949	LPPK(1)LDDGLTALVER	2
Biotin carboxylation domain	0.236109	A0A1D8PRR7	841	K	ident	Acetyl-CoA carboxylase	ACC1	1	0.000364559	67.879	PAHK(1)FNHCAGILK	4
Biotin carboxylation domain	0.236109	A0A1D8PRR7	717	K	ident	Acetyl-CoA carboxylase	ACC1	1	1.51228e-13	147.56	SHSVYWK(1)EEASATR	2
Biotin carboxylation domain	0.236109	A0A1D8PRR7	2113	K	ident	Acetyl-CoA carboxylase	ACC1	1	0.000895587	102.41	ISAK(1)LFAR	2
Biotin carboxylation domain	0.236109	A0A1D8PRR7	2228	K	ident	Acetyl-CoA carboxylase	ACC1	1	0.000256157	83.081	VNELK(1)QEVSR	2
Biotin carboxylation domain	0.236109	A0A1D8PRR7	671	K	ident	Acetyl-CoA carboxylase	ACC1	1	0.00431702	83.313	YK(1)FTATK	2
Biotin carboxylation domain	0.236109	A0A1D8PLY4	890	K	ident	Pyruvate carboxylase	PYC2	1	0.000897407	80.688	WVQTK(1)ETYK	2
Biotin carboxylation domain	0.236109	A0A1D8PLY4	210	K	ident	Pyruvate carboxylase	PYC2	1	0.000169087	87.667	EGDDIEDAFK(1)R	2
Biotin carboxylation domain	0.236109	A0A1D8PLY4	385	K	ident	Pyruvate carboxylase	PYC2	1	3.26039e-07	120.87	NFQPDTGK(1)IEVYR	2
Biotin carboxylation domain	0.236109	A0A1D8PLY4	690	K	ident	Pyruvate carboxylase	PYC2	1	9.84947e-16	144.17	VFDALNDLEQLK(1)VGIDAVK	2
Biotin carboxylation domain	0.236109	A0A1D8PLY4	69	K	ident	Pyruvate carboxylase	PYC2	1	0.00035177	74.698	LK(1)ADESYVIGK	2
Biotin carboxylation domain	0.236109	A0A1D8PLY4	514	K	ident	Pyruvate carboxylase	PYC2	1	0.000936734	51.568	GQVGYPK(1)LDTDAIIPEIHEPK	3
Biotin carboxylation domain	0.236109	A0A1D8PLY4	136	K	ident	Pyruvate carboxylase	PYC2	0.999999	3.42659e-05	73.245	KVEENGLIWIGPSYK(1)TIDSVGDK	3
Biotin carboxylation domain	0.236109	A0A1D8PLY4	528	K	ident	Pyruvate carboxylase	PYC2	1	8.43583e-10	103.85	LDTDAIIPEIHEPK(1)TGITIDVDHTPPPR	4
Biotin carboxylation domain	0.236109	A0A1D8PLY4	292	K	ident	Pyruvate carboxylase	PYC2	1	3.72431e-07	161.68	LAK(1)SANYR	2
PIK-related kinase, FAT	0.236109	A0A1D8PPL1	3320	K	ident	Histone acetyltransferase	TRA1	1	9.07796e-07	118.28	FK(1)CTADEDAYR	2
PIK-related kinase, FAT	0.236109	A0A1D8PHX3	364	K	ident	Serine/threonine-protein kinase TOR	TOR1	1	5.32619e-15	140.8	SQNNETANTDK(1)SAIFK	2
Cytochrome C oxidase subunit II, transmembrane domain	0.0996604	Q9B8D8	62	K	ident	Cytochrome c oxidase subunit 2	COX2	1	0.00259656	106.76	FAYK(1)YVR	2
Cytochrome C oxidase subunit II, transmembrane domain	0.0996604	Q59VG6	88	K	ident	C-5 sterol desaturase	ERG3	1	9.66036e-06	94.007	IASYQDK(1)SEIYGLAPK	2
Cytochrome C oxidase subunit II, transmembrane domain	0.0996604	Q59VG6	361	K	ident	C-5 sterol desaturase	ERG3	1	0.00183265	89.142	IWK(1)EQTR	2
2Fe-2S ferredoxin-type iron-sulfur binding domain	0.0314362	A0A1D8PU51	352	K	ident	Uncharacterized protein	CAALFM_CR10140WA	1	0.000162422	61.862	AIAGALVDAESLVSLK(1)DLVNK	3
2Fe-2S ferredoxin-type iron-sulfur binding domain	0.0314362	A0A1D8PU51	285	K	ident	Uncharacterized protein	CAALFM_CR10140WA	1	1.52645e-20	182.35	LNDDVNEEWISDK(1)TR	2
2Fe-2S ferredoxin-type iron-sulfur binding domain	0.0314362	Q59QN7	142	K	ident	Succinate dehydrogenase [ubiquinone] iron-sulfur subunit, mitochondrial	SDH2	1	0.00239376	72.817	QYK(1)SIEPYLQR	2
2Fe-2S ferredoxin-type iron-sulfur binding domain	0.0314362	Q59QN7	114	K	ident	Succinate dehydrogenase [ubiquinone] iron-sulfur subunit, mitochondrial	SDH2	1	4.6599e-05	99.283	IDQDESK(1)DLK	2
2Fe-2S ferredoxin-type iron-sulfur binding domain	0.0314362	Q59QN7	48	K	ident	Succinate dehydrogenase [ubiquinone] iron-sulfur subunit, mitochondrial	SDH2	1	3.88234e-16	140.63	WNPDTPEVQPK(1)MQTYEVDLNK	2
2Fe-2S ferredoxin-type iron-sulfur binding domain	0.0314362	A0A1D8PJS2	147	K	ident	Adrenodoxin	YAH1	1	0.00121047	75.509	MTK(1)ELDGIR	2
Ubiquitin-related domain	0.0378339	A0A1D8PGE3	6	K	ident	Rad23p	RAD23	1	0.000519129	87.895	MQIIFK(1)DFK	2
Ubiquitin-related domain	0.0378339	A0A1D8PGE3	48	K	ident	Rad23p	RAD23	1	9.74365e-12	133.78	LVYSGK(1)VLQDDKDLQSYK	3
Ubiquitin-related domain	0.0378339	A0A1D8PGE3	54	K	ident	Rad23p	RAD23	1	9.45088e-08	117.2	VLQDDK(1)DLQSYK	2
Ubiquitin-related domain	0.0378339	Q5A109	69	K	ident	Ubiquitin-ribosomal 40S subunit protein S31 fusion protein	UBI3	1	1.14403e-26	180.1	TITLEVESSDTIDNVK(1)SK	2
Ubiquitin-related domain	0.0378339	Q5A109	149	K	ident	Ubiquitin-ribosomal 40S subunit protein S31 fusion protein	UBI3	1	2.89725e-24	180.74	LAVLTYYK(1)VDNEGNVER	2
Ubiquitin-related domain	0.0378339	Q5A109	90	K	ident	Ubiquitin-ribosomal 40S subunit protein S31 fusion protein	UBI3	1	6.49915e-10	145.23	LIFAGK(1)QLEDGR	2
Ubiquitin-related domain	0.0378339	Q5A109	53	K	ident	Ubiquitin-ribosomal 40S subunit protein S31 fusion protein	UBI3	1	3.59443e-09	113.49	TLTGK(1)TITLEVESSDTIDNVK	3
Ubiquitin-related domain	0.0378339	Q5A109	75	K	ident	Ubiquitin-ribosomal 40S subunit protein S31 fusion protein	UBI3	1	2.5095e-20	183.23	SK(1)IQDK(1)EGIPPDQQR	3
Ubiquitin-related domain	0.0378339	Q5A109	71	K	ident	Ubiquitin-ribosomal 40S subunit protein S31 fusion protein	UBI3	1	2.5095e-20	183.23	SK(1)IQDK(1)EGIPPDQQR	3
Ubiquitin-related domain	0.0378339	Q5A109	141	K	ident	Ubiquitin-ribosomal 40S subunit protein S31 fusion protein	UBI3	1	2.04202e-05	108.35	HK(1)LAVLTYYK(1)VDNEGNVER	3
Ubiquitin-related domain	0.0378339	Q5A109	105	K	ident	Ubiquitin-ribosomal 40S subunit protein S31 fusion protein	UBI3	1	6.41174e-06	93.226	TLSDYNIQK(1)ESTLHLVLR	3
Ubiquitin-related domain	0.0378339	Q5A109	48	K	ident	Ubiquitin-ribosomal 40S subunit protein S31 fusion protein	UBI3	1	7.33958e-07	120.86	MQIFVK(1)TLTGK	2
Ubiquitin-related domain	0.0378339	Q5A5Q4	55	K	ident	Uncharacterized protein	orf19.5345	1	1.08976e-07	116.24	VLK(1)DTETVTSYK	2
Ubiquitin-related domain	0.0378339	P0C075	6	K	ident	Autophagy-related protein 8	ATG8	1	0.000273855	73.435	SQFK(1)DEHPFEK	3
Ubiquitin-related domain	0.0378339	A0A1D8PC77	288	K	ident	Ubiquitin-specific protease	UBP6	1	0.0230725	46.844	LPK(1)YLTVHFIR	3
Ubiquitin-related domain	0.0378339	Q59W54	40	K	ident	SUMO family protein	SMT3	1	5.40041e-08	113.07	VSDGTQEVFFK(1)VK	2
Ubiquitin-related domain	0.0378339	Q59YG7	169	K	ident	Uncharacterized protein	orf19.1359	1	5.94225e-06	97.797	INVK(1)FINDDTGSSK	2
Ubiquitin-related domain	0.0378339	Q5A0W1	221	K	ident	Uncharacterized protein	orf19.3135	0.998935	0.00520495	48.391	FIPNYK(0.999)FLPELK(0.001)PSK	3
Ubiquitin-related domain	0.0378339	A0A1D8PCP0	329	K	ident	Uncharacterized protein	orf19.4534	0.9948	0.000203908	47.795	SALILKPTYNEVDSDK(0.005)PDNDVGK(0.995)TGIFR	4
Ubiquitin-related domain	0.0378339	Q59WE0	522	K	ident	Uncharacterized protein	orf19.4430	1	0.00110613	71.524	AFK(1)FIDSLDK	2
Ubiquitin-related domain	0.0378339	A0A1D8PS15	310	K	ident	Protein phosphatase regulator	SHP1	1	6.22618e-14	151.56	TSHK(1)FNSSDSILK	3
Ubiquitin-related domain	0.0378339	A0A1D8PS15	186	K	ident	Protein phosphatase regulator	SHP1	1	8.63514e-07	104.76	EITFWK(1)QGFTVGDGPLHR	3
ATPase, F1/V1 complex, beta subunit, C-terminal	0.0996604	Q5AJB1	209	K	ident	V-type proton ATPase catalytic subunit A	TFP1	1	2.74706e-08	120.2	HK(1)YSMMHTWPVR	3
ATPase, F1/V1 complex, beta subunit, C-terminal	0.0996604	Q5AJB1	586	K	ident	V-type proton ATPase catalytic subunit A	TFP1	1	8.85188e-28	201.48	HSVSSAK(1)FFEPSR	2
ATPase, F1/V1 complex, beta subunit, C-terminal	0.0996604	Q5AJB1	227	K	ident	V-type proton ATPase catalytic subunit A	TFP1	1	2.73085e-10	112.82	PVAEK(1)LSADYPLLTGQR	2
ATPase, F1/V1 complex, beta subunit, C-terminal	0.0996604	Q5AJB1	146	K	ident	V-type proton ATPase catalytic subunit A	TFP1	1	2.46542e-07	107.09	TTQYDFTPGK(1)LK	2
ATPase, F1/V1 complex, beta subunit, C-terminal	0.0996604	Q5AJB1	388	K	ident	V-type proton ATPase catalytic subunit A	TFP1	1	1.95929e-13	132.36	LGEMPADQGFPAYLGAK(1)LASFYER	3
ATPase, F1/V1 complex, beta subunit, C-terminal	0.0996604	A0A1D8PKZ9	495	K	ident	ATP synthase subunit beta	ATP2	1	3.93219e-06	80.664	YDNLPENAFYMVGGIEDVVAK(1)AEK	3
ATPase, F1/V1 complex, beta subunit, C-terminal	0.0996604	A0A1D8PKZ9	474	K	ident	ATP synthase subunit beta	ATP2	1	1.7725e-09	104.6	DVLEGK(1)YDNLPENAFYMVGGIEDVVAK	2
ATPase, F1/V1 complex, beta subunit, C-terminal	0.0996604	A0A1D8PKZ9	468	K	ident	ATP synthase subunit beta	ATP2	1	0.000229925	113.93	SFK(1)DVLEGK	2
ATPase, F1/V1 complex, beta subunit, C-terminal	0.0996604	A0A1D8PKZ9	178	K	ident	ATP synthase subunit beta	ATP2	1	0.00781299	48.527	GGK(1)IGLFGGAGVGK	2
ATPase, F1/V1 complex, beta subunit, C-terminal	0.0996604	A0A1D8PKZ9	138	K	ident	ATP synthase subunit beta	ATP2	1	0.00176833	84.368	GPIECK(1)EK	2
ATPase, F1/V1 complex, beta subunit, C-terminal	0.0996604	A0A1D8PKZ9	380	K	ident	ATP synthase subunit beta	ATP2	1	3.14015e-11	124.91	GISELGIYPAVDPLDSK(1)SR	3
ATPase, F1/V1 complex, beta subunit, C-terminal	0.0996604	A0A1D8PKZ9	465	K	ident	ATP synthase subunit beta	ATP2	1	0.000571458	86.898	LQDTVK(1)SFK	2
Fatty acid hydroxylase	0.184439	A0A1D8PLB5	93	K	ident	Erg251p	ERG251	1	0.00258813	113.5	YK(1)IQPTK	2
Fatty acid hydroxylase	0.184439	A0A1D8PLB5	110	K	ident	Erg251p	ERG251	1	0.000224149	82.01	IPTNQEQWECFK(1)TVLK	2
Fatty acid hydroxylase	0.184439	Q59VG6	88	K	ident	C-5 sterol desaturase	ERG3	1	9.66036e-06	94.007	IASYQDK(1)SEIYGLAPK	2
Fatty acid hydroxylase	0.184439	Q59VG6	361	K	ident	C-5 sterol desaturase	ERG3	1	0.00183265	89.142	IWK(1)EQTR	2
Fatty acid hydroxylase	0.184439	Q5A668	129	K	ident	Ceramide very long chain fatty acid hydroxylase	SCS7	1	1.2191e-14	96.368	DFDMYEFHDHLPAEEK(1)LSIQTDFEEDSKK	4
Fatty acid hydroxylase	0.184439	Q5A668	113	K	ident	Ceramide very long chain fatty acid hydroxylase	SCS7	1	9.23233e-13	131.04	DDK(1)DFDMYEFHDHLPAEEK	4
Succinyl-CoA synthetase-like	0.0996604	Q5A8X6	32	K	ident	Succinate--CoA ligase [ADP-forming] subunit alpha, mitochondrial	LSC1	1	0.00253865	58.996	DTK(1)VIYQGFTGK	2
Succinyl-CoA synthetase-like	0.0996604	Q5A8X6	318	K	ident	Succinate--CoA ligase [ADP-forming] subunit alpha, mitochondrial	LSC1	1	1.65198e-07	112.5	LGNSLLAEFK(1)NK	2
Succinyl-CoA synthetase-like	0.0996604	Q5A8X6	135	K	ident	Succinate--CoA ligase [ADP-forming] subunit alpha, mitochondrial	LSC1	1	0.0258177	42.862	ISQILK(1)TQEK	2
Succinyl-CoA synthetase-like	0.0996604	A0A1D8PTB5	384	K	ident	Succinate--CoA ligase [ADP-forming] subunit beta, mitochondrial	LSC2	1	3.51625e-11	123.43	LQGTNMAEAK(1)ELIDNSGLK	2
Succinyl-CoA synthetase-like	0.0996604	A0A1D8PTB5	241	K	ident	Succinate--CoA ligase [ADP-forming] subunit beta, mitochondrial	LSC2	1	0.000154255	82.774	VLAMDAK(1)LGFDDNASFR	2
Succinyl-CoA synthetase-like	0.0996604	A0A1D8PTB5	273	K	ident	Succinate--CoA ligase [ADP-forming] subunit beta, mitochondrial	LSC2	1	7.31494e-35	196.3	DPTQEDPQEAEAGK(1)YGLNFIK	3
Succinyl-CoA synthetase-like	0.0996604	A0A1D8PTB5	406	K	ident	Succinate--CoA ligase [ADP-forming] subunit beta, mitochondrial	LSC2	1	0.00901098	40.645	LYAFEDLDPAAEK(1)IVQLAPK	3
FKBP-type peptidyl-prolyl cis-trans isomerase domain	0.0314362	Q59VR3	237	K	ident	FK506-binding protein 3	FPR3	1	3.9659e-05	101.3	IEEIVEEK(1)EK	2
FKBP-type peptidyl-prolyl cis-trans isomerase domain	0.0314362	Q59VR3	241	K	ident	FK506-binding protein 3	FPR3	1	0.066334	60.064	VK(1)ESPK(1)ESK	2
FKBP-type peptidyl-prolyl cis-trans isomerase domain	0.0314362	Q59VR3	245	K	ident	FK506-binding protein 3	FPR3	1	0.066334	60.064	VK(1)ESPK(1)ESK	2
FKBP-type peptidyl-prolyl cis-trans isomerase domain	0.0314362	P28870	38	K	ident	FK506-binding protein 1	RBP1	1	6.47945e-07	122.33	LTNGK(1)EFDSSR	2
FKBP-type peptidyl-prolyl cis-trans isomerase domain	0.0314362	P28870	80	K	ident	FK506-binding protein 1	RBP1	1	0.000344022	79.201	GGANLPK(1)ISK	2
FKBP-type peptidyl-prolyl cis-trans isomerase domain	0.0314362	A0A1D8PFM9	62	K	ident	Peptidylprolyl isomerase	orf19.4952.1	1	1.26265e-13	148.41	LEADGK(1)EFDSSYSR	2
Pyridine nucleotide-disulphide oxidoreductase, dimerisation domain	0.0996604	Q59RQ6	251	K	ident	Dihydrolipoyl dehydrogenase	LPD1	1	0.00258511	62.466	LLAK(1)QGLDFK	2
Pyridine nucleotide-disulphide oxidoreductase, dimerisation domain	0.0996604	Q59RQ6	127	K	ident	Dihydrolipoyl dehydrogenase	LPD1	1	6.01576e-08	122.33	QLTGGIEMLFK(1)K	2
Pyridine nucleotide-disulphide oxidoreductase, dimerisation domain	0.0996604	Q59RQ6	90	K	ident	Dihydrolipoyl dehydrogenase	LPD1	1	1.43353e-11	127.1	SLLNNSHLLHQIQHEAK(1)ER	3
Pyridine nucleotide-disulphide oxidoreductase, dimerisation domain	0.0996604	Q59RQ6	314	K	ident	Dihydrolipoyl dehydrogenase	LPD1	1	0.00198437	53.087	RPFTEGLNFEAIGLEK(1)DNK	3
Pyridine nucleotide-disulphide oxidoreductase, dimerisation domain	0.0996604	Q59RQ6	135	K	ident	Dihydrolipoyl dehydrogenase	LPD1	1	0.000632353	69.261	VDYLK(1)GAGSFVNEK	2
Pyridine nucleotide-disulphide oxidoreductase, dimerisation domain	0.0996604	Q59RQ6	327	K	ident	Dihydrolipoyl dehydrogenase	LPD1	1	6.2428e-05	94.692	LIIDDQFK(1)TK	2
Pyridine nucleotide-disulphide oxidoreductase, dimerisation domain	0.0996604	Q59RQ6	257	K	ident	Dihydrolipoyl dehydrogenase	LPD1	1	0.0258934	42.843	QGLDFK(1)LGTK	2
Pyridine nucleotide-disulphide oxidoreductase, dimerisation domain	0.0996604	Q59RQ6	195	K	ident	Dihydrolipoyl dehydrogenase	LPD1	1	6.43341e-11	123.02	IVTSTGILSLK(1)EVPER	2
Pyridine nucleotide-disulphide oxidoreductase, dimerisation domain	0.0996604	Q59NQ5	71	K	ident	Glutathione reductase	GLR1	1	5.2445e-05	107.79	VLLIESNFK(1)K	2
Pyridine nucleotide-disulphide oxidoreductase, dimerisation domain	0.0996604	Q59NQ5	368	K	ident	Glutathione reductase	GLR1	1	7.4012e-17	146.78	IFSLGDVVGK(1)VELTPVAIAAGR	3
Pyridine nucleotide-disulphide oxidoreductase, dimerisation domain	0.0996604	Q59NQ5	108	K	ident	Glutathione reductase	GLR1	1	5.59358e-05	85.28	HDLYAYGLDK(1)EPDSIK	3
Pyridine nucleotide-disulphide oxidoreductase, dimerisation domain	0.0996604	Q59NQ5	114	K	ident	Glutathione reductase	GLR1	0.999965	1.01959e-07	99.11	HDLYAYGLDKEPDSIK(1)YGDFDWAK	4
Pyridine nucleotide-disulphide oxidoreductase, dimerisation domain	0.0996604	Q59NQ5	122	K	ident	Glutathione reductase	GLR1	1	0.000564554	74.841	YGDFDWAK(1)LK	2
CO dehydrogenase flavoprotein-like, FAD-binding, subdomain 2	0.184439	A0A1D8PJK5	56	K	ident	D-lactate dehydrogenase	AIP2	1	9.9845e-05	82.705	FK(1)QLESQDIEYFK	2
CO dehydrogenase flavoprotein-like, FAD-binding, subdomain 2	0.184439	O93852	272	K	ident	D-arabinono-1,4-lactone oxidase	ALO1	1	5.08829e-05	98.04	PSWYGTK(1)LGR	2
CO dehydrogenase flavoprotein-like, FAD-binding, subdomain 2	0.184439	A0A1D8PGR9	558	K	ident	Dld1p	DLD1	1	1.62971e-20	148.06	IFK(1)IDPEENLDEQLDQGSVK	2
Alpha-helical ferredoxin	0.0996604	Q59QN7	142	K	ident	Succinate dehydrogenase [ubiquinone] iron-sulfur subunit, mitochondrial	SDH2	1	0.00239376	72.817	QYK(1)SIEPYLQR	2
Alpha-helical ferredoxin	0.0996604	Q59QN7	114	K	ident	Succinate dehydrogenase [ubiquinone] iron-sulfur subunit, mitochondrial	SDH2	1	4.6599e-05	99.283	IDQDESK(1)DLK	2
Alpha-helical ferredoxin	0.0996604	Q59QN7	48	K	ident	Succinate dehydrogenase [ubiquinone] iron-sulfur subunit, mitochondrial	SDH2	1	3.88234e-16	140.63	WNPDTPEVQPK(1)MQTYEVDLNK	2
Alpha-helical ferredoxin	0.0996604	A0A1D8PDU9	1816	K	ident	Glutamate synthase (NADH)	GLT1	1	0.00232451	97.093	LDK(1)GIVK	2
Alpha-helical ferredoxin	0.0996604	A0A1D8PDU9	1657	K	ident	Glutamate synthase (NADH)	GLT1	1	0.0466381	45.382	LTK(1)EELK	2
Alpha-helical ferredoxin	0.0996604	A0A1D8PDU9	1230	K	ident	Glutamate synthase (NADH)	GLT1	1	0.00711759	65.676	FMAK(1)LGFR	2
Alpha-helical ferredoxin	0.0996604	A0A1D8PDU9	1616	K	ident	Glutamate synthase (NADH)	GLT1	1	9.86371e-05	79.471	VADVEDTIFNTEFEK(1)K	2
Alpha-helical ferredoxin	0.0996604	A0A1D8PDU9	1015	K	ident	Glutamate synthase (NADH)	GLT1	1	0.00189928	55.546	MAQGAK(1)PGEGGELPGHK	2
Alpha-helical ferredoxin	0.0996604	A0A1D8PDU9	1295	K	ident	Glutamate synthase (NADH)	GLT1	1	0.000922756	65.339	VDNK(1)LIDESELTLAK	2
Alpha-helical ferredoxin	0.0996604	A0A1D8PDU9	191	K	ident	Glutamate synthase (NADH)	GLT1	1	4.17877e-08	113.98	EIWGQK(1)VSDDEFDSK	2
Alpha-helical ferredoxin	0.0996604	A0A1D8PDU9	1537	K	ident	Glutamate synthase (NADH)	GLT1	1	0.000118251	89.171	FVK(1)VLPNDYK	2
Alpha-D-phosphohexomutase, C-terminal	0.0314362	A0A1D8PSA9	365	K	ident	Phosphoglucomutase	PGM2	1	0.000600208	83.862	FFCSLFDAK(1)K	2
Alpha-D-phosphohexomutase, C-terminal	0.0314362	A0A1D8PSA9	553	K	ident	Phosphoglucomutase	PGM2	1	0.000167318	80.69	QFLNK(1)EEPDVR	2
Alpha-D-phosphohexomutase, C-terminal	0.0314362	A0A1D8PSA9	548	K	ident	Phosphoglucomutase	PGM2	1	0.00573377	80.462	FK(1)QFLNK	2
Alpha-D-phosphohexomutase, C-terminal	0.0314362	A0A1D8PSA9	203	K	ident	Phosphoglucomutase	PGM2	1	6.75611e-05	86.413	SIFDFPLIK(1)SFIDK	2
Alpha-D-phosphohexomutase, C-terminal	0.0314362	A0A1D8PSA9	518	K	ident	Phosphoglucomutase	PGM2	1	6.35638e-05	94.363	LYLEK(1)HCDDK	2
Alpha-D-phosphohexomutase, C-terminal	0.0314362	A0A1D8PSA9	275	K	ident	Phosphoglucomutase	PGM2	1	9.63857e-06	88.282	VDK(1)ENIAFGAASDGDGDR	2
Alpha-D-phosphohexomutase, C-terminal	0.0314362	A0A1D8PSA9	12	K	ident	Phosphoglucomutase	PGM2	0.999851	0.000625277	66.893	TIETK(1)PFQDQKPGTSGLR	3
Alpha-D-phosphohexomutase, C-terminal	0.0314362	A0A1D8PSA9	211	K	ident	Phosphoglucomutase	PGM2	1	0.00667947	66.692	ATK(1)EQDFK	2
Alpha-D-phosphohexomutase, C-terminal	0.0314362	Q5ADV2	478	K	ident	Phosphoribomutase	orf19.6739	1	3.4496e-05	89.266	YGWFK(1)DYNGYYR	2
Alpha-D-phosphohexomutase, C-terminal	0.0314362	Q5AKW4	479	K	ident	Phosphoacetylglucosamine mutase	AGM1	1	0.00206909	65.627	SIFK(1)TTNAER	2
Alpha-D-phosphohexomutase, C-terminal	0.0314362	Q5AKW4	306	K	ident	Phosphoacetylglucosamine mutase	AGM1	1	2.15519e-13	148.78	LICYYQNNDNK(1)FK	2
Alpha-D-phosphohexomutase, C-terminal	0.0314362	Q5AKW4	126	K	ident	Phosphoacetylglucosamine mutase	AGM1	1	0.0125659	45.069	NLVSDLK(1)IDLSIPANVVIAR	3
DNA polymerase III, clamp loader complex, gamma/delta/delta subunit, C-terminal	0.285331	A0A1D8PNV1	35	K	ident	Replication factor C subunit 3	RFC3	1	0.0260291	70.69	K(1)FVETGK	2
DNA polymerase III, clamp loader complex, gamma/delta/delta subunit, C-terminal	0.285331	A0A1D8PNV1	142	K	ident	Replication factor C subunit 3	RFC3	1	0.0300624	54.157	VIEK(1)FTK	2
DNA polymerase III, clamp loader complex, gamma/delta/delta subunit, C-terminal	0.285331	A0A1D8PHI0	294	K	ident	Replication factor C subunit 1	RFC1	1	1.20798e-05	119.53	IIEQAK(1)EEER	2
DNA polymerase III, clamp loader complex, gamma/delta/delta subunit, C-terminal	0.285331	A0A1D8PG80	210	K	ident	Replication factor C subunit 5	RFC5	1	4.20636e-06	94.188	ESLK(1)FSTHNDSEINHFYSK	3
Pyridoxamine 5'-phosphate oxidase-like, FMN-binding domain	0.0996604	A0A1D8PSU2	213	K	ident	Pyridoxamine-phosphate oxidase	PDX3	1	0.000272701	69.361	FK(1)DLQDHEIPCPDYWGGIR	3
Pyridoxamine 5'-phosphate oxidase-like, FMN-binding domain	0.0996604	A0A1D8PSU2	68	K	ident	Pyridoxamine-phosphate oxidase	PDX3	1	0.0108417	40.252	GHLGDTEVDK(1)DPLAQFNK	3
Pyridoxamine 5'-phosphate oxidase-like, FMN-binding domain	0.0996604	A0A1D8PSU2	211	K	ident	Pyridoxamine-phosphate oxidase	PDX3	1	0.000986793	117.01	DKYNDK(1)FK	2
Pyridoxamine 5'-phosphate oxidase-like, FMN-binding domain	0.0996604	Q5AGF9	138	K	ident	Pyridoxal 5'-phosphate synthase	orf19.4220	1	0.00422142	69.261	DFDFYK(1)SLHLNNSK	2
Pyridoxamine 5'-phosphate oxidase-like, FMN-binding domain	0.0996604	Q5AGF9	132	K	ident	Pyridoxal 5'-phosphate synthase	orf19.4220	1	0.0012956	66.267	TVDGK(1)DFDFYK	2
Metalloenzyme, LuxS/M16 peptidase-like	0.035801	P83782	22	K	ident	Cytochrome b-c1 complex subunit 2, mitochondrial	QCR2	1	0.0122505	45.992	IAAK(1)ESATDLTK	2
Metalloenzyme, LuxS/M16 peptidase-like	0.035801	P83782	141	K	ident	Cytochrome b-c1 complex subunit 2, mitochondrial	QCR2	1	8.92745e-05	83.692	LANANPAFK(1)GVEK	2
Metalloenzyme, LuxS/M16 peptidase-like	0.035801	P83782	168	K	ident	Cytochrome b-c1 complex subunit 2, mitochondrial	QCR2	1	5.68165e-13	123.12	GLGNPLFYNESTPIK(1)LEEVAQFSK	3
Metalloenzyme, LuxS/M16 peptidase-like	0.035801	A0A1D8PN84	132	K	ident	Mitochondrial-processing protease subunit alpha	MAS2	1	5.87732e-11	124.25	ESMIYQASVFNK(1)DIDR	2
Metalloenzyme, LuxS/M16 peptidase-like	0.035801	Q59R27	887	K	ident	Uncharacterized protein	orf19.6693	1	0.000328999	94.85	DLPK(1)SYQYR	2
Metalloenzyme, LuxS/M16 peptidase-like	0.035801	Q5A301	506	K	ident	Mitochondrial presequence protease	CYM1	1	0.0151194	56.432	FK(1)FTMEPR	2
Metalloenzyme, LuxS/M16 peptidase-like	0.035801	A0A1D8PP59	391	K	ident	Ubiquinol--cytochrome-c reductase subunit	orf19.4016	1	0.000359623	78.513	EAFEK(1)IDAIK(1)VNDVK	2
Metalloenzyme, LuxS/M16 peptidase-like	0.035801	A0A1D8PP59	84	K	ident	Ubiquinol--cytochrome-c reductase subunit	orf19.4016	1	0.0120729	50.791	GSLLTAK(1)NDR	2
Metalloenzyme, LuxS/M16 peptidase-like	0.035801	A0A1D8PP59	128	K	ident	Ubiquinol--cytochrome-c reductase subunit	orf19.4016	1	3.15527e-05	88.176	HK(1)QYLSAQASAVEADPK(1)SK	3
Metalloenzyme, LuxS/M16 peptidase-like	0.035801	A0A1D8PP59	204	K	ident	Ubiquinol--cytochrome-c reductase subunit	orf19.4016	1	4.81855e-17	130.57	HLVNNNTVIAASGNFDHDK(1)LADAIEANLK	4
Metalloenzyme, LuxS/M16 peptidase-like	0.035801	A0A1D8PP59	396	K	ident	Ubiquinol--cytochrome-c reductase subunit	orf19.4016	1	0.00722766	70.167	IDAIK(1)VNDVK(1)EWGK	2
Metalloenzyme, LuxS/M16 peptidase-like	0.035801	A0A1D8PP59	143	K	ident	Ubiquinol--cytochrome-c reductase subunit	orf19.4016	1	3.15527e-05	88.176	QYLSAQASAVEADPK(1)SK	2
Metalloenzyme, LuxS/M16 peptidase-like	0.035801	A0A1D8PP59	121	K	ident	Ubiquinol--cytochrome-c reductase subunit	orf19.4016	1	9.04552e-27	170.38	LIASIASNAVDIVEK(1)TDLTK	3
Metalloenzyme, LuxS/M16 peptidase-like	0.035801	A0A1D8PP59	401	K	ident	Ubiquinol--cytochrome-c reductase subunit	orf19.4016	1	0.000320051	96.342	VNDVK(1)EWGK	2
Metalloenzyme, LuxS/M16 peptidase-like	0.035801	A0A1D8PP59	285	K	ident	Ubiquinol--cytochrome-c reductase subunit	orf19.4016	1	5.08518e-08	102.92	FTSPK(1)LASIVQEYNIVESYNHYSK	3
Metalloenzyme, LuxS/M16 peptidase-like	0.035801	A0A1D8PP59	126	K	ident	Ubiquinol--cytochrome-c reductase subunit	orf19.4016	1	0.0142451	65.676	TDLTK(1)HK	2
Pyridoxal phosphate-dependent transferase, major region, subdomain 1	0.000206364	A0A1D8PHC9	87	K	ident	Aspartate transaminase	AAT1	1	6.69061e-17	168.67	KAEEILLGK(1)ETEK	2
Pyridoxal phosphate-dependent transferase, major region, subdomain 1	0.000206364	A0A1D8PHC9	369	K	ident	Aspartate transaminase	AAT1	1	0.00490869	81.191	LYEK(1)LDK	2
Pyridoxal phosphate-dependent transferase, major region, subdomain 1	0.000206364	A0A1D8PHC9	382	K	ident	Aspartate transaminase	AAT1	1	0.000723718	63.091	SNYNWDHLLK(1)QR	3
Pyridoxal phosphate-dependent transferase, major region, subdomain 1	0.000206364	A0A1D8PHC9	91	K	ident	Aspartate transaminase	AAT1	1	0.00104603	62.68	ETEK(1)EYTAIVGSK	2
Pyridoxal phosphate-dependent transferase, major region, subdomain 1	0.000206364	A0A1D8PTM0	230	K	ident	Uncharacterized protein	CAALFM_CR08000CA	1	0.0527065	87.323	ASK(1)YTYR	2
Pyridoxal phosphate-dependent transferase, major region, subdomain 1	0.000206364	A0A1D8PGR0	227	K	ident	Kynurenine--oxoglutarate transaminase	BNA31	1	0.000124304	81.92	VFTEEELYK(1)IGK	2
Pyridoxal phosphate-dependent transferase, major region, subdomain 1	0.000206364	A0A1D8PTV7	156	K	ident	Putative cystathionine beta-lyase	CAALFM_CR09010CA	1	5.44851e-14	122.39	GDLVHLETPVNPYGTNLDISK(1)YAER	3
Pyridoxal phosphate-dependent transferase, major region, subdomain 1	0.000206364	A0A1D8PTV7	219	K	ident	Putative cystathionine beta-lyase	CAALFM_CR09010CA	1	0.00378781	85.212	NK(1)LLLDR	2
Pyridoxal phosphate-dependent transferase, major region, subdomain 1	0.000206364	A0A1D8PTV7	270	K	ident	Putative cystathionine beta-lyase	CAALFM_CR09010CA	1	3.52986e-07	102.45	DK(1)FPDLETIYHGSLQDDEYIKK	4
Pyridoxal phosphate-dependent transferase, major region, subdomain 1	0.000206364	Q59US5	158	K	ident	Bifunctional cysteine synthase/O-acetylhomoserine aminocarboxypropyltransferase	MET15	1	0.00128103	57.616	AIYIETIGNPK(1)YNVPDFEK	3
Pyridoxal phosphate-dependent transferase, major region, subdomain 1	0.000206364	Q59US5	128	K	ident	Bifunctional cysteine synthase/O-acetylhomoserine aminocarboxypropyltransferase	MET15	1	6.69691e-08	108.96	LGIETK(1)FVNGDAAEDFAK	2
Pyridoxal phosphate-dependent transferase, major region, subdomain 1	0.000206364	Q59US5	240	K	ident	Bifunctional cysteine synthase/O-acetylhomoserine aminocarboxypropyltransferase	MET15	1	1.37921e-05	82.406	YPQFSK(1)PSEGYHGLVLSDALGK	3
Pyridoxal phosphate-dependent transferase, major region, subdomain 1	0.000206364	Q59US5	166	K	ident	Bifunctional cysteine synthase/O-acetylhomoserine aminocarboxypropyltransferase	MET15	1	0.0123586	48.044	YNVPDFEK(1)ITK	2
Pyridoxal phosphate-dependent transferase, major region, subdomain 1	0.000206364	Q59US5	310	K	ident	Bifunctional cysteine synthase/O-acetylhomoserine aminocarboxypropyltransferase	MET15	1	2.76965e-10	90.136	LAQWLEK(1)NPNVESVSYLGLPSHESHELSK	4
Pyridoxal phosphate-dependent transferase, major region, subdomain 1	0.000206364	Q59US5	411	K	ident	Bifunctional cysteine synthase/O-acetylhomoserine aminocarboxypropyltransferase	MET15	1	0.0333085	40.449	LASGVTK(1)GLIR	2
Pyridoxal phosphate-dependent transferase, major region, subdomain 1	0.000206364	Q59US5	140	K	ident	Bifunctional cysteine synthase/O-acetylhomoserine aminocarboxypropyltransferase	MET15	1	0.000181729	81.157	FVNGDAAEDFAK(1)LIDDK	2
Pyridoxal phosphate-dependent transferase, major region, subdomain 1	0.000206364	A0A1D8PCX5	124	K	ident	Uncharacterized protein	orf19.2988	1	0.000860129	52.451	LVIQSTVYGACGNTVK(1)FLHDR	3
Pyridoxal phosphate-dependent transferase, major region, subdomain 1	0.000206364	Q59N40	30	K	ident	Aspartate aminotransferase	AAT21	1	0.00741779	52.463	TNK(1)VDLGIGAYR	2
Pyridoxal phosphate-dependent transferase, major region, subdomain 1	0.000206364	A0A1D8PSW2	170	K	ident	Threonine aldolase	CAALFM_CR04880WA	1	1.56949e-06	108.47	ISK(1)FCQQNNVK	2
Pyridoxal phosphate-dependent transferase, major region, subdomain 1	0.000206364	A0A1D8PSW2	362	K	ident	Threonine aldolase	CAALFM_CR04880WA	1	0.0144058	74.392	TNFK(1)FYTSENK	2
Pyridoxal phosphate-dependent transferase, major region, subdomain 1	0.000206364	A0A1D8PSW2	232	K	ident	Threonine aldolase	CAALFM_CR04880WA	1	0.00111843	76.478	FILK(1)ANHFK	2
Pyridoxal phosphate-dependent transferase, major region, subdomain 1	0.000206364	P87185	342	K	ident	Cysteine desulfurase, mitochondrial	NFS1	1	0.000333661	79.659	LMK(1)QESSFDK	2
Pyridoxal phosphate-dependent transferase, major region, subdomain 1	0.000206364	A0A1D8PM83	75	K	ident	Acetylornithine transaminase	ARG8	1	0.00115251	55.337	PNLVLTHGK(1)GSYIYDLEDR	3
Pyridoxal phosphate-dependent transferase, major region, subdomain 1	0.000206364	O13426	328	K	ident	Serine hydroxymethyltransferase, cytosolic	SHM2	1	1.10964e-06	115.29	NAK(1)ALESEFTK	2
Pyridoxal phosphate-dependent transferase, major region, subdomain 1	0.000206364	O13426	442	K	ident	Serine hydroxymethyltransferase, cytosolic	SHM2	1	4.6744e-10	147.33	DFK(1)NAVSGDSEK(1)LK	2
Pyridoxal phosphate-dependent transferase, major region, subdomain 1	0.000206364	O13426	451	K	ident	Serine hydroxymethyltransferase, cytosolic	SHM2	1	1.67839e-05	104.55	NAVSGDSEK(1)LK	2
Pyridoxal phosphate-dependent transferase, major region, subdomain 1	0.000206364	O13426	358	K	ident	Serine hydroxymethyltransferase, cytosolic	SHM2	1	0.00720847	65.465	DK(1)QIDGAR	2
Pyridoxal phosphate-dependent transferase, major region, subdomain 1	0.000206364	O13426	317	K	ident	Serine hydroxymethyltransferase, cytosolic	SHM2	1	5.26667e-15	140.93	QANTPEFK(1)EYQEQVLK	2
Pyridoxal phosphate-dependent transferase, major region, subdomain 1	0.000206364	O13426	30	K	ident	Serine hydroxymethyltransferase, cytosolic	SHM2	1	0.00652559	47.082	DTDPEVDQIIK(1)DEIDR	2
Pyridoxal phosphate-dependent transferase, major region, subdomain 1	0.000206364	O13426	411	K	ident	Serine hydroxymethyltransferase, cytosolic	SHM2	1	0.0015997	85.676	GLGEEDFK(1)K	2
Pyridoxal phosphate-dependent transferase, major region, subdomain 1	0.000206364	O13426	19	K	ident	Serine hydroxymethyltransferase, cytosolic	SHM2	0.999978	0.0001857	56.485	QLTEGHLK(1)DTDPEVDQIIKDEIDR	4
Pyridoxal phosphate-dependent transferase, major region, subdomain 1	0.000206364	O13426	340	K	ident	Serine hydroxymethyltransferase, cytosolic	SHM2	1	0.000420289	63.488	GYK(1)LVSDGTDSHMVLVSLK	3
Pyridoxal phosphate-dependent transferase, major region, subdomain 1	0.000206364	A0A1D8PE97	846	K	ident	Glycine cleavage system P protein	GCV2	1	0.000171131	69.779	DASSESGTK(1)HCAHEFILDLR	3
Pyridoxal phosphate-dependent transferase, major region, subdomain 1	0.000206364	A0A1D8PE97	420	K	ident	Glycine cleavage system P protein	GCV2	1	1.77446e-16	160.81	HQLVNNK(1)WFDTLTVK	2
Pyridoxal phosphate-dependent transferase, major region, subdomain 1	0.000206364	Q5ACX5	267	K	ident	Cystathionine beta-lyase	orf19.2092	1	1.66688e-06	107.03	IAK(1)FLENIGFK	2
Pyridoxal phosphate-dependent transferase, major region, subdomain 1	0.000206364	A0A1D8PRB3	457	K	ident	Serine hydroxymethyltransferase	SHM1	1	0.00254614	62.705	VPK(1)ELLASFK	2
Pyridoxal phosphate-dependent transferase, major region, subdomain 1	0.000206364	A0A1D8PH55	214	K	ident	4-aminobutyrate transaminase	UGA1	1	0.00220079	64.82	LDMPSFK(1)WPK	2
Pyridoxal phosphate-dependent transferase, major region, subdomain 1	0.000206364	A0A1D8PH55	424	K	ident	4-aminobutyrate transaminase	UGA1	1	0.00785752	63.961	NK(1)FLSDMK	2
Pyridoxal phosphate-dependent transferase, major region, subdomain 1	0.000206364	A0A1D8PL85	6	K	ident	Aspartate aminotransferase	AAT22	1	0.000753517	117.71	SK(1)FTHLTK	2
Pyridoxal phosphate-dependent transferase, major region, subdomain 1	0.000206364	A0A1D8PL85	12	K	ident	Aspartate aminotransferase	AAT22	1	0.000396641	68.044	FTHLTK(1)EEPDPIIK	3
Pyridoxal phosphate-dependent transferase, major region, subdomain 1	0.000206364	A0A1D8PL85	58	K	ident	Aspartate aminotransferase	AAT22	1	1.30235e-09	114.76	SPDGLLYTFPSIIEAK(1)EIYHNEK	3
Pyridoxal phosphate-dependent transferase, major region, subdomain 1	0.000206364	A0A1D8PF79	319	K	ident	Glutamate decarboxylase	GAD1	1	0.00853179	54.486	DADLLPK(1)ELR	2
Pyridoxal phosphate-dependent transferase, major region, subdomain 1	0.000206364	A0A1D8PF79	254	K	ident	Glutamate decarboxylase	GAD1	1	0.000216582	117.31	LLDEVEK(1)ER	2
Pyridoxal phosphate-dependent transferase, major region, subdomain 1	0.000206364	A0A1D8PF79	383	K	ident	Glutamate decarboxylase	GAD1	1	8.43185e-13	129.43	FLEESK(1)YFDVVSVIHHK(1)LSDSEK	4
Pyridoxal phosphate-dependent transferase, major region, subdomain 1	0.000206364	A0A1D8PF79	546	K	ident	Glutamate decarboxylase	GAD1	1	1.04421e-05	94.203	LLAAIASGGVAEVK(1)EEK	2
Pyridoxal phosphate-dependent transferase, major region, subdomain 1	0.000206364	A0A1D8PF79	394	K	ident	Glutamate decarboxylase	GAD1	1	8.43185e-13	129.43	YFDVVSVIHHK(1)LSDSEK	3
Pyridoxal phosphate-dependent transferase, major region, subdomain 1	0.000206364	A0A1D8PF79	5	K	ident	Glutamate decarboxylase	GAD1	1	0.00485852	54.259	VLSK(1)HIDALR	3
Pyridoxal phosphate-dependent transferase, major region, subdomain 1	0.000206364	Q59P52	349	K	ident	Phosphoserine aminotransferase	SER1	1	0.0441419	54.776	FIAEAAK(1)R	2
Pyridoxal phosphate-dependent transferase, major region, subdomain 1	0.000206364	A0A1D8PG20	33	K	ident	Bifunctional 2-aminoadipate transaminase/aromatic-amino-acid:2-oxoglutarate transaminase	ARO8	1	0.055208	42.474	GIFK(1)YYK	2
Pyridoxal phosphate-dependent transferase, major region, subdomain 1	0.000206364	A0A1D8PG20	457	K	ident	Bifunctional 2-aminoadipate transaminase/aromatic-amino-acid:2-oxoglutarate transaminase	ARO8	1	9.24555e-05	79.652	NLPANPSHK(1)THIFFR	3
Pyridoxal phosphate-dependent transferase, major region, subdomain 1	0.000206364	A0A1D8PG20	87	K	ident	Bifunctional 2-aminoadipate transaminase/aromatic-amino-acid:2-oxoglutarate transaminase	ARO8	1	0.0567638	51.346	TTIEVFK(1)K	2
Pyridoxal phosphate-dependent transferase, major region, subdomain 1	0.000206364	A0A1D8PG20	267	K	ident	Bifunctional 2-aminoadipate transaminase/aromatic-amino-acid:2-oxoglutarate transaminase	ARO8	1	0.0121039	42.317	EGK(1)AVHDHDEFLK	3
Pyridoxal phosphate-dependent transferase, major region, subdomain 1	0.000206364	A0A1D8PG20	415	K	ident	Bifunctional 2-aminoadipate transaminase/aromatic-amino-acid:2-oxoglutarate transaminase	ARO8	1	3.21781e-06	97.095	EFLEDPLK(1)VEAAVHEQAIK	3
Pyridoxal phosphate-dependent transferase, major region, subdomain 1	0.000206364	A0A1D8PG20	480	K	ident	Bifunctional 2-aminoadipate transaminase/aromatic-amino-acid:2-oxoglutarate transaminase	ARO8	1	1.97189e-05	87.352	GTYAAVPLDQLVVGLEK(1)FGK	3
Pyridoxal phosphate-dependent transferase, major region, subdomain 1	0.000206364	A0A1D8PG20	407	K	ident	Bifunctional 2-aminoadipate transaminase/aromatic-amino-acid:2-oxoglutarate transaminase	ARO8	1	0.000392461	77.062	YK(1)EFLEDPLK	2
Pyridoxal phosphate-dependent transferase, major region, subdomain 1	0.000206364	A0A1D8PL37	379	K	ident	Histidinol-phosphate transaminase	HIS5	1	2.6636e-11	132.08	QLLTK(1)FESVLNEINK	3
Pyridoxal phosphate-dependent transferase, major region, subdomain 1	0.000206364	A0A1D8PL37	305	K	ident	Histidinol-phosphate transaminase	HIS5	1	0.000316417	96.948	LLSLK(1)YVGR	2
Pyridoxal phosphate-dependent transferase, major region, subdomain 1	0.000206364	Q59QC4	372	K	ident	Kynureninase	BNA5	1	3.01671e-06	102.65	YYIPQSSTSNSK(1)FGFK	2
Pyridoxal phosphate-dependent transferase, major region, subdomain 1	0.000206364	A0A1D8PJP4	303	K	ident	Alanine transaminase	ALT1	1	0.00245673	101.64	GK(1)FVSFK	1
Pyridoxal phosphate-dependent transferase, major region, subdomain 1	0.000206364	A0A1D8PL14	35	K	ident	Ornithine-oxo-acid transaminase	CAR2	1	3.02959e-06	65.795	YSAHNYHPLPVVFSK(1)AEGAHVWDPEGK	4
Pyridoxal phosphate-dependent transferase, major region, subdomain 1	0.000206364	A0A1D8PL14	257	K	ident	Ornithine-oxo-acid transaminase	CAR2	1	0.000627282	67.749	TGK(1)MLCYEHSK	3
Pyridoxal phosphate-dependent transferase, major region, subdomain 1	0.000206364	A0A1D8PL14	47	K	ident	Ornithine-oxo-acid transaminase	CAR2	1	1.14712e-07	70.109	AEGAHVWDPEGK(1)EYLDFLSAYSAVNQGHCHPK	5
NOP5, N-terminal	0.0996604	Q59S06	74	K	ident	Nucleolar protein 58	NOP58	1	8.99007e-05	83.633	VSENLQK(1)LLEDAK	2
NOP5, N-terminal	0.0996604	Q59S06	67	K	ident	Nucleolar protein 58	NOP58	1	1.51876e-06	74.665	FQSAANALEEANAIIEGK(1)VSENLQK	3
NOP5, N-terminal	0.0996604	Q59S06	185	K	ident	Nucleolar protein 58	NOP58	1	5.00945e-06	93.237	CK(1)EWYGWHFPELAK	3
NOP5, N-terminal	0.0996604	Q59S06	80	K	ident	Nucleolar protein 58	NOP58	1	0.0149374	61.161	LLEDAK(1)SDK	2
NOP5, N-terminal	0.0996604	Q59S06	153	K	ident	Nucleolar protein 58	NOP58	1	0.00237982	98.997	LK(1)FSADK	2
NOP5, N-terminal	0.0996604	Q59S06	49	K	ident	Nucleolar protein 58	NOP58	1	1.749e-07	104.52	FEK(1)FQSAANALEEANAIIEGK	3
NOP5, N-terminal	0.0996604	Q59S06	338	K	ident	Nucleolar protein 58	NOP58	1	6.00501e-09	115.5	HDTPK(1)YGIIYHASLVGQASGK	3
NOP5, N-terminal	0.0996604	Q59S06	43	K	ident	Nucleolar protein 58	NOP58	1	0.000214303	117.89	VAEQFK(1)IHR	2
NOP5, N-terminal	0.0996604	A0A1D8PU46	163	K	ident	snoRNP complex protein	SIK1	1	0.00137543	130.04	VK(1)FSVQK	2
NOP5, N-terminal	0.0996604	A0A1D8PU46	412	K	ident	snoRNP complex protein	SIK1	1	0.0191609	52.576	LK(1)FYDTGSAPMK	2
NOP5, N-terminal	0.0996604	A0A1D8PU46	139	K	ident	snoRNP complex protein	SIK1	1	2.19972e-12	164.11	LFK(1)DLQEGDIER	2
NOP5, N-terminal	0.0996604	A0A1D8PU46	43	K	ident	snoRNP complex protein	SIK1	1	5.36959e-23	189.09	EVQEAANDLSK(1)FSK	2
Patatin/Phospholipase A2-related	0.376205	Q5AM72	151	K	ident	Patatin-like phospholipase domain-containing protein CaO19.1504	CAALFM_C201920CA	1	3.13506e-05	89.507	RPDLITSK(1)SDWFPIGGSR	3
Patatin/Phospholipase A2-related	0.376205	Q5A368	146	K	ident	Lysophospholipase NTE1	NTE1	1	1.18838e-08	117.83	VFGYLDK(1)AVFHELTK	3
Glycosyl transferase, family 20	0.0314362	A0A1D8PIS4	103	K	ident	Trehalose 6-phosphate synthase/phosphatase complex subunit	TPS3	1	7.67036e-05	85.813	ISK(1)MESSVVDSK	2
Glycosyl transferase, family 20	0.0314362	A0A1D8PIS4	492	K	ident	Trehalose 6-phosphate synthase/phosphatase complex subunit	TPS3	1	0.00833626	47.724	WK(1)DQHLIVSR	3
Glycosyl transferase, family 20	0.0314362	A0A1D8PIS4	834	K	ident	Trehalose 6-phosphate synthase/phosphatase complex subunit	TPS3	1	0.00610833	68.016	LVESK(1)VER	2
Glycosyl transferase, family 20	0.0314362	A0A1D8PIS4	329	K	ident	Trehalose 6-phosphate synthase/phosphatase complex subunit	TPS3	1	0.00161248	54.292	QILWPTLHYQIPDDPK(1)SK	3
Glycosyl transferase, family 20	0.0314362	A0A1D8PIS4	856	K	ident	Trehalose 6-phosphate synthase/phosphatase complex subunit	TPS3	1	0.00154002	59.367	FHAGK(1)SFSEDR	3
Glycosyl transferase, family 20	0.0314362	A0A1D8PIS4	647	K	ident	Trehalose 6-phosphate synthase/phosphatase complex subunit	TPS3	1	0.00651123	114.28	K(1)FSETIK	2
Glycosyl transferase, family 20	0.0314362	A0A1D8PIS4	788	K	ident	Trehalose 6-phosphate synthase/phosphatase complex subunit	TPS3	1	2.07954e-05	146.79	SDLDIMFK(1)R	2
Glycosyl transferase, family 20	0.0314362	Q92410	124	K	ident	Alpha,alpha-trehalose-phosphate synthase [UDP-forming]	TPS1	1	0.013189	70.028	K(1)FALEIVK	2
Glycosyl transferase, family 20	0.0314362	Q92410	285	K	ident	Alpha,alpha-trehalose-phosphate synthase [UDP-forming]	TPS1	1	0.013321	49.489	LDYIK(1)GVPQK	2
Glycosyl transferase, family 20	0.0314362	Q92410	268	K	ident	Alpha,alpha-trehalose-phosphate synthase [UDP-forming]	TPS1	1	0.0612794	80.684	SK(1)FK(1)DVK	2
Glycosyl transferase, family 20	0.0314362	Q92410	270	K	ident	Alpha,alpha-trehalose-phosphate synthase [UDP-forming]	TPS1	1	0.0612794	80.684	SK(1)FK(1)DVK	2
Glycosyl transferase, family 20	0.0314362	Q92410	469	K	ident	Alpha,alpha-trehalose-phosphate synthase [UDP-forming]	TPS1	1	0.00187221	72.968	ELYK(1)CNPQK	2
Glycosyl transferase, family 20	0.0314362	Q5AI14	718	K	ident	Trehalose-phosphatase	TPS2	1	1.07469e-05	118.61	PK(1)FVNK(1)GEIVK	2
Glycosyl transferase, family 20	0.0314362	Q5AI14	397	K	ident	Trehalose-phosphatase	TPS2	1	0.000713514	58.693	INSK(1)YGNLNHTPVLHYQMR	3
Glycosyl transferase, family 20	0.0314362	Q5AI14	182	K	ident	Trehalose-phosphatase	TPS2	1	7.24852e-05	81.51	AETDAWHDYVK(1)FNEAYLNK	3
Glycosyl transferase, family 20	0.0314362	Q5AI14	722	K	ident	Trehalose-phosphatase	TPS2	1	1.07469e-05	118.61	PK(1)FVNK(1)GEIVK	2
Glycosyl transferase, family 20	0.0314362	Q5AI14	791	K	ident	Trehalose-phosphatase	TPS2	1	0.000435616	53.335	GDNRPTNK(1)FGSYGVYPVAVGPASK	3
Glycosyl transferase, family 20	0.0314362	Q5AI14	325	K	ident	Trehalose-phosphatase	TPS2	1	0.000250102	108.81	VQALK(1)QVYK	2
Glycosyl transferase, family 20	0.0314362	Q5AI14	653	K	ident	Trehalose-phosphatase	TPS2	1	6.21144e-05	88.021	VDDIFK(1)YYTEK	2
Snf2, ATP coupling domain	0.0996604	A0A1D8PJG4	973	K	ident	RSC chromatin remodeling complex ATPase subunit	orf19.239	1	5.16651e-05	97.813	VIQAGK(1)FDNK	2
Snf2, ATP coupling domain	0.0996604	A0A1D8PJG4	821	K	ident	RSC chromatin remodeling complex ATPase subunit	orf19.239	1	1.16822e-05	120.06	VSGK(1)FELLDR	2
Snf2, ATP coupling domain	0.0996604	A0A1D8PJG4	78	K	ident	RSC chromatin remodeling complex ATPase subunit	orf19.239	0.984889	0.00394088	48.677	SEDK(0.015)SEGK(0.985)FEDVNAQAK	3
Snf2, ATP coupling domain	0.0996604	A0A1D8PJG4	576	K	ident	RSC chromatin remodeling complex ATPase subunit	orf19.239	1	0.00186136	61.213	WAPSIK(1)VIVYK	2
Snf2, ATP coupling domain	0.0996604	A0A1D8PGK4	1342	K	ident	SWI/SNF catalytic subunit	SNF2	1	2.92279e-05	85.203	LYTEEELPEIYK(1)IDPEELFK	3
Snf2, ATP coupling domain	0.0996604	A0A1D8PGK4	1103	K	ident	SWI/SNF catalytic subunit	SNF2	1	9.83425e-05	90.05	VAGK(1)FELLDK	2
Phosphoribosyltransferase-like	0.0597401	Q59QT3	75	K	ident	Uracil phosphoribosyltransferase	FUR1	1	0.012059	68.485	GAK(1)FLGK	2
Phosphoribosyltransferase-like	0.0597401	Q59QT3	183	K	ident	Uracil phosphoribosyltransferase	FUR1	1	0.00401587	59.198	AFQDK(1)YPDVK	2
Phosphoribosyltransferase-like	0.0597401	Q59QT3	125	K	ident	Uracil phosphoribosyltransferase	FUR1	1	1.22043e-08	119.88	LFYEK(1)LPEDISER	2
Phosphoribosyltransferase-like	0.0597401	A0A1D8PE37	239	K	ident	Amidophosphoribosyltransferase	ADE4	0.999996	0.000377621	69.256	DVKPGEAVIITK(1)TGEYEFK	3
Phosphoribosyltransferase-like	0.0597401	A0A1D8PS11	22	K	ident	Orotate phosphoribosyltransferase	URA5	1	0.00362027	85.813	FGK(1)FTLK	2
Phosphoribosyltransferase-like	0.0597401	A0A1D8PS11	207	K	ident	Orotate phosphoribosyltransferase	URA5	1	1.35775e-05	90.759	INDEDLK(1)SIEQYR	2
Phosphoribosyltransferase-like	0.0597401	A0A1D8PS11	73	K	ident	Orotate phosphoribosyltransferase	URA5	1	0.00259302	44.278	FDILFGPAYK(1)GIPLAAITVAK	3
Phosphoribosyltransferase-like	0.0597401	A0A1D8PS11	19	K	ident	Orotate phosphoribosyltransferase	URA5	1	0.000232519	78.166	SSFLQLALDSQALK(1)FGK	2
Phosphoribosyltransferase-like	0.0597401	Q5A4X7	340	K	ident	Ribose phosphate diphosphokinase subunit	orf19.969	1	0.00519777	60.298	CLK(1)DLTDSK	2
Phosphoribosyltransferase-like	0.0597401	A0A1D8PGN7	144	K	ident	Hypoxanthine phosphoribosyltransferase	HPT1	1	8.42134e-06	95.98	DTK(1)FGIFVLHDK	3
Phosphoribosyltransferase-like	0.0597401	A0A1D8PGN7	97	K	ident	Hypoxanthine phosphoribosyltransferase	HPT1	1	6.38088e-11	123.14	TQWIDYHQSK(1)IDLVGK	2
Phosphoribosyltransferase-like	0.0597401	A0A1D8PGN7	29	K	ident	Hypoxanthine phosphoribosyltransferase	HPT1	1	9.17504e-07	105.06	EFK(1)PDLIIAIGGGGFIPAR	2
Phosphoribosyltransferase-like	0.0597401	Q5ALX8	60	K	ident	Adenine phosphoribosyltransferase	APT1	1	1.72996e-08	117.37	LHVGEQK(1)IDYVIGLESR	2
Phosphoribosyltransferase-like	0.0597401	Q5ALX8	53	K	ident	Adenine phosphoribosyltransferase	APT1	1	0.00955569	52.837	AFK(1)LHVGEQK	2
Phosphoribosyltransferase-like	0.0597401	Q5ALX8	106	K	ident	Adenine phosphoribosyltransferase	APT1	1	0.000359611	66.845	VEFQK(1)EYGSDEFEIQQDVIPK	3
Phosphoribosyltransferase-like	0.0597401	Q5ALX8	101	K	ident	Adenine phosphoribosyltransferase	APT1	1	6.16457e-08	119.39	LPGPTFK(1)VEFQK	2
Phosphoribosyltransferase-like	0.0597401	Q5ALX8	16	K	ident	Adenine phosphoribosyltransferase	APT1	1	0.0255592	56.541	ELK(1)ANLK	2
Glycosyl transferase, family 1	0.376205	Q59S72	573	K	ident	GDP-Man:Man(3)GlcNAc(2)-PP-Dol alpha-1,2-mannosyltransferase	ALG11	1	0.0641386	45.368	VAEK(1)FSNK	2
Glycosyl transferase, family 1	0.376205	Q59LF2	253	K	ident	Alpha-1,3/1,6-mannosyltransferase ALG2	ALG2	1	0.0204493	52.786	LMVTK(1)AIK	2
Glycosyl hydrolase family 63, C-terminal	0.0996604	Q5AED0	716	K	ident	Uncharacterized protein	orf19.338	1	0.0192524	44.543	MLLSLVSK(1)DR	2
Glycosyl hydrolase family 63, C-terminal	0.0996604	Q5AED0	127	K	ident	Uncharacterized protein	orf19.338	1	2.53137e-05	89.663	YLYK(1)YPQNEYPYK	2
Glycosyl hydrolase family 63, C-terminal	0.0996604	Q5AED0	136	K	ident	Uncharacterized protein	orf19.338	1	4.30729e-33	199.39	YPQNEYPYK(1)QLVEENQK	2
Glycosyl hydrolase family 63, C-terminal	0.0996604	Q5AED0	890	K	ident	Uncharacterized protein	orf19.338	1	1.39588e-18	143.36	GLGASHQTGWTSLVTK(1)WIHDNAASNR	4
Glycosyl hydrolase family 63, C-terminal	0.0996604	Q5AED0	286	K	ident	Uncharacterized protein	orf19.338	1	0.00023274	72.428	YVK(1)DAFHEYVVDGK	3
Glycosyl hydrolase family 63, C-terminal	0.0996604	Q5AED0	859	K	ident	Uncharacterized protein	orf19.338	1	2.21962e-07	105.96	DPLFK(1)DYVPFYEYFDGDSGR	2
Glycosyl hydrolase family 63, C-terminal	0.0996604	Q5AED0	330	K	ident	Uncharacterized protein	orf19.338	1	0.00248166	122.5	YK(1)FTNDK	2
Glycosyl hydrolase family 63, C-terminal	0.0996604	Q5AED0	634	K	ident	Uncharacterized protein	orf19.338	0.980247	0.00383661	43.794	DALWDDK(0.02)DK(0.98)FYYDAIR	3
Glycosyl hydrolase family 63, C-terminal	0.0996604	A0A1D8PMH9	729	K	ident	Cwh41p	CWH41	1	0.000363119	72.891	ADEFYK(1)TGEDYWR	2
AMP-activated protein kinase, glycogen-binding domain	0.376205	A0A1D8PFV7	147	K	ident	Mdg1p	MDG1	1	0.0114139	65.423	EK(1)DALSAFEK(1)VEDADAK	2
AMP-activated protein kinase, glycogen-binding domain	0.376205	A0A1D8PFV7	155	K	ident	Mdg1p	MDG1	1	4.16552e-45	230.05	EK(1)DALSAFEK(1)VEDADAK	2
AMP-activated protein kinase, glycogen-binding domain	0.376205	A0A1D8PFV7	127	K	ident	Mdg1p	MDG1	1	7.22713e-05	58.272	TTVLPK(1)EEPHHPSLAGEPGIVIPK(1)EK	3
AMP-activated protein kinase, glycogen-binding domain	0.376205	A0A1D8PFV7	282	K	ident	Mdg1p	MDG1	1	8.05116e-05	101.28	K(1)SQYK(1)AR	2
AMP-activated protein kinase, glycogen-binding domain	0.376205	A0A1D8PFV7	8	K	ident	Mdg1p	MDG1	1	4.84205e-05	91.549	SLHYTFK(1)WPK	2
AMP-activated protein kinase, glycogen-binding domain	0.376205	A0A1D8PFV7	431	K	ident	Mdg1p	MDG1	1	1.47079e-20	155.86	SLDQTVDSVAMPK(1)EPESDIK	2
AMP-activated protein kinase, glycogen-binding domain	0.376205	A0A1D8PFV7	145	K	ident	Mdg1p	MDG1	1	7.22713e-05	58.272	TTVLPK(1)EEPHHPSLAGEPGIVIPK(1)EK	3
AMP-activated protein kinase, glycogen-binding domain	0.376205	A0A1D8PFV7	162	K	ident	Mdg1p	MDG1	1	0.00117042	67.385	VEDADAK(1)ALNK	2
AMP-activated protein kinase, glycogen-binding domain	0.376205	A0A1D8PFV7	278	K	ident	Mdg1p	MDG1	1	8.05116e-05	101.28	K(1)SQYK(1)AR	2
AMP-activated protein kinase, glycogen-binding domain	0.376205	Q5AKY0	732	K	ident	Kis2p	KIS2	1	0.00166168	55.189	YSGK(1)FVTQIIHSPADTK	3
Tetratricopeptide repeat-containing domain	0.0266247	Q5ABB8	370	K	ident	HSP70/90 family co-chaperone	CNS1	1	0.0119617	48.513	LYVVPK(1)LDVAK	2
Tetratricopeptide repeat-containing domain	0.0266247	Q5ABB8	102	K	ident	HSP70/90 family co-chaperone	CNS1	1	0.0150299	47.706	NQGNNCYK(1)FK	2
Tetratricopeptide repeat-containing domain	0.0266247	Q59LZ5	403	K	ident	Protein channel	TOM70	1	5.12493e-07	125.72	DFK(1)TAEELDDK	2
Tetratricopeptide repeat-containing domain	0.0266247	Q59LZ5	538	K	ident	Protein channel	TOM70	1	6.12077e-05	87.388	ESLEK(1)IGEAEELLTK	2
Tetratricopeptide repeat-containing domain	0.0266247	Q59LZ5	476	K	ident	Protein channel	TOM70	1	3.91798e-06	96.016	LK(1)FPTSPEVPNYYGEILADK	3
Tetratricopeptide repeat-containing domain	0.0266247	Q59LZ5	143	K	ident	Protein channel	TOM70	1	6.72661e-17	148.75	LSETEKEEWAMQLK(1)EDGNQEFK	3
Tetratricopeptide repeat-containing domain	0.0266247	Q59LZ5	469	K	ident	Protein channel	TOM70	1	7.88995e-12	135.72	NGQIELANEK(1)FTEAK	2
Tetratricopeptide repeat-containing domain	0.0266247	Q59LZ5	474	K	ident	Protein channel	TOM70	1	0.0402649	48.756	FTEAK(1)LK	2
Tetratricopeptide repeat-containing domain	0.0266247	Q59LZ5	151	K	ident	Protein channel	TOM70	1	9.35361e-05	90.263	EDGNQEFK(1)NK	2
Tetratricopeptide repeat-containing domain	0.0266247	Q59LZ5	570	K	ident	Protein channel	TOM70	1	1.65318e-10	121.47	LQK(1)DEVDDAIVLFEESSDLAR	3
Tetratricopeptide repeat-containing domain	0.0266247	Q59LZ5	257	K	ident	Protein channel	TOM70	1	0.000302052	99.343	HSIK(1)IVESK	2
Tetratricopeptide repeat-containing domain	0.0266247	Q59LZ5	513	K	ident	Protein channel	TOM70	1	0.00227909	95.531	LQEK(1)LDR	2
Tetratricopeptide repeat-containing domain	0.0266247	Q5A9E7	199	K	ident	Uncharacterized protein	CAALFM_CR01350CA	1	0.000282845	102.55	WSLK(1)DYFFK	2
Tetratricopeptide repeat-containing domain	0.0266247	Q5A9E7	268	K	ident	Uncharacterized protein	CAALFM_CR01350CA	1	7.26677e-06	97.463	VFDFDQFSK(1)LDK	2
Tetratricopeptide repeat-containing domain	0.0266247	Q59MA9	636	K	ident	Clustered mitochondria protein homolog	CLU1	1	1.4912e-11	110.78	DIEFIEQHFK(1)LDDDHQETSYPHGEALIR	5
Tetratricopeptide repeat-containing domain	0.0266247	Q59MA9	222	K	ident	Clustered mitochondria protein homolog	CLU1	1	0.00019862	85.622	LTK(1)FDDINGK	2
Tetratricopeptide repeat-containing domain	0.0266247	Q5ACI8	147	K	ident	Peptidyl-prolyl cis-trans isomerase D	CPR6	1	0.00569131	44.436	HVVFGEVIEGK(1)SIVR	3
Tetratricopeptide repeat-containing domain	0.0266247	Q5ACI8	221	K	ident	Peptidyl-prolyl cis-trans isomerase D	CPR6	1	0.0121385	68.383	IK(1)DIGTK	2
Tetratricopeptide repeat-containing domain	0.0266247	Q5ACI8	57	K	ident	Peptidyl-prolyl cis-trans isomerase D	CPR6	1	1.59569e-05	90.229	PLSYK(1)DSIFHR	2
Tetratricopeptide repeat-containing domain	0.0266247	Q5ACI8	158	K	ident	Peptidyl-prolyl cis-trans isomerase D	CPR6	1	0.00658248	47.037	SEK(1)GANDRPVEDWK	3
Tetratricopeptide repeat-containing domain	0.0266247	Q5ACI8	52	K	ident	Peptidyl-prolyl cis-trans isomerase D	CPR6	1	0.00753364	64.711	SGK(1)PLSYK	2
Tetratricopeptide repeat-containing domain	0.0266247	Q5ACI8	93	K	ident	Peptidyl-prolyl cis-trans isomerase D	CPR6	1	3.10664e-14	92.589	DFMCQGGDFTAPSDHLGTGGESIYGEK(1)FEDENFK	3
Tetratricopeptide repeat-containing domain	0.0266247	Q5ACI8	229	K	ident	Peptidyl-prolyl cis-trans isomerase D	CPR6	1	0.00978876	82.417	LLK(1)EGK(1)LEK	2
Tetratricopeptide repeat-containing domain	0.0266247	Q5ACI8	232	K	ident	Peptidyl-prolyl cis-trans isomerase D	CPR6	1	0.00978876	82.417	LLK(1)EGK(1)LEK	2
Tetratricopeptide repeat-containing domain	0.0266247	Q5ACI8	23	K	ident	Peptidyl-prolyl cis-trans isomerase D	CPR6	1	0.00325265	58.04	VVFK(1)LYDDVVPK	2
Tetratricopeptide repeat-containing domain	0.0266247	A0A1D8PNA3	13	K	ident	Peptide alpha-N-acetyltransferase complex A subunit	orf19.3185	1	3.5745e-06	101.3	ASPIFASK(1)EDSNFR	2
Tetratricopeptide repeat-containing domain	0.0266247	Q5A0I8	104	K	ident	Sgt2p	SGT2	1	3.84486e-05	101.65	ADELK(1)VQGNR	2
Tetratricopeptide repeat-containing domain	0.0266247	Q5A0I8	159	K	ident	Sgt2p	SGT2	1	0.00537041	57.785	AVEDAEK(1)AIK	2
Tetratricopeptide repeat-containing domain	0.0266247	Q5A0I8	152	K	ident	Sgt2p	SGT2	1	0.000245988	83.53	HDK(1)AVEDAEK	2
Tetratricopeptide repeat-containing domain	0.0266247	Q5A0I8	90	K	ident	Sgt2p	SGT2	1	5.46733e-07	113.47	SESVPAAK(1)EVDADTK(1)AK	2
Tetratricopeptide repeat-containing domain	0.0266247	Q5A0I8	192	K	ident	Sgt2p	SGT2	1	0.0485146	42.599	GAMEAYK(1)K	2
Tetratricopeptide repeat-containing domain	0.0266247	Q5A0I8	97	K	ident	Sgt2p	SGT2	1	5.46733e-07	113.47	SESVPAAK(1)EVDADTK(1)AK	2
Tetratricopeptide repeat-containing domain	0.0266247	Q5A0I8	202	K	ident	Sgt2p	SGT2	1	7.16837e-06	95.981	GLEVEGETK(1)SDAMR	2
Tetratricopeptide repeat-containing domain	0.0266247	A0A1D8PGR5	1493	K	ident	Uncharacterized protein	orf19.1578	1	0.00148186	86.794	ALK(1)TINYR	2
Tetratricopeptide repeat-containing domain	0.0266247	A0A1D8PGR5	1552	K	ident	Uncharacterized protein	orf19.1578	1	0.000839317	96.143	MSEK(1)FDQAK	2
Tetratricopeptide repeat-containing domain	0.0266247	A0A1D8PGR5	179	K	ident	Uncharacterized protein	orf19.1578	1	0.0531685	62.005	EFPDLFK(1)IFK	2
Tetratricopeptide repeat-containing domain	0.0266247	A0A1D8PGR5	1053	K	ident	Uncharacterized protein	orf19.1578	0.999996	1.17299e-06	108.9	KNFIEK(1)FEDVR	3
Tetratricopeptide repeat-containing domain	0.0266247	A0A1D8PGR5	1688	K	ident	Uncharacterized protein	orf19.1578	1	0.0357637	43.808	QAK(1)FFFNK	2
Tetratricopeptide repeat-containing domain	0.0266247	A0A1D8PGR5	1639	K	ident	Uncharacterized protein	orf19.1578	1	0.00235776	64.313	SLFEGLVADAPK(1)R	2
Tetratricopeptide repeat-containing domain	0.0266247	A0A1D8PN90	398	K	ident	Hsp90 cochaperone	STI1	1	6.77725e-14	140.49	ELNAYIDPEK(1)AEEAR	2
Tetratricopeptide repeat-containing domain	0.0266247	A0A1D8PN90	503	K	ident	Hsp90 cochaperone	STI1	1	1.02636e-32	186.11	DVELGGK(1)SIHEIDELMNK	2
Tetratricopeptide repeat-containing domain	0.0266247	A0A1D8PN90	412	K	ident	Hsp90 cochaperone	STI1	1	5.82065e-05	86.592	EYFTK(1)GDWPNAVK	2
Tetratricopeptide repeat-containing domain	0.0266247	A0A1D8PN90	407	K	ident	Hsp90 cochaperone	STI1	1	0.00542247	60.102	LQGK(1)EYFTK	2
Tetratricopeptide repeat-containing domain	0.0266247	A0A1D8PN90	445	K	ident	Hsp90 cochaperone	STI1	1	1.66255e-05	89.468	AAALAK(1)LLSFPDAIQDCNK	3
Tetratricopeptide repeat-containing domain	0.0266247	A0A1D8PN90	22	K	ident	Hsp90 cochaperone	STI1	1	0.000136313	82.85	DFEK(1)AIEAFTK	2
Tetratricopeptide repeat-containing domain	0.0266247	A0A1D8PN90	93	K	ident	Hsp90 cochaperone	STI1	1	0.000386009	67.214	IAGAEFGLGNFDQAK(1)SNYEK	2
Tetratricopeptide repeat-containing domain	0.0266247	A0A1D8PN90	144	K	ident	Hsp90 cochaperone	STI1	1	9.44109e-05	84.365	ILNDPNLYTK(1)LK	2
Tetratricopeptide repeat-containing domain	0.0266247	A0A1D8PN90	13	K	ident	Hsp90 cochaperone	STI1	1	0.0240772	43.308	AEGNK(1)YFAAK	2
Tetratricopeptide repeat-containing domain	0.0266247	A0A1D8PN90	364	K	ident	Hsp90 cochaperone	STI1	1	0.000210388	77.662	NFEK(1)SLTEHR	3
Tetratricopeptide repeat-containing domain	0.0266247	A0A1D8PN90	74	K	ident	Hsp90 cochaperone	STI1	1	0.000182116	79.659	INPSWAK(1)GYNR	2
Tetratricopeptide repeat-containing domain	0.0266247	A0A1D8PN90	323	K	ident	Hsp90 cochaperone	STI1	1	2.18363e-08	117.65	GDYDAAIATCEK(1)AIDEGR	2
Tetratricopeptide repeat-containing domain	0.0266247	A0A1D8PN90	569	K	ident	Hsp90 cochaperone	STI1	1	0.00121014	57.616	ENPAALQDHMK(1)NPEVYK	3
Tetratricopeptide repeat-containing domain	0.0266247	A0A1D8PN90	377	K	ident	Hsp90 cochaperone	STI1	1	0.000341065	92.838	TPDVLNK(1)LR	2
Tetratricopeptide repeat-containing domain	0.0266247	A0A1D8PN90	277	K	ident	Hsp90 cochaperone	STI1	1	1.16471e-05	137.05	AEGNALYK(1)K(1)R	2
Tetratricopeptide repeat-containing domain	0.0266247	A0A1D8PN90	163	K	ident	Hsp90 cochaperone	STI1	1	4.49814e-11	127.3	TSEFMNDPQFVAK(1)LER	3
Tetratricopeptide repeat-containing domain	0.0266247	A0A1D8PN90	8	K	ident	Hsp90 cochaperone	STI1	1	1.48501e-07	113.61	TTADEYK(1)AEGNK	2
Tetratricopeptide repeat-containing domain	0.0266247	A0A1D8PN90	98	K	ident	Hsp90 cochaperone	STI1	1	1.10986e-23	173.28	SNYEK(1)CLELDPNNAMAK	2
Tetratricopeptide repeat-containing domain	0.0266247	A0A1D8PN90	278	K	ident	Hsp90 cochaperone	STI1	1	1.16471e-05	137.05	AEGNALYK(1)K(1)R	2
Tetratricopeptide repeat-containing domain	0.0266247	A0A1D8PN90	462	K	ident	Hsp90 cochaperone	STI1	1	0.0620073	41.117	AIEK(1)DPNFIR	2
Tetratricopeptide repeat-containing domain	0.0266247	A0A1D8PN90	311	K	ident	Hsp90 cochaperone	STI1	1	1.75097e-11	130.36	AAAEYEK(1)GDYDAAIATCEK	2
Tetratricopeptide repeat-containing domain	0.0266247	A0A1D8PTV0	290	K	ident	Proteasome regulatory particle lid subunit	RPN7	1	0.00923637	53.751	LLLPNK(1)YLYK	2
Tetratricopeptide repeat-containing domain	0.0266247	Q59N76	271	K	ident	Exomer complex subunit	BUD7	1	0.000124847	80.371	LQLLK(1)QDEIEAVK	2
Tetratricopeptide repeat-containing domain	0.0266247	Q59N76	124	K	ident	Exomer complex subunit	BUD7	1	0.00132636	54.008	VTVHIPGK(1)FEMQIIGQDGK	3
Tetratricopeptide repeat-containing domain	0.0266247	Q59SJ2	83	K	ident	Sec63 complex subunit	SEC72	1	0.0002223	115.86	IGK(1)FEESAR	2
Tetratricopeptide repeat-containing domain	0.0266247	A0A1D8PPX2	124	K	ident	Signal recognition particle subunit SRP72	orf19.5516	1	1.37791e-19	174.18	HVLAQSYYK(1)IGSYEK	2
Tetratricopeptide repeat-containing domain	0.0266247	A0A1D8PPX2	565	K	ident	Signal recognition particle subunit SRP72	orf19.5516	1	0.00382605	85.764	QNPK(1)FGPNK	2
Tetratricopeptide repeat-containing domain	0.0266247	A0A1D8PIG5	344	K	ident	Co-chaperone	SGT1	1	6.80899e-35	191.65	INWNNFK(1)IDDDDKEEGNENDFFR	3
Tetratricopeptide repeat-containing domain	0.0266247	A0A1D8PIG5	218	K	ident	Co-chaperone	SGT1	1	0.000101627	130.27	IAPLNVK(1)FR	2
Tetratricopeptide repeat-containing domain	0.0266247	A0A1D8PIG5	364	K	ident	Co-chaperone	SGT1	1	2.81802e-10	154.24	IFK(1)DVDEDSRR	3
Tetratricopeptide repeat-containing domain	0.0266247	A0A1D8PIG5	168	K	ident	Co-chaperone	SGT1	1	6.59737e-05	85.087	SHEPK(1)IVELDANEESSEK	3
Tetratricopeptide repeat-containing domain	0.0266247	Q5APB7	239	K	ident	SKI complex subunit tetratricopeptide repeat protein	SKI3	1	0.0353725	51.346	FK(1)YELLK	2
Tetratricopeptide repeat-containing domain	0.0266247	Q5APB7	485	K	ident	SKI complex subunit tetratricopeptide repeat protein	SKI3	1	9.86839e-06	94.122	AQVGK(1)GLIYVER	2
Aconitase/3-isopropylmalate dehydratase, swivel	0.00312272	Q5AJY2	576	K	ident	Dihydroxy-acid dehydratase	ILV3	1	0.00470805	58.476	YAK(1)LVSDASK	2
Aconitase/3-isopropylmalate dehydratase, swivel	0.00312272	A0A1D8PT27	612	K	ident	Aconitate hydratase, mitochondrial	ACO2	1	2.23294e-08	110.74	YK(1)GHLENISYNTLIGAVNK	3
Aconitase/3-isopropylmalate dehydratase, swivel	0.00312272	P82611	53	K	ident	Aconitate hydratase, mitochondrial	ACO1	1	3.88612e-06	101.5	HLENVEIVK(1)SR	3
Aconitase/3-isopropylmalate dehydratase, swivel	0.00312272	P82611	234	K	ident	Aconitate hydratase, mitochondrial	ACO1	1	0.000127346	88.101	LTGK(1)MSGWTSPK	2
Aconitase/3-isopropylmalate dehydratase, swivel	0.00312272	P82611	565	K	ident	Aconitate hydratase, mitochondrial	ACO1	0.99999	0.00047614	68.972	LQK(1)LSPFKPWDGK	3
Aconitase/3-isopropylmalate dehydratase, swivel	0.00312272	P82611	585	K	ident	Aconitate hydratase, mitochondrial	ACO1	1	0.0222718	43.77	LPILIK(1)AVGK	2
Aconitase/3-isopropylmalate dehydratase, swivel	0.00312272	P82611	407	K	ident	Aconitate hydratase, mitochondrial	ACO1	1	5.25247e-06	130.1	DAGAHGLK(1)SK	2
Aconitase/3-isopropylmalate dehydratase, swivel	0.00312272	P82611	734	K	ident	Aconitate hydratase, mitochondrial	ACO1	1	1.16705e-13	135.62	INFDDEVDLIGLTTLAPGK(1)DVILR	2
Aconitase/3-isopropylmalate dehydratase, swivel	0.00312272	P82611	715	K	ident	Aconitate hydratase, mitochondrial	ACO1	1	1.56507e-46	183.58	NPADYDK(1)INFDDEVDLIGLTTLAPGK	2
Aconitase/3-isopropylmalate dehydratase, swivel	0.00312272	P82611	87	K	ident	Aconitate hydratase, mitochondrial	ACO1	1	1.30759e-05	91.961	GVSYLK(1)LRPDR	3
Aconitase/3-isopropylmalate dehydratase, swivel	0.00312272	P82611	575	K	ident	Aconitate hydratase, mitochondrial	ACO1	0.999985	8.6433e-05	82.651	LSPFKPWDGK(1)DAER	3
Aconitase/3-isopropylmalate dehydratase, swivel	0.00312272	P82611	320	K	ident	Aconitate hydratase, mitochondrial	ACO1	1	5.69468e-06	103.89	SEIAQFAQVYK(1)K	2
Aconitase/3-isopropylmalate dehydratase, swivel	0.00312272	P82611	637	K	ident	Aconitate hydratase, mitochondrial	ACO1	1	1.17167e-32	184.32	NHYTGK(1)YDGVPQTAAAYR	2
Aconitase/3-isopropylmalate dehydratase, swivel	0.00312272	P82611	654	K	ident	Aconitate hydratase, mitochondrial	ACO1	1	8.35856e-09	114.75	DAGHK(1)WVVIGDENFGEGSSR	2
Aconitase/3-isopropylmalate dehydratase, swivel	0.00312272	P82611	570	K	ident	Aconitate hydratase, mitochondrial	ACO1	1	0.00499942	58.172	LSPFK(1)PWDGK	2
Aconitase/3-isopropylmalate dehydratase, swivel	0.00312272	P82611	708	K	ident	Aconitate hydratase, mitochondrial	ACO1	1	0.00529688	50.178	QGLLPLNFK(1)NPADYDK	2
Aconitase/3-isopropylmalate dehydratase, swivel	0.00312272	P82611	589	K	ident	Aconitate hydratase, mitochondrial	ACO1	1	1.89185e-06	99.092	AVGK(1)TTTDHISMAGPWLK(1)YR	3
Aconitase/3-isopropylmalate dehydratase, swivel	0.00312272	P82611	230	K	ident	Aconitate hydratase, mitochondrial	ACO1	1	0.00181275	73.196	IIGVK(1)LTGK	2
Aconitase/3-isopropylmalate dehydratase, swivel	0.00312272	P82611	774	K	ident	Aconitate hydratase, mitochondrial	ACO1	1	3.2576e-07	130.4	HGSALNFIK(1)SK	2
Aconitase/3-isopropylmalate dehydratase, swivel	0.00312272	P82611	43	K	ident	Aconitate hydratase, mitochondrial	ACO1	1	1.34494e-08	115.57	DSQVNQNLLESHSFINYK(1)K	3
Aconitase/3-isopropylmalate dehydratase, swivel	0.00312272	P82611	603	K	ident	Aconitate hydratase, mitochondrial	ACO1	1	1.21014e-09	121.45	TTTDHISMAGPWLK(1)YR	2
Aconitase/3-isopropylmalate dehydratase, swivel	0.00312272	P82611	698	K	ident	Aconitate hydratase, mitochondrial	ACO1	1	0.0149883	68.371	IHETNLK(1)K	2
Aconitase/3-isopropylmalate dehydratase, swivel	0.00312272	P82611	247	K	ident	Aconitate hydratase, mitochondrial	ACO1	1	0.000381586	72.615	DIILK(1)LAGITTVK	2
Aconitase/3-isopropylmalate dehydratase, swivel	0.00312272	P82611	242	K	ident	Aconitate hydratase, mitochondrial	ACO1	1	1.71786e-05	96.464	MSGWTSPK(1)DIILK	2
Aconitase/3-isopropylmalate dehydratase, swivel	0.00312272	Q5A644	103	K	ident	Homoaconitase, mitochondrial	LYS4	1	0.00501515	60.899	YTNIEK(1)FAK	2
Aconitase/3-isopropylmalate dehydratase, swivel	0.00312272	A0A1D8PRP8	747	K	ident	3-isopropylmalate dehydratase	LEU1	1	2.88687e-06	105.36	IK(1)FSFLEGGSK	2
Aconitase/3-isopropylmalate dehydratase, swivel	0.00312272	A0A1D8PRP8	18	K	ident	3-isopropylmalate dehydratase	LEU1	1	7.98076e-28	178.22	VFEDHIVHK(1)DDSGSYLLYIDR	3
Aconitase/3-isopropylmalate dehydratase, swivel	0.00312272	A0A1D8PRP8	9	K	ident	3-isopropylmalate dehydratase	LEU1	1	4.59753e-05	84.734	TLYDK(1)VFEDHIVHK	4
Aconitase/3-isopropylmalate dehydratase, swivel	0.00312272	A0A1D8PRP8	270	K	ident	3-isopropylmalate dehydratase	LEU1	1	8.80546e-05	95.183	YWK(1)TLHTDEGAK	2
Vanillyl-alcohol oxidase, C-terminal subdomain 2	0.376205	A0A1D8PJK5	56	K	ident	D-lactate dehydrogenase	AIP2	1	9.9845e-05	82.705	FK(1)QLESQDIEYFK	2
Vanillyl-alcohol oxidase, C-terminal subdomain 2	0.376205	A0A1D8PGR9	558	K	ident	Dld1p	DLD1	1	1.62971e-20	148.06	IFK(1)IDPEENLDEQLDQGSVK	2
Peptidase M1, membrane alanine aminopeptidase, N-terminal	0.376205	Q59NB8	421	K	ident	Leukotriene A-4 hydrolase homolog	LKH1	1	0.0093622	71.949	YYFNK(1)FK	2
Peptidase M1, membrane alanine aminopeptidase, N-terminal	0.376205	Q59NB8	26	K	ident	Leukotriene A-4 hydrolase homolog	LKH1	1	2.63631e-06	100.4	FHELDPCTNSNYSK(1)FK	3
Peptidase M1, membrane alanine aminopeptidase, N-terminal	0.376205	Q59KZ1	170	K	ident	Aminopeptidase 2	APE2	1	1.4882e-15	157.5	FTGELNDK(1)MAGFYR	2
Peptidase M1, membrane alanine aminopeptidase, N-terminal	0.376205	Q59KZ1	694	K	ident	Aminopeptidase 2	APE2	1	6.32077e-39	202.39	LK(1)ETGWEFSADDSFADQQLK	3
Peptidase M1, membrane alanine aminopeptidase, N-terminal	0.376205	Q59KZ1	760	K	ident	Aminopeptidase 2	APE2	1	1.90739e-08	118.52	ASIFNTNAK(1)YGDEK	2
Peptidase M1, membrane alanine aminopeptidase, N-terminal	0.376205	Q59KZ1	795	K	ident	Aminopeptidase 2	APE2	1	0.00318411	67.93	FTK(1)PEILDK	2
Peptidase M1, membrane alanine aminopeptidase, N-terminal	0.376205	Q59KZ1	213	K	ident	Aminopeptidase 2	APE2	1	0.0012815	66.393	SK(1)FTISLIADK	2
Peptidase M1, membrane alanine aminopeptidase, N-terminal	0.376205	Q59KZ1	783	K	ident	Aminopeptidase 2	APE2	1	5.78109e-06	97.69	NPSSVEEK(1)IAALR	2
Peptidase M1, membrane alanine aminopeptidase, N-terminal	0.376205	Q59KZ1	146	K	ident	Aminopeptidase 2	APE2	1	2.39659e-11	130.77	QTVTFK(1)FDDDLSTGSIAK	2
Peptidase M1, membrane alanine aminopeptidase, N-terminal	0.376205	Q59KZ1	480	K	ident	Aminopeptidase 2	APE2	1	0.00574465	78.192	HK(1)WGNTK	2
Peptidase M1, membrane alanine aminopeptidase, N-terminal	0.376205	Q59KZ1	162	K	ident	Aminopeptidase 2	APE2	1	1.51908e-08	128.08	LYIK(1)FTGELNDK	2
Peptidase M1, membrane alanine aminopeptidase, N-terminal	0.376205	Q59KZ1	584	K	ident	Aminopeptidase 2	APE2	1	4.735e-06	92.633	LPTSDDFFK(1)INGDQSGIYR	3
Methyltransferase type 11	0.285331	A0A1D8PDG0	68	K	ident	Uncharacterized protein	orf19.752	1	9.66608e-14	146.79	HILEIAAGTGK(1)FTR	3
Methyltransferase type 11	0.285331	A0A1D8PET9	106	K	ident	Uncharacterized protein	orf19.4901	1	0.0414819	47.606	IK(1)FITGSVEEFVK	2
Methyltransferase type 11	0.285331	O74198	59	K	ident	Sterol 24-C-methyltransferase	ERG6	1	3.97608e-06	98.865	HWDGGISK(1)DDEEK	3
Methyltransferase type 11	0.285331	O74198	99	K	ident	Sterol 24-C-methyltransferase	ERG6	1	0.000290962	132.08	YYK(1)GEAFR	2
Methyltransferase type 11	0.285331	O74198	51	K	ident	Sterol 24-C-methyltransferase	ERG6	1	3.72318e-05	83.393	DAASVAAEGYFK(1)HWDGGISK	3
Methyltransferase type 11	0.285331	O74198	19	K	ident	Sterol 24-C-methyltransferase	ERG6	1	7.10788e-24	197.47	NYERDEQFTK(1)ALHGESYK	3
Rossmann-like alpha/beta/alpha sandwich fold	0.00172283	A0A1D8PQM9	793	K	ident	Glutamine--tRNA ligase	GLN4	1	9.61118e-05	90.149	IVSLK(1)EDAAK	2
Rossmann-like alpha/beta/alpha sandwich fold	0.00172283	A0A1D8PQM9	702	K	ident	Glutamine--tRNA ligase	GLN4	1	1.58804e-07	105.79	IYNQLFK(1)SENPSAHPEGYLK	3
Rossmann-like alpha/beta/alpha sandwich fold	0.00172283	A0A1D8PQM9	170	K	ident	Glutamine--tRNA ligase	GLN4	1	0.000409461	68.265	WAPPNLFK(1)PILDEEFLAR	2
Rossmann-like alpha/beta/alpha sandwich fold	0.00172283	A0A1D8PQM9	715	K	ident	Glutamine--tRNA ligase	GLN4	1	6.31969e-07	89.923	SENPSAHPEGYLK(1)DINPDSEEVLR	3
Rossmann-like alpha/beta/alpha sandwich fold	0.00172283	A0A1D8PQM9	603	K	ident	Glutamine--tRNA ligase	GLN4	1	0.00086171	107.01	DEK(1)SMGYR	2
Rossmann-like alpha/beta/alpha sandwich fold	0.00172283	Q5A0W0	46	K	ident	Imp2'p	orf19.3136	1	0.00615962	67.897	EDFNK(1)ELK	2
Rossmann-like alpha/beta/alpha sandwich fold	0.00172283	Q5AL46	353	K	ident	Cysteine--tRNA ligase	orf19.4931	1	0.00673512	53.377	ASK(1)PGEPAWDSK	2
Rossmann-like alpha/beta/alpha sandwich fold	0.00172283	Q5AL46	215	K	ident	Cysteine--tRNA ligase	orf19.4931	1	7.81742e-06	96.756	DISLEK(1)FLDSIK	2
Rossmann-like alpha/beta/alpha sandwich fold	0.00172283	Q5AL46	209	K	ident	Cysteine--tRNA ligase	orf19.4931	1	4.52423e-05	86.539	LAHESIYETK(1)DISLEK	3
Rossmann-like alpha/beta/alpha sandwich fold	0.00172283	Q5AL46	771	K	ident	Cysteine--tRNA ligase	orf19.4931	1	0.0179663	60.895	LYK(1)EYLK	2
Rossmann-like alpha/beta/alpha sandwich fold	0.00172283	A0A1D8PP21	521	K	ident	Methionine--tRNA ligase	MES1	1	0.000250496	69.61	LHHLSTTEYLQYENGK(1)FSK	3
Rossmann-like alpha/beta/alpha sandwich fold	0.00172283	A0A1D8PP21	67	K	ident	Methionine--tRNA ligase	MES1	1	0.000497058	70.889	YLAK(1)DFTTTEAIK	2
Rossmann-like alpha/beta/alpha sandwich fold	0.00172283	A0A1D8PP21	330	K	ident	Methionine--tRNA ligase	MES1	1	3.5846e-08	115.1	FVEGTCPK(1)CDYEDAR	2
Rossmann-like alpha/beta/alpha sandwich fold	0.00172283	A0A1D8PP21	183	K	ident	Methionine--tRNA ligase	MES1	1	0.00532832	69.825	ILPK(1)SDER	2
Rossmann-like alpha/beta/alpha sandwich fold	0.00172283	A0A1D8PP21	102	K	ident	Methionine--tRNA ligase	MES1	1	0.00116281	71.425	ITDLPK(1)FAK	2
Rossmann-like alpha/beta/alpha sandwich fold	0.00172283	A0A1D8PP21	394	K	ident	Methionine--tRNA ligase	MES1	1	0.00992344	60.968	EWVLDSSAK(1)GAWSR	2
Rossmann-like alpha/beta/alpha sandwich fold	0.00172283	A0A1D8PP21	299	K	ident	Methionine--tRNA ligase	MES1	1	0.0130033	43.477	LHNK(1)GYLEEK	3
Rossmann-like alpha/beta/alpha sandwich fold	0.00172283	A0A1D8PP21	587	K	ident	Methionine--tRNA ligase	MES1	1	0.00278752	75.738	IVK(1)FVIAK	2
Rossmann-like alpha/beta/alpha sandwich fold	0.00172283	Q5AFB3	118	K	ident	Tyrosine--tRNA ligase	TYS1	1	0.000232267	76.165	LK(1)FVVGSSYQK	2
Rossmann-like alpha/beta/alpha sandwich fold	0.00172283	Q5ALW6	297	K	ident	Glutamine-dependent NAD(+) synthetase	orf19.1460	1	5.5369e-09	120.9	SASVQAVNQSEK(1)FK	2
Rossmann-like alpha/beta/alpha sandwich fold	0.00172283	A0A1D8PHR0	627	K	ident	Valine--tRNA ligase	VAS1	1	0.00694639	66.073	AQEK(1)FPNK	2
Rossmann-like alpha/beta/alpha sandwich fold	0.00172283	A0A1D8PHR0	1090	K	ident	Valine--tRNA ligase	VAS1	0.999992	0.000100184	83.182	TKPEAK(1)DSAYK	3
Rossmann-like alpha/beta/alpha sandwich fold	0.00172283	A0A1D8PHR0	1084	K	ident	Valine--tRNA ligase	VAS1	0.954605	0.000223971	77.746	FTEK(0.955)TK(0.046)PEAK(1)DSAYK	3
Rossmann-like alpha/beta/alpha sandwich fold	0.00172283	A0A1D8PHR0	813	K	ident	Valine--tRNA ligase	VAS1	1	1.55418e-06	108.7	IYQATK(1)FVLGR	2
Rossmann-like alpha/beta/alpha sandwich fold	0.00172283	A0A1D8PHR0	506	K	ident	Valine--tRNA ligase	VAS1	1	0.000417742	89.827	QK(1)GLFVDQK	2
Rossmann-like alpha/beta/alpha sandwich fold	0.00172283	A0A1D8PHR0	952	K	ident	Valine--tRNA ligase	VAS1	1	4.39559e-13	137.8	APYPVYK(1)SEFDDIK	2
Rossmann-like alpha/beta/alpha sandwich fold	0.00172283	A0A1D8PHR0	851	K	ident	Valine--tRNA ligase	VAS1	1	0.000136968	75.316	LSHAAK(1)LTNESLEAR	3
Rossmann-like alpha/beta/alpha sandwich fold	0.00172283	A0A1D8PHR0	419	K	ident	Valine--tRNA ligase	VAS1	1	2.34225e-08	113.88	YTHLHGK(1)FVQHPFLDR	5
Rossmann-like alpha/beta/alpha sandwich fold	0.00172283	A0A1D8PHR0	1080	K	ident	Valine--tRNA ligase	VAS1	1	1.8741e-08	147.28	TDESISK(1)FTEK	2
Rossmann-like alpha/beta/alpha sandwich fold	0.00172283	A0A1D8PHR0	96	K	ident	Valine--tRNA ligase	VAS1	1	0.00333454	86.838	LAK(1)FNAK	2
Rossmann-like alpha/beta/alpha sandwich fold	0.00172283	A0A1D8PHR0	301	K	ident	Valine--tRNA ligase	VAS1	1	3.101e-45	219.68	EK(1)FTLNPDLSQAVTEAFVR	2
Rossmann-like alpha/beta/alpha sandwich fold	0.00172283	A0A1D8PHR0	82	K	ident	Valine--tRNA ligase	VAS1	1	0.0528411	51.736	TAK(1)ELEK	2
Rossmann-like alpha/beta/alpha sandwich fold	0.00172283	A0A1D8PHR0	272	K	ident	Valine--tRNA ligase	VAS1	1	0.000320051	96.342	FIEK(1)VWEWK	2
Rossmann-like alpha/beta/alpha sandwich fold	0.00172283	A0A1D8PHR0	840	K	ident	Valine--tRNA ligase	VAS1	1	0.00488708	53.567	ESLVEK(1)WILHK	2
Rossmann-like alpha/beta/alpha sandwich fold	0.00172283	A0A1D8PHR0	622	K	ident	Valine--tRNA ligase	VAS1	1	0.0023205	98.629	TEEEAFK(1)K	2
Rossmann-like alpha/beta/alpha sandwich fold	0.00172283	A0A1D8PHR0	277	K	ident	Valine--tRNA ligase	VAS1	1	1.26496e-08	146.11	VWEWK(1)EEYHQR	3
Rossmann-like alpha/beta/alpha sandwich fold	0.00172283	A0A1D8PRR5	355	K	ident	Argininosuccinate synthase	ARG1	1	0.00394615	56.139	AAAYK(1)GSVTILGR	2
Rossmann-like alpha/beta/alpha sandwich fold	0.00172283	A0A1D8PQF9	77	K	ident	Uncharacterized protein	orf19.2150	1	6.14276e-15	138.98	VLVAK(1)DSEYDHYLAEK	2
Rossmann-like alpha/beta/alpha sandwich fold	0.00172283	A0A1D8PQF9	101	K	ident	Uncharacterized protein	orf19.2150	1	6.28159e-12	132.79	IIEDQK(1)FTHFLTAGSSIGK	3
Rossmann-like alpha/beta/alpha sandwich fold	0.00172283	A0A1D8PCI5	328	K	ident	Arginine--tRNA ligase	orf19.3341	1	2.04861e-05	90.412	LFEDK(1)GLIDIDR	2
Rossmann-like alpha/beta/alpha sandwich fold	0.00172283	A0A1D8PCI5	379	K	ident	Arginine--tRNA ligase	orf19.3341	1	0.00229689	79.893	YETYK(1)FDK	2
Rossmann-like alpha/beta/alpha sandwich fold	0.00172283	A0A1D8PCI5	303	K	ident	Arginine--tRNA ligase	orf19.3341	1	2.51158e-11	130.46	LNIK(1)YDVYSGESQVPQEK	2
Rossmann-like alpha/beta/alpha sandwich fold	0.00172283	A0A1D8PCI5	455	K	ident	Arginine--tRNA ligase	orf19.3341	1	7.39693e-06	95.195	NEEK(1)YAQIEDPDK	2
Rossmann-like alpha/beta/alpha sandwich fold	0.00172283	A0A1D8PCI5	323	K	ident	Arginine--tRNA ligase	orf19.3341	1	0.0282128	43.492	EATK(1)LFEDK	2
Rossmann-like alpha/beta/alpha sandwich fold	0.00172283	A0A1D8PCI5	490	K	ident	Arginine--tRNA ligase	orf19.3341	1	0.00485852	54.259	IHNYEFK(1)WDR	2
Rossmann-like alpha/beta/alpha sandwich fold	0.00172283	A0A1D8PQL8	245	K	ident	Glutamate--tRNA ligase	GUS1	1	0.0031702	53.448	AAVLNEYFAHK(1)FK	3
Rossmann-like alpha/beta/alpha sandwich fold	0.00172283	A0A1D8PQL8	94	K	ident	Glutamate--tRNA ligase	GUS1	1	0.00136388	74.92	FALTK(1)LYVK	2
Rossmann-like alpha/beta/alpha sandwich fold	0.00172283	A0A1D8PQL8	680	K	ident	Glutamate--tRNA ligase	GUS1	1	0.00177789	61.958	GFADLNVGK(1)LK	2
Rossmann-like alpha/beta/alpha sandwich fold	0.00172283	A0A1D8PQL8	651	K	ident	Glutamate--tRNA ligase	GUS1	1	8.22137e-07	93.083	DK(1)LDENDNFEDFITPETEFHTK	3
Rossmann-like alpha/beta/alpha sandwich fold	0.00172283	A0A1D8PQL8	456	K	ident	Glutamate--tRNA ligase	GUS1	1	0.00219913	105.52	K(1)LQWFVDK	2
Rossmann-like alpha/beta/alpha sandwich fold	0.00172283	A0A1D8PQL8	4	K	ident	Glutamate--tRNA ligase	GUS1	1	0.00194661	68.847	SFK(1)LSVAGK	2
Rossmann-like alpha/beta/alpha sandwich fold	0.00172283	A0A1D8PQL8	101	K	ident	Glutamate--tRNA ligase	GUS1	1	0.00765502	53.6	NFK(1)ELAVDLEK	2
Rossmann-like alpha/beta/alpha sandwich fold	0.00172283	A0A1D8PQL8	364	K	ident	Glutamate--tRNA ligase	GUS1	1	0.0187212	53.968	IDYK(1)APNK	2
Rossmann-like alpha/beta/alpha sandwich fold	0.00172283	Q59WU2	81	K	ident	Tyrosine--tRNA ligase	orf19.109	1	0.0265546	56.014	GSNHK(1)FK	2
Rossmann-like alpha/beta/alpha sandwich fold	0.00172283	A0A1D8PTZ6	237	K	ident	Uncharacterized protein	CAALFM_CR09510CA	1	0.00133465	62.732	LEILK(1)IEEPPIR	2
Rossmann-like alpha/beta/alpha sandwich fold	0.00172283	A0A1D8PTZ6	232	K	ident	Uncharacterized protein	CAALFM_CR09510CA	1	0.000204911	120.27	IENK(1)LEILK	2
Rossmann-like alpha/beta/alpha sandwich fold	0.00172283	Q59RI1	673	K	ident	Isoleucine--tRNA ligase	ILS1	1	5.19396e-05	97.734	FLK(1)DAADLFK	2
Rossmann-like alpha/beta/alpha sandwich fold	0.00172283	Q59RI1	680	K	ident	Isoleucine--tRNA ligase	ILS1	1	0.0117223	71.379	DAADLFK(1)K	2
Rossmann-like alpha/beta/alpha sandwich fold	0.00172283	Q59RI1	971	K	ident	Isoleucine--tRNA ligase	ILS1	1	9.90427e-11	122.66	GLPASK(1)AEEGQEFR	2
Rossmann-like alpha/beta/alpha sandwich fold	0.00172283	Q59RI1	798	K	ident	Isoleucine--tRNA ligase	ILS1	1	0.00380567	59.418	VYFK(1)QEDLEK	2
Rossmann-like alpha/beta/alpha sandwich fold	0.00172283	Q59RI1	275	K	ident	Isoleucine--tRNA ligase	ILS1	0.816628	0.023904	52.725	K(0.817)PK(0.223)SAK(0.96)FK	3
Rossmann-like alpha/beta/alpha sandwich fold	0.00172283	Q59RI1	1039	K	ident	Isoleucine--tRNA ligase	ILS1	1	0.0133372	49.472	DTIDLPK(1)IIK	2
Rossmann-like alpha/beta/alpha sandwich fold	0.00172283	Q59RI1	290	K	ident	Isoleucine--tRNA ligase	ILS1	1	0.000957589	72.434	ILGK(1)DLVGLK	2
Rossmann-like alpha/beta/alpha sandwich fold	0.00172283	Q59RI1	650	K	ident	Isoleucine--tRNA ligase	ILS1	1	0.00245673	101.64	FK(1)EEGVK	2
Rossmann-like alpha/beta/alpha sandwich fold	0.00172283	Q59RI1	252	K	ident	Isoleucine--tRNA ligase	ILS1	1	1.1449e-06	114.76	FEYVK(1)IFDEEK	2
Rossmann-like alpha/beta/alpha sandwich fold	0.00172283	Q59RI1	280	K	ident	Isoleucine--tRNA ligase	ILS1	0.99212	0.0225648	63.184	K(0.045)PK(0.963)SAK(0.992)FK	2
Rossmann-like alpha/beta/alpha sandwich fold	0.00172283	Q59RI1	111	K	ident	Isoleucine--tRNA ligase	ILS1	1	6.20578e-08	110.12	LNITSK(1)EDVYAMGIDK	2
Rossmann-like alpha/beta/alpha sandwich fold	0.00172283	Q59RI1	258	K	ident	Isoleucine--tRNA ligase	ILS1	1	0.0673657	55.902	IFDEEK(1)K	2
Rossmann-like alpha/beta/alpha sandwich fold	0.00172283	Q59RI1	277	K	ident	Isoleucine--tRNA ligase	ILS1	0.963046	0.0225648	63.184	K(0.045)PK(0.963)SAK(0.992)FK	2
Rossmann-like alpha/beta/alpha sandwich fold	0.00172283	Q59RI1	379	K	ident	Isoleucine--tRNA ligase	ILS1	1	1.04901e-05	101.92	MESNVPEIAGMYFK(1)DADK	2
Rossmann-like alpha/beta/alpha sandwich fold	0.00172283	Q59RI1	1053	K	ident	Isoleucine--tRNA ligase	ILS1	1	0.00140861	69.672	STK(1)YPIEELK	2
Rossmann-like alpha/beta/alpha sandwich fold	0.00172283	Q59RI1	175	K	ident	Isoleucine--tRNA ligase	ILS1	1	5.08552e-05	98.048	ELFNK(1)DAVYR	2
Rossmann-like alpha/beta/alpha sandwich fold	0.00172283	Q5APF2	376	K	ident	GMP synthase [glutamine-hydrolyzing]	GUA1	1	0.000886265	103.74	LK(1)LIEPLR	2
Rossmann-like alpha/beta/alpha sandwich fold	0.00172283	Q5APF2	374	K	ident	GMP synthase [glutamine-hydrolyzing]	GUA1	1	3.29956e-05	87.519	THHNVGGLLEDMK(1)LK	3
Rossmann-like alpha/beta/alpha sandwich fold	0.00172283	A0A1D8PS12	981	K	ident	Leucine--tRNA ligase	CDC60	1	3.16369e-20	181.26	ELFEQNK(1)LDDNNVIR	2
Rossmann-like alpha/beta/alpha sandwich fold	0.00172283	A0A1D8PS12	1007	K	ident	Leucine--tRNA ligase	CDC60	1	9.24529e-07	107.06	GMPYIHQIK(1)TR	2
Rossmann-like alpha/beta/alpha sandwich fold	0.00172283	A0A1D8PS12	155	K	ident	Leucine--tRNA ligase	CDC60	1	0.00103339	85.672	REDVTK(1)FSSK	2
Rossmann-like alpha/beta/alpha sandwich fold	0.00172283	A0A1D8PS12	786	K	ident	Leucine--tRNA ligase	CDC60	1	4.39633e-08	114.7	LTTLK(1)DWCEEEVK	2
Rossmann-like alpha/beta/alpha sandwich fold	0.00172283	A0A1D8PS12	259	K	ident	Leucine--tRNA ligase	CDC60	1	2.05889e-12	136.34	YTIYSEK(1)DGQACLDHDR	3
Rossmann-like alpha/beta/alpha sandwich fold	0.00172283	A0A1D8PS12	669	K	ident	Leucine--tRNA ligase	CDC60	1	0.00016697	97.767	RDDVETDIPK(1)EQLK	2
Rossmann-like alpha/beta/alpha sandwich fold	0.00172283	A0A1D8PS12	129	K	ident	Leucine--tRNA ligase	CDC60	1	1.82347e-14	126.32	EVELFGSDFSK(1)APADDEDAEESQQPAK	3
Rossmann-like alpha/beta/alpha sandwich fold	0.00172283	A0A1D8PS12	299	K	ident	Leucine--tRNA ligase	CDC60	1	1.36214e-05	98.582	LTDVAPQAQELFK(1)K	2
Rossmann-like alpha/beta/alpha sandwich fold	0.00172283	A0A1D8PS12	505	K	ident	Leucine--tRNA ligase	CDC60	0.958497	0.000615617	68.676	YK(0.041)GDK(0.958)VEDAKPK	3
Rossmann-like alpha/beta/alpha sandwich fold	0.00172283	A0A1D8PS12	483	K	ident	Leucine--tRNA ligase	CDC60	1	1.74577e-13	146.77	DSVQLANAK(1)ELAYK	2
Rossmann-like alpha/beta/alpha sandwich fold	0.00172283	A0A1D8PS12	284	K	ident	Leucine--tRNA ligase	CDC60	1	5.24243e-11	124.68	QSGEGVGPQEYVGIK(1)IR	2
Rossmann-like alpha/beta/alpha sandwich fold	0.00172283	A0A1D8PS12	903	K	ident	Leucine--tRNA ligase	CDC60	1	9.77138e-07	117.25	NGSVQTSK(1)FPR	2
Rossmann-like alpha/beta/alpha sandwich fold	0.00172283	Q5AL24	172	K	ident	Nicotinamide-nucleotide adenylyltransferase	orf19.4953	1	0.0103139	50.46	IFDPK(1)YYLPDK	2
Rossmann-like alpha/beta/alpha sandwich fold	0.00172283	Q5AL24	129	K	ident	Nicotinamide-nucleotide adenylyltransferase	orf19.4953	1	3.77934e-08	108.75	YPVNIAIGLTNHAK(1)FVDK	3
Rossmann-like alpha/beta/alpha sandwich fold	0.00172283	Q5A0Z0	245	K	ident	Phosphoadenylyl-sulfate reductase (Thioredoxin)	MET16	1	0.0025019	52.172	TECGIHVTTK(1)YTEYMK	3
Rossmann-like alpha/beta/alpha sandwich fold	0.00172283	Q5A0Z0	96	K	ident	Phosphoadenylyl-sulfate reductase (Thioredoxin)	MET16	1	0.000534074	71.524	YRPK(1)LHVYK	3
Rossmann-like alpha/beta/alpha sandwich fold	0.00172283	A0A1D8PIB2	466	K	ident	Asparagine synthase (Glutamine-hydrolyzing) 2	ASN1	1	9.9126e-05	68.651	AFDTSDEPDVK(1)PYLPEEILWR	3
Rossmann-like alpha/beta/alpha sandwich fold	0.00172283	A0A1D8PIB2	210	K	ident	Asparagine synthase (Glutamine-hydrolyzing) 2	ASN1	1	0.000471825	86.114	VPEQHVDFK(1)K	2
Rossmann-like alpha/beta/alpha sandwich fold	0.00172283	A0A1D8PIB2	91	K	ident	Asparagine synthase (Glutamine-hydrolyzing) 2	ASN1	1	0.00156047	74.165	EQFPDYK(1)FK	2
Rossmann-like alpha/beta/alpha sandwich fold	0.00172283	A0A1D8PIB2	268	K	ident	Asparagine synthase (Glutamine-hydrolyzing) 2	ASN1	1	9.59923e-28	175.23	AAQASFNPEGIDANK(1)ELSGVDDK	2
Rossmann-like alpha/beta/alpha sandwich fold	0.00172283	A0A1D8PIB2	17	K	ident	Asparagine synthase (Glutamine-hydrolyzing) 2	ASN1	1	0.00972865	53.237	QPEVEDFK(1)SK	2
Rossmann-like alpha/beta/alpha sandwich fold	0.00172283	A0A1D8PIB2	107	K	ident	Asparagine synthase (Glutamine-hydrolyzing) 2	ASN1	1	4.41876e-09	111.57	SLSDCEPIIPLFTK(1)YDIDAPK	2
Rossmann-like alpha/beta/alpha sandwich fold	0.00172283	A0A1D8PIB2	521	K	ident	Asparagine synthase (Glutamine-hydrolyzing) 2	ASN1	0.999998	1.79112e-11	110.01	MVSDEEFAHPKPEWGDDIPTTK(1)EAYWYR	3
Rossmann-like alpha/beta/alpha sandwich fold	0.00172283	A0A1D8PIB2	201	K	ident	Asparagine synthase (Glutamine-hydrolyzing) 2	ASN1	1	0.000124125	72.568	YFQPSWWDASK(1)VPEQHVDFK	3
Rossmann-like alpha/beta/alpha sandwich fold	0.00172283	A0A1D8PIB2	499	K	ident	Asparagine synthase (Glutamine-hydrolyzing) 2	ASN1	1	3.50391e-14	121.94	DTAEK(1)MVSDEEFAHPKPEWGDDIPTTK	3
Rossmann-like alpha/beta/alpha sandwich fold	0.00172283	A0A1D8PIB2	399	K	ident	Asparagine synthase (Glutamine-hydrolyzing) 2	ASN1	1	0.00347008	55.261	VK(1)NLHYADCLR	3
Rossmann-like alpha/beta/alpha sandwich fold	0.00172283	A0A1D8PIB2	570	K	ident	Asparagine synthase (Glutamine-hydrolyzing) 2	ASN1	1	4.001e-05	89.561	YAATHDHK(1)VAQ	2
Rossmann-like alpha/beta/alpha sandwich fold	0.00172283	A0A1D8PIB2	550	K	ident	Asparagine synthase (Glutamine-hydrolyzing) 2	ASN1	1	0.00058077	63.691	WIPK(1)AEWGCHADPSGR	3
Rossmann-like alpha/beta/alpha sandwich fold	0.00172283	Q9Y872	256	K	ident	Sulfate adenylyltransferase	MET3	1	0.00682647	68.371	VYK(1)QILTK	2
Rossmann-like alpha/beta/alpha sandwich fold	0.00172283	Q9Y872	10	K	ident	Sulfate adenylyltransferase	MET3	1	0.0362402	43.297	PIPTPHGGK(1)LR	3
Rossmann-like alpha/beta/alpha sandwich fold	0.00172283	Q59SI6	234	K	ident	Choline-phosphate cytidylyltransferase	PCT1	1	2.74911e-05	104.82	EQGK(1)FLTTQR	2
Rossmann-like alpha/beta/alpha sandwich fold	0.00172283	Q5A3P4	143	K	ident	Tryptophan--tRNA ligase	WRS1	1	6.41613e-05	81.239	FLFK(1)HQLTIDDVK	3
ClpP/crotonase-like domain	0.0370621	Q5AI24	497	K	ident	3-hydroxyisobutyryl-CoA hydrolase, mitochondrial	EHD3	1	0.00471856	77.744	YVTWK(1)EEPTK	2
ClpP/crotonase-like domain	0.0370621	Q5A318	69	K	ident	Dodecenoyl-CoA isomerase	ECI1	1	0.0167452	62.464	LGK(1)FMER	2
ClpP/crotonase-like domain	0.0370621	Q5A318	227	K	ident	Dodecenoyl-CoA isomerase	ECI1	1	0.00581966	77.923	HYDGK(1)FK	2
ClpP/crotonase-like domain	0.0370621	Q5A320	189	K	ident	Uncharacterized protein	CAALFM_CR08670CA	1	0.00423308	83.614	HYGGK(1)FK	2
ClpP/crotonase-like domain	0.0370621	A0A1D8PRR7	2187	K	ident	Acetyl-CoA carboxylase	ACC1	1	0.00419455	83.753	DSSK(1)LER	2
ClpP/crotonase-like domain	0.0370621	A0A1D8PRR7	1876	K	ident	Acetyl-CoA carboxylase	ACC1	1	0.000593561	70.197	DVDYYPPK(1)QEAFDVR	2
ClpP/crotonase-like domain	0.0370621	A0A1D8PRR7	1169	K	ident	Acetyl-CoA carboxylase	ACC1	1	0.000336201	93.649	LPIVEWK(1)FK	2
ClpP/crotonase-like domain	0.0370621	A0A1D8PRR7	1154	K	ident	Acetyl-CoA carboxylase	ACC1	1	6.21358e-08	110.97	AYDLGK(1)IEYHVNDR	2
ClpP/crotonase-like domain	0.0370621	A0A1D8PRR7	2241	K	ident	Acetyl-CoA carboxylase	ACC1	1	7.36783e-06	98.676	LLK(1)EDPNSAISAMK	2
ClpP/crotonase-like domain	0.0370621	A0A1D8PRR7	120	K	ident	Acetyl-CoA carboxylase	ACC1	1	0.000114139	89.189	K(1)WAYETFGDEK	2
ClpP/crotonase-like domain	0.0370621	A0A1D8PRR7	1565	K	ident	Acetyl-CoA carboxylase	ACC1	1	0.0109655	63.426	QATISQWK(1)K	2
ClpP/crotonase-like domain	0.0370621	A0A1D8PRR7	1252	K	ident	Acetyl-CoA carboxylase	ACC1	1	8.06967e-09	96.052	HLDDVDETLTAALEQFQPADAISFK(1)AK	3
ClpP/crotonase-like domain	0.0370621	A0A1D8PRR7	897	K	ident	Acetyl-CoA carboxylase	ACC1	1	0.00122026	60.949	LPPK(1)LDDGLTALVER	2
ClpP/crotonase-like domain	0.0370621	A0A1D8PRR7	841	K	ident	Acetyl-CoA carboxylase	ACC1	1	0.000364559	67.879	PAHK(1)FNHCAGILK	4
ClpP/crotonase-like domain	0.0370621	A0A1D8PRR7	717	K	ident	Acetyl-CoA carboxylase	ACC1	1	1.51228e-13	147.56	SHSVYWK(1)EEASATR	2
ClpP/crotonase-like domain	0.0370621	A0A1D8PRR7	2113	K	ident	Acetyl-CoA carboxylase	ACC1	1	0.000895587	102.41	ISAK(1)LFAR	2
ClpP/crotonase-like domain	0.0370621	A0A1D8PRR7	2228	K	ident	Acetyl-CoA carboxylase	ACC1	1	0.000256157	83.081	VNELK(1)QEVSR	2
ClpP/crotonase-like domain	0.0370621	A0A1D8PRR7	671	K	ident	Acetyl-CoA carboxylase	ACC1	1	0.00431702	83.313	YK(1)FTATK	2
Sec23/Sec24 beta-sandwich	0.0960129	Q5A455	527	K	ident	Protein transport protein SEC23	SEC23	1	9.75466e-28	190.41	ITLFK(1)AEQDDGADVLR	2
Sec23/Sec24 beta-sandwich	0.0960129	Q5A455	179	K	ident	Protein transport protein SEC23	SEC23	1	8.18501e-10	172.14	INK(1)SYIFR	2
Sec23/Sec24 beta-sandwich	0.0960129	Q5A455	187	K	ident	Protein transport protein SEC23	SEC23	1	0.0216725	51.949	GDK(1)EYTDK	2
Sec23/Sec24 beta-sandwich	0.0960129	Q5A455	550	K	ident	Protein transport protein SEC23	SEC23	1	0.000459615	89.029	LCQK(1)FADYR	2
Sec23/Sec24 beta-sandwich	0.0960129	A0A1D8PGX7	844	K	ident	Uncharacterized protein	orf19.880	1	0.00340137	59.84	LPLYK(1)DLTIR	2
Sec23/Sec24 beta-sandwich	0.0960129	Q5AQ76	527	K	ident	Protein transport protein SEC24	SEC24	1	5.90494e-07	96.876	YTAGQTHFYPAWTSNK(1)YEDVAK	3
Carbamoyl-phosphate synthetase, large subunit oligomerisation domain	0.0996604	A0A1D8PTD1	890	K	ident	Bifunctional carbamoylphosphate synthetase/aspartate transcarbamylase	URA2	1	6.69545e-06	101.79	WFLNK(1)LDGLIK	2
Carbamoyl-phosphate synthetase, large subunit oligomerisation domain	0.0996604	A0A1D8PTD1	185	K	ident	Bifunctional carbamoylphosphate synthetase/aspartate transcarbamylase	URA2	1	3.8045e-05	90.707	K(1)FFNVPEFDDPNVK	2
Carbamoyl-phosphate synthetase, large subunit oligomerisation domain	0.0996604	A0A1D8PTD1	1919	K	ident	Bifunctional carbamoylphosphate synthetase/aspartate transcarbamylase	URA2	1	0.0410489	46.88	NNIISVK(1)DITR	2
Carbamoyl-phosphate synthetase, large subunit oligomerisation domain	0.0996604	A0A1D8PTD1	645	K	ident	Bifunctional carbamoylphosphate synthetase/aspartate transcarbamylase	URA2	1	1.717e-05	91.961	GWK(1)EVEYEVVR	2
Carbamoyl-phosphate synthetase, large subunit oligomerisation domain	0.0996604	A0A1D8PTD1	168	K	ident	Bifunctional carbamoylphosphate synthetase/aspartate transcarbamylase	URA2	1	9.22328e-33	187.39	LAIQNSDYK(1)SEEIISQSK	2
Carbamoyl-phosphate synthetase, large subunit oligomerisation domain	0.0996604	A0A1D8PTD1	184	K	ident	Bifunctional carbamoylphosphate synthetase/aspartate transcarbamylase	URA2	1	0.0174823	66.073	SNPQNWK(1)K	2
Carbamoyl-phosphate synthetase, large subunit oligomerisation domain	0.0996604	A0A1D8PTD1	1185	K	ident	Bifunctional carbamoylphosphate synthetase/aspartate transcarbamylase	URA2	1	1.60144e-11	134.14	YIENAK(1)EIEMDAVAK	2
Carbamoyl-phosphate synthetase, large subunit oligomerisation domain	0.0996604	A0A1D8PTD1	1460	K	ident	Bifunctional carbamoylphosphate synthetase/aspartate transcarbamylase	URA2	1	0.000464503	69.201	RPASYMSK(1)GYESR	3
Carbamoyl-phosphate synthetase, large subunit oligomerisation domain	0.0996604	A0A1D8PTD1	1420	K	ident	Bifunctional carbamoylphosphate synthetase/aspartate transcarbamylase	URA2	1	1.99265e-26	168.08	EHGIPVHYLEVLSK(1)DEDQK	3
Carbamoyl-phosphate synthetase, large subunit oligomerisation domain	0.0996604	A0A1D8PTD1	2145	K	ident	Bifunctional carbamoylphosphate synthetase/aspartate transcarbamylase	URA2	1	0.000222939	115.7	FADK(1)EQYQR	2
Carbamoyl-phosphate synthetase, large subunit oligomerisation domain	0.0996604	A0A1D8PTD1	1348	K	ident	Bifunctional carbamoylphosphate synthetase/aspartate transcarbamylase	URA2	1	0.0015596	86.136	NK(1)YEAYLK	2
Carbamoyl-phosphate synthetase, large subunit oligomerisation domain	0.0996604	A0A1D8PTD1	885	K	ident	Bifunctional carbamoylphosphate synthetase/aspartate transcarbamylase	URA2	1	8.52895e-06	100.07	LTNIDK(1)WFLNK	2
Carbamoyl-phosphate synthetase, large subunit oligomerisation domain	0.0996604	Q5A8A6	721	K	ident	Carbamoyl-phosphate synthase (Glutamine-hydrolyzing)	CPA2	1	1.14878e-15	145.91	HK(1)FSQILDSIGVDQPAWK	3
Carbamoyl-phosphate synthetase, large subunit oligomerisation domain	0.0996604	Q5A8A6	416	K	ident	Carbamoyl-phosphate synthase (Glutamine-hydrolyzing)	CPA2	1	0.000351312	74.424	WDLSK(1)FQHVK	3
Ribosomal protein L2, domain 3	0.0996604	Q5A7P6	366	K	ident	Mitochondrial 54S ribosomal protein RML2	orf19.5420	1	0.000219435	79.659	GHLINHDK(1)FK	2
Ribosomal protein L2, domain 3	0.0996604	A0A1D8PF08	149	K	ident	Ribosomal 60S subunit protein L2A	RPL2	1	0.029518	70.816	VK(1)LPSGAK(1)K	2
Ribosomal protein L2, domain 3	0.0996604	A0A1D8PF08	155	K	ident	Ribosomal 60S subunit protein L2A	RPL2	1	0.029518	70.816	VK(1)LPSGAK(1)K	2
Ribosomal protein L2, domain 3	0.0996604	A0A1D8PF08	181	K	ident	Ribosomal 60S subunit protein L2A	RPL2	1	0.0281258	64.103	IDK(1)PLLK(1)AGR	2
Ribosomal protein L2, domain 3	0.0996604	A0A1D8PF08	28	K	ident	Ribosomal 60S subunit protein L2A	RPL2	0.999552	0.0594541	46.021	KGAAK(1)LR	2
Ribosomal protein L2, domain 3	0.0996604	A0A1D8PF08	198	K	ident	Ribosomal 60S subunit protein L2A	RPL2	1	0.00259369	106.36	NSWPK(1)TR	2
Ribosomal protein L2, domain 3	0.0996604	A0A1D8PF08	60	K	ident	Ribosomal 60S subunit protein L2A	RPL2	1	0.000308105	80.787	GAPLAK(1)VAFR	2
Ribosomal protein L2, domain 3	0.0996604	A0A1D8PF08	145	K	ident	Ribosomal 60S subunit protein L2A	RPL2	1	2.02235e-11	122.94	TSGNYVIIIGHNPDENK(1)TR	3
Ribosomal protein L2, domain 3	0.0996604	A0A1D8PF08	177	K	ident	Ribosomal 60S subunit protein L2A	RPL2	1	0.0281258	64.103	IDK(1)PLLK(1)AGR	2
RNA polymerase, beta subunit, protrusion	0.0314362	Q59M52	41	K	ident	DNA-directed RNA polymerase subunit beta	CAALFM_CR05550CA	1	1.32713e-05	95.618	DK(1)WNLLPAFLK	2
RNA polymerase, beta subunit, protrusion	0.0314362	Q5A8Y5	820	K	ident	DNA-directed RNA polymerase subunit beta	orf19.3349	1	0.000870149	106.04	SMEYLK(1)FR	2
RNA polymerase, beta subunit, protrusion	0.0314362	Q5A8Y5	986	K	ident	DNA-directed RNA polymerase subunit beta	orf19.3349	1	0.00545011	56.205	VPQIGDK(1)FASR	2
RNA polymerase, beta subunit, protrusion	0.0314362	Q5A8Y5	171	K	ident	DNA-directed RNA polymerase subunit beta	orf19.3349	1	0.0241621	57.281	SK(1)FCMLR	2
RNA polymerase, beta subunit, protrusion	0.0314362	A0A1D8PQM4	212	K	ident	DNA-directed RNA polymerase subunit beta	RPA135	1	1.51963e-07	113.38	GASYTK(1)FGIQIR	2
RNA polymerase, beta subunit, protrusion	0.0314362	A0A1D8PQM4	1017	K	ident	DNA-directed RNA polymerase subunit beta	RPA135	1	0.000302917	81.017	HMVNDK(1)FQVR	2
RNA polymerase, beta subunit, protrusion	0.0314362	A0A1D8PQM4	347	K	ident	DNA-directed RNA polymerase subunit beta	RPA135	1	6.00694e-05	83.087	IVLVHLPNNADK(1)FR	3
FCP1 homology domain	0.376205	Q5ADU9	579	K	ident	Protein serine/threonine phosphatase	orf19.6742	1	4.2139e-05	88.092	DVSEGAGPTFK(1)TR	2
FCP1 homology domain	0.376205	Q59W44	391	K	ident	Mitochondrial import inner membrane translocase subunit TIM50	TIM50	1	0.000157392	82.59	LLGIPVPEPK(1)MPLDIIR	2
FCP1 homology domain	0.376205	Q59W44	342	K	ident	Mitochondrial import inner membrane translocase subunit TIM50	TIM50	1	0.00282698	57.425	DVRPILNSYK(1)DK	3
Dilute domain	0.0996604	A0A1D8PDE5	659	K	ident	Uncharacterized protein	orf19.757	1	0.0482573	44.692	VANK(1)LYK	2
Dilute domain	0.0996604	Q5AKW2	1038	K	ident	Myosin 2	MYO2	1	7.39692e-07	120.77	EQAELK(1)QEVQR	2
Elongation factor G, III-V domain	0.0138193	A0A1D8PH71	763	K	ident	U5 snRNP GTPase	SNU114	1	0.00210425	60.157	LK(1)FDNIDIDSK	2
Elongation factor G, III-V domain	0.0138193	A0A1D8PH71	451	K	ident	U5 snRNP GTPase	SNU114	1	0.00435702	63.426	ISLPK(1)FEYK	2
Elongation factor G, III-V domain	0.0138193	Q5AAV3	442	K	ident	Ribosome-releasing factor 2, mitochondrial	MEF2	1	3.93638e-05	101.38	NFTAK(1)DSAYR	2
Elongation factor G, III-V domain	0.0138193	Q5A0M4	152	K	ident	Elongation factor 2	EFT2	1	0.013744	65.043	IK(1)PVVVINK(1)VDR	2
Elongation factor G, III-V domain	0.0138193	Q5A0M4	90	K	ident	Elongation factor 2	EFT2	0.99392	4.55651e-12	124.2	STAISLYASMTDEDVK(0.006)DIK(0.994)QK	3
Elongation factor G, III-V domain	0.0138193	Q5A0M4	42	K	ident	Elongation factor 2	EFT2	1	3.70638e-17	148.66	STLSDSLVQK(1)AGIISAAK(1)AGDAR	3
Elongation factor G, III-V domain	0.0138193	Q5A0M4	87	K	ident	Elongation factor 2	EFT2	1	3.27502e-20	153.36	STAISLYASMTDEDVK(1)DIK	2
Elongation factor G, III-V domain	0.0138193	Q5A0M4	672	K	ident	Elongation factor 2	EFT2	1	1.23889e-07	104.52	DSVVAAFQWATK(1)EGPIFGENCR	3
Elongation factor G, III-V domain	0.0138193	Q5A0M4	292	K	ident	Elongation factor 2	EFT2	1	1.22086e-05	130.75	LFAAIMNFK(1)K	2
Elongation factor G, III-V domain	0.0138193	Q5A0M4	479	K	ident	Elongation factor 2	EFT2	1	3.88609e-06	98.281	SGTITTNEAAHNMK(1)VMK	3
Elongation factor G, III-V domain	0.0138193	Q5A0M4	159	K	ident	Elongation factor 2	EFT2	1	7.92756e-05	83.573	IK(1)PVVVINK(1)VDR	2
Elongation factor G, III-V domain	0.0138193	Q5A0M4	50	K	ident	Elongation factor 2	EFT2	1	3.70638e-17	148.66	STLSDSLVQK(1)AGIISAAK(1)AGDAR	3
Elongation factor G, III-V domain	0.0138193	Q5A0M4	228	K	ident	Elongation factor 2	EFT2	1	0.00103226	90.601	QFANK(1)YSK	2
Elongation factor G, III-V domain	0.0138193	Q5A0M4	253	K	ident	Elongation factor 2	EFT2	1	8.90663e-07	105.65	LWGDSYFNPK(1)TK	2
Elongation factor G, III-V domain	0.0138193	Q5A0M4	406	K	ident	Elongation factor 2	EFT2	1	0.00021938	77.062	VFAGTVK(1)SGQK	2
Elongation factor G, III-V domain	0.0138193	Q5A0M4	429	K	ident	Elongation factor 2	EFT2	1	9.12457e-09	155.88	KEDLFLK(1)SIQR	2
Elongation factor G, III-V domain	0.0138193	Q5A0M4	622	K	ident	Elongation factor 2	EFT2	1	7.69776e-06	95.197	ILADK(1)HGWDVVDAR	2
Elongation factor G, III-V domain	0.0138193	Q5A0M4	651	K	ident	Elongation factor 2	EFT2	1	1.49671e-07	78.752	IWCFGPDGNGPNLVVDQTK(1)AVQYLNEIK	3
Elongation factor G, III-V domain	0.0138193	Q5A0M4	15	K	ident	Elongation factor 2	EFT2	1	0.011718	51.162	GLMDK(1)VTNVR	2
Elongation factor G, III-V domain	0.0138193	Q5A0M4	308	K	ident	Elongation factor 2	EFT2	1	2.92967e-07	117.31	LEIQLK(1)GDEK(1)DLEGK	2
Elongation factor G, III-V domain	0.0138193	Q5A0M4	482	K	ident	Elongation factor 2	EFT2	1	0.0077501	55.267	VMK(1)FSVSPVVQVAVEVK	2
Elongation factor G, III-V domain	0.0138193	Q5A0M4	302	K	ident	Elongation factor 2	EFT2	0.999996	0.000189493	75.682	KDEIPVLLEK(1)LEIQLK	2
Elongation factor G, III-V domain	0.0138193	Q5A0M4	317	K	ident	Elongation factor 2	EFT2	1	0.000363374	89.231	GDEK(1)DLEGK(1)ALLK	2
Elongation factor G, III-V domain	0.0138193	Q5A0M4	312	K	ident	Elongation factor 2	EFT2	1	2.92967e-07	117.31	LEIQLK(1)GDEK(1)DLEGK	2
Elongation factor G, III-V domain	0.0138193	Q5A0M4	256	K	ident	Elongation factor 2	EFT2	1	0.0313567	116.73	K(1)WTNK(1)DK	2
Elongation factor G, III-V domain	0.0138193	Q5A0M4	321	K	ident	Elongation factor 2	EFT2	1	0.000944958	95.352	ALLK(1)VVMR	2
Elongation factor G, III-V domain	0.0138193	Q5A0M4	260	K	ident	Elongation factor 2	EFT2	1	0.0313567	116.73	K(1)WTNK(1)DK	2
Elongation factor G, III-V domain	0.0138193	Q5A0M4	423	K	ident	Elongation factor 2	EFT2	1	0.00986171	84.743	K(1)EDLFLK	2
Elongation factor G, III-V domain	0.0138193	Q5A0M4	171	K	ident	Elongation factor 2	EFT2	1	1.43614e-38	199.65	ALLELQTTK(1)EDLYQTFAR	3
Elongation factor G, III-V domain	0.0138193	Q5AL45	497	K	ident	Elongation factor G, mitochondrial	MEF1	1	0.000311659	97.741	FQK(1)EDPTFR	2
Elongation factor G, III-V domain	0.0138193	Q5AL45	399	K	ident	Elongation factor G, mitochondrial	MEF1	1	0.0273304	55.604	VYQGK(1)LK	2
Elongation factor G, III-V domain	0.0138193	Q59WB7	165	K	ident	GTPase	RIA1	1	7.8599e-05	83.792	LITEWK(1)LSPLEAYQHISR	3
PIK-related kinase	0.376205	A0A1D8PPL1	3320	K	ident	Histone acetyltransferase	TRA1	1	9.07796e-07	118.28	FK(1)CTADEDAYR	2
PIK-related kinase	0.376205	A0A1D8PHX3	364	K	ident	Serine/threonine-protein kinase TOR	TOR1	1	5.32619e-15	140.8	SQNNETANTDK(1)SAIFK	2
KA1 domain/Ssp2, C-terminal	0.0996604	A0A1D8PRN8	1171	K	ident	Non-specific serine/threonine protein kinase	KIN2	1	7.63009e-05	82.774	SPLK(1)FEIHIVK	3
KA1 domain/Ssp2, C-terminal	0.0996604	A0A1D8PN61	146	K	ident	Non-specific serine/threonine protein kinase	SNF1	1	0.000346889	91.867	GK(1)MPEDEAR	2
Ribosomal Proteins L2, RNA binding domain	0.0996604	Q5A7P6	366	K	ident	Mitochondrial 54S ribosomal protein RML2	orf19.5420	1	0.000219435	79.659	GHLINHDK(1)FK	2
Ribosomal Proteins L2, RNA binding domain	0.0996604	A0A1D8PF08	149	K	ident	Ribosomal 60S subunit protein L2A	RPL2	1	0.029518	70.816	VK(1)LPSGAK(1)K	2
Ribosomal Proteins L2, RNA binding domain	0.0996604	A0A1D8PF08	155	K	ident	Ribosomal 60S subunit protein L2A	RPL2	1	0.029518	70.816	VK(1)LPSGAK(1)K	2
Ribosomal Proteins L2, RNA binding domain	0.0996604	A0A1D8PF08	181	K	ident	Ribosomal 60S subunit protein L2A	RPL2	1	0.0281258	64.103	IDK(1)PLLK(1)AGR	2
Ribosomal Proteins L2, RNA binding domain	0.0996604	A0A1D8PF08	28	K	ident	Ribosomal 60S subunit protein L2A	RPL2	0.999552	0.0594541	46.021	KGAAK(1)LR	2
Ribosomal Proteins L2, RNA binding domain	0.0996604	A0A1D8PF08	198	K	ident	Ribosomal 60S subunit protein L2A	RPL2	1	0.00259369	106.36	NSWPK(1)TR	2
Ribosomal Proteins L2, RNA binding domain	0.0996604	A0A1D8PF08	60	K	ident	Ribosomal 60S subunit protein L2A	RPL2	1	0.000308105	80.787	GAPLAK(1)VAFR	2
Ribosomal Proteins L2, RNA binding domain	0.0996604	A0A1D8PF08	145	K	ident	Ribosomal 60S subunit protein L2A	RPL2	1	2.02235e-11	122.94	TSGNYVIIIGHNPDENK(1)TR	3
Ribosomal Proteins L2, RNA binding domain	0.0996604	A0A1D8PF08	177	K	ident	Ribosomal 60S subunit protein L2A	RPL2	1	0.0281258	64.103	IDK(1)PLLK(1)AGR	2
NAD(P)-binding domain	1.30212e-05	A0A1D8PPX6	304	K	ident	Uncharacterized protein	orf19.5525	1	0.00156047	74.165	NFK(1)DAVANK(1)DK	2
NAD(P)-binding domain	1.30212e-05	A0A1D8PPX6	310	K	ident	Uncharacterized protein	orf19.5525	1	0.00905335	71.176	NFK(1)DAVANK(1)DK	2
NAD(P)-binding domain	1.30212e-05	A0A1D8PPX6	228	K	ident	Uncharacterized protein	orf19.5525	1	2.64429e-08	109.37	TAK(1)GAIGTFTYGSAFGATDK	2
NAD(P)-binding domain	1.30212e-05	A0A1D8PPX6	245	K	ident	Uncharacterized protein	orf19.5525	1	1.48272e-09	116.98	GAIGTFTYGSAFGATDK(1)STFFK	3
NAD(P)-binding domain	1.30212e-05	A0A1D8PPX6	316	K	ident	Uncharacterized protein	orf19.5525	1	0.00223936	94.163	LVK(1)VPPR	2
NAD(P)-binding domain	1.30212e-05	Q59T49	256	K	ident	Uncharacterized protein	orf19.6868	1	8.51309e-06	90.759	AHLVAFEK(1)EEAINQR	3
NAD(P)-binding domain	1.30212e-05	Q5A8X6	32	K	ident	Succinate--CoA ligase [ADP-forming] subunit alpha, mitochondrial	LSC1	1	0.00253865	58.996	DTK(1)VIYQGFTGK	2
NAD(P)-binding domain	1.30212e-05	Q5A8X6	318	K	ident	Succinate--CoA ligase [ADP-forming] subunit alpha, mitochondrial	LSC1	1	1.65198e-07	112.5	LGNSLLAEFK(1)NK	2
NAD(P)-binding domain	1.30212e-05	Q5A8X6	135	K	ident	Succinate--CoA ligase [ADP-forming] subunit alpha, mitochondrial	LSC1	1	0.0258177	42.862	ISQILK(1)TQEK	2
NAD(P)-binding domain	1.30212e-05	A0A1D8PPG7	74	K	ident	Ketol-acid reductoisomerase, mitochondrial	ILV5	1	0.00334678	86.794	ADWPK(1)ER	2
NAD(P)-binding domain	1.30212e-05	A0A1D8PPG7	231	K	ident	Ketol-acid reductoisomerase, mitochondrial	ILV5	1	2.41232e-20	157.22	GINSSYAVWNDVTGK(1)AEEK	2
NAD(P)-binding domain	1.30212e-05	A0A1D8PPG7	337	K	ident	Ketol-acid reductoisomerase, mitochondrial	ILV5	0.99988	1.88383e-11	131.31	FK(1)DALKPVFEELYESVK	3
NAD(P)-binding domain	1.30212e-05	A0A1D8PPG7	213	K	ident	Ketol-acid reductoisomerase, mitochondrial	ILV5	1	0.00248783	102.71	SLFK(1)EGR	2
NAD(P)-binding domain	1.30212e-05	A0A1D8PPG7	341	K	ident	Ketol-acid reductoisomerase, mitochondrial	ILV5	1	8.73263e-05	85.469	DALK(1)PVFEELYESVK	2
NAD(P)-binding domain	1.30212e-05	A0A1D8PPG7	82	K	ident	Ketol-acid reductoisomerase, mitochondrial	ILV5	1	4.93674e-24	161.46	LLDYFK(1)NDTFALIGYGSQGYGQGLNLR	3
NAD(P)-binding domain	1.30212e-05	A0A1D8PJA6	329	K	ident	Uncharacterized protein	orf19.1682	1	0.00180763	59.975	LVINQK(1)IDPNAK	2
NAD(P)-binding domain	1.30212e-05	A0A1D8PJA6	218	K	ident	Uncharacterized protein	orf19.1682	1	0.00192359	59.227	EDSLLNYLGPK(1)VK	2
NAD(P)-binding domain	1.30212e-05	A0A1D8PUB4	334	K	ident	L-iditol 2-dehydrogenase	XYL2	1	0.0249225	81.95	FK(1)FK(1)DAIK	2
NAD(P)-binding domain	1.30212e-05	A0A1D8PUB4	228	K	ident	L-iditol 2-dehydrogenase	XYL2	1	0.000443727	62.556	DMGAATHTFNSK(1)TGDDLVK	3
NAD(P)-binding domain	1.30212e-05	A0A1D8PUB4	336	K	ident	L-iditol 2-dehydrogenase	XYL2	1	0.000783964	86.803	FK(1)FK(1)DAIK	2
NAD(P)-binding domain	1.30212e-05	A0A1D8PUB4	211	K	ident	L-iditol 2-dehydrogenase	XYL2	1	1.39902e-11	134.14	NIMVVDIFDNK(1)LQMAK	2
NAD(P)-binding domain	1.30212e-05	A0A1D8PUB4	136	K	ident	L-iditol 2-dehydrogenase	XYL2	1	1.05653e-05	98.156	YYK(1)APADFLFK	2
NAD(P)-binding domain	1.30212e-05	A0A1D8PUB4	216	K	ident	L-iditol 2-dehydrogenase	XYL2	1	0.000307196	71.402	LQMAK(1)DMGAATHTFNSK	3
NAD(P)-binding domain	1.30212e-05	A0A1D8PUB4	260	K	ident	L-iditol 2-dehydrogenase	XYL2	1	0.0201436	43.68	QCIYTGVK(1)ILK	2
NAD(P)-binding domain	1.30212e-05	A0A1D8PUB4	10	K	ident	L-iditol 2-dehydrogenase	XYL2	1	1.31825e-36	186.13	TNPSLVLNK(1)IDDISFEDYESPEITSPR	2
NAD(P)-binding domain	1.30212e-05	A0A1D8PUB4	340	K	ident	L-iditol 2-dehydrogenase	XYL2	1	0.000783964	86.803	FK(1)DAIK(1)AYDLVR	2
NAD(P)-binding domain	1.30212e-05	A0A1D8PUB4	82	K	ident	L-iditol 2-dehydrogenase	XYL2	1	1.81268e-07	80.245	KPMVLGHESAGVVVAVGDDVTNLK(1)VGDK	3
NAD(P)-binding domain	1.30212e-05	Q59SL5	16	K	ident	Sps20p	SPS20	1	0.0140776	52.579	SVWK(1)SDIFK	2
NAD(P)-binding domain	1.30212e-05	Q5A3K7	109	K	ident	Phosphoglycerate dehydrogenase	SER33	1	0.00334678	86.794	LTEK(1)ILK	2
NAD(P)-binding domain	1.30212e-05	Q5A3K7	186	K	ident	Phosphoglycerate dehydrogenase	SER33	1	0.00435702	63.426	VSAK(1)CWEIR	2
NAD(P)-binding domain	1.30212e-05	Q5A3K7	80	K	ident	Phosphoglycerate dehydrogenase	SER33	1	5.22218e-35	197	NQGYQVEFYK(1)SSLPEDELLEK	2
NAD(P)-binding domain	1.30212e-05	A0A1D8PCN0	319	K	ident	Bifunctional UDP-glucose 4-epimerase/aldose 1-epimerase	GAL10	1	0.000811755	111.95	ANK(1)ELQWK	2
NAD(P)-binding domain	1.30212e-05	A0A1D8PCN0	324	K	ident	Bifunctional UDP-glucose 4-epimerase/aldose 1-epimerase	GAL10	1	7.07365e-06	96.489	ELQWK(1)TELAIDDACK	2
NAD(P)-binding domain	1.30212e-05	A0A1D8PCN0	264	K	ident	Bifunctional UDP-glucose 4-epimerase/aldose 1-epimerase	GAL10	1	0.000767277	83.168	NLQSK(1)GLYR	2
NAD(P)-binding domain	1.30212e-05	A0A1D8PCN0	404	K	ident	Bifunctional UDP-glucose 4-epimerase/aldose 1-epimerase	GAL10	1	9.922e-28	178.32	AYNNAEDFK(1)SETNPFFGTTVGR	3
NAD(P)-binding domain	1.30212e-05	A0A1D8PCN0	557	K	ident	Bifunctional UDP-glucose 4-epimerase/aldose 1-epimerase	GAL10	1	5.25972e-05	87.676	MLEVDSQLLPTGK(1)FIENEK	2
NAD(P)-binding domain	1.30212e-05	A0A1D8PMM8	166	K	ident	Uncharacterized protein	orf19.3139	1	0.000610112	74.562	YLDGPK(1)EGEK	2
NAD(P)-binding domain	1.30212e-05	A0A1D8PMM8	323	K	ident	Uncharacterized protein	orf19.3139	1	0.00853179	54.486	ILGAAVK(1)EGK	2
NAD(P)-binding domain	1.30212e-05	A0A1D8PMM8	230	K	ident	Uncharacterized protein	orf19.3139	1	3.5745e-06	101.3	NSEWK(1)QQVSDYLAK	2
NAD(P)-binding domain	1.30212e-05	Q5ALM0	46	K	ident	Aspartate-semialdehyde dehydrogenase	HOM2	1	0.0475304	40.331	YK(1)DAASWK	2
NAD(P)-binding domain	1.30212e-05	Q59SM8	302	K	ident	Trifunctional formate-tetrahydrofolate ligase/methenyltetrahydrofolate cyclohydrolase/methylenetetrahydrofolate dehydrogenase	MIS11	1	4.97792e-08	113.76	ANNETPK(1)FTNPLK	2
NAD(P)-binding domain	1.30212e-05	Q59SM8	897	K	ident	Trifunctional formate-tetrahydrofolate ligase/methenyltetrahydrofolate cyclohydrolase/methylenetetrahydrofolate dehydrogenase	MIS11	1	3.29847e-05	90.05	GVPTGFK(1)FPIR	2
NAD(P)-binding domain	1.30212e-05	Q59SM8	487	K	ident	Trifunctional formate-tetrahydrofolate ligase/methenyltetrahydrofolate cyclohydrolase/methylenetetrahydrofolate dehydrogenase	MIS11	1	0.0399404	67.494	K(1)FTPSMLR	2
NAD(P)-binding domain	1.30212e-05	Q59SM8	351	K	ident	Trifunctional formate-tetrahydrofolate ligase/methenyltetrahydrofolate cyclohydrolase/methylenetetrahydrofolate dehydrogenase	MIS11	1	3.79622e-08	103.84	ITQVAEEAGILDAELEPFGFYK(1)AK	3
NAD(P)-binding domain	1.30212e-05	Q59SM8	695	K	ident	Trifunctional formate-tetrahydrofolate ligase/methenyltetrahydrofolate cyclohydrolase/methylenetetrahydrofolate dehydrogenase	MIS11	1	0.00258683	114.54	FINIK(1)CR	2
NAD(P)-binding domain	1.30212e-05	Q59SM8	222	K	ident	Trifunctional formate-tetrahydrofolate ligase/methenyltetrahydrofolate cyclohydrolase/methylenetetrahydrofolate dehydrogenase	MIS11	1	8.98763e-07	76.237	NYLGDADIVVAAIGQPQFVK(1)GEWLK	3
NAD(P)-binding domain	1.30212e-05	Q5A3M0	28	K	ident	Uncharacterized protein	orf19.5250	1	4.61178e-08	113.28	QYAVAGASNNPSK(1)FGYK	2
NAD(P)-binding domain	1.30212e-05	O94038	84	K	ident	Alcohol dehydrogenase 2	ADH2	1	0.00291582	59.198	GWK(1)VGDYAGVK	2
NAD(P)-binding domain	1.30212e-05	O94038	52	K	ident	Alcohol dehydrogenase 2	ADH2	1	7.11236e-67	245.06	YSGVCHTDLHAWK(1)GDWPLATK	4
NAD(P)-binding domain	1.30212e-05	O94038	337	K	ident	Alcohol dehydrogenase 2	ADH2	1	1.04354e-05	121.73	LMEEGK(1)ILGR	2
NAD(P)-binding domain	1.30212e-05	O94038	207	K	ident	Alcohol dehydrogenase 2	ADH2	1	0.000127329	82.529	VLAIDGGEDK(1)GEFVK	2
NAD(P)-binding domain	1.30212e-05	O94038	331	K	ident	Alcohol dehydrogenase 2	ADH2	1	1.82924e-12	136.34	IVGLSELPEVYK(1)LMEEGK	3
NAD(P)-binding domain	1.30212e-05	P87219	90	K	ident	Sorbose reductase SOU1	SOU1	1	0.000224609	75.316	AYK(1)CNVTDPNDVSK	2
NAD(P)-binding domain	1.30212e-05	A0A1D8PRL4	555	K	ident	Mis12p	MIS12	1	0.00211768	109.01	TTSGFYK(1)R	2
NAD(P)-binding domain	1.30212e-05	Q5ADM7	263	K	ident	Glyceraldehyde-3-phosphate dehydrogenase	TDH3	1	0.0247564	60.045	K(1)ASEGPLK	2
NAD(P)-binding domain	1.30212e-05	Q5ADM7	262	K	ident	Glyceraldehyde-3-phosphate dehydrogenase	TDH3	1	8.15357e-15	155.88	K(1)AASYEEIAQAIK(1)K	3
NAD(P)-binding domain	1.30212e-05	Q5ADM7	193	K	ident	Glyceraldehyde-3-phosphate dehydrogenase	TDH3	1	2.16133e-11	167.2	TVDGPSHK(1)DWR	2
NAD(P)-binding domain	1.30212e-05	Q5ADM7	88	K	ident	Glyceraldehyde-3-phosphate dehydrogenase	TDH3	1	2.3791e-13	131.32	DPANIPWGK(1)SGVDYVIESTGVFTK	2
NAD(P)-binding domain	1.30212e-05	Q5ADM7	116	K	ident	Glyceraldehyde-3-phosphate dehydrogenase	TDH3	1	1.09307e-06	160.63	LEGAQK(1)HIDAGAK(1)K	3
NAD(P)-binding domain	1.30212e-05	Q5ADM7	72	K	ident	Glyceraldehyde-3-phosphate dehydrogenase	TDH3	1	1.99808e-26	177.66	YKGEVTASGDDLVIDGHK(1)IK(1)VFQER	4
NAD(P)-binding domain	1.30212e-05	Q5ADM7	214	K	ident	Glyceraldehyde-3-phosphate dehydrogenase	TDH3	1	3.85318e-06	100.27	TASGNIIPSSTGAAK(1)AVGK	3
NAD(P)-binding domain	1.30212e-05	Q5ADM7	74	K	ident	Glyceraldehyde-3-phosphate dehydrogenase	TDH3	1	2.00943e-12	139.28	YKGEVTASGDDLVIDGHK(1)IK(1)VFQER	4
NAD(P)-binding domain	1.30212e-05	Q5ADM7	185	K	ident	Glyceraldehyde-3-phosphate dehydrogenase	TDH3	1	5.57507e-05	52.697	VVNDTFGIEEGLMTTVHSITATQK(1)TVDGPSHK	4
NAD(P)-binding domain	1.30212e-05	Q5ADM7	332	K	ident	Glyceraldehyde-3-phosphate dehydrogenase	TDH3	1	0.000253035	74.537	VVDLLEHVAK(1)ASA	2
NAD(P)-binding domain	1.30212e-05	Q5ADM7	250	K	ident	Glyceraldehyde-3-phosphate dehydrogenase	TDH3	1	1.20333e-12	149.32	LK(1)K(1)AASYEEIAQAIK	3
NAD(P)-binding domain	1.30212e-05	Q5ADM7	138	K	ident	Glyceraldehyde-3-phosphate dehydrogenase	TDH3	1	1.10188e-11	115.34	VIITAPSADAPMFVVGVNEDK(1)YTPDLK	3
NAD(P)-binding domain	1.30212e-05	Q5ADM7	218	K	ident	Glyceraldehyde-3-phosphate dehydrogenase	TDH3	1	0.00699163	53.034	AVGK(1)VIPELNGK	2
NAD(P)-binding domain	1.30212e-05	Q5ADM7	249	K	ident	Glyceraldehyde-3-phosphate dehydrogenase	TDH3	1	1.32778e-11	133.47	LK(1)K(1)AASYEEIAQAIK	3
NAD(P)-binding domain	1.30212e-05	Q5ADM7	47	K	ident	Glyceraldehyde-3-phosphate dehydrogenase	TDH3	1	6.42631e-14	117.83	DIEVVAVNDPFIAPDYAAYMFK(1)YDSTHGR	4
NAD(P)-binding domain	1.30212e-05	Q5ADM7	109	K	ident	Glyceraldehyde-3-phosphate dehydrogenase	TDH3	1	7.19797e-13	139.66	LEGAQK(1)HIDAGAK(1)K	3
NAD(P)-binding domain	1.30212e-05	Q5ADM7	103	K	ident	Glyceraldehyde-3-phosphate dehydrogenase	TDH3	1	3.14811e-28	181.34	SGVDYVIESTGVFTK(1)LEGAQK	2
NAD(P)-binding domain	1.30212e-05	Q5ADM7	56	K	ident	Glyceraldehyde-3-phosphate dehydrogenase	TDH3	1	3.3246e-26	173.87	YK(1)GEVTASGDDLVIDGHK(1)IK	3
NAD(P)-binding domain	1.30212e-05	Q5ADM7	117	K	ident	Glyceraldehyde-3-phosphate dehydrogenase	TDH3	1	1.10188e-11	115.34	K(1)VIITAPSADAPMFVVGVNEDK(1)YTPDLK	3
NAD(P)-binding domain	1.30212e-05	Q5ADM7	270	K	ident	Glyceraldehyde-3-phosphate dehydrogenase	TDH3	1	1.04296e-14	101.84	ASEGPLK(1)GVLGYTEDAVVSTDFLGSSYSSIFDEK	3
NAD(P)-binding domain	1.30212e-05	Q5A888	222	K	ident	3-keto-steroid reductase	ERG27	1	3.85651e-06	96.673	LVDLMHFGTYNK(1)LER	3
NAD(P)-binding domain	1.30212e-05	Q5A1B0	56	K	ident	Sterol-4-alpha-carboxylate 3-dehydrogenase (Decarboxylating)	ERG26	1	8.20627e-05	84.365	YFTFDPSK(1)IQFFK	2
NAD(P)-binding domain	1.30212e-05	Q5A1B0	61	K	ident	Sterol-4-alpha-carboxylate 3-dehydrogenase (Decarboxylating)	ERG26	0.999732	1.2173e-06	92.01	IQFFK(1)GDLTSDKDVSDAINQSK	3
NAD(P)-binding domain	1.30212e-05	Q5A1B0	48	K	ident	Sterol-4-alpha-carboxylate 3-dehydrogenase (Decarboxylating)	ERG26	1	0.00778483	57.792	LSK(1)YFTFDPSK	2
NAD(P)-binding domain	1.30212e-05	Q59V93	130	K	ident	Very-long-chain 3-oxoacyl-CoA reductase	CAALFM_CR06070WA	1	2.46715e-12	136.26	IVAFDASTDDEENYLK(1)LEK	2
NAD(P)-binding domain	1.30212e-05	Q59V93	62	K	ident	Very-long-chain 3-oxoacyl-CoA reductase	CAALFM_CR06070WA	1	6.44206e-05	83.723	YGAASGK(1)WAVVTGASDGIGK	2
NAD(P)-binding domain	1.30212e-05	A0A1D8PCP4	16	K	ident	Uncharacterized protein	orf19.3684	1	0.0107613	55.461	GAWK(1)QDLFR	2
NAD(P)-binding domain	1.30212e-05	A0A1D8PMH8	402	K	ident	Glutamate dehydrogenase	GDH3	1	0.000152641	77.776	VQWTNEEVDAK(1)LK	2
NAD(P)-binding domain	1.30212e-05	A0A1D8PMH8	33	K	ident	Glutamate dehydrogenase	GDH3	1	0.0150314	77.374	EEPQYK(1)K	2
NAD(P)-binding domain	1.30212e-05	P83778	60	K	ident	Malate dehydrogenase, cytoplasmic	MDH1	1	0.014551	52.167	TQSYLPK(1)DK	2
NAD(P)-binding domain	1.30212e-05	P83778	282	K	ident	Malate dehydrogenase, cytoplasmic	MDH1	1	0.00064114	62.055	LVK(1)DLDFFSLPVQLGK	3
NAD(P)-binding domain	1.30212e-05	A0A1D8PP43	32	K	ident	Adh1p	ADH1	1	0.00659981	43.208	DYPVPTPK(1)PNELLIHVK	3
NAD(P)-binding domain	1.30212e-05	A0A1D8PP43	289	K	ident	Adh1p	ADH1	1	1.46682e-11	131.4	VTAPVFDAVVK(1)SIEIK(1)GSYVGNR	3
NAD(P)-binding domain	1.30212e-05	A0A1D8PP43	7	K	ident	Adh1p	ADH1	1	0.00859062	53.517	SEQIPK(1)TQK	2
NAD(P)-binding domain	1.30212e-05	A0A1D8PP43	267	K	ident	Adh1p	ADH1	1	4.56404e-08	113.25	PLGK(1)VVLVGLPAHAK	2
NAD(P)-binding domain	1.30212e-05	A0A1D8PP43	294	K	ident	Adh1p	ADH1	1	6.2761e-10	133.05	VTAPVFDAVVK(1)SIEIK(1)GSYVGNR	3
NAD(P)-binding domain	1.30212e-05	A0A1D8PP43	166	K	ident	Adh1p	ADH1	1	1.31261e-13	107.19	ALK(1)TADLAAGQWVAISGAGGGLGSLAVQYAR	3
NAD(P)-binding domain	1.30212e-05	A0A1D8PP43	214	K	ident	Adh1p	ADH1	1	8.01662e-19	146.15	VVAIDGGDEK(1)GEFVK(1)SLGAEAYVDFTK	3
NAD(P)-binding domain	1.30212e-05	A0A1D8PP43	235	K	ident	Adh1p	ADH1	1	0.00326966	82.494	DK(1)DIVEAVK(1)K	2
NAD(P)-binding domain	1.30212e-05	A0A1D8PP43	333	K	ident	Adh1p	ADH1	1	1.85964e-20	157.91	IVGLSDLPEVFK(1)LMEEGK	3
NAD(P)-binding domain	1.30212e-05	A0A1D8PP43	339	K	ident	Adh1p	ADH1	1	1.04354e-05	121.73	LMEEGK(1)ILGR	2
NAD(P)-binding domain	1.30212e-05	A0A1D8PP43	83	K	ident	Adh1p	ADH1	1	3.32822e-52	225.84	LPLVGGHEGAGVVVGMGENVK(1)GWK	2
NAD(P)-binding domain	1.30212e-05	A0A1D8PP43	228	K	ident	Adh1p	ADH1	1	0.00326966	82.494	DK(1)DIVEAVK(1)K	2
NAD(P)-binding domain	1.30212e-05	A0A1D8PP43	253	K	ident	Adh1p	ADH1	1	1.06433e-44	202.85	K(1)ATDGGPHGAINVSVSEK(1)AIDQSVEYVRPLGK	3
NAD(P)-binding domain	1.30212e-05	A0A1D8PP43	236	K	ident	Adh1p	ADH1	1	2.64523e-40	192.07	K(1)ATDGGPHGAINVSVSEK(1)AIDQSVEYVRPLGK	3
NAD(P)-binding domain	1.30212e-05	A0A1D8PP43	41	K	ident	Adh1p	ADH1	1	1.00659e-21	158.78	PNELLIHVK(1)YSGVCHTDLHAWK	3
NAD(P)-binding domain	1.30212e-05	A0A1D8PP43	226	K	ident	Adh1p	ADH1	0.968593	6.17762e-41	207.07	SLGAEAYVDFTK(0.969)DK(0.031)DIVEAVK	2
NAD(P)-binding domain	1.30212e-05	A0A1D8PP43	163	K	ident	Adh1p	ADH1	1	4.74386e-14	124.31	IPAGTDLANVAPILCAGVTVYK(1)ALK	3
NAD(P)-binding domain	1.30212e-05	A0A1D8PP43	209	K	ident	Adh1p	ADH1	1	8.01662e-19	146.15	VVAIDGGDEK(1)GEFVK(1)SLGAEAYVDFTK	3
NAD(P)-binding domain	1.30212e-05	A0A1D8PP43	302	K	ident	Adh1p	ADH1	1	1.70696e-11	156	K(1)DTAEAIDFFSR	2
NAD(P)-binding domain	1.30212e-05	A0A1D8PP43	317	K	ident	Adh1p	ADH1	1	1.2236e-05	89.557	GLIK(1)CPIK(1)IVGLSDLPEVFK	2
NAD(P)-binding domain	1.30212e-05	A0A1D8PP43	24	K	ident	Adh1p	ADH1	1	1.78477e-21	159.46	AVVFDTNGGQLVYK(1)DYPVPTPK	2
NAD(P)-binding domain	1.30212e-05	A0A1D8PP43	321	K	ident	Adh1p	ADH1	1	1.2236e-05	89.557	GLIK(1)CPIK(1)IVGLSDLPEVFK	2
NAD(P)-binding domain	1.30212e-05	A0A1D8PP43	86	K	ident	Adh1p	ADH1	1	0.000229867	76.332	GWK(1)IGDFAGIK	2
NAD(P)-binding domain	1.30212e-05	A0A1D8PP43	10	K	ident	Adh1p	ADH1	1	8.93506e-12	135.09	TQK(1)AVVFDTNGGQLVYK	2
NAD(P)-binding domain	1.30212e-05	A0A1D8PP43	54	K	ident	Adh1p	ADH1	1	7.11236e-67	245.06	YSGVCHTDLHAWK(1)GDWPLATK	4
NAD(P)-binding domain	1.30212e-05	A0A1D8PFS4	251	K	ident	6-phosphogluconate dehydrogenase, decarboxylating	GND1	1	4.07432e-08	114.28	DILYYNDPTDGK(1)PLVEK	2
NAD(P)-binding domain	1.30212e-05	A0A1D8PFS4	51	K	ident	6-phosphogluconate dehydrogenase, decarboxylating	GND1	1	0.000254962	107.57	FLENEAK(1)GK	2
NAD(P)-binding domain	1.30212e-05	A0A1D8PFS4	41	K	ident	6-phosphogluconate dehydrogenase, decarboxylating	GND1	1	0.00362027	85.813	TTAK(1)VDR	2
NAD(P)-binding domain	1.30212e-05	A0A1D8PFS4	121	K	ident	6-phosphogluconate dehydrogenase, decarboxylating	GND1	1	0.06081	57.281	YEELAK(1)K	2
NAD(P)-binding domain	1.30212e-05	A0A1D8PFS4	308	K	ident	6-phosphogluconate dehydrogenase, decarboxylating	GND1	1	0.0138653	62.304	ALK(1)GPQVTGESPITDK(1)K	2
NAD(P)-binding domain	1.30212e-05	A0A1D8PFS4	472	K	ident	6-phosphogluconate dehydrogenase, decarboxylating	GND1	1	0.0690821	41.383	VLPGQENELLK(1)K	2
NAD(P)-binding domain	1.30212e-05	A0A1D8PFS4	212	K	ident	6-phosphogluconate dehydrogenase, decarboxylating	GND1	1	3.67594e-26	170.06	VGK(1)FEDKEIGDVFATWNK	2
NAD(P)-binding domain	1.30212e-05	A0A1D8PFS4	166	K	ident	6-phosphogluconate dehydrogenase, decarboxylating	GND1	1	5.96659e-11	93.278	DIFQDVAAK(1)SDGEPCCDWVGDAGAGHYVK	3
NAD(P)-binding domain	1.30212e-05	A0A1D8PFS4	461	K	ident	6-phosphogluconate dehydrogenase, decarboxylating	GND1	1	4.19856e-05	86.539	DYFGAHTFK(1)VLPGQENELLK	2
NAD(P)-binding domain	1.30212e-05	A0A1D8PFS4	321	K	ident	6-phosphogluconate dehydrogenase, decarboxylating	GND1	1	0.00806387	62.304	GPQVTGESPITDK(1)K	2
NAD(P)-binding domain	1.30212e-05	A0A1D8PFS4	216	K	ident	6-phosphogluconate dehydrogenase, decarboxylating	GND1	1	4.05782e-11	129.38	FEDK(1)EIGDVFATWNK	2
NAD(P)-binding domain	1.30212e-05	A0A1D8PFS4	157	K	ident	6-phosphogluconate dehydrogenase, decarboxylating	GND1	1	0.00373532	48.623	AWPHIK(1)DIFQDVAAK	3
NAD(P)-binding domain	1.30212e-05	A0A1D8PFS4	297	K	ident	6-phosphogluconate dehydrogenase, decarboxylating	GND1	1	0.00048761	88.495	CLSAMK(1)AER	2
NAD(P)-binding domain	1.30212e-05	A0A1D8PFS4	473	K	ident	6-phosphogluconate dehydrogenase, decarboxylating	GND1	1	1.39782e-06	103.76	K(1)DEWIHINWTGR	3
NAD(P)-binding domain	1.30212e-05	A0A1D8PJ13	413	K	ident	Bifunctional hydroxyacyl-CoA dehydrogenase/enoyl-CoA hydratase	FOX2	1	2.9077e-11	131.61	SFAK(1)MSDQEWDQVQK	2
NAD(P)-binding domain	1.30212e-05	A0A1D8PJ13	845	K	ident	Bifunctional hydroxyacyl-CoA dehydrogenase/enoyl-CoA hydratase	FOX2	1	0.000430839	71.879	VLIDK(1)FGMFDEIK	2
NAD(P)-binding domain	1.30212e-05	A0A1D8PJ13	7	K	ident	Bifunctional hydroxyacyl-CoA dehydrogenase/enoyl-CoA hydratase	FOX2	1	0.00850336	62.463	SPIDFK(1)DK	2
NAD(P)-binding domain	1.30212e-05	A0A1D8PJ13	340	K	ident	Bifunctional hydroxyacyl-CoA dehydrogenase/enoyl-CoA hydratase	FOX2	1	0.000916806	99.375	EYAK(1)WFAR	2
NAD(P)-binding domain	1.30212e-05	A0A1D8PJ13	113	K	ident	Bifunctional hydroxyacyl-CoA dehydrogenase/enoyl-CoA hydratase	FOX2	1	0.0466381	45.382	MTEK(1)DFK	2
NAD(P)-binding domain	1.30212e-05	A0A1D8PJ13	355	K	ident	Bifunctional hydroxyacyl-CoA dehydrogenase/enoyl-CoA hydratase	FOX2	1	0.00145301	64.86	VVVNDFK(1)DATK	2
NAD(P)-binding domain	1.30212e-05	P83775	251	K	ident	Putative NADPH-dependent methylglyoxal reductase GRP2	GRP2	1	6.23642e-06	91.622	DVAK(1)AHIVAFEK(1)DSIQGQR	3
NAD(P)-binding domain	1.30212e-05	P83775	306	K	ident	Putative NADPH-dependent methylglyoxal reductase GRP2	GRP2	1	3.94992e-05	93.345	GDPSQADAWK(1)K	2
NAD(P)-binding domain	1.30212e-05	P83775	259	K	ident	Putative NADPH-dependent methylglyoxal reductase GRP2	GRP2	1	8.0826e-15	151.22	DVAK(1)AHIVAFEK(1)DSIQGQR	3
NAD(P)-binding domain	1.30212e-05	P83775	40	K	ident	Putative NADPH-dependent methylglyoxal reductase GRP2	GRP2	1	0.00390629	65.157	SNEK(1)GDSLK	2
NAD(P)-binding domain	1.30212e-05	P83775	316	K	ident	Putative NADPH-dependent methylglyoxal reductase GRP2	GRP2	1	0.00203032	80.69	IENEK(1)TR	2
NAD(P)-binding domain	1.30212e-05	P83775	176	K	ident	Putative NADPH-dependent methylglyoxal reductase GRP2	GRP2	1	1.58198e-09	121.99	K(1)FAEK(1)AAWDFVEK	2
NAD(P)-binding domain	1.30212e-05	P83775	52	K	ident	Putative NADPH-dependent methylglyoxal reductase GRP2	GRP2	1	8.47656e-06	94.487	AAK(1)LQSENFTYEIVK	2
NAD(P)-binding domain	1.30212e-05	P83775	69	K	ident	Putative NADPH-dependent methylglyoxal reductase GRP2	GRP2	1	2.99456e-05	89.231	DIAVK(1)GAFDDALK	2
NAD(P)-binding domain	1.30212e-05	P83775	180	K	ident	Putative NADPH-dependent methylglyoxal reductase GRP2	GRP2	1	1.58198e-09	121.99	K(1)FAEK(1)AAWDFVEK	2
NAD(P)-binding domain	1.30212e-05	P83775	324	K	ident	Putative NADPH-dependent methylglyoxal reductase GRP2	GRP2	1	0.000237219	75.819	ELLGFK(1)FIDFK	2
NAD(P)-binding domain	1.30212e-05	P83775	296	K	ident	Putative NADPH-dependent methylglyoxal reductase GRP2	GRP2	1	1.69905e-07	104.52	KDFPQLDSQLPK(1)GDPSQADAWK	3
NAD(P)-binding domain	1.30212e-05	P83775	45	K	ident	Putative NADPH-dependent methylglyoxal reductase GRP2	GRP2	1	0.0216199	46.022	GDSLK(1)ENLK	2
NAD(P)-binding domain	1.30212e-05	P83775	30	K	ident	Putative NADPH-dependent methylglyoxal reductase GRP2	GRP2	1	0.000293576	100.76	GYK(1)VVGTVR	2
NAD(P)-binding domain	1.30212e-05	P83775	311	K	ident	Putative NADPH-dependent methylglyoxal reductase GRP2	GRP2	1	0.00195817	80.69	AESK(1)IENEK(1)TR	2
NAD(P)-binding domain	1.30212e-05	Q59Z38	356	K	ident	NADPH:quinone reductase	orf19.2262	1	4.10965e-05	100.88	FDIFK(1)TYDLK	2
NAD(P)-binding domain	1.30212e-05	Q59Z38	161	K	ident	NADPH:quinone reductase	orf19.2262	1	0.000411361	76.228	ITDDNYK(1)YIK	2
NAD(P)-binding domain	1.30212e-05	Q59Z38	351	K	ident	NADPH:quinone reductase	orf19.2262	1	0.00682205	75.213	LK(1)FDIFK	2
NAD(P)-binding domain	1.30212e-05	Q59Z38	361	K	ident	NADPH:quinone reductase	orf19.2262	1	0.00699163	53.034	TYDLK(1)DYVQAAK	2
NAD(P)-binding domain	1.30212e-05	Q59Z38	110	K	ident	NADPH:quinone reductase	orf19.2262	1	0.00251784	58.32	GIYK(1)ASLPYVFGR	2
NAD(P)-binding domain	1.30212e-05	A0A1D8PI00	697	K	ident	NAD-specific glutamate dehydrogenase	GDH2	1	0.00102594	68.676	IYEK(1)LDIDDAK	2
NAD(P)-binding domain	1.30212e-05	A0A1D8PI00	693	K	ident	NAD-specific glutamate dehydrogenase	GDH2	1	0.000304032	99.013	AYVNK(1)IYEK	2
NAD(P)-binding domain	1.30212e-05	A0A1D8PI00	134	K	ident	NAD-specific glutamate dehydrogenase	GDH2	1	3.80489e-06	96.054	EAEDHAVFFDTVDAESYK(1)R	3
NAD(P)-binding domain	1.30212e-05	A0A1D8PI00	707	K	ident	NAD-specific glutamate dehydrogenase	GDH2	1	4.64356e-45	222.6	K(1)FQTGGPDGDLGSNEILLSR	3
NAD(P)-binding domain	1.30212e-05	A0A1D8PI00	1036	K	ident	NAD-specific glutamate dehydrogenase	GDH2	1	1.64799e-11	130.12	GIDSNPAK(1)FLEFISSIR	3
NAD(P)-binding domain	1.30212e-05	A0A1D8PI00	264	K	ident	NAD-specific glutamate dehydrogenase	GDH2	1	0.00188696	83.364	VVIGYK(1)QK	2
NAD(P)-binding domain	1.30212e-05	A0A1D8PSZ0	398	K	ident	Ife2p	IFE2	1	3.95511e-05	88.706	AFETGLIDPK(1)EAAK	2
NAD(P)-binding domain	1.30212e-05	A0A1D8PSZ0	85	K	ident	Ife2p	IFE2	1	2.81183e-08	111.65	YVTDRPIPEITHPHDVK(1)IK	3
NAD(P)-binding domain	1.30212e-05	A0A1D8PSZ0	302	K	ident	Ife2p	IFE2	1	8.07017e-06	95.067	TFNPFDYK(1)DAEIQIK	2
NAD(P)-binding domain	1.30212e-05	A0A1D8PSZ0	68	K	ident	Ife2p	IFE2	1	2.88101e-06	96.379	NLK(1)YVTDRPIPEITHPHDVK	3
NAD(P)-binding domain	1.30212e-05	A0A1D8PSZ0	425	K	ident	Ife2p	IFE2	1	1.67518e-06	102.65	DGIEHGILDLINNK(1)EK	3
NAD(P)-binding domain	1.30212e-05	A0A1D8PSZ0	242	K	ident	Ife2p	IFE2	1	0.00267642	76.679	QSK(1)IEECK	2
NAD(P)-binding domain	1.30212e-05	A0A1D8PSZ0	430	K	ident	Ife2p	IFE2	1	0.000951572	94.407	YIK(1)ILLHP	2
NAD(P)-binding domain	1.30212e-05	A0A1D8PS45	21	K	ident	Adh5p	ADH5	1	0.0638387	49.423	ASGLNLK(1)K	2
NAD(P)-binding domain	1.30212e-05	A0A1D8PS45	318	K	ident	Adh5p	ADH5	0.999977	0.00261738	49.559	VKPNVAHAPLSELPK(1)YMEK	3
NAD(P)-binding domain	1.30212e-05	A0A1D8PS45	196	K	ident	Adh5p	ADH5	1	0.000138	92.19	AFGAK(1)VTVLDK(1)K	2
NAD(P)-binding domain	1.30212e-05	A0A1D8PS45	202	K	ident	Adh5p	ADH5	1	0.000138	92.19	AFGAK(1)VTVLDK(1)K	2
NAD(P)-binding domain	1.30212e-05	Q59TU5	339	K	ident	Mrf1p	MRF1	1	0.00263756	47.728	VK(1)FDSTGDLK(1)ATILNTIGK	3
NAD(P)-binding domain	1.30212e-05	Q59TU5	164	K	ident	Mrf1p	MRF1	1	3.51387e-23	167.97	DWK(1)SGDWIIQNAGNSQASK	3
NAD(P)-binding domain	1.30212e-05	Q59TU5	329	K	ident	Mrf1p	MRF1	1	0.000938433	96.285	VAAYNK(1)VK	2
NAD(P)-binding domain	1.30212e-05	Q59TU5	331	K	ident	Mrf1p	MRF1	1	5.16651e-05	97.813	VK(1)FDSTGDLK(1)ATILNTIGK	3
NAD(P)-binding domain	1.30212e-05	A0A1D8PKZ7	26	K	ident	Pyrroline-5-carboxylate reductase	PRO3	1	0.00673307	66.568	SK(1)FDPYPK	2
NAD(P)-binding domain	1.30212e-05	Q5A4M2	542	K	ident	Malate dehydrogenase (Oxaloacetate-decarboxylating)	MAE1	1	1.40314e-08	128.85	LASMSPK(1)MENPK	2
NAD(P)-binding domain	1.30212e-05	Q5A4M2	134	K	ident	Malate dehydrogenase (Oxaloacetate-decarboxylating)	MAE1	1	0.000541323	71.806	LQNK(1)VLYYELVR	2
NAD(P)-binding domain	1.30212e-05	Q5A4M2	264	K	ident	Malate dehydrogenase (Oxaloacetate-decarboxylating)	MAE1	1	6.95619e-11	127.02	LLNDELYMGNK(1)FPR	2
NAD(P)-binding domain	1.30212e-05	A0A1D8PIW1	349	K	ident	Etr1p	ETR1	1	2.12294e-13	145.49	ELHELYK(1)DGVANSK	2
NAD(P)-binding domain	1.30212e-05	A0A1D8PIW1	342	K	ident	Etr1p	ETR1	1	8.34967e-08	117.93	FDGSK(1)ELHELYK	2
NAD(P)-binding domain	1.30212e-05	A0A1D8PDU9	1816	K	ident	Glutamate synthase (NADH)	GLT1	1	0.00232451	97.093	LDK(1)GIVK	2
NAD(P)-binding domain	1.30212e-05	A0A1D8PDU9	1657	K	ident	Glutamate synthase (NADH)	GLT1	1	0.0466381	45.382	LTK(1)EELK	2
NAD(P)-binding domain	1.30212e-05	A0A1D8PDU9	1230	K	ident	Glutamate synthase (NADH)	GLT1	1	0.00711759	65.676	FMAK(1)LGFR	2
NAD(P)-binding domain	1.30212e-05	A0A1D8PDU9	1616	K	ident	Glutamate synthase (NADH)	GLT1	1	9.86371e-05	79.471	VADVEDTIFNTEFEK(1)K	2
NAD(P)-binding domain	1.30212e-05	A0A1D8PDU9	1015	K	ident	Glutamate synthase (NADH)	GLT1	1	0.00189928	55.546	MAQGAK(1)PGEGGELPGHK	2
NAD(P)-binding domain	1.30212e-05	A0A1D8PDU9	1295	K	ident	Glutamate synthase (NADH)	GLT1	1	0.000922756	65.339	VDNK(1)LIDESELTLAK	2
NAD(P)-binding domain	1.30212e-05	A0A1D8PDU9	191	K	ident	Glutamate synthase (NADH)	GLT1	1	4.17877e-08	113.98	EIWGQK(1)VSDDEFDSK	2
NAD(P)-binding domain	1.30212e-05	A0A1D8PDU9	1537	K	ident	Glutamate synthase (NADH)	GLT1	1	0.000118251	89.171	FVK(1)VLPNDYK	2
NAD(P)-binding domain	1.30212e-05	Q59XU9	208	K	ident	Glycerol-3-phosphate dehydrogenase [NAD(+)]	GPD1	1	1.05653e-05	98.156	GK(1)WSETTVAYK	2
NAD(P)-binding domain	1.30212e-05	A0A1D8PD33	208	K	ident	Dao1p	DAO1	1	0.00943121	85.357	K(1)FNFPVR	2
NAD(P)-binding domain	1.30212e-05	A0A1D8PD33	323	K	ident	Dao1p	DAO1	1	2.43909e-09	108.57	YK(1)WLIHNYGAGAGGYQGSFGLSK	3
NAD(P)-binding domain	1.30212e-05	A0A1D8PE77	264	K	ident	E1 ubiquitin-activating protein	UBA2	1	0.0108532	59.35	IFK(1)VDIER	2
NAD(P)-binding domain	1.30212e-05	Q5AME2	252	K	ident	Pentafunctional AROM polypeptide	ARO1	1	0.00401702	55.335	AGVVSSDEK(1)EAGLR	2
NAD(P)-binding domain	1.30212e-05	Q5AME2	11	K	ident	Pentafunctional AROM polypeptide	ARO1	1	2.54743e-07	103.4	VPILGK(1)ETIHVGYGIADHIVR	4
NAD(P)-binding domain	1.30212e-05	Q5AME2	53	K	ident	Pentafunctional AROM polypeptide	ARO1	1	1.30843e-13	147.52	TPQYSK(1)LTDDFK	2
NAD(P)-binding domain	1.30212e-05	Q5AME2	1273	K	ident	Pentafunctional AROM polypeptide	ARO1	1	7.69935e-05	79.875	K(1)FWVIGSPIEHSR	3
NAD(P)-binding domain	1.30212e-05	Q5AME2	908	K	ident	Pentafunctional AROM polypeptide	ARO1	1	0.00972968	60.118	AK(1)GWEYFR	2
NAD(P)-binding domain	1.30212e-05	Q5AME2	1339	K	ident	Pentafunctional AROM polypeptide	ARO1	1	0.00337259	67.207	LDIMK(1)FATK	2
NAD(P)-binding domain	1.30212e-05	Q5AME2	229	K	ident	Pentafunctional AROM polypeptide	ARO1	0.999973	0.00409908	53.946	KPDLQSIK(1)AELVK	3
NAD(P)-binding domain	1.30212e-05	Q5AME2	1513	K	ident	Pentafunctional AROM polypeptide	ARO1	1	0.000214303	117.89	LTEEQYK(1)WK	2
NAD(P)-binding domain	1.30212e-05	Q5AME2	837	K	ident	Pentafunctional AROM polypeptide	ARO1	1	0.000224	77.221	FK(1)IELDGYEPPFNTDK	2
NAD(P)-binding domain	1.30212e-05	Q5AME2	1113	K	ident	Pentafunctional AROM polypeptide	ARO1	1	4.99057e-15	139.5	TVSQGGK(1)FPDENVDELK	2
NAD(P)-binding domain	1.30212e-05	A0A1D8PPI6	114	K	ident	Cip1p	CIP1	1	1.02473e-06	75.539	LFIPSQFGTDIPK(1)VDEYAPGFLGIK	3
NAD(P)-binding domain	1.30212e-05	A0A1D8PRL3	27	K	ident	Uncharacterized protein	CAALFM_CR00090CA	1	1.71658e-05	112.71	LLADK(1)TSVFR	2
NAD(P)-binding domain	1.30212e-05	A0A1D8PRL3	131	K	ident	Uncharacterized protein	CAALFM_CR00090CA	1	0.000318094	96.668	EFFSK(1)LGLR	2
NAD(P)-binding domain	1.30212e-05	A0A1D8PRL3	141	K	ident	Uncharacterized protein	CAALFM_CR00090CA	1	0.0066166	48.568	NYYIAK(1)HYADR	3
NAD(P)-binding domain	1.30212e-05	A0A1D8PSE7	201	K	ident	Ifr2p	IFR2	1	3.58713e-14	123.71	NHAFLK(1)ELGADHTLDYNDPNVIENLK	3
NAD(P)-binding domain	1.30212e-05	A0A1D8PHQ6	187	K	ident	Gre2p	GRE2	1	0.000114945	89.317	EVWK(1)FVDENK	2
NAD(P)-binding domain	1.30212e-05	Q59QN6	371	K	ident	Formate dehydrogenase	FDH1	1	3.66606e-14	136.57	TYNYRPQDVIVIDGDYATK(1)AYGQR	3
NAD(P)-binding domain	1.30212e-05	Q59QN6	191	K	ident	Formate dehydrogenase	FDH1	1	0.0183734	65.252	LVAFNPK(1)K	2
NAD(P)-binding domain	1.30212e-05	Q59QN6	18	K	ident	Formate dehydrogenase	FDH1	1	0.000243645	73.168	VLMVLYAGGNHAK(1)EETR	3
NAD(P)-binding domain	1.30212e-05	Q59QN6	352	K	ident	Formate dehydrogenase	FDH1	1	1.7609e-15	155.57	QILTEYFNK(1)TYNYR	3
NAD(P)-binding domain	1.30212e-05	Q59QN6	192	K	ident	Formate dehydrogenase	FDH1	1	5.70772e-06	103.88	K(1)LLYYDYQPLPEEAINK	2
NAD(P)-binding domain	1.30212e-05	Q59QN6	260	K	ident	Formate dehydrogenase	FDH1	1	0.0583227	50.632	DLISK(1)MK	2
NAD(P)-binding domain	1.30212e-05	Q59QN6	255	K	ident	Formate dehydrogenase	FDH1	1	7.48308e-05	91.095	GLFNK(1)DLISK	2
NAD(P)-binding domain	1.30212e-05	A0A1D8PN68	467	K	ident	NEDD8-activating enzyme E1 regulatory subunit	orf19.4153	1	1.10964e-06	115.29	IYHDEISPK(1)FK	2
NAD(P)-binding domain	1.30212e-05	Q5AIA2	281	K	ident	Homoserine dehydrogenase	HOM6	1	0.000486694	88.282	VK(1)DEAFAENK(1)VLR	2
NAD(P)-binding domain	1.30212e-05	Q5AIA2	163	K	ident	Homoserine dehydrogenase	HOM6	1	0.0196624	43.798	DLIATGDK(1)VDK	2
NAD(P)-binding domain	1.30212e-05	Q5AIA2	271	K	ident	Homoserine dehydrogenase	HOM6	1	6.44026e-10	145.29	LPNYDADIQK(1)VK	2
NAD(P)-binding domain	1.30212e-05	Q5AIA2	191	K	ident	Homoserine dehydrogenase	HOM6	1	0.00166402	68.107	SDVK(1)FSDVVK	2
NAD(P)-binding domain	1.30212e-05	Q5AIA2	302	K	ident	Homoserine dehydrogenase	HOM6	1	1.05083e-11	134.4	VSVEIGK(1)YGFDHPFASLK	2
NAD(P)-binding domain	1.30212e-05	Q5AIA2	273	K	ident	Homoserine dehydrogenase	HOM6	1	0.000486694	88.282	VK(1)DEAFAENK(1)VLR	2
NAD(P)-binding domain	1.30212e-05	Q5AIA2	288	K	ident	Homoserine dehydrogenase	HOM6	1	1.32713e-05	95.618	FVGK(1)VDLNTNK	2
NAD(P)-binding domain	1.30212e-05	Q5AIA2	322	K	ident	Homoserine dehydrogenase	HOM6	1	0.00236776	59.225	GSDNVVSIK(1)TGR	2
NAD(P)-binding domain	1.30212e-05	Q5AIA2	121	K	ident	Homoserine dehydrogenase	HOM6	1	0.000564554	74.841	AFSSDLK(1)EWK	2
NAD(P)-binding domain	1.30212e-05	Q5AMP2	53	K	ident	Prephenate dehydrogenase (NADP(+))	TYR1	1	0.00756745	74.255	AK(1)FADEK	2
NAD(P)-binding domain	1.30212e-05	Q5AMP2	279	K	ident	Prephenate dehydrogenase (NADP(+))	TYR1	1	0.00511169	80.462	AK(1)QFVFK	2
NAD(P)-binding domain	1.30212e-05	Q5AHE9	11	K	ident	Yim1p	YIM1	1	8.07017e-06	95.067	TLTTPELNFK(1)AYTYK	2
NAD(P)-binding domain	1.30212e-05	Q5AHE9	236	K	ident	Yim1p	YIM1	1	0.000228044	45.749	STGK(1)FDYILDSYGGHELFPEINNILTEK	3
NAD(P)-binding domain	1.30212e-05	P42800	365	K	ident	Inositol-3-phosphate synthase	INO1	1	1.15035e-06	93.201	EISK(1)QSVVDDIIESNELLYNK	3
NAD(P)-binding domain	1.30212e-05	P42800	155	K	ident	Inositol-3-phosphate synthase	INO1	1	0.000957589	72.434	AK(1)VLDVTLQK	2
NAD(P)-binding domain	1.30212e-05	P42800	50	K	ident	Inositol-3-phosphate synthase	INO1	1	2.401e-10	121.82	FIVTPTASDYEFK(1)VDLK	3
NAD(P)-binding domain	1.30212e-05	P42800	32	K	ident	Inositol-3-phosphate synthase	INO1	1	1.71581e-19	171.93	FTYENSVVEK(1)DANGK	2
NAD(P)-binding domain	1.30212e-05	P42800	225	K	ident	Inositol-3-phosphate synthase	INO1	1	0.00486695	76.682	DFK(1)AK(1)NELDK	2
NAD(P)-binding domain	1.30212e-05	P42800	94	K	ident	Inositol-3-phosphate synthase	INO1	1	0.0151416	40.479	HNISFENK(1)EGVVK(1)PNYYGSVTQASTVK	3
NAD(P)-binding domain	1.30212e-05	P42800	208	K	ident	Inositol-3-phosphate synthase	INO1	1	7.37747e-06	126.66	TDNK(1)WADVEK(1)IR	2
NAD(P)-binding domain	1.30212e-05	P42800	314	K	ident	Inositol-3-phosphate synthase	INO1	1	5.05528e-11	126.07	YDSFIGGDDFK(1)SGQTK	2
NAD(P)-binding domain	1.30212e-05	P42800	15	K	ident	Inositol-3-phosphate synthase	INO1	1	1.80178e-13	146.58	STPIEFK(1)SSNSVTK(1)DDHLYTK	3
NAD(P)-binding domain	1.30212e-05	P42800	22	K	ident	Inositol-3-phosphate synthase	INO1	1	2.20438e-33	206.59	DDHLYTK(1)FTYENSVVEK	2
NAD(P)-binding domain	1.30212e-05	P42800	8	K	ident	Inositol-3-phosphate synthase	INO1	1	9.99851e-09	116.94	STPIEFK(1)SSNSVTK(1)DDHLYTK	3
NAD(P)-binding domain	1.30212e-05	P42800	37	K	ident	Inositol-3-phosphate synthase	INO1	1	3.38643e-11	128.1	DANGK(1)FIVTPTASDYEFK	3
NAD(P)-binding domain	1.30212e-05	P42800	89	K	ident	Inositol-3-phosphate synthase	INO1	1	8.77193e-09	98.225	HNISFENK(1)EGVVK(1)PNYYGSVTQASTVK	3
NAD(P)-binding domain	1.30212e-05	P42800	214	K	ident	Inositol-3-phosphate synthase	INO1	1	1.03824e-07	130.22	WADVEK(1)IR	2
NAD(P)-binding domain	1.30212e-05	P42800	223	K	ident	Inositol-3-phosphate synthase	INO1	1	0.00486695	76.682	DFK(1)AK(1)NELDK	2
NAD(P)-binding domain	1.30212e-05	Q59T48	321	K	ident	Uncharacterized protein	orf19.6869	1	3.21317e-08	115.8	IYK(1)FEDLNDAIEYNK	2
NAD(P)-binding domain	1.30212e-05	A0A1D8PK65	371	K	ident	Trifunctional fatty acid synthase subunit	FAS2	1	3.35081e-07	97.5	EASAVLQK(1)ELDLWEAEHGEFYAK	3
NAD(P)-binding domain	1.30212e-05	A0A1D8PK65	519	K	ident	Trifunctional fatty acid synthase subunit	FAS2	1	1.1904e-05	100.97	K(1)FEQYVYEMAQGGAMTK	2
NAD(P)-binding domain	1.30212e-05	A0A1D8PK65	1090	K	ident	Trifunctional fatty acid synthase subunit	FAS2	1	3.67891e-11	131.86	SK(1)YEEEILEHSGIR	2
NAD(P)-binding domain	1.30212e-05	A0A1D8PK65	1085	K	ident	Trifunctional fatty acid synthase subunit	FAS2	1	0.000107123	84.884	TQTPIDEK(1)DIK	2
NAD(P)-binding domain	1.30212e-05	A0A1D8PK65	489	K	ident	Trifunctional fatty acid synthase subunit	FAS2	1	7.13856e-14	150.26	QVLTEDPVYK(1)DVSR	2
NAD(P)-binding domain	1.30212e-05	A0A1D8PK65	579	K	ident	Trifunctional fatty acid synthase subunit	FAS2	1	1.41955e-14	150.12	VVESSK(1)EIETEQLTK	2
NAD(P)-binding domain	1.30212e-05	A0A1D8PK65	460	K	ident	Trifunctional fatty acid synthase subunit	FAS2	1	1.88873e-15	141.6	FMQYHIDHCPEYK(1)GETYK	3
NAD(P)-binding domain	1.30212e-05	A0A1D8PK65	941	K	ident	Trifunctional fatty acid synthase subunit	FAS2	1	0.00258863	113.1	DFTSK(1)LR	2
NAD(P)-binding domain	1.30212e-05	A0A1D8PK65	514	K	ident	Trifunctional fatty acid synthase subunit	FAS2	1	9.30139e-19	172.57	GNIEYEETQK(1)DSVR	2
NAD(P)-binding domain	1.30212e-05	A0A1D8PK65	1752	K	ident	Trifunctional fatty acid synthase subunit	FAS2	1	2.9167e-45	226.22	TIQSSQSYVGEVAQK(1)TAK	3
NAD(P)-binding domain	1.30212e-05	A0A1D8PK65	159	K	ident	Trifunctional fatty acid synthase subunit	FAS2	1	2.87044e-06	98.942	ANLLIHVLVAQK(1)LK	3
NAD(P)-binding domain	1.30212e-05	A0A1D8PK65	809	K	ident	Trifunctional fatty acid synthase subunit	FAS2	1	0.015373	56.258	LLGAVK(1)SK	2
NAD(P)-binding domain	1.30212e-05	A0A1D8PK65	64	K	ident	Trifunctional fatty acid synthase subunit	FAS2	1	6.8622e-08	109.83	AK(1)YESYDAALSLQR	2
NAD(P)-binding domain	1.30212e-05	A0A1D8PK65	1490	K	ident	Trifunctional fatty acid synthase subunit	FAS2	1	0.0037424	46.543	EEFGDEFSMHEFLK(1)ER	3
NAD(P)-binding domain	1.30212e-05	A0A1D8PK65	561	K	ident	Trifunctional fatty acid synthase subunit	FAS2	1	0.00176833	84.368	DSK(1)LELQR	2
NAD(P)-binding domain	1.30212e-05	A0A1D8PK65	1435	K	ident	Trifunctional fatty acid synthase subunit	FAS2	1	4.5718e-06	96.447	EHHGNLK(1)YPSPLLNIEYR	4
NAD(P)-binding domain	1.30212e-05	A0A1D8PK65	465	K	ident	Trifunctional fatty acid synthase subunit	FAS2	1	0.0409097	42.287	GETYK(1)LAK	2
NAD(P)-binding domain	1.30212e-05	A0A1D8PK65	498	K	ident	Trifunctional fatty acid synthase subunit	FAS2	1	0.0115039	69.198	ITGPK(1)TK	2
NAD(P)-binding domain	1.30212e-05	A0A1D8PK65	1077	K	ident	Trifunctional fatty acid synthase subunit	FAS2	0.999081	0.0013346	56.708	GK(0.001)PYSGWVDAK(0.999)TQTPIDEK	3
NAD(P)-binding domain	1.30212e-05	A0A1D8PK65	1679	K	ident	Trifunctional fatty acid synthase subunit	FAS2	1	6.7642e-11	129.37	STYEEYATK(1)VSAR	2
NAD(P)-binding domain	1.30212e-05	A0A1D8PK65	648	K	ident	Trifunctional fatty acid synthase subunit	FAS2	1	0.0289335	43.297	TK(1)DGWEYNK	2
NAD(P)-binding domain	1.30212e-05	A0A1D8PK65	1175	K	ident	Trifunctional fatty acid synthase subunit	FAS2	1	0.0121557	48.284	GATLYVPK(1)ALR	2
NAD(P)-binding domain	1.30212e-05	A0A1D8PK65	1819	K	ident	Trifunctional fatty acid synthase subunit	FAS2	1	1.51679e-08	128.1	EAVFK(1)ALGVESK	2
NAD(P)-binding domain	1.30212e-05	A0A1D8PK65	573	K	ident	Trifunctional fatty acid synthase subunit	FAS2	1	0.000171561	76.009	VYEDLLK(1)VVESSK	2
NAD(P)-binding domain	1.30212e-05	A0A1D8PK65	550	K	ident	Trifunctional fatty acid synthase subunit	FAS2	1	0.010471	70.525	VYK(1)AISK	2
NAD(P)-binding domain	1.30212e-05	A0A1D8PK65	1143	K	ident	Trifunctional fatty acid synthase subunit	FAS2	1	4.5972e-05	84.297	ETAEQYK(1)HEHGEK	3
NAD(P)-binding domain	1.30212e-05	A0A1D8PK65	988	K	ident	Trifunctional fatty acid synthase subunit	FAS2	1	4.28282e-07	127.83	ANMK(1)FDFPTLK	2
NAD(P)-binding domain	1.30212e-05	A0A1D8PK65	1517	K	ident	Trifunctional fatty acid synthase subunit	FAS2	1	3.95305e-06	101.72	QWGNSFYK(1)SDPR	2
NAD(P)-binding domain	1.30212e-05	A0A1D8PK65	504	K	ident	Trifunctional fatty acid synthase subunit	FAS2	1	6.65218e-05	86.498	VSAK(1)GNIEYEETQK	2
NAD(P)-binding domain	1.30212e-05	A0A1D8PCV7	757	K	ident	L-aminoadipate-semialdehyde dehydrogenase	LYS2	1	1.45351e-08	117.84	TFK(1)ADVDDSIEEANDPIVK	2
NAD(P)-binding domain	1.30212e-05	A0A1D8PCV7	672	K	ident	L-aminoadipate-semialdehyde dehydrogenase	LYS2	1	0.00128092	79.809	EHGWLK(1)PR	3
NAD(P)-binding domain	1.30212e-05	A0A1D8PCV7	452	K	ident	L-aminoadipate-semialdehyde dehydrogenase	LYS2	1	3.28417e-15	139.49	DK(1)FTMLSGIAHDPIQR	3
NAD(P)-binding domain	1.30212e-05	P83783	170	K	ident	Adenosylhomocysteinase	SAH1	1	1.13691e-24	166.49	YPEMLEDCYGLSEETTTGVHHLYK(1)SLR	3
NAD(P)-binding domain	1.30212e-05	P83783	387	K	ident	Adenosylhomocysteinase	SAH1	1	0.00149646	86.67	EK(1)FPEFAK(1)TGPFDVGVHLLPK	3
NAD(P)-binding domain	1.30212e-05	P83783	393	K	ident	Adenosylhomocysteinase	SAH1	1	1.21718e-05	86.357	EK(1)FPEFAK(1)TGPFDVGVHLLPK	3
NAD(P)-binding domain	1.30212e-05	P83783	444	K	ident	Adenosylhomocysteinase	SAH1	1	4.60191e-06	66.372	LTTLTETQAEYLGIPEEGPYK(1)ADIYR	3
NAD(P)-binding domain	1.30212e-05	P83783	192	K	ident	Adenosylhomocysteinase	SAH1	1	1.74295e-05	112.36	SK(1)FDNLYGCR	2
NAD(P)-binding domain	1.30212e-05	P83783	10	K	ident	Adenosylhomocysteinase	SAH1	1	0.0091751	45.363	SSAPATNYK(1)VADISLAAFGR	3
NAD(P)-binding domain	1.30212e-05	P83783	230	K	ident	Adenosylhomocysteinase	SAH1	1	4.4407e-06	79.237	VAIVAGFGDVGK(1)GCAMALHGMGAR	3
NAD(P)-binding domain	1.30212e-05	P83783	406	K	ident	Adenosylhomocysteinase	SAH1	1	3.76307e-12	122.47	TGPFDVGVHLLPK(1)VLDETVAR	3
NAD(P)-binding domain	1.30212e-05	A0A1D8PMA1	59	K	ident	Saccharopine dehydrogenase [NAD(+), L-lysine-forming]	LYS1	1	4.02903e-05	89.232	EYEAVGAK(1)IVPEGSWK	2
NAD(P)-binding domain	1.30212e-05	A0A1D8PMA1	237	K	ident	Saccharopine dehydrogenase [NAD(+), L-lysine-forming]	LYS1	1	0.00183564	58.123	IGIPDDNIAK(1)WDMAETAK	2
NAD(P)-binding domain	1.30212e-05	A0A1D8PMA1	67	K	ident	Saccharopine dehydrogenase [NAD(+), L-lysine-forming]	LYS1	1	2.67123e-10	134.04	IVPEGSWK(1)TAPK(1)ER	2
NAD(P)-binding domain	1.30212e-05	A0A1D8PMA1	369	K	ident	Saccharopine dehydrogenase [NAD(+), L-lysine-forming]	LYS1	1	0.0591176	41.227	AK(1)QLFDK	2
NAD(P)-binding domain	1.30212e-05	A0A1D8PMA1	71	K	ident	Saccharopine dehydrogenase [NAD(+), L-lysine-forming]	LYS1	1	2.67123e-10	134.04	IVPEGSWK(1)TAPK(1)ER	2
NAD(P)-binding domain	1.30212e-05	A0A1D8PMA1	347	K	ident	Saccharopine dehydrogenase [NAD(+), L-lysine-forming]	LYS1	1	7.82221e-16	145.88	EASEFFAK(1)DLMPSLLELPNR	2
NAD(P)-binding domain	1.30212e-05	A0A1D8PEG2	365	K	ident	Glucose-6-phosphate 1-dehydrogenase	ZWF1	1	0.0011864	89.296	GMFK(1)EIQR	2
NAD(P)-binding domain	1.30212e-05	A0A1D8PEG2	59	K	ident	Glucose-6-phosphate 1-dehydrogenase	ZWF1	1	2.80089e-07	131.54	SHLEDEEFK(1)QR	2
NAD(P)-binding domain	1.30212e-05	A0A1D8PEG2	191	K	ident	Glucose-6-phosphate 1-dehydrogenase	ZWF1	1	0.000132368	75.739	IDHYLGK(1)EMVK	3
NAD(P)-binding domain	1.30212e-05	A0A1D8PEG2	67	K	ident	Glucose-6-phosphate 1-dehydrogenase	ZWF1	1	0.000319407	74.987	ISEHFK(1)GGDEK	2
NAD(P)-binding domain	1.30212e-05	A0A1D8PKJ4	434	K	ident	Saccharopine dehydrogenase (NADP+, L-glutamate-forming)	LYS9	1	0.00138517	69.815	DK(1)YDIYLVEK	2
NAD(P)-binding domain	1.30212e-05	A0A1D8PKJ4	228	K	ident	Saccharopine dehydrogenase (NADP+, L-glutamate-forming)	LYS9	1	1.12424e-10	110.6	DSTTYK(1)ELYNIPEAQTVIR	2
NAD(P)-binding domain	1.30212e-05	A0A1D8PKJ4	303	K	ident	Saccharopine dehydrogenase (NADP+, L-glutamate-forming)	LYS9	1	0.0013047	88.294	INQLTK(1)FK	2
NAD(P)-binding domain	1.30212e-05	A0A1D8PKJ4	186	K	ident	Saccharopine dehydrogenase (NADP+, L-glutamate-forming)	LYS9	1	0.000610112	74.562	NQAK(1)YWLDGK	2
NAD(P)-binding domain	1.30212e-05	A0A1D8PKJ4	305	K	ident	Saccharopine dehydrogenase (NADP+, L-glutamate-forming)	LYS9	1	0.00048761	88.495	FK(1)SPEDQER	2
NAD(P)-binding domain	1.30212e-05	A0A1D8PKJ4	263	K	ident	Saccharopine dehydrogenase (NADP+, L-glutamate-forming)	LYS9	1	2.32337e-05	89.468	VFVDLGFLK(1)DEPMEIFSK	3
NAD(P)-binding domain	1.30212e-05	Q5A8I5	88	K	ident	Uncharacterized protein	orf19.5763	1	0.000219797	84.687	IVEESYK(1)LSK	2
NAD(P)-binding domain	1.30212e-05	Q5A8I5	72	K	ident	Uncharacterized protein	orf19.5763	1	3.39724e-08	115.91	IDFLK(1)DEEDEIITK	2
NAD(P)-binding domain	1.30212e-05	Q5A8I5	134	K	ident	Uncharacterized protein	orf19.5763	1	0.0288736	54.787	LTK(1)AIGK	2
NAD(P)-binding domain	1.30212e-05	A0A1D8PDA4	198	K	ident	Fma1p	FMA1	1	5.57561e-05	84.508	NMK(1)EEALQQFVDLHK	3
NAD(P)-binding domain	1.30212e-05	A0A1D8PKJ3	384	K	ident	E1 ubiquitin-activating protein	UBA1	1	2.79305e-05	63.906	FTPIK(1)QWLYFDSLESLPSETEYPR	3
NAD(P)-binding domain	1.30212e-05	A0A1D8PKJ3	920	K	ident	E1 ubiquitin-activating protein	UBA1	1	0.0002104	137.13	K(1)FDQIWDR	2
NAD(P)-binding domain	1.30212e-05	A0A1D8PKJ3	261	K	ident	E1 ubiquitin-activating protein	UBA1	1	2.7521e-08	121.66	VPK(1)DLSFEPLTK	2
NAD(P)-binding domain	1.30212e-05	A0A1D8PKJ3	250	K	ident	E1 ubiquitin-activating protein	UBA1	1	8.53205e-12	134.93	IDESYGEYVK(1)GGLYTQVK	2
NAD(P)-binding domain	1.30212e-05	A0A1D8PKJ3	517	K	ident	E1 ubiquitin-activating protein	UBA1	1	0.00526199	51.76	LDK(1)VGPETEDIFDDK	2
NAD(P)-binding domain	1.30212e-05	A0A1D8PKJ3	853	K	ident	E1 ubiquitin-activating protein	UBA1	1	0.00599807	77.282	TK(1)FIAGK	2
NAD(P)-binding domain	1.30212e-05	A0A1D8PKJ3	347	K	ident	E1 ubiquitin-activating protein	UBA1	1	9.10427e-06	123.86	YLK(1)ELFYQAR	2
NAD(P)-binding domain	1.30212e-05	A0A1D8PKJ3	429	K	ident	E1 ubiquitin-activating protein	UBA1	1	0.00471015	58.474	AFQEK(1)IANLK	2
NAD(P)-binding domain	1.30212e-05	A0A1D8PKJ3	606	K	ident	E1 ubiquitin-activating protein	UBA1	1	1.97726e-11	134.37	SFPNK(1)IDHTIAWAK	2
NAD(P)-binding domain	1.30212e-05	A0A1D8PKJ3	820	K	ident	E1 ubiquitin-activating protein	UBA1	1	1.65321e-05	59.912	LTPIEFEK(1)DDDTNHHIEFITAASNCR	4
NAD(P)-binding domain	1.30212e-05	A0A1D8PKJ3	514	K	ident	E1 ubiquitin-activating protein	UBA1	1	0.0166813	62.546	IDSK(1)LDK	2
NAD(P)-binding domain	1.30212e-05	A0A1D8PKJ3	672	K	ident	E1 ubiquitin-activating protein	UBA1	1	5.11369e-08	109.36	YLNNRPYTFEDCIK(1)WAR	3
NAD(P)-binding domain	1.30212e-05	A0A1D8PKJ3	379	K	ident	E1 ubiquitin-activating protein	UBA1	1	2.03296e-05	108.47	NCSSK(1)FTPIK	2
NAD(P)-binding domain	1.30212e-05	A0A1D8PKJ3	885	K	ident	E1 ubiquitin-activating protein	UBA1	1	1.13725e-05	92.19	VVDGK(1)DDIEQYK	2
NAD(P)-binding domain	1.30212e-05	Q5AMP4	42	K	ident	Malate dehydrogenase	MDH1-1	1	1.10883e-08	119.92	LNHK(1)VTDLALYDIR	2
NAD(P)-binding domain	1.30212e-05	Q5AMP4	319	K	ident	Malate dehydrogenase	MDH1-1	1	0.0448798	58.274	EAK(1)DTLIK(1)NIK	2
NAD(P)-binding domain	1.30212e-05	Q5AMP4	207	K	ident	Malate dehydrogenase	MDH1-1	1	2.96764e-05	136.52	HK(1)DLSGETR	2
NAD(P)-binding domain	1.30212e-05	Q5AMP4	232	K	ident	Malate dehydrogenase	MDH1-1	1	1.70579e-07	76.967	IQFGGDEVVQAK(1)DGAGSATLSMAQAGAR	3
NAD(P)-binding domain	1.30212e-05	Q5AMP4	148	K	ident	Malate dehydrogenase	MDH1-1	1	0.0162639	41.936	AAADYAPNAAVCIISNPVNSTVPIVAEVFK(1)SK	3
NAD(P)-binding domain	1.30212e-05	Q5AMP4	275	K	ident	Malate dehydrogenase	MDH1-1	1	2.38883e-14	136.64	DVIECTFVDSPLFK(1)DEGVDFFSTK	2
NAD(P)-binding domain	1.30212e-05	Q5AMP4	314	K	ident	Malate dehydrogenase	MDH1-1	1	0.0448798	58.274	EAK(1)DTLIK(1)NIK	2
NAD(P)-binding domain	1.30212e-05	Q5AMP4	311	K	ident	Malate dehydrogenase	MDH1-1	1	1.20028e-33	194.24	TVHPIGEISDYEEAQVK(1)EAK	2
NAD(P)-binding domain	1.30212e-05	Q5AMP4	150	K	ident	Malate dehydrogenase	MDH1-1	1	0.0207035	46.819	SK(1)GNYNPNK	2
NAD(P)-binding domain	1.30212e-05	Q5AP65	56	K	ident	Protein FMP52, mitochondrial	FMP52	1	5.12413e-14	143.46	TLEESDSSK(1)WSEIIK	2
NAD(P)-binding domain	1.30212e-05	Q5AP65	89	K	ident	Protein FMP52, mitochondrial	FMP52	1	0.0025988	78.113	AGSAENFK(1)K	2
NAD(P)-binding domain	1.30212e-05	Q5AP65	45	K	ident	Protein FMP52, mitochondrial	FMP52	1	3.68235e-06	109.15	TPDFANSSSK(1)LK	2
NAD(P)-binding domain	1.30212e-05	Q5AP65	47	K	ident	Protein FMP52, mitochondrial	FMP52	1	0.00852233	52.576	LK(1)TLEESDSSK	2
NAD(P)-binding domain	1.30212e-05	A0A1D8PU61	237	K	ident	S-(hydroxymethyl)glutathione dehydrogenase	FDH3	1	1.92729e-11	132.61	EEWGK(1)QFGATDFVNSTK	2
NAD(P)-binding domain	1.30212e-05	A0A1D8PU61	345	K	ident	S-(hydroxymethyl)glutathione dehydrogenase	FDH3	1	0.00436762	52.52	SQLPGIVEDYLDGK(1)LK	2
NAD(P)-binding domain	1.30212e-05	A0A1D8PU61	360	K	ident	S-(hydroxymethyl)glutathione dehydrogenase	FDH3	1	7.29128e-05	75.608	EPLDK(1)INTAFDEMHGGDCIR	3
NAD(P)-binding domain	1.30212e-05	A0A1D8PU61	321	K	ident	S-(hydroxymethyl)glutathione dehydrogenase	FDH3	1	0.000121799	83.862	VWK(1)GAAFGGVK	2
NAD(P)-binding domain	1.30212e-05	A0A1D8PU61	329	K	ident	S-(hydroxymethyl)glutathione dehydrogenase	FDH3	1	0.00453055	78.264	GAAFGGVK(1)GR	2
NAD(P)-binding domain	1.30212e-05	A0A1D8PU61	117	K	ident	S-(hydroxymethyl)glutathione dehydrogenase	FDH3	1	0.000791952	113.91	TNLCGK(1)IR	2
NAD(P)-binding domain	1.30212e-05	A0A1D8PU61	222	K	ident	S-(hydroxymethyl)glutathione dehydrogenase	FDH3	1	0.001807	59.976	VNK(1)IILVDINDK	2
Clathrin/coatomer adaptor, adaptin-like, N-terminal	0.223489	A0A1D8PDE3	593	K	ident	Coatomer subunit gamma	SEC21	1	1.09972e-09	115.87	YDLNALESK(1)LVHYLNNEENFSVK	3
Clathrin/coatomer adaptor, adaptin-like, N-terminal	0.223489	A0A1D8PDE3	230	K	ident	Coatomer subunit gamma	SEC21	1	0.00351385	66.664	NHDK(1)MALMK	2
Clathrin/coatomer adaptor, adaptin-like, N-terminal	0.223489	Q5A6M6	84	K	ident	Coatomer subunit beta	SEC26	1	5.81222e-20	159.34	LLYHYWEVCPK(1)MDESGK	2
Clathrin/coatomer adaptor, adaptin-like, N-terminal	0.223489	Q5A6M6	73	K	ident	Coatomer subunit beta	SEC26	1	0.0013997	59.227	K(1)LLYHYWEVCPK	3
Clathrin/coatomer adaptor, adaptin-like, N-terminal	0.223489	A0A1D8PSB0	419	K	ident	Apl4p	APL4	1	0.00010298	76.759	YAPNDK(1)WHFDTLIR	3
Clathrin/coatomer adaptor, adaptin-like, N-terminal	0.223489	A0A1D8PJI6	556	K	ident	AP complex subunit beta	APL2	1	0.00234632	79.474	DK(1)AYIYWR	2
GTP-binding protein TrmE/Glycine cleavage system T protein, domain 1	0.0996604	A0A1D8PPW9	188	K	ident	Aminomethyltransferase	GCV1	1	0.000564554	74.841	IYFGQTK(1)FLK	2
GTP-binding protein TrmE/Glycine cleavage system T protein, domain 1	0.0996604	A0A1D8PG79	188	K	ident	Uncharacterized protein	orf19.2042	1	0.0447701	46.37	IEFMK(1)WR	2
Tubulin/FtsZ, GTPase domain	0.376205	A0A1D8PTV4	395	K	ident	Tubulin alpha chain	TUB1	1	0.0107504	72.275	K(1)FDLMYSK	2
Tubulin/FtsZ, GTPase domain	0.376205	A0A1D8PTV4	85	K	ident	Tubulin alpha chain	TUB1	1	5.21332e-06	100.39	TGVYK(1)DLFHPEQLIAGK	2
Tubulin/FtsZ, GTPase domain	0.376205	A0A1D8PTV4	97	K	ident	Tubulin alpha chain	TUB1	1	4.92369e-10	120.71	DLFHPEQLIAGK(1)EDAANNYAR	2
Tubulin/FtsZ, GTPase domain	0.376205	A0A1D8PC97	324	K	ident	Tubulin beta chain	TUB2	1	0.000485537	67.997	VSVK(1)EVDDEMHK	3
Tubulin/FtsZ, GTPase domain	0.376205	A0A1D8PC97	332	K	ident	Tubulin beta chain	TUB2	1	6.86574e-12	155.86	EVDDEMHK(1)IQTR	3
VHS domain	0.376205	Q5ABD9	514	K	ident	Vacuolar protein sorting-associated protein 27	VPS27	1	0.0688257	46.543	NSIEK(1)YETFLEMNNK	2
VHS domain	0.376205	A0A1D8PCX6	217	K	ident	Phosphatidylinositol 4-phosphate-binding protein	GGA2	1	0.00186673	61.165	IMAGFK(1)DDNVK	2
Clathrin adaptor, gamma-adaptin, appendage	0.0996604	A0A1D8PCX6	217	K	ident	Phosphatidylinositol 4-phosphate-binding protein	GGA2	1	0.00186673	61.165	IMAGFK(1)DDNVK	2
Clathrin adaptor, gamma-adaptin, appendage	0.0996604	A0A1D8PSB0	419	K	ident	Apl4p	APL4	1	0.00010298	76.759	YAPNDK(1)WHFDTLIR	3
Transcription factor IIS, N-terminal	0.236109	Q59T94	51	K	ident	Uncharacterized protein	orf19.4537	1	0.00852474	74.301	VGVAVNK(1)FR	2
Transcription factor IIS, N-terminal	0.236109	Q5AAR0	345	K	ident	Transcription factor IWS1	IWS1	1	1.94018e-07	110.58	TTAYK(1)IAPQVDK	2
Transcription factor IIS, N-terminal	0.236109	Q5AAR0	288	K	ident	Transcription factor IWS1	IWS1	1	5.66869e-09	154.84	PILNK(1)SDSYK	2
Transcription factor IIS, N-terminal	0.236109	Q5AAR0	293	K	ident	Transcription factor IWS1	IWS1	1	0.00682205	75.213	SDSYK(1)DR	2
START-like domain	0.376205	A0A1D8PU72	269	K	ident	Aha1p	AHA1	1	0.000139335	80.69	FFGGSVSGK(1)FLK	2
START-like domain	0.376205	A0A1D8PU72	312	K	ident	Aha1p	AHA1	1	0.0254212	49.343	LVVK(1)FSGIPIGEEER	2
START-like domain	0.376205	A0A1D8PU72	289	K	ident	Aha1p	AHA1	1	0.00308567	51.128	LDDWK(1)AGHFAQLDMK	3
START-like domain	0.376205	A0A1D8PLT3	39	K	ident	Uncharacterized protein	orf19.3364	1	6.17447e-08	167.82	FAK(1)YTNK	2
START-like domain	0.376205	A0A1D8PLT3	43	K	ident	Uncharacterized protein	orf19.3364	1	0.000344022	79.201	YTNK(1)EDPELK	2
Fumarate lyase, N-terminal	0.0960129	Q5A6L1	37	K	ident	Fumarase	FUM11	1	0.00426264	49.417	SLGNFEIGDIK(1)MPIPIIK	2
Fumarate lyase, N-terminal	0.0960129	A0A1D8PKV4	204	K	ident	Fum12p	FUM12	1	0.000400744	90.15	AEEFK(1)DIIK	2
Fumarate lyase, N-terminal	0.0960129	A0A1D8PKV4	93	K	ident	Fum12p	FUM12	1	7.50102e-05	56.854	VNEELGALDPK(1)LSAAIQQAATEVAEGK	3
Fumarate lyase, N-terminal	0.0960129	A0A1D8PKV4	199	K	ident	Fum12p	FUM12	1	0.0350152	40.031	DSLQAK(1)AEEFK	2
Fumarate lyase, N-terminal	0.0960129	A0A1D8PKV4	284	K	ident	Fum12p	FUM12	1	0.000939521	67.252	LTGFPFK(1)TAPNK	2
Fumarate lyase, N-terminal	0.0960129	A0A1D8PKV4	422	K	ident	Fum12p	FUM12	1	0.000923976	59.333	VHCVDGIEANTDK(1)IDK	3
Fumarate lyase, N-terminal	0.0960129	A0A1D8PT56	147	K	ident	Adenylosuccinate lyase	ADE13	1	7.53171e-11	106.88	FALEYK(1)DLPVLGWTHFQPAQLTTVGK	3
Fumarate lyase, N-terminal	0.0960129	A0A1D8PT56	131	K	ident	Adenylosuccinate lyase	ADE13	1	0.00012801	76.795	DAYDVLIPK(1)LVNVIDR	2
Fumarate lyase, N-terminal	0.0960129	A0A1D8PT56	412	K	ident	Adenylosuccinate lyase	ADE13	1	2.19549e-09	114.63	VLSHQASAVVK(1)QEGGDNDLIER	3
Fumarate lyase, N-terminal	0.0960129	A0A1D8PT56	273	K	ident	Adenylosuccinate lyase	ADE13	1	2.38052e-09	121.45	LLANLK(1)EIEEPFEK	2
Fumarate lyase, N-terminal	0.0960129	A0A1D8PT56	80	K	ident	Adenylosuccinate lyase	ADE13	1	1.22878e-08	119.87	EIQDAAVEEAK(1)VR	2
Fumarate lyase, N-terminal	0.0960129	A0A1D8PT56	69	K	ident	Adenylosuccinate lyase	ADE13	1	0.00116528	65.265	QHLEITDK(1)EIQDAAVEEAK	3
Fumarate lyase, N-terminal	0.0960129	A0A1D8PT56	456	K	ident	Adenylosuccinate lyase	ADE13	1	1.75996e-05	112.13	APQQTEK(1)FVK	2
Fumarate lyase, N-terminal	0.0960129	A0A1D8PT56	281	K	ident	Adenylosuccinate lyase	ADE13	1	1.5471e-07	106.31	EIEEPFEK(1)SQIGSSAMAYK	2
Fumarate lyase, N-terminal	0.0960129	A0A1D8PT56	467	K	ident	Adenylosuccinate lyase	ADE13	1	1.88891e-07	110.92	NDVANALK(1)PFEK	2
Fumarate lyase, N-terminal	0.0960129	A0A1D8PT56	459	K	ident	Adenylosuccinate lyase	ADE13	1	0.000150919	77.324	FVK(1)NDVANALKPFEK	3
Fumarate lyase, N-terminal	0.0960129	A0A1D8PT56	141	K	ident	Adenylosuccinate lyase	ADE13	1	0.000348139	91.658	LSK(1)FALEYK	2
Fumarate lyase, N-terminal	0.0960129	A0A1D8PT56	444	K	ident	Adenylosuccinate lyase	ADE13	1	7.90625e-39	209.7	PIWNDLDTLLDPK(1)TFVGR	3
Lactate/malate dehydrogenase, C-terminal	0.236109	P83778	60	K	ident	Malate dehydrogenase, cytoplasmic	MDH1	1	0.014551	52.167	TQSYLPK(1)DK	2
Lactate/malate dehydrogenase, C-terminal	0.236109	P83778	282	K	ident	Malate dehydrogenase, cytoplasmic	MDH1	1	0.00064114	62.055	LVK(1)DLDFFSLPVQLGK	3
Lactate/malate dehydrogenase, C-terminal	0.236109	Q5AMP4	42	K	ident	Malate dehydrogenase	MDH1-1	1	1.10883e-08	119.92	LNHK(1)VTDLALYDIR	2
Lactate/malate dehydrogenase, C-terminal	0.236109	Q5AMP4	319	K	ident	Malate dehydrogenase	MDH1-1	1	0.0448798	58.274	EAK(1)DTLIK(1)NIK	2
Lactate/malate dehydrogenase, C-terminal	0.236109	Q5AMP4	207	K	ident	Malate dehydrogenase	MDH1-1	1	2.96764e-05	136.52	HK(1)DLSGETR	2
Lactate/malate dehydrogenase, C-terminal	0.236109	Q5AMP4	232	K	ident	Malate dehydrogenase	MDH1-1	1	1.70579e-07	76.967	IQFGGDEVVQAK(1)DGAGSATLSMAQAGAR	3
Lactate/malate dehydrogenase, C-terminal	0.236109	Q5AMP4	148	K	ident	Malate dehydrogenase	MDH1-1	1	0.0162639	41.936	AAADYAPNAAVCIISNPVNSTVPIVAEVFK(1)SK	3
Lactate/malate dehydrogenase, C-terminal	0.236109	Q5AMP4	275	K	ident	Malate dehydrogenase	MDH1-1	1	2.38883e-14	136.64	DVIECTFVDSPLFK(1)DEGVDFFSTK	2
Lactate/malate dehydrogenase, C-terminal	0.236109	Q5AMP4	314	K	ident	Malate dehydrogenase	MDH1-1	1	0.0448798	58.274	EAK(1)DTLIK(1)NIK	2
Lactate/malate dehydrogenase, C-terminal	0.236109	Q5AMP4	311	K	ident	Malate dehydrogenase	MDH1-1	1	1.20028e-33	194.24	TVHPIGEISDYEEAQVK(1)EAK	2
Lactate/malate dehydrogenase, C-terminal	0.236109	Q5AMP4	150	K	ident	Malate dehydrogenase	MDH1-1	1	0.0207035	46.819	SK(1)GNYNPNK	2
NADPH-dependent FMN reductase-like	0.0960129	A0A1D8PT03	198	K	ident	Flavodoxin-like fold family protein	YCP4	1	0.0299721	54.205	SATK(1)LVK	2
NADPH-dependent FMN reductase-like	0.0960129	A0A1D8PHR5	182	K	ident	Pst1p	PST1	0.999923	0.0022286	86.803	KVTDLEK(1)AIAK	2
NADPH-dependent FMN reductase-like	0.0960129	A0A1D8PHR5	194	K	ident	Pst1p	PST1	1	0.000712686	69.846	QQGEDFFK(1)TVFK	2
NADPH-dependent FMN reductase-like	0.0960129	A0A1D8PT02	183	K	ident	Flavodoxin-like fold family protein	PST3	1	1.02856e-07	135.99	LEK(1)EIAFIQGK	2
Cytochrome b5-like heme/steroid binding domain	0.0131371	A0A1D8PD35	50	K	ident	Uncharacterized protein	orf19.1034	1	3.01676e-05	104.05	WLNTDYLK(1)FR	2
Cytochrome b5-like heme/steroid binding domain	0.0131371	Q5A747	63	K	ident	Acyl-CoA desaturase	OLE1	1	2.22066e-07	108.72	DSMESLAEK(1)DAR	2
Cytochrome b5-like heme/steroid binding domain	0.0131371	Q5A747	377	K	ident	Acyl-CoA desaturase	OLE1	1	0.00185911	61.233	NK(1)LNWGAEIEK	2
Cytochrome b5-like heme/steroid binding domain	0.0131371	A0A1D8PHE5	83	K	ident	Uncharacterized protein	orf19.6867	1	0.0188341	53.891	LLGLNK(1)LK	2
Cytochrome b5-like heme/steroid binding domain	0.0131371	A0A1D8PHE5	65	K	ident	Uncharacterized protein	orf19.6867	1	9.92316e-05	68.639	GYIYDVTSNSNSYGPGK(1)AYHK	3
Cytochrome b5-like heme/steroid binding domain	0.0131371	A0A1D8PHE5	14	K	ident	Uncharacterized protein	orf19.6867	0.999867	0.0186861	44.132	DKEPTEIFK(1)NNEK	3
Cytochrome b5-like heme/steroid binding domain	0.0131371	A0A1D8PHE5	113	K	ident	Uncharacterized protein	orf19.6867	1	0.00366459	56.569	QQGIIDDWVK(1)FFK	2
Cytochrome b5-like heme/steroid binding domain	0.0131371	Q5AEK8	77	K	ident	Delta 8-(E)-sphingolipid desaturase	SLD1	1	0.00099572	72.2	FK(1)IGEIEGPR	2
Cytochrome b5-like heme/steroid binding domain	0.0131371	Q5AEK8	417	K	ident	Delta 8-(E)-sphingolipid desaturase	SLD1	1	0.0225544	51.346	QGK(1)AAWFR	2
Cytochrome b5-like heme/steroid binding domain	0.0131371	Q5A6R5	44	K	ident	Dap1p	DAP1	1	0.0557049	44.998	ESTIVEGK(1)FTPISLTK	2
Cytochrome b5-like heme/steroid binding domain	0.0131371	Q5AKX8	518	K	ident	Cyb2p	CYB2	1	3.34531e-08	110.26	LLGVNK(1)LEELNELFVDTK	3
Cytochrome b5-like heme/steroid binding domain	0.0131371	Q5AKX2	191	K	ident	Fumarate reductase	OSM2	1	2.92988e-05	74.876	SK(1)HELYGPVILSTGGYAADFTK	3
Cytochrome b5-like heme/steroid binding domain	0.0131371	Q5AKX2	339	K	ident	Fumarate reductase	OSM2	1	0.0016024	68.485	AGENLK(1)FHVK	2
Cytochrome b5-like heme/steroid binding domain	0.0131371	Q5AKX2	265	K	ident	Fumarate reductase	OSM2	1	0.00250794	54.44	IQVHPTGLISYK(1)DK	3
Cytochrome b5-like heme/steroid binding domain	0.0131371	Q5AKX2	481	K	ident	Fumarate reductase	OSM2	1	1.56028e-06	102.28	LAADQASSYK(1)FHK	2
Cytochrome b5-like heme/steroid binding domain	0.0131371	Q5AKX2	134	K	ident	Fumarate reductase	OSM2	1	0.000496482	65.374	GHDAK(1)FPGMAITYR	3
Cytochrome b5-like heme/steroid binding domain	0.0131371	Q5A668	129	K	ident	Ceramide very long chain fatty acid hydroxylase	SCS7	1	1.2191e-14	96.368	DFDMYEFHDHLPAEEK(1)LSIQTDFEEDSKK	4
Cytochrome b5-like heme/steroid binding domain	0.0131371	Q5A668	113	K	ident	Ceramide very long chain fatty acid hydroxylase	SCS7	1	9.23233e-13	131.04	DDK(1)DFDMYEFHDHLPAEEK	4
PurM-like, N-terminal domain	0.0996604	Q59MZ5	3	K	ident	Phosphoribosylformylglycinamidine synthase	ADE6	1	5.06542e-06	126.19	SK(1)FLILSGPK	2
PurM-like, N-terminal domain	0.0996604	Q59MZ5	844	K	ident	Phosphoribosylformylglycinamidine synthase	ADE6	1	0.0304102	45.972	DSMSMK(1)MK	2
PurM-like, N-terminal domain	0.0996604	A0A1D8PE67	646	K	ident	Bifunctional aminoimidazole ribotide synthase/glycinamide ribotide synthase	ADE5,7	1	0.000420884	82.01	K(1)IIEISEYEYQSPAPWK	2
PurM-like, N-terminal domain	0.0996604	A0A1D8PE67	148	K	ident	Bifunctional aminoimidazole ribotide synthase/glycinamide ribotide synthase	ADE5,7	1	3.41157e-11	130.1	EHIQSIDYK(1)IVLK	3
PurM-like, N-terminal domain	0.0996604	A0A1D8PE67	62	K	ident	Bifunctional aminoimidazole ribotide synthase/glycinamide ribotide synthase	ADE5,7	1	6.05833e-11	130.2	DFNK(1)LQQFAVENK	2
PurM-like, N-terminal domain	0.0996604	A0A1D8PE67	290	K	ident	Bifunctional aminoimidazole ribotide synthase/glycinamide ribotide synthase	ADE5,7	1	3.54231e-05	102.52	EPK(1)VLEYNVR	2
rRNA-processing arch domain	0.0996604	A0A1D8PRD5	383	K	ident	ATP-dependent RNA helicase	orf19.1335	1	3.65733e-08	142.1	NHQDGK(1)GDIYK	2
rRNA-processing arch domain	0.0996604	Q5A337	348	K	ident	SKI complex RNA helicase subunit	SKI2	1	0.000209924	134.06	ALSNQK(1)FR	2
rRNA-processing arch domain	0.0996604	Q5A337	475	K	ident	SKI complex RNA helicase subunit	SKI2	1	1.11037e-23	170.11	RPVPLEIFVSAK(1)NQLFK	3
Translation elongation factor EFTu/EF1A, C-terminal	0.184439	Q5ABC3	212	K	ident	Elongation factor Tu	TUF1	1	5.60378e-09	160.56	K(1)PEIGK(1)EAILK	2
Translation elongation factor EFTu/EF1A, C-terminal	0.184439	Q5ABC3	207	K	ident	Elongation factor Tu	TUF1	1	0.000144902	96.866	K(1)PEIGK(1)EAILK	2
Translation elongation factor EFTu/EF1A, C-terminal	0.184439	Q5ABC3	97	K	ident	Elongation factor Tu	TUF1	1	0.0018029	55.344	GITISTAHVEYETK(1)NR	3
Translation elongation factor EFTu/EF1A, C-terminal	0.184439	Q5ABC3	290	K	ident	Elongation factor Tu	TUF1	1	0.000236073	85.813	TTVTGIEMFK(1)K	2
Translation elongation factor EFTu/EF1A, C-terminal	0.184439	Q59YE8	455	K	ident	Translation termination factor GTPase eRF3	SUP35	1	0.00197656	69.345	MDDSTVGWSK(1)ER	2
Translation elongation factor EFTu/EF1A, C-terminal	0.184439	Q59YE8	368	K	ident	Translation termination factor GTPase eRF3	SUP35	1	4.14198e-08	115.12	TIEVGK(1)AYFETDK	2
Translation elongation factor EFTu/EF1A, C-terminal	0.184439	Q59YE8	332	K	ident	Translation termination factor GTPase eRF3	SUP35	1	0.00269217	89.142	TVEK(1)YER	2
Translation elongation factor EFTu/EF1A, C-terminal	0.184439	Q59QD6	170	K	ident	Elongation factor 1-alpha 2	TEF2	1	3.99832e-09	120.84	FEEIIK(1)ETSNFVK(1)K	3
Translation elongation factor EFTu/EF1A, C-terminal	0.184439	Q59QD6	384	K	ident	Elongation factor 1-alpha 2	TEF2	1	1.93174e-05	136.02	TGK(1)K(1)LEENPK	2
Translation elongation factor EFTu/EF1A, C-terminal	0.184439	Q59QD6	217	K	ident	Elongation factor 1-alpha 2	TEF2	1	0.00394488	80.037	GWEK(1)ETK(1)SGK	2
Translation elongation factor EFTu/EF1A, C-terminal	0.184439	Q59QD6	328	K	ident	Elongation factor 1-alpha 2	TEF2	1	4.23234e-05	88.075	GNVCGDSK(1)NDPPK	2
Translation elongation factor EFTu/EF1A, C-terminal	0.184439	Q59QD6	441	K	ident	Elongation factor 1-alpha 2	TEF2	1	0.031369	62.466	SVEK(1)SDK(1)AGK	2
Translation elongation factor EFTu/EF1A, C-terminal	0.184439	Q59QD6	154	K	ident	Elongation factor 1-alpha 2	TEF2	1	0.000189762	75.483	QLIVAVNK(1)MDSVK	2
Translation elongation factor EFTu/EF1A, C-terminal	0.184439	Q59QD6	376	K	ident	Elongation factor 1-alpha 2	TEF2	1	3.97433e-07	145.46	FDTLVEK(1)IDR	2
Translation elongation factor EFTu/EF1A, C-terminal	0.184439	Q59QD6	214	K	ident	Elongation factor 1-alpha 2	TEF2	1	0.00394488	81.32	GWEK(1)ETK(1)SGK	2
Translation elongation factor EFTu/EF1A, C-terminal	0.184439	Q59QD6	30	K	ident	Elongation factor 1-alpha 2	TEF2	1	5.477e-15	140.46	STTTGHLIYK(1)CGGIDK(1)R	3
Translation elongation factor EFTu/EF1A, C-terminal	0.184439	Q59QD6	383	K	ident	Elongation factor 1-alpha 2	TEF2	1	7.29589e-13	141.34	TGK(1)K(1)LEENPK	2
Translation elongation factor EFTu/EF1A, C-terminal	0.184439	Q59QD6	444	K	ident	Elongation factor 1-alpha 2	TEF2	1	0.031369	62.466	SVEK(1)SDK(1)AGK	2
Translation elongation factor EFTu/EF1A, C-terminal	0.184439	Q59QD6	55	K	ident	Elongation factor 1-alpha 2	TEF2	1	0.000431529	88.706	GSFK(1)YAWVLDK(1)LK	2
Translation elongation factor EFTu/EF1A, C-terminal	0.184439	Q59QD6	159	K	ident	Elongation factor 1-alpha 2	TEF2	1	0.00883625	61.691	MDSVK(1)WDK	2
Translation elongation factor EFTu/EF1A, C-terminal	0.184439	Q59QD6	333	K	ident	Elongation factor 1-alpha 2	TEF2	1	4.78286e-17	99.709	NDPPK(1)GCDSFNAQVIVLNHPGQISAGYSPVLDCHTAHIACK	5
Translation elongation factor EFTu/EF1A, C-terminal	0.184439	Q59QD6	64	K	ident	Elongation factor 1-alpha 2	TEF2	1	5.62893e-18	186.81	YAWVLDK(1)LK(1)AER	2
Translation elongation factor EFTu/EF1A, C-terminal	0.184439	Q59QD6	210	K	ident	Elongation factor 1-alpha 2	TEF2	1	0.000855569	44.278	TVPFVPISGWNGDNMIEPSTNCPWYK(1)GWEK	3
Translation elongation factor EFTu/EF1A, C-terminal	0.184439	Q59QD6	36	K	ident	Elongation factor 1-alpha 2	TEF2	1	0.000404559	88.904	STTTGHLIYK(1)CGGIDK(1)R	3
Translation elongation factor EFTu/EF1A, C-terminal	0.184439	Q59QD6	253	K	ident	Elongation factor 1-alpha 2	TEF2	1	3.42286e-26	168.79	LPLQDVYK(1)IGGIGTVPVGR	3
Translation elongation factor EFTu/EF1A, C-terminal	0.184439	Q59QD6	390	K	ident	Elongation factor 1-alpha 2	TEF2	1	4.56405e-15	163.12	TGK(0.996)K(0.004)LEENPK(1)FVK	3
Translation elongation factor EFTu/EF1A, C-terminal	0.184439	Q59QD6	41	K	ident	Elongation factor 1-alpha 2	TEF2	1	0.00234499	97.798	TIEK(1)FEK	2
Translation elongation factor EFTu/EF1A, C-terminal	0.184439	Q59QD6	20	K	ident	Elongation factor 1-alpha 2	TEF2	1	6.22838e-11	112.34	THVNVVVIGHVDSGK(1)STTTGHLIYK	3
Translation elongation factor EFTu/EF1A, C-terminal	0.184439	Q59QD6	454	K	ident	Elongation factor 1-alpha 2	TEF2	1	0.0312313	62.536	VTK(1)AAQK(1)AAK	2
Translation elongation factor EFTu/EF1A, C-terminal	0.184439	Q59QD6	450	K	ident	Elongation factor 1-alpha 2	TEF2	1	0.0139252	66.087	VTK(1)AAQK(1)AAK	2
Translation elongation factor EFTu/EF1A, C-terminal	0.184439	Q59QD6	393	K	ident	Elongation factor 1-alpha 2	TEF2	1	4.56405e-15	147.25	LEENPK(1)FVK(1)SGDAAIVK	2
Translation elongation factor EFTu/EF1A, C-terminal	0.184439	Q59QD6	177	K	ident	Elongation factor 1-alpha 2	TEF2	1	3.99832e-09	120.84	FEEIIK(1)ETSNFVK(1)K	3
Translation elongation factor EFTu/EF1A, C-terminal	0.184439	Q59QD6	178	K	ident	Elongation factor 1-alpha 2	TEF2	1	0.01112	65.043	ETSNFVK(1)K(1)VGYNPK	2
Translation elongation factor EFTu/EF1A, C-terminal	0.184439	Q59QD6	224	K	ident	Elongation factor 1-alpha 2	TEF2	1	7.59194e-09	102.21	VTGK(1)TLLEAIDAIEPPTRPTDK(1)PLR	3
Translation elongation factor EFTu/EF1A, C-terminal	0.184439	Q59QD6	62	K	ident	Elongation factor 1-alpha 2	TEF2	1	5.62893e-18	186.81	YAWVLDK(1)LK(1)AER	2
Translation elongation factor EFTu/EF1A, C-terminal	0.184439	Q59QD6	242	K	ident	Elongation factor 1-alpha 2	TEF2	1	1.40845e-06	94.632	VTGK(1)TLLEAIDAIEPPTRPTDK(1)PLR	3
NUDIX hydrolase domain-like	0.223489	A0A1D8PLI2	201	K	ident	Isopentenyl-diphosphate delta-isomerase	IDI1	1	1.96593e-06	90.397	SPSGDESSK(1)WGEHEIDYILILK	3
NUDIX hydrolase domain-like	0.223489	A0A1D8PLI2	276	K	ident	Isopentenyl-diphosphate delta-isomerase	IDI1	1	1.18808e-15	145.69	WWDNLDNLDQFK(1)DEEIHR	3
NUDIX hydrolase domain-like	0.223489	A0A1D8PLI2	232	K	ident	Isopentenyl-diphosphate delta-isomerase	IDI1	1	0.000141274	82.505	DFK(1)YVSADELK	2
NUDIX hydrolase domain-like	0.223489	A0A1D8PLI2	192	K	ident	Isopentenyl-diphosphate delta-isomerase	IDI1	1	8.11309e-06	94.09	IHYK(1)SPSGDESSK	2
NUDIX hydrolase domain-like	0.223489	A0A1D8PLI2	160	K	ident	Isopentenyl-diphosphate delta-isomerase	IDI1	1	0.0246198	49.933	GAK(1)VAAQR	2
NUDIX hydrolase domain-like	0.223489	A0A1D8PPW7	163	K	ident	NAD(+) diphosphatase	orf19.3482	1	2.7549e-09	120.92	FAADTK(1)EETYLDHQGR	3
NUDIX hydrolase domain-like	0.223489	A0A1D8PTQ2	876	K	ident	Decapping enzyme complex catalytic subunit	DCP2	1	0.000101273	64.184	ILK(1)PGENIDNLFGSQGSNEPGK	3
NUDIX hydrolase domain-like	0.223489	A0A1D8PHM2	146	K	ident	Uncharacterized protein	orf19.4112	1	0.00217834	90.986	LK(1)FWVPR	2
Isopropylmalate dehydrogenase-like domain	0.0138193	A0A1D8PEM5	327	K	ident	Isocitrate dehydrogenase [NAD] subunit, mitochondrial	IDH1	1	7.36042e-05	79.652	HLGLNDHADK(1)ISK	3
Isopropylmalate dehydrogenase-like domain	0.0138193	A0A1D8PEM5	182	K	ident	Isocitrate dehydrogenase [NAD] subunit, mitochondrial	IDH1	1	7.80438e-05	86.911	IAK(1)FAFDFALK	2
Isopropylmalate dehydrogenase-like domain	0.0138193	A0A1D8PEM5	206	K	ident	Isocitrate dehydrogenase [NAD] subunit, mitochondrial	IDH1	1	1.16884e-05	91.784	ANIMK(1)LGDGLFR	2
Isopropylmalate dehydrogenase-like domain	0.0138193	A0A1D8PEM5	106	K	ident	Isocitrate dehydrogenase [NAD] subunit, mitochondrial	IDH1	1	0.0192696	43.405	GILYTSTGK(1)SAK	2
Isopropylmalate dehydrogenase-like domain	0.0138193	A0A1D8PEM5	298	K	ident	Isocitrate dehydrogenase [NAD] subunit, mitochondrial	IDH1	1	0.0107613	55.461	HVGLDIK(1)GK	2
Isopropylmalate dehydrogenase-like domain	0.0138193	A0A1D8PEM5	97	K	ident	Isocitrate dehydrogenase [NAD] subunit, mitochondrial	IDH1	1	2.24653e-11	134.68	VGLK(1)GILYTSTGK	2
Isopropylmalate dehydrogenase-like domain	0.0138193	Q5A9D9	243	K	ident	Homoisocitrate dehydrogenase	LYS12	1	1.72415e-08	92.416	AVYDANANEYGGIEYK(1)EQIVDSMVYR	3
Isopropylmalate dehydrogenase-like domain	0.0138193	Q5A9D9	155	K	ident	Homoisocitrate dehydrogenase	LYS12	1	0.0487517	64.73	VYK(1)K(1)EDGTK	2
Isopropylmalate dehydrogenase-like domain	0.0138193	Q5A9D9	179	K	ident	Homoisocitrate dehydrogenase	LYS12	1	0.00639091	57.106	IAK(1)MAYEIALQR	2
Isopropylmalate dehydrogenase-like domain	0.0138193	Q5A9D9	156	K	ident	Homoisocitrate dehydrogenase	LYS12	1	0.0487517	64.73	VYK(1)K(1)EDGTK	2
Isopropylmalate dehydrogenase-like domain	0.0138193	Q5A9D9	23	K	ident	Homoisocitrate dehydrogenase	LYS12	1	0.000360654	73.296	SLK(1)IGLIPGDGIGR	2
Isopropylmalate dehydrogenase-like domain	0.0138193	Q5A9D9	167	K	ident	Homoisocitrate dehydrogenase	LYS12	1	0.0102121	84.244	VAEAIK(1)R	2
Isopropylmalate dehydrogenase-like domain	0.0138193	A0A1D8PS79	356	K	ident	Isocitrate dehydrogenase [NADP]	IDP2	0.999804	0.000759693	63.998	GKLDETPEVVK(1)FAEDLEK	3
Isopropylmalate dehydrogenase-like domain	0.0138193	A0A1D8PS79	240	K	ident	Isocitrate dehydrogenase [NADP]	IDP2	1	6.25729e-11	124.07	TK(1)MDELGIWYEHR	2
Isopropylmalate dehydrogenase-like domain	0.0138193	A0A1D8PS79	87	K	ident	Isocitrate dehydrogenase [NADP]	IDP2	1	0.0276373	55.441	VK(1)EFNLK	2
Isopropylmalate dehydrogenase-like domain	0.0138193	A0A1D8PS79	385	K	ident	Isocitrate dehydrogenase [NADP]	IDP2	1	6.71846e-05	87.667	DLALTQGK(1)TDR	2
Isopropylmalate dehydrogenase-like domain	0.0138193	A0A1D8PS79	214	K	ident	Isocitrate dehydrogenase [NADP]	IDP2	1	8.27875e-05	84.297	LNLFSSTK(1)NTILK	2
Isopropylmalate dehydrogenase-like domain	0.0138193	A0A1D8PS79	236	K	ident	Isocitrate dehydrogenase [NADP]	IDP2	1	0.00448916	61.423	DIFEGLYASK(1)YK	2
Isopropylmalate dehydrogenase-like domain	0.0138193	A0A1D8PS79	347	K	ident	Isocitrate dehydrogenase [NADP]	IDP2	1	3.65116e-05	89.805	GK(1)LDETPEVVK	2
Isopropylmalate dehydrogenase-like domain	0.0138193	A0A1D8PS79	226	K	ident	Isocitrate dehydrogenase [NADP]	IDP2	1	8.04462e-06	96.464	FK(1)DIFEGLYASK	2
Isopropylmalate dehydrogenase-like domain	0.0138193	A0A1D8PS79	143	K	ident	Isocitrate dehydrogenase [NADP]	IDP2	1	1.07589e-05	86.557	HAFGDQYK(1)ATDIVVPGAGELK	3
Isopropylmalate dehydrogenase-like domain	0.0138193	A0A1D8PHH7	169	K	ident	Isocitrate dehydrogenase [NADP]	IDP1	1	4.7893e-06	92.474	HAFGDQYK(1)ATDLVINEPGK	3
Isopropylmalate dehydrogenase-like domain	0.0138193	A0A1D8PHH7	54	K	ident	Isocitrate dehydrogenase [NADP]	IDP1	1	0.00539287	79.454	IIWQK(1)IK	2
Isopropylmalate dehydrogenase-like domain	0.0138193	A0A1D8PGS5	183	K	ident	Isocitrate dehydrogenase [NAD] subunit, mitochondrial	IDH2	1	0.00153642	86.332	PASEK(1)VIR	2
Carbohydrate kinase, FGGY, N-terminal	0.0314362	A0A1D8PMB3	591	K	ident	Xylulokinase	XKS1	1	1.99899e-23	175.26	LFDTNDELESFK(1)VDDK	2
Carbohydrate kinase, FGGY, N-terminal	0.0314362	A0A1D8PMB3	85	K	ident	Xylulokinase	XKS1	1	0.00222185	93.561	SK(1)FPFDK	2
Carbohydrate kinase, FGGY, N-terminal	0.0314362	A0A1D8PMB3	387	K	ident	Xylulokinase	XKS1	1	1.88271e-06	101.38	SWDK(1)FNEILDHNK	3
Carbohydrate kinase, FGGY, N-terminal	0.0314362	A0A1D8PMB3	283	K	ident	Xylulokinase	XKS1	1	2.5005e-08	117.13	ISK(1)YFVDTYGFNSDCK	2
Carbohydrate kinase, FGGY, N-terminal	0.0314362	Q5AF71	682	K	ident	Putative phosphotransferase	orf19.2737	1	0.070766	45.28	SNAPGAALWK(1)VMK	2
Carbohydrate kinase, FGGY, N-terminal	0.0314362	Q5AF71	188	K	ident	Putative phosphotransferase	orf19.2737	1	0.000180153	73.834	DCK(1)FYDLPDYLVHK	3
Carbohydrate kinase, FGGY, N-terminal	0.0314362	Q59KQ1	580	K	ident	Glycerol kinase	GUT1	1	0.00118533	67.252	IWK(1)DLDDVVAK	2
NAD/GMP synthase	0.0996604	Q5APF2	376	K	ident	GMP synthase [glutamine-hydrolyzing]	GUA1	1	0.000886265	103.74	LK(1)LIEPLR	2
NAD/GMP synthase	0.0996604	Q5APF2	374	K	ident	GMP synthase [glutamine-hydrolyzing]	GUA1	1	3.29956e-05	87.519	THHNVGGLLEDMK(1)LK	3
NAD/GMP synthase	0.0996604	Q5ALW6	297	K	ident	Glutamine-dependent NAD(+) synthetase	orf19.1460	1	5.5369e-09	120.9	SASVQAVNQSEK(1)FK	2
Glutamate/phenylalanine/leucine/valine dehydrogenase, C-terminal	0.0996604	A0A1D8PMH8	402	K	ident	Glutamate dehydrogenase	GDH3	1	0.000152641	77.776	VQWTNEEVDAK(1)LK	2
Glutamate/phenylalanine/leucine/valine dehydrogenase, C-terminal	0.0996604	A0A1D8PMH8	33	K	ident	Glutamate dehydrogenase	GDH3	1	0.0150314	77.374	EEPQYK(1)K	2
Glutamate/phenylalanine/leucine/valine dehydrogenase, C-terminal	0.0996604	A0A1D8PI00	697	K	ident	NAD-specific glutamate dehydrogenase	GDH2	1	0.00102594	68.676	IYEK(1)LDIDDAK	2
Glutamate/phenylalanine/leucine/valine dehydrogenase, C-terminal	0.0996604	A0A1D8PI00	693	K	ident	NAD-specific glutamate dehydrogenase	GDH2	1	0.000304032	99.013	AYVNK(1)IYEK	2
Glutamate/phenylalanine/leucine/valine dehydrogenase, C-terminal	0.0996604	A0A1D8PI00	134	K	ident	NAD-specific glutamate dehydrogenase	GDH2	1	3.80489e-06	96.054	EAEDHAVFFDTVDAESYK(1)R	3
Glutamate/phenylalanine/leucine/valine dehydrogenase, C-terminal	0.0996604	A0A1D8PI00	707	K	ident	NAD-specific glutamate dehydrogenase	GDH2	1	4.64356e-45	222.6	K(1)FQTGGPDGDLGSNEILLSR	3
Glutamate/phenylalanine/leucine/valine dehydrogenase, C-terminal	0.0996604	A0A1D8PI00	1036	K	ident	NAD-specific glutamate dehydrogenase	GDH2	1	1.64799e-11	130.12	GIDSNPAK(1)FLEFISSIR	3
Glutamate/phenylalanine/leucine/valine dehydrogenase, C-terminal	0.0996604	A0A1D8PI00	264	K	ident	NAD-specific glutamate dehydrogenase	GDH2	1	0.00188696	83.364	VVIGYK(1)QK	2
Ribosomal protein L5 domain	0.0996604	A0A1D8PHW1	35	K	ident	Ribosomal 60S subunit protein L11B	RPL11	1	3.49934e-12	136.39	AAK(1)VLEQLSGQTPVQSK	2
Ribosomal protein L5 domain	0.0996604	A0A1D8PHW1	156	K	ident	Ribosomal 60S subunit protein L11B	RPL11	1	1.36511e-14	152.32	TNK(1)EDTIQWFK(1)TR	3
Ribosomal protein L5 domain	0.0996604	A0A1D8PHW1	164	K	ident	Ribosomal 60S subunit protein L11B	RPL11	1	1.67426e-32	218.16	TNK(1)EDTIQWFK(1)TR	3
Ribosomal protein L5 domain	0.0996604	A0A1D8PHY2	191	K	ident	Mitochondrial 54S ribosomal protein YmL7/YmL5	orf19.2214	1	0.00852233	52.576	ACGAK(1)IELFDR	2
Ribosomal protein L5 domain	0.0996604	A0A1D8PHY2	181	K	ident	Mitochondrial 54S ribosomal protein YmL7/YmL5	orf19.2214	1	0.00155848	74.173	SNILPWK(1)VR	2
Ribosomal protein L5 domain	0.0996604	A0A1D8PHY2	48	K	ident	Mitochondrial 54S ribosomal protein YmL7/YmL5	orf19.2214	1	0.000118251	89.171	ELLLPK(1)DDIR	2
Ribosomal protein L5 domain	0.0996604	A0A1D8PHY2	55	K	ident	Mitochondrial 54S ribosomal protein YmL7/YmL5	orf19.2214	0.99908	0.00924066	73.386	SVK(0.999)FK(0.001)PTEISQDR	2
4Fe-4S ferredoxin-type, iron-sulphur binding domain	0.0960129	A0A1D8PEH4	222	K	ident	Uncharacterized protein	orf19.4758	1	0.00483439	61.593	EELLYNK(1)EK	2
4Fe-4S ferredoxin-type, iron-sulphur binding domain	0.0960129	Q59QN7	142	K	ident	Succinate dehydrogenase [ubiquinone] iron-sulfur subunit, mitochondrial	SDH2	1	0.00239376	72.817	QYK(1)SIEPYLQR	2
4Fe-4S ferredoxin-type, iron-sulphur binding domain	0.0960129	Q59QN7	114	K	ident	Succinate dehydrogenase [ubiquinone] iron-sulfur subunit, mitochondrial	SDH2	1	4.6599e-05	99.283	IDQDESK(1)DLK	2
4Fe-4S ferredoxin-type, iron-sulphur binding domain	0.0960129	Q59QN7	48	K	ident	Succinate dehydrogenase [ubiquinone] iron-sulfur subunit, mitochondrial	SDH2	1	3.88234e-16	140.63	WNPDTPEVQPK(1)MQTYEVDLNK	2
4Fe-4S ferredoxin-type, iron-sulphur binding domain	0.0960129	Q5AI20	439	K	ident	Fe-S cluster-binding ribosome biosynthesis protein	RLI1	1	0.000411361	76.228	IAPK(1)FTGTVR	2
4Fe-4S ferredoxin-type, iron-sulphur binding domain	0.0960129	Q5AI20	136	K	ident	Fe-S cluster-binding ribosome biosynthesis protein	RLI1	1	0.00890774	54.094	STALK(1)ILAGK	2
4Fe-4S ferredoxin-type, iron-sulphur binding domain	0.0960129	Q5AI20	381	K	ident	Fe-S cluster-binding ribosome biosynthesis protein	RLI1	1	0.00542598	69.598	TQGDFK(1)LR	2
Single hybrid motif	0.000983399	Q5AGX8	370	K	ident	Acetyltransferase component of pyruvate dehydrogenase complex	LAT1	1	8.2139e-08	107.46	GLAEISNQVK(1)DLGK	2
Single hybrid motif	0.000983399	Q5AGX8	463	K	ident	Acetyltransferase component of pyruvate dehydrogenase complex	LAT1	1	0.000217409	75.911	VIDGALGGEWMK(1)ELK	2
Single hybrid motif	0.000983399	Q5AGX8	175	K	ident	Acetyltransferase component of pyruvate dehydrogenase complex	LAT1	0.999998	0.000827487	54.626	K(0.576)EEPK(0.424)ASTSTSAPASTPSPSSK(1)K	3
Single hybrid motif	0.000983399	Q5AGX8	299	K	ident	Acetyltransferase component of pyruvate dehydrogenase complex	LAT1	1	1.82598e-08	147.42	YK(1)LSINDLLIK	2
Single hybrid motif	0.000983399	A0A1D8PTH3	159	K	ident	Alpha-ketoglutarate dehydrogenase	KGD2	0.999997	0.00351992	55.094	AK(1)EESAPAAAPK(0.756)K(0.244)EETK	3
Single hybrid motif	0.000983399	A0A1D8PTH3	428	K	ident	Alpha-ketoglutarate dehydrogenase	KGD2	1	0.000291409	81.525	TIK(1)ELIEDPR	2
Single hybrid motif	0.000983399	A0A1D8PTH3	169	K	ident	Alpha-ketoglutarate dehydrogenase	KGD2	0.755772	0.00351992	55.094	AK(1)EESAPAAAPK(0.756)K(0.244)EETK	3
Single hybrid motif	0.000983399	A0A1D8PTH3	256	K	ident	Alpha-ketoglutarate dehydrogenase	KGD2	1	0.000837122	109.44	YK(1)DEFIEK	2
Single hybrid motif	0.000983399	Q5AKV6	283	K	ident	Pdx1p	PDX1	1	0.00230702	96.492	FK(1)FAFEK	2
Single hybrid motif	0.000983399	Q5AKV6	385	K	ident	Pdx1p	PDX1	1	0.000130779	97.957	IK(1)FDDK(1)LQDSK	2
Single hybrid motif	0.000983399	Q5AKV6	342	K	ident	Pdx1p	PDX1	1	2.88356e-05	104.43	YK(1)FYGEESSK	2
Single hybrid motif	0.000983399	Q5AKV6	389	K	ident	Pdx1p	PDX1	1	0.000130779	97.957	IK(1)FDDK(1)LQDSK	2
Single hybrid motif	0.000983399	Q5AKV6	199	K	ident	Pdx1p	PDX1	1	0.000192688	76.326	ILK(1)GDVLAYLGK	2
Single hybrid motif	0.000983399	Q5AKV6	301	K	ident	Pdx1p	PDX1	1	1.39991e-05	82.267	QTYASK(1)FPQFAQSPTASSIYDK	3
Single hybrid motif	0.000983399	Q5AKX1	147	K	ident	Glycine cleavage system H protein	GCV3	1	2.41423e-11	131.45	GGWIVHIK(1)LDDPTQVTK	2
Single hybrid motif	0.000983399	Q5AKX1	39	K	ident	Glycine cleavage system H protein	GCV3	1	2.30392e-07	132.79	DSHAYK(1)YLYEK(1)TPVVTK	3
Single hybrid motif	0.000983399	Q5AKX1	156	K	ident	Glycine cleavage system H protein	GCV3	1	2.05077e-05	83.701	LDDPTQVTK(1)SETLMSEEQYK(1)K	3
Single hybrid motif	0.000983399	Q5AKX1	44	K	ident	Glycine cleavage system H protein	GCV3	1	0.00560639	56.02	YLYEK(1)TPVVTK	2
Single hybrid motif	0.000983399	Q5AKX1	168	K	ident	Glycine cleavage system H protein	GCV3	1	1.99602e-09	166.16	K(1)FLEEEEEGH	2
Single hybrid motif	0.000983399	Q5AKX1	167	K	ident	Glycine cleavage system H protein	GCV3	1	1.15971e-23	202.16	SETLMSEEQYK(1)K	2
Single hybrid motif	0.000983399	A0A1D8PRR7	2187	K	ident	Acetyl-CoA carboxylase	ACC1	1	0.00419455	83.753	DSSK(1)LER	2
Single hybrid motif	0.000983399	A0A1D8PRR7	1876	K	ident	Acetyl-CoA carboxylase	ACC1	1	0.000593561	70.197	DVDYYPPK(1)QEAFDVR	2
Single hybrid motif	0.000983399	A0A1D8PRR7	1169	K	ident	Acetyl-CoA carboxylase	ACC1	1	0.000336201	93.649	LPIVEWK(1)FK	2
Single hybrid motif	0.000983399	A0A1D8PRR7	1154	K	ident	Acetyl-CoA carboxylase	ACC1	1	6.21358e-08	110.97	AYDLGK(1)IEYHVNDR	2
Single hybrid motif	0.000983399	A0A1D8PRR7	2241	K	ident	Acetyl-CoA carboxylase	ACC1	1	7.36783e-06	98.676	LLK(1)EDPNSAISAMK	2
Single hybrid motif	0.000983399	A0A1D8PRR7	120	K	ident	Acetyl-CoA carboxylase	ACC1	1	0.000114139	89.189	K(1)WAYETFGDEK	2
Single hybrid motif	0.000983399	A0A1D8PRR7	1565	K	ident	Acetyl-CoA carboxylase	ACC1	1	0.0109655	63.426	QATISQWK(1)K	2
Single hybrid motif	0.000983399	A0A1D8PRR7	1252	K	ident	Acetyl-CoA carboxylase	ACC1	1	8.06967e-09	96.052	HLDDVDETLTAALEQFQPADAISFK(1)AK	3
Single hybrid motif	0.000983399	A0A1D8PRR7	897	K	ident	Acetyl-CoA carboxylase	ACC1	1	0.00122026	60.949	LPPK(1)LDDGLTALVER	2
Single hybrid motif	0.000983399	A0A1D8PRR7	841	K	ident	Acetyl-CoA carboxylase	ACC1	1	0.000364559	67.879	PAHK(1)FNHCAGILK	4
Single hybrid motif	0.000983399	A0A1D8PRR7	717	K	ident	Acetyl-CoA carboxylase	ACC1	1	1.51228e-13	147.56	SHSVYWK(1)EEASATR	2
Single hybrid motif	0.000983399	A0A1D8PRR7	2113	K	ident	Acetyl-CoA carboxylase	ACC1	1	0.000895587	102.41	ISAK(1)LFAR	2
Single hybrid motif	0.000983399	A0A1D8PRR7	2228	K	ident	Acetyl-CoA carboxylase	ACC1	1	0.000256157	83.081	VNELK(1)QEVSR	2
Single hybrid motif	0.000983399	A0A1D8PRR7	671	K	ident	Acetyl-CoA carboxylase	ACC1	1	0.00431702	83.313	YK(1)FTATK	2
Single hybrid motif	0.000983399	A0A1D8PLY4	890	K	ident	Pyruvate carboxylase	PYC2	1	0.000897407	80.688	WVQTK(1)ETYK	2
Single hybrid motif	0.000983399	A0A1D8PLY4	210	K	ident	Pyruvate carboxylase	PYC2	1	0.000169087	87.667	EGDDIEDAFK(1)R	2
Single hybrid motif	0.000983399	A0A1D8PLY4	385	K	ident	Pyruvate carboxylase	PYC2	1	3.26039e-07	120.87	NFQPDTGK(1)IEVYR	2
Single hybrid motif	0.000983399	A0A1D8PLY4	690	K	ident	Pyruvate carboxylase	PYC2	1	9.84947e-16	144.17	VFDALNDLEQLK(1)VGIDAVK	2
Single hybrid motif	0.000983399	A0A1D8PLY4	69	K	ident	Pyruvate carboxylase	PYC2	1	0.00035177	74.698	LK(1)ADESYVIGK	2
Single hybrid motif	0.000983399	A0A1D8PLY4	514	K	ident	Pyruvate carboxylase	PYC2	1	0.000936734	51.568	GQVGYPK(1)LDTDAIIPEIHEPK	3
Single hybrid motif	0.000983399	A0A1D8PLY4	136	K	ident	Pyruvate carboxylase	PYC2	0.999999	3.42659e-05	73.245	KVEENGLIWIGPSYK(1)TIDSVGDK	3
Single hybrid motif	0.000983399	A0A1D8PLY4	528	K	ident	Pyruvate carboxylase	PYC2	1	8.43583e-10	103.85	LDTDAIIPEIHEPK(1)TGITIDVDHTPPPR	4
Single hybrid motif	0.000983399	A0A1D8PLY4	292	K	ident	Pyruvate carboxylase	PYC2	1	3.72431e-07	161.68	LAK(1)SANYR	2
SANT domain	0.00502667	A0A1D8PFD3	191	K	ident	Snt1p	SNT1	1	3.29432e-11	123.02	YDSYTGHDGSINTSK(1)WK	3
SANT domain	0.00502667	A0A1D8PH73	816	K	ident	Uncharacterized protein	orf19.4488	1	0.00232709	71.221	LDK(1)VEELEK	2
SANT domain	0.00502667	A0A1D8PFW3	384	K	ident	Uncharacterized protein	orf19.7234	1	0.0245798	49.96	LIK(1)EENEK	2
SANT domain	0.00502667	A0A1D8PFW3	103	K	ident	Uncharacterized protein	orf19.7234	1	0.00895417	57.032	SSQDYK(1)YIR	2
SANT domain	0.00502667	A0A1D8PFW3	486	K	ident	Uncharacterized protein	orf19.7234	1	0.00105624	77.662	WVQFEK(1)ISK	2
SANT domain	0.00502667	A0A1D8PE13	34	K	ident	Chromatin-remodeling ATPase	orf19.4437	1	0.00248957	102.77	YFTK(1)TEK	2
SANT domain	0.00502667	Q5A310	662	K	ident	ISWI chromatin-remodeling complex ATPase ISW2	ISW2	1	0.000349968	78.939	TAELNNK(1)FNK	2
SANT domain	0.00502667	Q5A9D7	544	K	ident	Transcription factor TFIIIB subunit	CAALFM_CR01420WA	1	0.00202158	87.258	SK(1)FNLEER	2
RNA polymerase Rpb1, domain 4	0.236109	A0A1D8PUA6	431	K	ident	DNA-directed RNA polymerase subunit	RPO21	1	5.93758e-05	87.083	AGDIALQYGWK(1)VER	2
RNA polymerase Rpb1, domain 4	0.236109	A0A1D8PEX3	392	K	ident	DNA-directed RNA polymerase subunit	RPA190	1	0.00385818	73.233	ITNMYK(1)EK	2
RNA polymerase Rpb1, domain 4	0.236109	A0A1D8PEX3	1121	K	ident	DNA-directed RNA polymerase subunit	RPA190	1	2.32141e-08	122.78	YLGSVSEK(1)FQEK	2
CCR4-Not complex component, Not N-terminal domain	0.0996604	Q5AD56	221	K	ident	General negative regulator of transcription subunit 3	NOT3	1	0.0323927	41.684	IQSTIGNNK(1)FHQK	3
CCR4-Not complex component, Not N-terminal domain	0.0996604	A0A1D8PE87	92	K	ident	CCR4-NOT core subunit	NOT5	1	0.0057764	46.282	IEHAMDQFK(1)ELEK	3
CCR4-Not complex component, Not N-terminal domain	0.0996604	A0A1D8PE87	197	K	ident	CCR4-NOT core subunit	NOT5	1	4.37201e-15	141.13	LEEVLENLDNDK(1)LDPAR	2
FATC domain	0.376205	A0A1D8PPL1	3320	K	ident	Histone acetyltransferase	TRA1	1	9.07796e-07	118.28	FK(1)CTADEDAYR	2
FATC domain	0.376205	A0A1D8PHX3	364	K	ident	Serine/threonine-protein kinase TOR	TOR1	1	5.32619e-15	140.8	SQNNETANTDK(1)SAIFK	2
SAM-dependent methyltransferase RsmB/NOP2-type	0.236109	A0A1D8PSR2	280	K	ident	tRNA (Cytosine-5-)-methyltransferase	CAALFM_CR04300WA	1	0.000231125	113.62	NLNVWK(1)DFR	2
SAM-dependent methyltransferase RsmB/NOP2-type	0.236109	A0A1D8PSR2	256	K	ident	tRNA (Cytosine-5-)-methyltransferase	CAALFM_CR04300WA	1	3.96728e-13	167.3	LNNSSQDLK(1)FDR	2
SAM-dependent methyltransferase RsmB/NOP2-type	0.236109	A0A1D8PSN8	283	K	ident	rRNA (Cytosine-C5-)-methyltransferase	CAALFM_CR04170WA	1	0.00532068	79.713	TNTLK(1)TR	2
SAM-dependent methyltransferase RsmB/NOP2-type	0.236109	A0A1D8PSN8	219	K	ident	rRNA (Cytosine-C5-)-methyltransferase	CAALFM_CR04170WA	1	4.359e-06	100.36	VLENFK(1)ELAEEGTSR	3
Aminoacyl-tRNA synthetase, class II (G/ P/ S/T)	0.00502667	Q5A2A5	238	K	ident	Glycine--tRNA ligase	GRS1	1	0.000202602	80.316	LLEFNNDK(1)MPFASASIGK	2
Aminoacyl-tRNA synthetase, class II (G/ P/ S/T)	0.00502667	Q5A2A5	98	K	ident	Glycine--tRNA ligase	GRS1	1	0.000274042	104.01	DLK(1)TGEIFR	2
Aminoacyl-tRNA synthetase, class II (G/ P/ S/T)	0.00502667	Q5A2A5	127	K	ident	Glycine--tRNA ligase	GRS1	1	6.6469e-08	107.65	GVK(1)IVEEEDEDKKK	3
Aminoacyl-tRNA synthetase, class II (G/ P/ S/T)	0.00502667	Q5A2A5	289	K	ident	Glycine--tRNA ligase	GRS1	1	0.0176181	54.722	FEDVK(1)DIK	2
Aminoacyl-tRNA synthetase, class II (G/ P/ S/T)	0.00502667	Q5A2A5	428	K	ident	Glycine--tRNA ligase	GRS1	1	0.0310655	105.2	K(1)FGPK(1)FR	2
Aminoacyl-tRNA synthetase, class II (G/ P/ S/T)	0.00502667	Q5A2A5	424	K	ident	Glycine--tRNA ligase	GRS1	1	0.0310655	105.2	K(1)FGPK(1)FR	2
Aminoacyl-tRNA synthetase, class II (G/ P/ S/T)	0.00502667	Q5A2A5	284	K	ident	Glycine--tRNA ligase	GRS1	1	0.000321073	96.171	SHPK(1)FEDVK	3
Aminoacyl-tRNA synthetase, class II (G/ P/ S/T)	0.00502667	Q5A2A5	569	K	ident	Glycine--tRNA ligase	GRS1	1	1.76103e-15	155.57	IPFK(1)VDDSSASIGK	2
Aminoacyl-tRNA synthetase, class II (G/ P/ S/T)	0.00502667	Q5A2A5	150	K	ident	Glycine--tRNA ligase	GRS1	1	0.00992958	53.028	NVK(1)LEDEVVK	2
Aminoacyl-tRNA synthetase, class II (G/ P/ S/T)	0.00502667	Q59R20	27	K	ident	Proline--tRNA ligase	orf19.6701	1	0.00352102	57.785	ALPTK(1)SLIFK	2
Aminoacyl-tRNA synthetase, class II (G/ P/ S/T)	0.00502667	Q59R20	181	K	ident	Proline--tRNA ligase	orf19.6701	0.99905	0.0016161	96.059	K(0.001)DDAK(0.999)LEDAK	2
Aminoacyl-tRNA synthetase, class II (G/ P/ S/T)	0.00502667	Q59R20	601	K	ident	Proline--tRNA ligase	orf19.6701	1	0.0051767	80.229	VK(1)VDEWK	2
Aminoacyl-tRNA synthetase, class II (G/ P/ S/T)	0.00502667	Q59R20	99	K	ident	Proline--tRNA ligase	orf19.6701	1	0.0482573	44.692	ELAGK(1)IK	2
Aminoacyl-tRNA synthetase, class II (G/ P/ S/T)	0.00502667	Q59R20	568	K	ident	Proline--tRNA ligase	orf19.6701	1	7.02327e-08	109.55	YTVK(1)LDELDTEVPK	2
Aminoacyl-tRNA synthetase, class II (G/ P/ S/T)	0.00502667	Q59R20	536	K	ident	Proline--tRNA ligase	orf19.6701	1	1.22676e-07	115.33	FADWELK(1)GVPLR	2
Aminoacyl-tRNA synthetase, class II (G/ P/ S/T)	0.00502667	Q59R20	72	K	ident	Proline--tRNA ligase	orf19.6701	1	0.000149301	79.875	LAK(1)DDLVEEFFK	2
Aminoacyl-tRNA synthetase, class II (G/ P/ S/T)	0.00502667	Q59R20	101	K	ident	Proline--tRNA ligase	orf19.6701	1	0.00171409	62.528	IK(1)IVIDDNVLK	2
Aminoacyl-tRNA synthetase, class II (G/ P/ S/T)	0.00502667	Q59R20	66	K	ident	Proline--tRNA ligase	orf19.6701	1	0.00514234	70.256	SAGVK(1)EPR	2
Aminoacyl-tRNA synthetase, class II (G/ P/ S/T)	0.00502667	Q9HGT6	74	K	ident	Serine--tRNA ligase, cytoplasmic	SES1	1	0.0140037	64.798	AK(1)EDAK(1)DLIAEK	2
Aminoacyl-tRNA synthetase, class II (G/ P/ S/T)	0.00502667	Q9HGT6	233	K	ident	Serine--tRNA ligase, cytoplasmic	SES1	1	2.72018e-17	131.56	TAQLSQFDEELYK(1)VIDGEDEK	2
Aminoacyl-tRNA synthetase, class II (G/ P/ S/T)	0.00502667	Q9HGT6	70	K	ident	Serine--tRNA ligase, cytoplasmic	SES1	1	0.0140037	64.798	AK(1)EDAK(1)DLIAEK	2
Aminoacyl-tRNA synthetase, class II (G/ P/ S/T)	0.00502667	Q9HGT6	80	K	ident	Serine--tRNA ligase, cytoplasmic	SES1	1	0.00429088	72.23	DLIAEK(1)EK	2
Aminoacyl-tRNA synthetase, class II (G/ P/ S/T)	0.00502667	Q9HGT6	87	K	ident	Serine--tRNA ligase, cytoplasmic	SES1	1	0.0495431	40.352	EK(1)LSNEK(1)K	2
Aminoacyl-tRNA synthetase, class II (G/ P/ S/T)	0.00502667	Q9HGT6	93	K	ident	Serine--tRNA ligase, cytoplasmic	SES1	1	1.4374e-05	94.584	EIIEK(1)EAEADK	2
Aminoacyl-tRNA synthetase, class II (G/ P/ S/T)	0.00502667	Q9HGT6	151	K	ident	Serine--tRNA ligase, cytoplasmic	SES1	1	2.14287e-07	100.62	KPEQIAAATGAPAK(1)LSHHEVLLR	4
Aminoacyl-tRNA synthetase, class II (G/ P/ S/T)	0.00502667	Q9HGT6	300	K	ident	Serine--tRNA ligase, cytoplasmic	SES1	1	3.79816e-20	157.82	VHAFEK(1)IEQFVLTEPEK	3
Aminoacyl-tRNA synthetase, class II (G/ P/ S/T)	0.00502667	Q9HGT6	82	K	ident	Serine--tRNA ligase, cytoplasmic	SES1	1	0.0495431	40.352	EK(1)LSNEK(1)K	2
Aminoacyl-tRNA synthetase, class II (G/ P/ S/T)	0.00502667	A0A1D8PMV9	38	K	ident	Threonine--tRNA ligase	THS1	1	0.0214139	52.126	IK(1)LFDELK	2
Aminoacyl-tRNA synthetase, class II (G/ P/ S/T)	0.00502667	A0A1D8PMV9	221	K	ident	Threonine--tRNA ligase	THS1	1	1.14982e-05	91.616	FISDK(1)IPDGTSTTVYR	2
Aminoacyl-tRNA synthetase, class II (G/ P/ S/T)	0.00502667	A0A1D8PMV9	201	K	ident	Threonine--tRNA ligase	THS1	1	5.78879e-05	96.009	LEMTK(1)EQLLK	2
Aminoacyl-tRNA synthetase, class II (G/ P/ S/T)	0.00502667	A0A1D8PMV9	557	K	ident	Threonine--tRNA ligase	THS1	1	0.00363735	66.19	FELEYK(1)SDK	2
Aminoacyl-tRNA synthetase, class II (G/ P/ S/T)	0.00502667	Q59RK3	135	K	ident	Putative serine--tRNA ligase	orf19.1201	1	5.35544e-07	106.11	SNVGDLQQFK(1)ER	2
Aminoacyl-tRNA synthetase, class II (G/ P/ S/T)	0.00502667	A0A1D8PRZ3	23	K	ident	Putative proline--tRNA ligase	PRS	1	0.00216228	65.056	SYGNQLSK(1)FK	2
ATPase, F1/V1/A1 complex, alpha/beta subunit, nucleotide-binding domain	0.0099106	A0A1D8PDC4	127	K	ident	ATP synthase subunit alpha	ATP1	1	0.00289202	83.869	LVK(1)EGETVK(1)R	2
ATPase, F1/V1/A1 complex, alpha/beta subunit, nucleotide-binding domain	0.0099106	A0A1D8PDC4	524	K	ident	ATP synthase subunit alpha	ATP1	1	4.79647e-13	138.73	TK(1)GELSKDELEK(1)LR	3
ATPase, F1/V1/A1 complex, alpha/beta subunit, nucleotide-binding domain	0.0099106	A0A1D8PDC4	156	K	ident	ATP synthase subunit alpha	ATP1	1	0.000145566	82.349	VVDGLGNPIDGK(1)GPIK	2
ATPase, F1/V1/A1 complex, alpha/beta subunit, nucleotide-binding domain	0.0099106	A0A1D8PDC4	534	K	ident	ATP synthase subunit alpha	ATP1	1	4.79647e-13	138.73	DELEK(1)LR	2
ATPase, F1/V1/A1 complex, alpha/beta subunit, nucleotide-binding domain	0.0099106	A0A1D8PDC4	160	K	ident	ATP synthase subunit alpha	ATP1	1	8.34457e-07	137.46	GPIK(1)AAAYSR	2
ATPase, F1/V1/A1 complex, alpha/beta subunit, nucleotide-binding domain	0.0099106	A0A1D8PDC4	511	K	ident	ATP synthase subunit alpha	ATP1	1	1.09217e-05	72.935	IGEFEEAFLGHLK(1)SNETGILDAIK	3
ATPase, F1/V1/A1 complex, alpha/beta subunit, nucleotide-binding domain	0.0099106	A0A1D8PDC4	121	K	ident	ATP synthase subunit alpha	ATP1	1	0.00289202	83.869	LVK(1)EGETVK(1)R	2
ATPase, F1/V1/A1 complex, alpha/beta subunit, nucleotide-binding domain	0.0099106	A0A1D8PDC4	467	K	ident	ATP synthase subunit alpha	ATP1	1	0.000914145	99.755	LTQLLK(1)QK	2
ATPase, F1/V1/A1 complex, alpha/beta subunit, nucleotide-binding domain	0.0099106	A0A1D8PDC4	522	K	ident	ATP synthase subunit alpha	ATP1	1	0.00415824	55.815	SNETGILDAIK(1)TK	2
ATPase, F1/V1/A1 complex, alpha/beta subunit, nucleotide-binding domain	0.0099106	A0A1D8PDC4	529	K	ident	ATP synthase subunit alpha	ATP1	1	0.000733012	66.989	TK(1)GELSK(1)DELEK	2
ATPase, F1/V1/A1 complex, alpha/beta subunit, nucleotide-binding domain	0.0099106	A0A1D8PDC4	311	K	ident	ATP synthase subunit alpha	ATP1	1	1.37289e-15	149	HALIVYDDLSK(1)QAVAYR	2
ATPase, F1/V1/A1 complex, alpha/beta subunit, nucleotide-binding domain	0.0099106	A0A1D8PDC4	422	K	ident	ATP synthase subunit alpha	ATP1	1	0.00431201	58.889	AMK(1)QVAGSLK	2
ATPase, F1/V1/A1 complex, alpha/beta subunit, nucleotide-binding domain	0.0099106	A0A1D8PDC4	247	K	ident	ATP synthase subunit alpha	ATP1	1	1.15964e-05	100.88	LYCVYVAVGQK(1)R	2
ATPase, F1/V1/A1 complex, alpha/beta subunit, nucleotide-binding domain	0.0099106	Q5AJB1	209	K	ident	V-type proton ATPase catalytic subunit A	TFP1	1	2.74706e-08	120.2	HK(1)YSMMHTWPVR	3
ATPase, F1/V1/A1 complex, alpha/beta subunit, nucleotide-binding domain	0.0099106	Q5AJB1	586	K	ident	V-type proton ATPase catalytic subunit A	TFP1	1	8.85188e-28	201.48	HSVSSAK(1)FFEPSR	2
ATPase, F1/V1/A1 complex, alpha/beta subunit, nucleotide-binding domain	0.0099106	Q5AJB1	227	K	ident	V-type proton ATPase catalytic subunit A	TFP1	1	2.73085e-10	112.82	PVAEK(1)LSADYPLLTGQR	2
ATPase, F1/V1/A1 complex, alpha/beta subunit, nucleotide-binding domain	0.0099106	Q5AJB1	146	K	ident	V-type proton ATPase catalytic subunit A	TFP1	1	2.46542e-07	107.09	TTQYDFTPGK(1)LK	2
ATPase, F1/V1/A1 complex, alpha/beta subunit, nucleotide-binding domain	0.0099106	Q5AJB1	388	K	ident	V-type proton ATPase catalytic subunit A	TFP1	1	1.95929e-13	132.36	LGEMPADQGFPAYLGAK(1)LASFYER	3
ATPase, F1/V1/A1 complex, alpha/beta subunit, nucleotide-binding domain	0.0099106	A0A1D8PKZ9	495	K	ident	ATP synthase subunit beta	ATP2	1	3.93219e-06	80.664	YDNLPENAFYMVGGIEDVVAK(1)AEK	3
ATPase, F1/V1/A1 complex, alpha/beta subunit, nucleotide-binding domain	0.0099106	A0A1D8PKZ9	474	K	ident	ATP synthase subunit beta	ATP2	1	1.7725e-09	104.6	DVLEGK(1)YDNLPENAFYMVGGIEDVVAK	2
ATPase, F1/V1/A1 complex, alpha/beta subunit, nucleotide-binding domain	0.0099106	A0A1D8PKZ9	468	K	ident	ATP synthase subunit beta	ATP2	1	0.000229925	113.93	SFK(1)DVLEGK	2
ATPase, F1/V1/A1 complex, alpha/beta subunit, nucleotide-binding domain	0.0099106	A0A1D8PKZ9	178	K	ident	ATP synthase subunit beta	ATP2	1	0.00781299	48.527	GGK(1)IGLFGGAGVGK	2
ATPase, F1/V1/A1 complex, alpha/beta subunit, nucleotide-binding domain	0.0099106	A0A1D8PKZ9	138	K	ident	ATP synthase subunit beta	ATP2	1	0.00176833	84.368	GPIECK(1)EK	2
ATPase, F1/V1/A1 complex, alpha/beta subunit, nucleotide-binding domain	0.0099106	A0A1D8PKZ9	380	K	ident	ATP synthase subunit beta	ATP2	1	3.14015e-11	124.91	GISELGIYPAVDPLDSK(1)SR	3
ATPase, F1/V1/A1 complex, alpha/beta subunit, nucleotide-binding domain	0.0099106	A0A1D8PKZ9	465	K	ident	ATP synthase subunit beta	ATP2	1	0.000571458	86.898	LQDTVK(1)SFK	2
ATPase, F1/V1/A1 complex, alpha/beta subunit, nucleotide-binding domain	0.0099106	Q59PT0	21	K	ident	V-type proton ATPase subunit B	VMA2	0.977313	6.9232e-05	96.229	AVTEGFK(0.977)IK(0.023)PR	3
ATPase, F1/V1/A1 complex, alpha/beta subunit, nucleotide-binding domain	0.0099106	Q59PT0	45	K	ident	V-type proton ATPase subunit B	VMA2	1	2.58035e-13	134.86	INYNTVGGVNGPLVILDNVK(1)FPR	3
ATPase, F1/V1/A1 complex, alpha/beta subunit, nucleotide-binding domain	0.0099106	Q59PT0	226	K	ident	V-type proton ATPase subunit B	VMA2	1	2.57174e-23	194.12	FFK(1)QDFEENGSLER	2
Alcohol dehydrogenase, C-terminal	0.0911655	A0A1D8PP43	32	K	ident	Adh1p	ADH1	1	0.00659981	43.208	DYPVPTPK(1)PNELLIHVK	3
Alcohol dehydrogenase, C-terminal	0.0911655	A0A1D8PP43	289	K	ident	Adh1p	ADH1	1	1.46682e-11	131.4	VTAPVFDAVVK(1)SIEIK(1)GSYVGNR	3
Alcohol dehydrogenase, C-terminal	0.0911655	A0A1D8PP43	7	K	ident	Adh1p	ADH1	1	0.00859062	53.517	SEQIPK(1)TQK	2
Alcohol dehydrogenase, C-terminal	0.0911655	A0A1D8PP43	267	K	ident	Adh1p	ADH1	1	4.56404e-08	113.25	PLGK(1)VVLVGLPAHAK	2
Alcohol dehydrogenase, C-terminal	0.0911655	A0A1D8PP43	294	K	ident	Adh1p	ADH1	1	6.2761e-10	133.05	VTAPVFDAVVK(1)SIEIK(1)GSYVGNR	3
Alcohol dehydrogenase, C-terminal	0.0911655	A0A1D8PP43	166	K	ident	Adh1p	ADH1	1	1.31261e-13	107.19	ALK(1)TADLAAGQWVAISGAGGGLGSLAVQYAR	3
Alcohol dehydrogenase, C-terminal	0.0911655	A0A1D8PP43	214	K	ident	Adh1p	ADH1	1	8.01662e-19	146.15	VVAIDGGDEK(1)GEFVK(1)SLGAEAYVDFTK	3
Alcohol dehydrogenase, C-terminal	0.0911655	A0A1D8PP43	235	K	ident	Adh1p	ADH1	1	0.00326966	82.494	DK(1)DIVEAVK(1)K	2
Alcohol dehydrogenase, C-terminal	0.0911655	A0A1D8PP43	333	K	ident	Adh1p	ADH1	1	1.85964e-20	157.91	IVGLSDLPEVFK(1)LMEEGK	3
Alcohol dehydrogenase, C-terminal	0.0911655	A0A1D8PP43	339	K	ident	Adh1p	ADH1	1	1.04354e-05	121.73	LMEEGK(1)ILGR	2
Alcohol dehydrogenase, C-terminal	0.0911655	A0A1D8PP43	83	K	ident	Adh1p	ADH1	1	3.32822e-52	225.84	LPLVGGHEGAGVVVGMGENVK(1)GWK	2
Alcohol dehydrogenase, C-terminal	0.0911655	A0A1D8PP43	228	K	ident	Adh1p	ADH1	1	0.00326966	82.494	DK(1)DIVEAVK(1)K	2
Alcohol dehydrogenase, C-terminal	0.0911655	A0A1D8PP43	253	K	ident	Adh1p	ADH1	1	1.06433e-44	202.85	K(1)ATDGGPHGAINVSVSEK(1)AIDQSVEYVRPLGK	3
Alcohol dehydrogenase, C-terminal	0.0911655	A0A1D8PP43	236	K	ident	Adh1p	ADH1	1	2.64523e-40	192.07	K(1)ATDGGPHGAINVSVSEK(1)AIDQSVEYVRPLGK	3
Alcohol dehydrogenase, C-terminal	0.0911655	A0A1D8PP43	41	K	ident	Adh1p	ADH1	1	1.00659e-21	158.78	PNELLIHVK(1)YSGVCHTDLHAWK	3
Alcohol dehydrogenase, C-terminal	0.0911655	A0A1D8PP43	226	K	ident	Adh1p	ADH1	0.968593	6.17762e-41	207.07	SLGAEAYVDFTK(0.969)DK(0.031)DIVEAVK	2
Alcohol dehydrogenase, C-terminal	0.0911655	A0A1D8PP43	163	K	ident	Adh1p	ADH1	1	4.74386e-14	124.31	IPAGTDLANVAPILCAGVTVYK(1)ALK	3
Alcohol dehydrogenase, C-terminal	0.0911655	A0A1D8PP43	209	K	ident	Adh1p	ADH1	1	8.01662e-19	146.15	VVAIDGGDEK(1)GEFVK(1)SLGAEAYVDFTK	3
Alcohol dehydrogenase, C-terminal	0.0911655	A0A1D8PP43	302	K	ident	Adh1p	ADH1	1	1.70696e-11	156	K(1)DTAEAIDFFSR	2
Alcohol dehydrogenase, C-terminal	0.0911655	A0A1D8PP43	317	K	ident	Adh1p	ADH1	1	1.2236e-05	89.557	GLIK(1)CPIK(1)IVGLSDLPEVFK	2
Alcohol dehydrogenase, C-terminal	0.0911655	A0A1D8PP43	24	K	ident	Adh1p	ADH1	1	1.78477e-21	159.46	AVVFDTNGGQLVYK(1)DYPVPTPK	2
Alcohol dehydrogenase, C-terminal	0.0911655	A0A1D8PP43	321	K	ident	Adh1p	ADH1	1	1.2236e-05	89.557	GLIK(1)CPIK(1)IVGLSDLPEVFK	2
Alcohol dehydrogenase, C-terminal	0.0911655	A0A1D8PP43	86	K	ident	Adh1p	ADH1	1	0.000229867	76.332	GWK(1)IGDFAGIK	2
Alcohol dehydrogenase, C-terminal	0.0911655	A0A1D8PP43	10	K	ident	Adh1p	ADH1	1	8.93506e-12	135.09	TQK(1)AVVFDTNGGQLVYK	2
Alcohol dehydrogenase, C-terminal	0.0911655	A0A1D8PP43	54	K	ident	Adh1p	ADH1	1	7.11236e-67	245.06	YSGVCHTDLHAWK(1)GDWPLATK	4
Alcohol dehydrogenase, C-terminal	0.0911655	A0A1D8PUB4	334	K	ident	L-iditol 2-dehydrogenase	XYL2	1	0.0249225	81.95	FK(1)FK(1)DAIK	2
Alcohol dehydrogenase, C-terminal	0.0911655	A0A1D8PUB4	228	K	ident	L-iditol 2-dehydrogenase	XYL2	1	0.000443727	62.556	DMGAATHTFNSK(1)TGDDLVK	3
Alcohol dehydrogenase, C-terminal	0.0911655	A0A1D8PUB4	336	K	ident	L-iditol 2-dehydrogenase	XYL2	1	0.000783964	86.803	FK(1)FK(1)DAIK	2
Alcohol dehydrogenase, C-terminal	0.0911655	A0A1D8PUB4	211	K	ident	L-iditol 2-dehydrogenase	XYL2	1	1.39902e-11	134.14	NIMVVDIFDNK(1)LQMAK	2
Alcohol dehydrogenase, C-terminal	0.0911655	A0A1D8PUB4	136	K	ident	L-iditol 2-dehydrogenase	XYL2	1	1.05653e-05	98.156	YYK(1)APADFLFK	2
Alcohol dehydrogenase, C-terminal	0.0911655	A0A1D8PUB4	216	K	ident	L-iditol 2-dehydrogenase	XYL2	1	0.000307196	71.402	LQMAK(1)DMGAATHTFNSK	3
Alcohol dehydrogenase, C-terminal	0.0911655	A0A1D8PUB4	260	K	ident	L-iditol 2-dehydrogenase	XYL2	1	0.0201436	43.68	QCIYTGVK(1)ILK	2
Alcohol dehydrogenase, C-terminal	0.0911655	A0A1D8PUB4	10	K	ident	L-iditol 2-dehydrogenase	XYL2	1	1.31825e-36	186.13	TNPSLVLNK(1)IDDISFEDYESPEITSPR	2
Alcohol dehydrogenase, C-terminal	0.0911655	A0A1D8PUB4	340	K	ident	L-iditol 2-dehydrogenase	XYL2	1	0.000783964	86.803	FK(1)DAIK(1)AYDLVR	2
Alcohol dehydrogenase, C-terminal	0.0911655	A0A1D8PUB4	82	K	ident	L-iditol 2-dehydrogenase	XYL2	1	1.81268e-07	80.245	KPMVLGHESAGVVVAVGDDVTNLK(1)VGDK	3
Alcohol dehydrogenase, C-terminal	0.0911655	Q59Z38	356	K	ident	NADPH:quinone reductase	orf19.2262	1	4.10965e-05	100.88	FDIFK(1)TYDLK	2
Alcohol dehydrogenase, C-terminal	0.0911655	Q59Z38	161	K	ident	NADPH:quinone reductase	orf19.2262	1	0.000411361	76.228	ITDDNYK(1)YIK	2
Alcohol dehydrogenase, C-terminal	0.0911655	Q59Z38	351	K	ident	NADPH:quinone reductase	orf19.2262	1	0.00682205	75.213	LK(1)FDIFK	2
Alcohol dehydrogenase, C-terminal	0.0911655	Q59Z38	361	K	ident	NADPH:quinone reductase	orf19.2262	1	0.00699163	53.034	TYDLK(1)DYVQAAK	2
Alcohol dehydrogenase, C-terminal	0.0911655	Q59Z38	110	K	ident	NADPH:quinone reductase	orf19.2262	1	0.00251784	58.32	GIYK(1)ASLPYVFGR	2
Alcohol dehydrogenase, C-terminal	0.0911655	A0A1D8PSE7	201	K	ident	Ifr2p	IFR2	1	3.58713e-14	123.71	NHAFLK(1)ELGADHTLDYNDPNVIENLK	3
Alcohol dehydrogenase, C-terminal	0.0911655	A0A1D8PMM8	166	K	ident	Uncharacterized protein	orf19.3139	1	0.000610112	74.562	YLDGPK(1)EGEK	2
Alcohol dehydrogenase, C-terminal	0.0911655	A0A1D8PMM8	323	K	ident	Uncharacterized protein	orf19.3139	1	0.00853179	54.486	ILGAAVK(1)EGK	2
Alcohol dehydrogenase, C-terminal	0.0911655	A0A1D8PMM8	230	K	ident	Uncharacterized protein	orf19.3139	1	3.5745e-06	101.3	NSEWK(1)QQVSDYLAK	2
Alcohol dehydrogenase, C-terminal	0.0911655	A0A1D8PSZ0	398	K	ident	Ife2p	IFE2	1	3.95511e-05	88.706	AFETGLIDPK(1)EAAK	2
Alcohol dehydrogenase, C-terminal	0.0911655	A0A1D8PSZ0	85	K	ident	Ife2p	IFE2	1	2.81183e-08	111.65	YVTDRPIPEITHPHDVK(1)IK	3
Alcohol dehydrogenase, C-terminal	0.0911655	A0A1D8PSZ0	302	K	ident	Ife2p	IFE2	1	8.07017e-06	95.067	TFNPFDYK(1)DAEIQIK	2
Alcohol dehydrogenase, C-terminal	0.0911655	A0A1D8PSZ0	68	K	ident	Ife2p	IFE2	1	2.88101e-06	96.379	NLK(1)YVTDRPIPEITHPHDVK	3
Alcohol dehydrogenase, C-terminal	0.0911655	A0A1D8PSZ0	425	K	ident	Ife2p	IFE2	1	1.67518e-06	102.65	DGIEHGILDLINNK(1)EK	3
Alcohol dehydrogenase, C-terminal	0.0911655	A0A1D8PSZ0	242	K	ident	Ife2p	IFE2	1	0.00267642	76.679	QSK(1)IEECK	2
Alcohol dehydrogenase, C-terminal	0.0911655	A0A1D8PSZ0	430	K	ident	Ife2p	IFE2	1	0.000951572	94.407	YIK(1)ILLHP	2
Alcohol dehydrogenase, C-terminal	0.0911655	A0A1D8PS45	21	K	ident	Adh5p	ADH5	1	0.0638387	49.423	ASGLNLK(1)K	2
Alcohol dehydrogenase, C-terminal	0.0911655	A0A1D8PS45	318	K	ident	Adh5p	ADH5	0.999977	0.00261738	49.559	VKPNVAHAPLSELPK(1)YMEK	3
Alcohol dehydrogenase, C-terminal	0.0911655	A0A1D8PS45	196	K	ident	Adh5p	ADH5	1	0.000138	92.19	AFGAK(1)VTVLDK(1)K	2
Alcohol dehydrogenase, C-terminal	0.0911655	A0A1D8PS45	202	K	ident	Adh5p	ADH5	1	0.000138	92.19	AFGAK(1)VTVLDK(1)K	2
Alcohol dehydrogenase, C-terminal	0.0911655	A0A1D8PIW1	349	K	ident	Etr1p	ETR1	1	2.12294e-13	145.49	ELHELYK(1)DGVANSK	2
Alcohol dehydrogenase, C-terminal	0.0911655	A0A1D8PIW1	342	K	ident	Etr1p	ETR1	1	8.34967e-08	117.93	FDGSK(1)ELHELYK	2
Alcohol dehydrogenase, C-terminal	0.0911655	O94038	84	K	ident	Alcohol dehydrogenase 2	ADH2	1	0.00291582	59.198	GWK(1)VGDYAGVK	2
Alcohol dehydrogenase, C-terminal	0.0911655	O94038	52	K	ident	Alcohol dehydrogenase 2	ADH2	1	7.11236e-67	245.06	YSGVCHTDLHAWK(1)GDWPLATK	4
Alcohol dehydrogenase, C-terminal	0.0911655	O94038	337	K	ident	Alcohol dehydrogenase 2	ADH2	1	1.04354e-05	121.73	LMEEGK(1)ILGR	2
Alcohol dehydrogenase, C-terminal	0.0911655	O94038	207	K	ident	Alcohol dehydrogenase 2	ADH2	1	0.000127329	82.529	VLAIDGGEDK(1)GEFVK	2
Alcohol dehydrogenase, C-terminal	0.0911655	O94038	331	K	ident	Alcohol dehydrogenase 2	ADH2	1	1.82924e-12	136.34	IVGLSELPEVYK(1)LMEEGK	3
Alcohol dehydrogenase, C-terminal	0.0911655	A0A1D8PU61	237	K	ident	S-(hydroxymethyl)glutathione dehydrogenase	FDH3	1	1.92729e-11	132.61	EEWGK(1)QFGATDFVNSTK	2
Alcohol dehydrogenase, C-terminal	0.0911655	A0A1D8PU61	345	K	ident	S-(hydroxymethyl)glutathione dehydrogenase	FDH3	1	0.00436762	52.52	SQLPGIVEDYLDGK(1)LK	2
Alcohol dehydrogenase, C-terminal	0.0911655	A0A1D8PU61	360	K	ident	S-(hydroxymethyl)glutathione dehydrogenase	FDH3	1	7.29128e-05	75.608	EPLDK(1)INTAFDEMHGGDCIR	3
Alcohol dehydrogenase, C-terminal	0.0911655	A0A1D8PU61	321	K	ident	S-(hydroxymethyl)glutathione dehydrogenase	FDH3	1	0.000121799	83.862	VWK(1)GAAFGGVK	2
Alcohol dehydrogenase, C-terminal	0.0911655	A0A1D8PU61	329	K	ident	S-(hydroxymethyl)glutathione dehydrogenase	FDH3	1	0.00453055	78.264	GAAFGGVK(1)GR	2
Alcohol dehydrogenase, C-terminal	0.0911655	A0A1D8PU61	117	K	ident	S-(hydroxymethyl)glutathione dehydrogenase	FDH3	1	0.000791952	113.91	TNLCGK(1)IR	2
Alcohol dehydrogenase, C-terminal	0.0911655	A0A1D8PU61	222	K	ident	S-(hydroxymethyl)glutathione dehydrogenase	FDH3	1	0.001807	59.976	VNK(1)IILVDINDK	2
Mu homology domain	0.285331	A0A1D8PL12	117	K	ident	Uncharacterized protein	orf19.5671	1	0.0325646	44.753	ELIEK(1)DVR	2
Mu homology domain	0.285331	A0A1D8PND9	152	K	ident	Coatomer subunit delta	RET2	1	0.000271211	82.417	NK(1)ELEATEER	2
Mu homology domain	0.285331	Q5AJY4	255	K	ident	Apm1p	APM1	1	0.00610833	68.016	LSK(1)FENEK	2
Clp ATPase, C-terminal	0.0996604	A0A1D8PTP9	849	K	ident	Chaperone ATPase	HSP104	1	0.0011556	71.221	GQIQDK(1)ETAR	2
Clp ATPase, C-terminal	0.0996604	A0A1D8PTP9	738	K	ident	Chaperone ATPase	HSP104	1	0.00422967	49.537	GSK(1)IDANTK(1)EHVMDAVR	3
Clp ATPase, C-terminal	0.0996604	A0A1D8PTP9	440	K	ident	Chaperone ATPase	HSP104	1	0.00646388	73.082	DK(1)DADSASK(1)ER	2
Clp ATPase, C-terminal	0.0996604	A0A1D8PTP9	129	K	ident	Chaperone ATPase	HSP104	1	4.65643e-08	113.7	DIFK(1)EAGMSVDTIK	2
Clp ATPase, C-terminal	0.0996604	A0A1D8PTP9	480	K	ident	Chaperone ATPase	HSP104	1	2.22419e-14	155.06	K(1)LDELEIK(1)AQDAER	3
Clp ATPase, C-terminal	0.0996604	A0A1D8PTP9	744	K	ident	Chaperone ATPase	HSP104	1	5.60905e-08	112.03	IDANTK(1)EHVMDAVR	3
Clp ATPase, C-terminal	0.0996604	A0A1D8PTP9	356	K	ident	Chaperone ATPase	HSP104	1	9.33855e-05	76.326	GIQPK(1)YEIHHGVR	2
Clp ATPase, C-terminal	0.0996604	A0A1D8PTP9	456	K	ident	Chaperone ATPase	HSP104	1	1.9261e-08	118.73	AELEEK(1)IGPLNER	2
Clp ATPase, C-terminal	0.0996604	A0A1D8PTP9	802	K	ident	Chaperone ATPase	HSP104	1	7.25566e-08	108.14	AIQLK(1)LDDDAMEYLCK	2
Clp ATPase, C-terminal	0.0996604	A0A1D8PTP9	433	K	ident	Chaperone ATPase	HSP104	1	0.00646388	73.082	DK(1)DADSASK(1)ER	2
Clp ATPase, C-terminal	0.0996604	A0A1D8PTP9	487	K	ident	Chaperone ATPase	HSP104	1	2.22419e-14	155.06	K(1)LDELEIK(1)AQDAER	3
Clp ATPase, C-terminal	0.0996604	A0A1D8PTP9	256	K	ident	Chaperone ATPase	HSP104	1	0.000719711	121.05	YK(1)GEFEER	2
Clp ATPase, C-terminal	0.0996604	A0A1D8PTP9	175	K	ident	Chaperone ATPase	HSP104	1	0.00218675	64.906	YCEDFTEK(1)AR	2
Clp ATPase, C-terminal	0.0996604	A0A1D8PTP9	325	K	ident	Chaperone ATPase	HSP104	1	0.015417	47.302	FISK(1)DGAFER	2
Clp ATPase, C-terminal	0.0996604	A0A1D8PTP9	843	K	ident	Chaperone ATPase	HSP104	1	7.35298e-11	128.68	LAVMLLK(1)GQIQDK	2
Clp ATPase, C-terminal	0.0996604	Q96UX5	373	K	ident	Heat shock protein 78, mitochondrial	HSP78	1	0.00181201	83.998	LEK(1)ELEVK	2
Clp ATPase, C-terminal	0.0996604	Q96UX5	252	K	ident	Heat shock protein 78, mitochondrial	HSP78	1	0.000238331	83.869	YVEK(1)DAALAR	2
Clp ATPase, C-terminal	0.0996604	Q96UX5	185	K	ident	Heat shock protein 78, mitochondrial	HSP78	1	0.0389569	42.864	GDFESK(1)LK	2
Clp ATPase, C-terminal	0.0996604	Q96UX5	234	K	ident	Heat shock protein 78, mitochondrial	HSP78	1	7.01218e-08	108.63	GK(1)LSMCGATTIEEYR	2
Clp ATPase, C-terminal	0.0996604	Q96UX5	800	K	ident	Heat shock protein 78, mitochondrial	HSP78	0.997909	0.00023109	49.559	IYVVPNHSEGTVIEK(0.998)EEDYFK(0.002)EDKDDN	4
Clp ATPase, C-terminal	0.0996604	Q96UX5	316	K	ident	Heat shock protein 78, mitochondrial	HSP78	1	1.90864e-11	127.97	FLPDK(1)AIDLVDEASSTLR	2
Clp ATPase, C-terminal	0.0996604	Q96UX5	191	K	ident	Heat shock protein 78, mitochondrial	HSP78	1	0.000321244	96.143	SILK(1)EVEEK	2
Clp ATPase, C-terminal	0.0996604	Q96UX5	806	K	ident	Heat shock protein 78, mitochondrial	HSP78	1	3.76405e-14	180.2	EEDYFK(1)EDKDDN	2
Clp ATPase, C-terminal	0.0996604	Q96UX5	705	K	ident	Heat shock protein 78, mitochondrial	HSP78	1	6.32101e-05	94.465	TALK(1)EILDIR	2
Clp ATPase, C-terminal	0.0996604	Q96UX5	410	K	ident	Heat shock protein 78, mitochondrial	HSP78	1	4.6599e-05	99.283	AK(1)YELEQATR	2
RNA polymerase Rpb2, domain 4	0.0996604	Q59M52	41	K	ident	DNA-directed RNA polymerase subunit beta	CAALFM_CR05550CA	1	1.32713e-05	95.618	DK(1)WNLLPAFLK	2
RNA polymerase Rpb2, domain 4	0.0996604	Q5A8Y5	820	K	ident	DNA-directed RNA polymerase subunit beta	orf19.3349	1	0.000870149	106.04	SMEYLK(1)FR	2
RNA polymerase Rpb2, domain 4	0.0996604	Q5A8Y5	986	K	ident	DNA-directed RNA polymerase subunit beta	orf19.3349	1	0.00545011	56.205	VPQIGDK(1)FASR	2
RNA polymerase Rpb2, domain 4	0.0996604	Q5A8Y5	171	K	ident	DNA-directed RNA polymerase subunit beta	orf19.3349	1	0.0241621	57.281	SK(1)FCMLR	2
Ribosomal protein L7Ae/L30e/S12e/Gadd45	0.0138193	Q5ANA1	124	K	ident	Ribosomal 60S subunit protein L8B	RPL8B	1	8.23703e-05	96.135	TAK(1)DVSPK(1)PVVVK	2
Ribosomal protein L7Ae/L30e/S12e/Gadd45	0.0138193	Q5ANA1	147	K	ident	Ribosomal 60S subunit protein L8B	RPL8B	1	0.000130574	79.346	YGLNHVVSLIENK(1)K(1)AK	3
Ribosomal protein L7Ae/L30e/S12e/Gadd45	0.0138193	Q5ANA1	97	K	ident	Ribosomal 60S subunit protein L8B	RPL8B	1	1.162e-05	91.812	LLNK(1)YRPETSAEK(1)K	3
Ribosomal protein L7Ae/L30e/S12e/Gadd45	0.0138193	Q5ANA1	129	K	ident	Ribosomal 60S subunit protein L8B	RPL8B	1	8.23703e-05	96.135	TAK(1)DVSPK(1)PVVVK	2
Ribosomal protein L7Ae/L30e/S12e/Gadd45	0.0138193	Q5ANA1	193	K	ident	Ribosomal 60S subunit protein L8B	RPL8B	1	0.0638387	49.423	LGTLVHK(1)K	2
Ribosomal protein L7Ae/L30e/S12e/Gadd45	0.0138193	Q5ANA1	226	K	ident	Ribosomal 60S subunit protein L8B	RPL8B	1	2.14178e-20	164.8	LISTINANYIEK(1)YEENRK	3
Ribosomal protein L7Ae/L30e/S12e/Gadd45	0.0138193	Q5ANA1	121	K	ident	Ribosomal 60S subunit protein L8B	RPL8B	1	9.44371e-10	125.54	LTK(1)EAAAIAEGK(1)TAK	2
Ribosomal protein L7Ae/L30e/S12e/Gadd45	0.0138193	Q5ANA1	107	K	ident	Ribosomal 60S subunit protein L8B	RPL8B	1	4.7703e-06	101.53	YRPETSAEK(1)K(1)ER	3
Ribosomal protein L7Ae/L30e/S12e/Gadd45	0.0138193	Q5ANA1	52	K	ident	Ribosomal 60S subunit protein L8B	RPL8B	1	0.00029664	100.25	FVK(1)WPEYVR	2
Ribosomal protein L7Ae/L30e/S12e/Gadd45	0.0138193	Q5ANA1	112	K	ident	Ribosomal 60S subunit protein L8B	RPL8B	1	9.44371e-10	122.16	LTK(1)EAAAIAEGK(1)TAK	2
Ribosomal protein L7Ae/L30e/S12e/Gadd45	0.0138193	Q5ANA1	106	K	ident	Ribosomal 60S subunit protein L8B	RPL8B	1	4.7703e-06	101.53	YRPETSAEK(1)K(1)ER	3
Ribosomal protein L7Ae/L30e/S12e/Gadd45	0.0138193	Q5ANA1	232	K	ident	Ribosomal 60S subunit protein L8B	RPL8B	1	3.78922e-06	98.654	K(1)HWGGGIMGSK(1)ANDK	3
Ribosomal protein L7Ae/L30e/S12e/Gadd45	0.0138193	Q5ANA1	148	K	ident	Ribosomal 60S subunit protein L8B	RPL8B	1	0.000130574	79.346	YGLNHVVSLIENK(1)K(1)AK	3
Ribosomal protein L7Ae/L30e/S12e/Gadd45	0.0138193	Q5ANA1	44	K	ident	Ribosomal 60S subunit protein L8B	RPL8B	1	2.31942e-08	132.03	NFGIGQSIQPK(1)R	2
Ribosomal protein L7Ae/L30e/S12e/Gadd45	0.0138193	Q5ANA1	242	K	ident	Ribosomal 60S subunit protein L8B	RPL8B	1	3.78922e-06	98.654	K(1)HWGGGIMGSK(1)ANDK	3
Ribosomal protein L7Ae/L30e/S12e/Gadd45	0.0138193	A0A1D8PM75	34	K	ident	Ribosomal 60S subunit protein L30	RPL30	1	0.000363374	89.231	YTLGYK(1)SVVK(1)SLR	2
Ribosomal protein L7Ae/L30e/S12e/Gadd45	0.0138193	A0A1D8PM75	24	K	ident	Ribosomal 60S subunit protein L30	RPL30	1	0.00206094	72.243	SGK(1)YTLGYK	2
Ribosomal protein L7Ae/L30e/S12e/Gadd45	0.0138193	A0A1D8PM75	30	K	ident	Ribosomal 60S subunit protein L30	RPL30	1	0.000363374	89.231	YTLGYK(1)SVVK(1)SLR	2
Ribosomal protein L7Ae/L30e/S12e/Gadd45	0.0138193	Q5ADQ6	124	K	ident	40S ribosomal protein S12	RPS12	1	3.30926e-20	153.21	VVGASCVVVK(1)NWGADSDER	2
Ribosomal protein L7Ae/L30e/S12e/Gadd45	0.0138193	Q5ADQ6	90	K	ident	40S ribosomal protein S12	RPS12	1	2.2218e-05	106.35	IPLIK(1)VSDAK	2
Ribosomal protein L7Ae/L30e/S12e/Gadd45	0.0138193	Q5ADQ6	85	K	ident	40S ribosomal protein S12	RPS12	1	0.0218525	52.172	LVEALCNEPEEK(1)IPLIK	2
Ribosomal protein L7Ae/L30e/S12e/Gadd45	0.0138193	Q5ADQ6	95	K	ident	40S ribosomal protein S12	RPS12	1	0.0511281	45.423	VSDAK(1)LLGEWAGLCQLDR	2
Ribosomal protein L7Ae/L30e/S12e/Gadd45	0.0138193	Q5ANL6	111	K	ident	13 kDa ribonucleoprotein-associated protein	SNU13	1	7.48171e-35	188.04	PVIAASVTSNDASSIK(1)NQIYGIK	2
Ribosomal protein L7Ae/L30e/S12e/Gadd45	0.0138193	Q5A6M9	140	K	ident	SnoRNA-binding protein	NHP2	1	0.0030208	68.557	NADK(1)TDEYR	2
Fumarase/histidase, N-terminal	0.0960129	Q5A6L1	37	K	ident	Fumarase	FUM11	1	0.00426264	49.417	SLGNFEIGDIK(1)MPIPIIK	2
Fumarase/histidase, N-terminal	0.0960129	A0A1D8PKV4	204	K	ident	Fum12p	FUM12	1	0.000400744	90.15	AEEFK(1)DIIK	2
Fumarase/histidase, N-terminal	0.0960129	A0A1D8PKV4	93	K	ident	Fum12p	FUM12	1	7.50102e-05	56.854	VNEELGALDPK(1)LSAAIQQAATEVAEGK	3
Fumarase/histidase, N-terminal	0.0960129	A0A1D8PKV4	199	K	ident	Fum12p	FUM12	1	0.0350152	40.031	DSLQAK(1)AEEFK	2
Fumarase/histidase, N-terminal	0.0960129	A0A1D8PKV4	284	K	ident	Fum12p	FUM12	1	0.000939521	67.252	LTGFPFK(1)TAPNK	2
Fumarase/histidase, N-terminal	0.0960129	A0A1D8PKV4	422	K	ident	Fum12p	FUM12	1	0.000923976	59.333	VHCVDGIEANTDK(1)IDK	3
Fumarase/histidase, N-terminal	0.0960129	A0A1D8PT56	147	K	ident	Adenylosuccinate lyase	ADE13	1	7.53171e-11	106.88	FALEYK(1)DLPVLGWTHFQPAQLTTVGK	3
Fumarase/histidase, N-terminal	0.0960129	A0A1D8PT56	131	K	ident	Adenylosuccinate lyase	ADE13	1	0.00012801	76.795	DAYDVLIPK(1)LVNVIDR	2
Fumarase/histidase, N-terminal	0.0960129	A0A1D8PT56	412	K	ident	Adenylosuccinate lyase	ADE13	1	2.19549e-09	114.63	VLSHQASAVVK(1)QEGGDNDLIER	3
Fumarase/histidase, N-terminal	0.0960129	A0A1D8PT56	273	K	ident	Adenylosuccinate lyase	ADE13	1	2.38052e-09	121.45	LLANLK(1)EIEEPFEK	2
Fumarase/histidase, N-terminal	0.0960129	A0A1D8PT56	80	K	ident	Adenylosuccinate lyase	ADE13	1	1.22878e-08	119.87	EIQDAAVEEAK(1)VR	2
Fumarase/histidase, N-terminal	0.0960129	A0A1D8PT56	69	K	ident	Adenylosuccinate lyase	ADE13	1	0.00116528	65.265	QHLEITDK(1)EIQDAAVEEAK	3
Fumarase/histidase, N-terminal	0.0960129	A0A1D8PT56	456	K	ident	Adenylosuccinate lyase	ADE13	1	1.75996e-05	112.13	APQQTEK(1)FVK	2
Fumarase/histidase, N-terminal	0.0960129	A0A1D8PT56	281	K	ident	Adenylosuccinate lyase	ADE13	1	1.5471e-07	106.31	EIEEPFEK(1)SQIGSSAMAYK	2
Fumarase/histidase, N-terminal	0.0960129	A0A1D8PT56	467	K	ident	Adenylosuccinate lyase	ADE13	1	1.88891e-07	110.92	NDVANALK(1)PFEK	2
Fumarase/histidase, N-terminal	0.0960129	A0A1D8PT56	459	K	ident	Adenylosuccinate lyase	ADE13	1	0.000150919	77.324	FVK(1)NDVANALKPFEK	3
Fumarase/histidase, N-terminal	0.0960129	A0A1D8PT56	141	K	ident	Adenylosuccinate lyase	ADE13	1	0.000348139	91.658	LSK(1)FALEYK	2
Fumarase/histidase, N-terminal	0.0960129	A0A1D8PT56	444	K	ident	Adenylosuccinate lyase	ADE13	1	7.90625e-39	209.7	PIWNDLDTLLDPK(1)TFVGR	3
AGC-kinase, C-terminal	0.119049	A0A1D8PHU1	309	K	ident	cAMP-dependent protein kinase catalytic subunit	TPK2	1	0.00343631	66.962	TYEK(1)ILAGK	2
AGC-kinase, C-terminal	0.119049	A0A1D8PHU1	97	K	ident	cAMP-dependent protein kinase catalytic subunit	TPK2	1	4.19376e-07	106.26	GK(1)YSLTDFSIMR	2
AGC-kinase, C-terminal	0.119049	A0A1D8PHU1	132	K	ident	cAMP-dependent protein kinase catalytic subunit	TPK2	1	0.0312738	45.382	YYAIK(1)VLK	2
AGC-kinase, C-terminal	0.119049	Q5ANK2	754	K	ident	Protein kinase C	PKC1	1	0.00483439	61.593	THSSGK(1)FGK	2
AGC-kinase, C-terminal	0.119049	Q59QB9	646	K	ident	Non-specific serine/threonine protein kinase	orf19.399	1	0.00716679	45.115	SHPFFK(1)DIDWNK	3
AGC-kinase, C-terminal	0.119049	Q59QB9	9	K	ident	Non-specific serine/threonine protein kinase	orf19.399	1	0.0019167	66.56	LK(1)FGTSSSEK	2
AGC-kinase, C-terminal	0.119049	Q59QB9	485	K	ident	Non-specific serine/threonine protein kinase	orf19.399	1	0.0303675	46.001	EGK(1)FSMDR	2
AGC-kinase, C-terminal	0.119049	Q59KM8	278	K	ident	Cell cycle protein kinase DBF2	DBF2	1	0.00703731	58.699	LLIK(1)LDETR	2
AGC-kinase, C-terminal	0.119049	A0A1D8PQP3	159	K	ident	Protein kinase	RIM15	1	0.000362051	70.54	VK(1)FITATNHTQR	3
Ribulose-phosphate binding barrel	0.00502667	A0A1D8PFC8	512	K	ident	Bifunctional anthranilate synthase/indole-3-glycerol-phosphate synthase	TRP3	1	0.0100649	46.797	GEAGK(1)FLHDLCTC	2
Ribulose-phosphate binding barrel	0.00502667	A0A1D8PFC8	36	K	ident	Bifunctional anthranilate synthase/indole-3-glycerol-phosphate synthase	TRP3	1	0.000973192	91.318	CGK(1)VDVYR	2
Ribulose-phosphate binding barrel	0.00502667	A0A1D8PMH6	351	K	ident	Tryptophan synthase	TRP5	1	0.0256414	47.844	PSSLHK(1)AER	3
Ribulose-phosphate binding barrel	0.00502667	A0A1D8PMH6	247	K	ident	Tryptophan synthase	TRP5	1	7.98576e-13	138.24	IITLIGDSK(1)PGER	2
Ribulose-phosphate binding barrel	0.00502667	A0A1D8PRE9	128	K	ident	Imidazole glycerol phosphate synthase hisHF	HIS7	1	2.54294e-05	105.17	LYK(1)FDNDDEK	2
Ribulose-phosphate binding barrel	0.00502667	A0A1D8PRE9	201	K	ident	Imidazole glycerol phosphate synthase hisHF	HIS7	1	0.0461972	40.725	FIK(1)DLSSK	2
Ribulose-phosphate binding barrel	0.00502667	A0A1D8PRE9	135	K	ident	Imidazole glycerol phosphate synthase hisHF	HIS7	1	0.0337077	82.287	FDNDDEK(1)FK	2
Ribulose-phosphate binding barrel	0.00502667	A0A1D8PRE9	616	K	ident	Imidazole glycerol phosphate synthase hisHF	HIS7	1	0.069644	50.116	YLQQEAK(1)MDVR	2
Ribulose-phosphate binding barrel	0.00502667	A0A1D8PQI4	163	K	ident	Ribulose-phosphate 3-epimerase	orf19.7108	1	0.000119121	80.905	FMPDMMPK(1)VETLR	2
Ribulose-phosphate binding barrel	0.00502667	Q5AIA6	286	K	ident	Pyridoxine biosynthesis protein	SNZ1	1	0.00779152	77.058	EEEK(1)LEK	2
Ribulose-phosphate binding barrel	0.00502667	Q5AIA6	282	K	ident	Pyridoxine biosynthesis protein	SNZ1	1	2.10384e-08	94.087	LLQYSTDLGELMGGIAIDSIK(1)EEEK	3
Ribulose-phosphate binding barrel	0.00502667	Q5AIA6	7	K	ident	Pyridoxine biosynthesis protein	SNZ1	1	9.04965e-10	111.11	VK(1)AGLAQMLK(1)GGVIMDVVNADQAK	3
Ribulose-phosphate binding barrel	0.00502667	Q5AIA6	146	K	ident	Pyridoxine biosynthesis protein	SNZ1	1	2.11707e-15	140.27	CK(1)GEAGTGDVSSAVDHIR	3
Ribulose-phosphate binding barrel	0.00502667	Q5AIA6	78	K	ident	Pyridoxine biosynthesis protein	SNZ1	1	0.00818118	63.21	IPVMAK(1)CR	2
Ribulose-phosphate binding barrel	0.00502667	Q5AIA6	15	K	ident	Pyridoxine biosynthesis protein	SNZ1	1	9.04965e-10	111.11	VK(1)AGLAQMLK(1)GGVIMDVVNADQAK	3
Ribulose-phosphate binding barrel	0.00502667	Q5AIA6	173	K	ident	Pyridoxine biosynthesis protein	SNZ1	1	0.017414	56.013	DIEEASK(1)LK	2
Ribulose-phosphate binding barrel	0.00502667	Q5AIA6	175	K	ident	Pyridoxine biosynthesis protein	SNZ1	1	2.22066e-07	108.72	LK(1)TETEIVELAR	2
Ribulose-phosphate binding barrel	0.00502667	Q5AIA6	62	K	ident	Pyridoxine biosynthesis protein	SNZ1	1	0.00804056	75.043	MSDPK(1)MIK	2
Ribulose-phosphate binding barrel	0.00502667	Q5AIA6	65	K	ident	Pyridoxine biosynthesis protein	SNZ1	1	0.00166402	68.107	MIK(1)DIMETVK	2
Ribulose-phosphate binding barrel	0.00502667	P43073	216	K	ident	N-(5'-phosphoribosyl)anthranilate isomerase	TRP1	1	0.00283137	88.643	IIK(1)FIQK	2
Nucleophile aminohydrolases, N-terminal	0.0316113	A0A1D8PU67	113	K	ident	Proteasome core particle subunit beta 2	PUP1	1	1.49369e-11	133.32	VIAALTMLK(1)QHLFK	2
Nucleophile aminohydrolases, N-terminal	0.0316113	A0A1D8PNC8	265	K	ident	Proteasome subunit beta	orf19.4230	1	9.22055e-12	136.24	VQNQSWK(1)FAGDIR	2
Nucleophile aminohydrolases, N-terminal	0.0316113	A0A1D8PE37	239	K	ident	Amidophosphoribosyltransferase	ADE4	0.999996	0.000377621	69.256	DVKPGEAVIITK(1)TGEYEFK	3
Nucleophile aminohydrolases, N-terminal	0.0316113	P53704	159	K	ident	Glutamine--fructose-6-phosphate aminotransferase [isomerizing]	GFA1	1	0.00216358	58.04	LFK(1)HFYDLNVK	3
Nucleophile aminohydrolases, N-terminal	0.0316113	P53704	141	K	ident	Glutamine--fructose-6-phosphate aminotransferase [isomerizing]	GFA1	1	0.000165483	70.114	YLLSK(1)GHVFESETDTECIAK	3
Nucleophile aminohydrolases, N-terminal	0.0316113	A0A1D8PRB6	71	K	ident	Proteasome core particle subunit beta 3	PUP3	1	0.000534819	135.77	FK(1)TNLYK	2
Nucleophile aminohydrolases, N-terminal	0.0316113	A0A1D8PRB6	76	K	ident	Proteasome core particle subunit beta 3	PUP3	1	0.00233929	97.602	TNLYK(1)LR	2
Nucleophile aminohydrolases, N-terminal	0.0316113	A0A1D8PLK1	92	K	ident	Proteasome core particle subunit beta 6	orf19.2755	1	0.000720737	84.054	FK(1)QSLIWYK	2
Nucleophile aminohydrolases, N-terminal	0.0316113	A0A1D8PLK1	243	K	ident	Proteasome core particle subunit beta 6	orf19.2755	1	0.0141913	69.105	TEYYPLK(1)R	2
Nucleophile aminohydrolases, N-terminal	0.0316113	A0A1D8PIB2	466	K	ident	Asparagine synthase (Glutamine-hydrolyzing) 2	ASN1	1	9.9126e-05	68.651	AFDTSDEPDVK(1)PYLPEEILWR	3
Nucleophile aminohydrolases, N-terminal	0.0316113	A0A1D8PIB2	210	K	ident	Asparagine synthase (Glutamine-hydrolyzing) 2	ASN1	1	0.000471825	86.114	VPEQHVDFK(1)K	2
Nucleophile aminohydrolases, N-terminal	0.0316113	A0A1D8PIB2	91	K	ident	Asparagine synthase (Glutamine-hydrolyzing) 2	ASN1	1	0.00156047	74.165	EQFPDYK(1)FK	2
Nucleophile aminohydrolases, N-terminal	0.0316113	A0A1D8PIB2	268	K	ident	Asparagine synthase (Glutamine-hydrolyzing) 2	ASN1	1	9.59923e-28	175.23	AAQASFNPEGIDANK(1)ELSGVDDK	2
Nucleophile aminohydrolases, N-terminal	0.0316113	A0A1D8PIB2	17	K	ident	Asparagine synthase (Glutamine-hydrolyzing) 2	ASN1	1	0.00972865	53.237	QPEVEDFK(1)SK	2
Nucleophile aminohydrolases, N-terminal	0.0316113	A0A1D8PIB2	107	K	ident	Asparagine synthase (Glutamine-hydrolyzing) 2	ASN1	1	4.41876e-09	111.57	SLSDCEPIIPLFTK(1)YDIDAPK	2
Nucleophile aminohydrolases, N-terminal	0.0316113	A0A1D8PIB2	521	K	ident	Asparagine synthase (Glutamine-hydrolyzing) 2	ASN1	0.999998	1.79112e-11	110.01	MVSDEEFAHPKPEWGDDIPTTK(1)EAYWYR	3
Nucleophile aminohydrolases, N-terminal	0.0316113	A0A1D8PIB2	201	K	ident	Asparagine synthase (Glutamine-hydrolyzing) 2	ASN1	1	0.000124125	72.568	YFQPSWWDASK(1)VPEQHVDFK	3
Nucleophile aminohydrolases, N-terminal	0.0316113	A0A1D8PIB2	499	K	ident	Asparagine synthase (Glutamine-hydrolyzing) 2	ASN1	1	3.50391e-14	121.94	DTAEK(1)MVSDEEFAHPKPEWGDDIPTTK	3
Nucleophile aminohydrolases, N-terminal	0.0316113	A0A1D8PIB2	399	K	ident	Asparagine synthase (Glutamine-hydrolyzing) 2	ASN1	1	0.00347008	55.261	VK(1)NLHYADCLR	3
Nucleophile aminohydrolases, N-terminal	0.0316113	A0A1D8PIB2	570	K	ident	Asparagine synthase (Glutamine-hydrolyzing) 2	ASN1	1	4.001e-05	89.561	YAATHDHK(1)VAQ	2
Nucleophile aminohydrolases, N-terminal	0.0316113	A0A1D8PIB2	550	K	ident	Asparagine synthase (Glutamine-hydrolyzing) 2	ASN1	1	0.00058077	63.691	WIPK(1)AEWGCHADPSGR	3
Nucleophile aminohydrolases, N-terminal	0.0316113	A0A1D8PSS4	237	K	ident	Proteasome endopeptidase complex	PRE6	1	0.00483015	63.682	YVDAIEAEK(1)AAEAEK	2
Nucleophile aminohydrolases, N-terminal	0.0316113	A0A1D8PSS4	228	K	ident	Proteasome endopeptidase complex	PRE6	1	0.000758208	81.09	K(1)YVDAIEAEK	2
Nucleophile aminohydrolases, N-terminal	0.0316113	A0A1D8PSS4	177	K	ident	Proteasome endopeptidase complex	PRE6	1	0.000708149	60.134	EFLEK(1)HYEEDLSEEETIK	3
Nucleophile aminohydrolases, N-terminal	0.0316113	Q5AEB8	246	K	ident	Proteasome endopeptidase complex	PRE9	1	0.000375585	72.705	ASGVLNEK(1)NSDDE	2
Nucleophile aminohydrolases, N-terminal	0.0316113	Q5AEB8	231	K	ident	Proteasome endopeptidase complex	PRE9	1	1.02364e-05	93.649	IWNDK(1)DIDILIK	2
Nucleophile aminohydrolases, N-terminal	0.0316113	Q5AEB8	180	K	ident	Proteasome endopeptidase complex	PRE9	1	0.00331866	67.414	DYK(1)DDLTLK	2
Nucleophile aminohydrolases, N-terminal	0.0316113	Q5AEB8	222	K	ident	Proteasome endopeptidase complex	PRE9	1	0.0380411	49.933	DNK(1)VLHK	2
Nucleophile aminohydrolases, N-terminal	0.0316113	Q5AEB8	54	K	ident	Proteasome endopeptidase complex	PRE9	1	8.05967e-08	107.74	VTSK(1)LLDDDGSAEK	2
Nucleophile aminohydrolases, N-terminal	0.0316113	A0A1D8PJ20	154	K	ident	Proteasome endopeptidase complex	SCL1	1	4.96507e-06	100.69	GPQIFK(1)CDPAGYFTGVK	2
Nucleophile aminohydrolases, N-terminal	0.0316113	A0A1D8PJ20	102	K	ident	Proteasome endopeptidase complex	SCL1	1	3.95304e-13	139.3	YK(1)YGYEMPVESLSR	2
Nucleophile aminohydrolases, N-terminal	0.0316113	Q5AJZ5	178	K	ident	Proteasome core particle subunit beta 4	PRE1	1	0.00152427	64.224	MPIDFK(1)GVYIK	2
Nucleophile aminohydrolases, N-terminal	0.0316113	A0A1D8PDU9	1816	K	ident	Glutamate synthase (NADH)	GLT1	1	0.00232451	97.093	LDK(1)GIVK	2
Nucleophile aminohydrolases, N-terminal	0.0316113	A0A1D8PDU9	1657	K	ident	Glutamate synthase (NADH)	GLT1	1	0.0466381	45.382	LTK(1)EELK	2
Nucleophile aminohydrolases, N-terminal	0.0316113	A0A1D8PDU9	1230	K	ident	Glutamate synthase (NADH)	GLT1	1	0.00711759	65.676	FMAK(1)LGFR	2
Nucleophile aminohydrolases, N-terminal	0.0316113	A0A1D8PDU9	1616	K	ident	Glutamate synthase (NADH)	GLT1	1	9.86371e-05	79.471	VADVEDTIFNTEFEK(1)K	2
Nucleophile aminohydrolases, N-terminal	0.0316113	A0A1D8PDU9	1015	K	ident	Glutamate synthase (NADH)	GLT1	1	0.00189928	55.546	MAQGAK(1)PGEGGELPGHK	2
Nucleophile aminohydrolases, N-terminal	0.0316113	A0A1D8PDU9	1295	K	ident	Glutamate synthase (NADH)	GLT1	1	0.000922756	65.339	VDNK(1)LIDESELTLAK	2
Nucleophile aminohydrolases, N-terminal	0.0316113	A0A1D8PDU9	191	K	ident	Glutamate synthase (NADH)	GLT1	1	4.17877e-08	113.98	EIWGQK(1)VSDDEFDSK	2
Nucleophile aminohydrolases, N-terminal	0.0316113	A0A1D8PDU9	1537	K	ident	Glutamate synthase (NADH)	GLT1	1	0.000118251	89.171	FVK(1)VLPNDYK	2
DNA-directed RNA polymerase, subunit 2, domain 6	0.0314362	Q59M52	41	K	ident	DNA-directed RNA polymerase subunit beta	CAALFM_CR05550CA	1	1.32713e-05	95.618	DK(1)WNLLPAFLK	2
DNA-directed RNA polymerase, subunit 2, domain 6	0.0314362	Q5A8Y5	820	K	ident	DNA-directed RNA polymerase subunit beta	orf19.3349	1	0.000870149	106.04	SMEYLK(1)FR	2
DNA-directed RNA polymerase, subunit 2, domain 6	0.0314362	Q5A8Y5	986	K	ident	DNA-directed RNA polymerase subunit beta	orf19.3349	1	0.00545011	56.205	VPQIGDK(1)FASR	2
DNA-directed RNA polymerase, subunit 2, domain 6	0.0314362	Q5A8Y5	171	K	ident	DNA-directed RNA polymerase subunit beta	orf19.3349	1	0.0241621	57.281	SK(1)FCMLR	2
DNA-directed RNA polymerase, subunit 2, domain 6	0.0314362	A0A1D8PQM4	212	K	ident	DNA-directed RNA polymerase subunit beta	RPA135	1	1.51963e-07	113.38	GASYTK(1)FGIQIR	2
DNA-directed RNA polymerase, subunit 2, domain 6	0.0314362	A0A1D8PQM4	1017	K	ident	DNA-directed RNA polymerase subunit beta	RPA135	1	0.000302917	81.017	HMVNDK(1)FQVR	2
DNA-directed RNA polymerase, subunit 2, domain 6	0.0314362	A0A1D8PQM4	347	K	ident	DNA-directed RNA polymerase subunit beta	RPA135	1	6.00694e-05	83.087	IVLVHLPNNADK(1)FR	3
2-oxoacid dehydrogenase acyltransferase, catalytic domain	0.0996604	Q5AGX8	370	K	ident	Acetyltransferase component of pyruvate dehydrogenase complex	LAT1	1	8.2139e-08	107.46	GLAEISNQVK(1)DLGK	2
2-oxoacid dehydrogenase acyltransferase, catalytic domain	0.0996604	Q5AGX8	463	K	ident	Acetyltransferase component of pyruvate dehydrogenase complex	LAT1	1	0.000217409	75.911	VIDGALGGEWMK(1)ELK	2
2-oxoacid dehydrogenase acyltransferase, catalytic domain	0.0996604	Q5AGX8	175	K	ident	Acetyltransferase component of pyruvate dehydrogenase complex	LAT1	0.999998	0.000827487	54.626	K(0.576)EEPK(0.424)ASTSTSAPASTPSPSSK(1)K	3
2-oxoacid dehydrogenase acyltransferase, catalytic domain	0.0996604	Q5AGX8	299	K	ident	Acetyltransferase component of pyruvate dehydrogenase complex	LAT1	1	1.82598e-08	147.42	YK(1)LSINDLLIK	2
2-oxoacid dehydrogenase acyltransferase, catalytic domain	0.0996604	A0A1D8PTH3	159	K	ident	Alpha-ketoglutarate dehydrogenase	KGD2	0.999997	0.00351992	55.094	AK(1)EESAPAAAPK(0.756)K(0.244)EETK	3
2-oxoacid dehydrogenase acyltransferase, catalytic domain	0.0996604	A0A1D8PTH3	428	K	ident	Alpha-ketoglutarate dehydrogenase	KGD2	1	0.000291409	81.525	TIK(1)ELIEDPR	2
2-oxoacid dehydrogenase acyltransferase, catalytic domain	0.0996604	A0A1D8PTH3	169	K	ident	Alpha-ketoglutarate dehydrogenase	KGD2	0.755772	0.00351992	55.094	AK(1)EESAPAAAPK(0.756)K(0.244)EETK	3
2-oxoacid dehydrogenase acyltransferase, catalytic domain	0.0996604	A0A1D8PTH3	256	K	ident	Alpha-ketoglutarate dehydrogenase	KGD2	1	0.000837122	109.44	YK(1)DEFIEK	2
Translation initiation factor, beta propellor-like domain	0.0996604	A0A1D8PCQ3	628	K	ident	Eukaryotic translation initiation factor 2A	orf19.2930	1	0.00615962	67.897	ISK(1)EDEIR	2
Translation initiation factor, beta propellor-like domain	0.0996604	A0A1D8PCQ3	402	K	ident	Eukaryotic translation initiation factor 2A	orf19.2930	1	0.000435376	69.03	IWHASGK(1)LIYLK	3
Translation initiation factor, beta propellor-like domain	0.0996604	A0A1D8PCQ3	146	K	ident	Eukaryotic translation initiation factor 2A	orf19.2930	1	2.51659e-08	89.381	SINQK(1)EIHFFELDPTSDSTVNINQPSFK	3
Translation initiation factor, beta propellor-like domain	0.0996604	A0A1D8PCQ3	609	K	ident	Eukaryotic translation initiation factor 2A	orf19.2930	1	0.00465772	71.379	AIEQLK(1)MK	2
Translation initiation factor, beta propellor-like domain	0.0996604	Q5AGV4	200	K	ident	Eukaryotic translation initiation factor 3 subunit B	PRT1	1	0.00253823	104.45	YAK(1)FSPK	2
Translation initiation factor, beta propellor-like domain	0.0996604	Q5AGV4	593	K	ident	Eukaryotic translation initiation factor 3 subunit B	PRT1	1	4.33881e-11	126.84	TDK(1)FSGMTNISWDPSGR	2
Translation initiation factor, beta propellor-like domain	0.0996604	Q5AGV4	16	K	ident	Eukaryotic translation initiation factor 3 subunit B	PRT1	1	0.0130512	57.525	EIK(1)LDDIDFSDLEEK	2
Translation initiation factor, beta propellor-like domain	0.0996604	Q5AGV4	550	K	ident	Eukaryotic translation initiation factor 3 subunit B	PRT1	1	3.12462e-08	119.74	HSNTIFWSPK(1)GR	3
Lactate/malate dehydrogenase, N-terminal	0.236109	P83778	60	K	ident	Malate dehydrogenase, cytoplasmic	MDH1	1	0.014551	52.167	TQSYLPK(1)DK	2
Lactate/malate dehydrogenase, N-terminal	0.236109	P83778	282	K	ident	Malate dehydrogenase, cytoplasmic	MDH1	1	0.00064114	62.055	LVK(1)DLDFFSLPVQLGK	3
Lactate/malate dehydrogenase, N-terminal	0.236109	Q5AMP4	42	K	ident	Malate dehydrogenase	MDH1-1	1	1.10883e-08	119.92	LNHK(1)VTDLALYDIR	2
Lactate/malate dehydrogenase, N-terminal	0.236109	Q5AMP4	319	K	ident	Malate dehydrogenase	MDH1-1	1	0.0448798	58.274	EAK(1)DTLIK(1)NIK	2
Lactate/malate dehydrogenase, N-terminal	0.236109	Q5AMP4	207	K	ident	Malate dehydrogenase	MDH1-1	1	2.96764e-05	136.52	HK(1)DLSGETR	2
Lactate/malate dehydrogenase, N-terminal	0.236109	Q5AMP4	232	K	ident	Malate dehydrogenase	MDH1-1	1	1.70579e-07	76.967	IQFGGDEVVQAK(1)DGAGSATLSMAQAGAR	3
Lactate/malate dehydrogenase, N-terminal	0.236109	Q5AMP4	148	K	ident	Malate dehydrogenase	MDH1-1	1	0.0162639	41.936	AAADYAPNAAVCIISNPVNSTVPIVAEVFK(1)SK	3
Lactate/malate dehydrogenase, N-terminal	0.236109	Q5AMP4	275	K	ident	Malate dehydrogenase	MDH1-1	1	2.38883e-14	136.64	DVIECTFVDSPLFK(1)DEGVDFFSTK	2
Lactate/malate dehydrogenase, N-terminal	0.236109	Q5AMP4	314	K	ident	Malate dehydrogenase	MDH1-1	1	0.0448798	58.274	EAK(1)DTLIK(1)NIK	2
Lactate/malate dehydrogenase, N-terminal	0.236109	Q5AMP4	311	K	ident	Malate dehydrogenase	MDH1-1	1	1.20028e-33	194.24	TVHPIGEISDYEEAQVK(1)EAK	2
Lactate/malate dehydrogenase, N-terminal	0.236109	Q5AMP4	150	K	ident	Malate dehydrogenase	MDH1-1	1	0.0207035	46.819	SK(1)GNYNPNK	2
Glutamine amidotransferase type 2 domain	0.0835477	A0A1D8PE37	239	K	ident	Amidophosphoribosyltransferase	ADE4	0.999996	0.000377621	69.256	DVKPGEAVIITK(1)TGEYEFK	3
Glutamine amidotransferase type 2 domain	0.0835477	P53704	159	K	ident	Glutamine--fructose-6-phosphate aminotransferase [isomerizing]	GFA1	1	0.00216358	58.04	LFK(1)HFYDLNVK	3
Glutamine amidotransferase type 2 domain	0.0835477	P53704	141	K	ident	Glutamine--fructose-6-phosphate aminotransferase [isomerizing]	GFA1	1	0.000165483	70.114	YLLSK(1)GHVFESETDTECIAK	3
Glutamine amidotransferase type 2 domain	0.0835477	A0A1D8PIB2	466	K	ident	Asparagine synthase (Glutamine-hydrolyzing) 2	ASN1	1	9.9126e-05	68.651	AFDTSDEPDVK(1)PYLPEEILWR	3
Glutamine amidotransferase type 2 domain	0.0835477	A0A1D8PIB2	210	K	ident	Asparagine synthase (Glutamine-hydrolyzing) 2	ASN1	1	0.000471825	86.114	VPEQHVDFK(1)K	2
Glutamine amidotransferase type 2 domain	0.0835477	A0A1D8PIB2	91	K	ident	Asparagine synthase (Glutamine-hydrolyzing) 2	ASN1	1	0.00156047	74.165	EQFPDYK(1)FK	2
Glutamine amidotransferase type 2 domain	0.0835477	A0A1D8PIB2	268	K	ident	Asparagine synthase (Glutamine-hydrolyzing) 2	ASN1	1	9.59923e-28	175.23	AAQASFNPEGIDANK(1)ELSGVDDK	2
Glutamine amidotransferase type 2 domain	0.0835477	A0A1D8PIB2	17	K	ident	Asparagine synthase (Glutamine-hydrolyzing) 2	ASN1	1	0.00972865	53.237	QPEVEDFK(1)SK	2
Glutamine amidotransferase type 2 domain	0.0835477	A0A1D8PIB2	107	K	ident	Asparagine synthase (Glutamine-hydrolyzing) 2	ASN1	1	4.41876e-09	111.57	SLSDCEPIIPLFTK(1)YDIDAPK	2
Glutamine amidotransferase type 2 domain	0.0835477	A0A1D8PIB2	521	K	ident	Asparagine synthase (Glutamine-hydrolyzing) 2	ASN1	0.999998	1.79112e-11	110.01	MVSDEEFAHPKPEWGDDIPTTK(1)EAYWYR	3
Glutamine amidotransferase type 2 domain	0.0835477	A0A1D8PIB2	201	K	ident	Asparagine synthase (Glutamine-hydrolyzing) 2	ASN1	1	0.000124125	72.568	YFQPSWWDASK(1)VPEQHVDFK	3
Glutamine amidotransferase type 2 domain	0.0835477	A0A1D8PIB2	499	K	ident	Asparagine synthase (Glutamine-hydrolyzing) 2	ASN1	1	3.50391e-14	121.94	DTAEK(1)MVSDEEFAHPKPEWGDDIPTTK	3
Glutamine amidotransferase type 2 domain	0.0835477	A0A1D8PIB2	399	K	ident	Asparagine synthase (Glutamine-hydrolyzing) 2	ASN1	1	0.00347008	55.261	VK(1)NLHYADCLR	3
Glutamine amidotransferase type 2 domain	0.0835477	A0A1D8PIB2	570	K	ident	Asparagine synthase (Glutamine-hydrolyzing) 2	ASN1	1	4.001e-05	89.561	YAATHDHK(1)VAQ	2
Glutamine amidotransferase type 2 domain	0.0835477	A0A1D8PIB2	550	K	ident	Asparagine synthase (Glutamine-hydrolyzing) 2	ASN1	1	0.00058077	63.691	WIPK(1)AEWGCHADPSGR	3
Glutamine amidotransferase type 2 domain	0.0835477	A0A1D8PDU9	1816	K	ident	Glutamate synthase (NADH)	GLT1	1	0.00232451	97.093	LDK(1)GIVK	2
Glutamine amidotransferase type 2 domain	0.0835477	A0A1D8PDU9	1657	K	ident	Glutamate synthase (NADH)	GLT1	1	0.0466381	45.382	LTK(1)EELK	2
Glutamine amidotransferase type 2 domain	0.0835477	A0A1D8PDU9	1230	K	ident	Glutamate synthase (NADH)	GLT1	1	0.00711759	65.676	FMAK(1)LGFR	2
Glutamine amidotransferase type 2 domain	0.0835477	A0A1D8PDU9	1616	K	ident	Glutamate synthase (NADH)	GLT1	1	9.86371e-05	79.471	VADVEDTIFNTEFEK(1)K	2
Glutamine amidotransferase type 2 domain	0.0835477	A0A1D8PDU9	1015	K	ident	Glutamate synthase (NADH)	GLT1	1	0.00189928	55.546	MAQGAK(1)PGEGGELPGHK	2
Glutamine amidotransferase type 2 domain	0.0835477	A0A1D8PDU9	1295	K	ident	Glutamate synthase (NADH)	GLT1	1	0.000922756	65.339	VDNK(1)LIDESELTLAK	2
Glutamine amidotransferase type 2 domain	0.0835477	A0A1D8PDU9	191	K	ident	Glutamate synthase (NADH)	GLT1	1	4.17877e-08	113.98	EIWGQK(1)VSDDEFDSK	2
Glutamine amidotransferase type 2 domain	0.0835477	A0A1D8PDU9	1537	K	ident	Glutamate synthase (NADH)	GLT1	1	0.000118251	89.171	FVK(1)VLPNDYK	2
Beta-grasp domain	0.035801	A0A1D8PU51	352	K	ident	Uncharacterized protein	CAALFM_CR10140WA	1	0.000162422	61.862	AIAGALVDAESLVSLK(1)DLVNK	3
Beta-grasp domain	0.035801	A0A1D8PU51	285	K	ident	Uncharacterized protein	CAALFM_CR10140WA	1	1.52645e-20	182.35	LNDDVNEEWISDK(1)TR	2
Beta-grasp domain	0.035801	Q59QN7	142	K	ident	Succinate dehydrogenase [ubiquinone] iron-sulfur subunit, mitochondrial	SDH2	1	0.00239376	72.817	QYK(1)SIEPYLQR	2
Beta-grasp domain	0.035801	Q59QN7	114	K	ident	Succinate dehydrogenase [ubiquinone] iron-sulfur subunit, mitochondrial	SDH2	1	4.6599e-05	99.283	IDQDESK(1)DLK	2
Beta-grasp domain	0.035801	Q59QN7	48	K	ident	Succinate dehydrogenase [ubiquinone] iron-sulfur subunit, mitochondrial	SDH2	1	3.88234e-16	140.63	WNPDTPEVQPK(1)MQTYEVDLNK	2
Beta-grasp domain	0.035801	A0A1D8PDE8	155	K	ident	Obg-like ATPase 1	YBN5	1	5.08217e-09	120.9	LK(1)DIEFANTYLEGVEK	2
Beta-grasp domain	0.035801	A0A1D8PDE8	181	K	ident	Obg-like ATPase 1	YBN5	1	0.000194428	85.807	RGGQSLEVK(1)QK	3
Beta-grasp domain	0.035801	A0A1D8PDE8	376	K	ident	Obg-like ATPase 1	YBN5	1	5.07321e-06	99.344	GK(1)DYFVEDGDIIYVK	2
Beta-grasp domain	0.035801	A0A1D8PDE8	73	K	ident	Obg-like ATPase 1	YBN5	0.999994	0.00134279	62.089	FDK(1)LCELYKPK	3
Beta-grasp domain	0.035801	A0A1D8PDE8	326	K	ident	Obg-like ATPase 1	YBN5	1	2.29953e-06	102.07	K(1)WYTAPQAAGTIHTDLER	3
Beta-grasp domain	0.035801	A0A1D8PDE8	305	K	ident	Obg-like ATPase 1	YBN5	1	4.81311e-20	155.1	QK(1)LDLISFFTGGPDEVR	3
Beta-grasp domain	0.035801	A0A1D8PMV9	38	K	ident	Threonine--tRNA ligase	THS1	1	0.0214139	52.126	IK(1)LFDELK	2
Beta-grasp domain	0.035801	A0A1D8PMV9	221	K	ident	Threonine--tRNA ligase	THS1	1	1.14982e-05	91.616	FISDK(1)IPDGTSTTVYR	2
Beta-grasp domain	0.035801	A0A1D8PMV9	201	K	ident	Threonine--tRNA ligase	THS1	1	5.78879e-05	96.009	LEMTK(1)EQLLK	2
Beta-grasp domain	0.035801	A0A1D8PMV9	557	K	ident	Threonine--tRNA ligase	THS1	1	0.00363735	66.19	FELEYK(1)SDK	2
Beta-grasp domain	0.035801	A0A1D8PJS2	147	K	ident	Adrenodoxin	YAH1	1	0.00121047	75.509	MTK(1)ELDGIR	2
Carbohydrate kinase, FGGY, C-terminal	0.0960129	A0A1D8PMB3	591	K	ident	Xylulokinase	XKS1	1	1.99899e-23	175.26	LFDTNDELESFK(1)VDDK	2
Carbohydrate kinase, FGGY, C-terminal	0.0960129	A0A1D8PMB3	85	K	ident	Xylulokinase	XKS1	1	0.00222185	93.561	SK(1)FPFDK	2
Carbohydrate kinase, FGGY, C-terminal	0.0960129	A0A1D8PMB3	387	K	ident	Xylulokinase	XKS1	1	1.88271e-06	101.38	SWDK(1)FNEILDHNK	3
Carbohydrate kinase, FGGY, C-terminal	0.0960129	A0A1D8PMB3	283	K	ident	Xylulokinase	XKS1	1	2.5005e-08	117.13	ISK(1)YFVDTYGFNSDCK	2
Carbohydrate kinase, FGGY, C-terminal	0.0960129	Q5AF71	682	K	ident	Putative phosphotransferase	orf19.2737	1	0.070766	45.28	SNAPGAALWK(1)VMK	2
Carbohydrate kinase, FGGY, C-terminal	0.0960129	Q5AF71	188	K	ident	Putative phosphotransferase	orf19.2737	1	0.000180153	73.834	DCK(1)FYDLPDYLVHK	3
Carbohydrate kinase, FGGY, C-terminal	0.0960129	Q59KQ1	580	K	ident	Glycerol kinase	GUT1	1	0.00118533	67.252	IWK(1)DLDDVVAK	2
FAD-binding, type 2	0.184439	A0A1D8PJK5	56	K	ident	D-lactate dehydrogenase	AIP2	1	9.9845e-05	82.705	FK(1)QLESQDIEYFK	2
FAD-binding, type 2	0.184439	O93852	272	K	ident	D-arabinono-1,4-lactone oxidase	ALO1	1	5.08829e-05	98.04	PSWYGTK(1)LGR	2
FAD-binding, type 2	0.184439	A0A1D8PGR9	558	K	ident	Dld1p	DLD1	1	1.62971e-20	148.06	IFK(1)IDPEENLDEQLDQGSVK	2
RNA polymerase Rpb1, domain 5	0.236109	A0A1D8PUA6	431	K	ident	DNA-directed RNA polymerase subunit	RPO21	1	5.93758e-05	87.083	AGDIALQYGWK(1)VER	2
RNA polymerase Rpb1, domain 5	0.236109	A0A1D8PEX3	392	K	ident	DNA-directed RNA polymerase subunit	RPA190	1	0.00385818	73.233	ITNMYK(1)EK	2
RNA polymerase Rpb1, domain 5	0.236109	A0A1D8PEX3	1121	K	ident	DNA-directed RNA polymerase subunit	RPA190	1	2.32141e-08	122.78	YLGSVSEK(1)FQEK	2
RNA polymerase Rpb2, domain 2	0.0314362	Q59M52	41	K	ident	DNA-directed RNA polymerase subunit beta	CAALFM_CR05550CA	1	1.32713e-05	95.618	DK(1)WNLLPAFLK	2
RNA polymerase Rpb2, domain 2	0.0314362	Q5A8Y5	820	K	ident	DNA-directed RNA polymerase subunit beta	orf19.3349	1	0.000870149	106.04	SMEYLK(1)FR	2
RNA polymerase Rpb2, domain 2	0.0314362	Q5A8Y5	986	K	ident	DNA-directed RNA polymerase subunit beta	orf19.3349	1	0.00545011	56.205	VPQIGDK(1)FASR	2
RNA polymerase Rpb2, domain 2	0.0314362	Q5A8Y5	171	K	ident	DNA-directed RNA polymerase subunit beta	orf19.3349	1	0.0241621	57.281	SK(1)FCMLR	2
RNA polymerase Rpb2, domain 2	0.0314362	A0A1D8PQM4	212	K	ident	DNA-directed RNA polymerase subunit beta	RPA135	1	1.51963e-07	113.38	GASYTK(1)FGIQIR	2
RNA polymerase Rpb2, domain 2	0.0314362	A0A1D8PQM4	1017	K	ident	DNA-directed RNA polymerase subunit beta	RPA135	1	0.000302917	81.017	HMVNDK(1)FQVR	2
RNA polymerase Rpb2, domain 2	0.0314362	A0A1D8PQM4	347	K	ident	DNA-directed RNA polymerase subunit beta	RPA135	1	6.00694e-05	83.087	IVLVHLPNNADK(1)FR	3
RNA polymerase Rpb2, domain 5	0.0996604	Q59M52	41	K	ident	DNA-directed RNA polymerase subunit beta	CAALFM_CR05550CA	1	1.32713e-05	95.618	DK(1)WNLLPAFLK	2
RNA polymerase Rpb2, domain 5	0.0996604	Q5A8Y5	820	K	ident	DNA-directed RNA polymerase subunit beta	orf19.3349	1	0.000870149	106.04	SMEYLK(1)FR	2
RNA polymerase Rpb2, domain 5	0.0996604	Q5A8Y5	986	K	ident	DNA-directed RNA polymerase subunit beta	orf19.3349	1	0.00545011	56.205	VPQIGDK(1)FASR	2
RNA polymerase Rpb2, domain 5	0.0996604	Q5A8Y5	171	K	ident	DNA-directed RNA polymerase subunit beta	orf19.3349	1	0.0241621	57.281	SK(1)FCMLR	2
Ubiquitin domain	0.178357	A0A1D8PC77	288	K	ident	Ubiquitin-specific protease	UBP6	1	0.0230725	46.844	LPK(1)YLTVHFIR	3
Ubiquitin domain	0.178357	Q59W54	40	K	ident	SUMO family protein	SMT3	1	5.40041e-08	113.07	VSDGTQEVFFK(1)VK	2
Ubiquitin domain	0.178357	A0A1D8PGE3	6	K	ident	Rad23p	RAD23	1	0.000519129	87.895	MQIIFK(1)DFK	2
Ubiquitin domain	0.178357	A0A1D8PGE3	48	K	ident	Rad23p	RAD23	1	9.74365e-12	133.78	LVYSGK(1)VLQDDKDLQSYK	3
Ubiquitin domain	0.178357	A0A1D8PGE3	54	K	ident	Rad23p	RAD23	1	9.45088e-08	117.2	VLQDDK(1)DLQSYK	2
Ubiquitin domain	0.178357	Q5A109	69	K	ident	Ubiquitin-ribosomal 40S subunit protein S31 fusion protein	UBI3	1	1.14403e-26	180.1	TITLEVESSDTIDNVK(1)SK	2
Ubiquitin domain	0.178357	Q5A109	149	K	ident	Ubiquitin-ribosomal 40S subunit protein S31 fusion protein	UBI3	1	2.89725e-24	180.74	LAVLTYYK(1)VDNEGNVER	2
Ubiquitin domain	0.178357	Q5A109	90	K	ident	Ubiquitin-ribosomal 40S subunit protein S31 fusion protein	UBI3	1	6.49915e-10	145.23	LIFAGK(1)QLEDGR	2
Ubiquitin domain	0.178357	Q5A109	53	K	ident	Ubiquitin-ribosomal 40S subunit protein S31 fusion protein	UBI3	1	3.59443e-09	113.49	TLTGK(1)TITLEVESSDTIDNVK	3
Ubiquitin domain	0.178357	Q5A109	75	K	ident	Ubiquitin-ribosomal 40S subunit protein S31 fusion protein	UBI3	1	2.5095e-20	183.23	SK(1)IQDK(1)EGIPPDQQR	3
Ubiquitin domain	0.178357	Q5A109	71	K	ident	Ubiquitin-ribosomal 40S subunit protein S31 fusion protein	UBI3	1	2.5095e-20	183.23	SK(1)IQDK(1)EGIPPDQQR	3
Ubiquitin domain	0.178357	Q5A109	141	K	ident	Ubiquitin-ribosomal 40S subunit protein S31 fusion protein	UBI3	1	2.04202e-05	108.35	HK(1)LAVLTYYK(1)VDNEGNVER	3
Ubiquitin domain	0.178357	Q5A109	105	K	ident	Ubiquitin-ribosomal 40S subunit protein S31 fusion protein	UBI3	1	6.41174e-06	93.226	TLSDYNIQK(1)ESTLHLVLR	3
Ubiquitin domain	0.178357	Q5A109	48	K	ident	Ubiquitin-ribosomal 40S subunit protein S31 fusion protein	UBI3	1	7.33958e-07	120.86	MQIFVK(1)TLTGK	2
Ubiquitin domain	0.178357	Q5A5Q4	55	K	ident	Uncharacterized protein	orf19.5345	1	1.08976e-07	116.24	VLK(1)DTETVTSYK	2
Ribosomal protein L4 domain	0.0996604	A0A1D8PFV1	306	K	ident	Ribosomal 60S subunit protein L4B	RPL4B	1	0.051898	63.734	PAGEK(1)TQK(1)K	2
Ribosomal protein L4 domain	0.0996604	A0A1D8PFV1	181	K	ident	Ribosomal 60S subunit protein L4B	RPL4B	1	0.0367213	50.632	DVVK(1)VIK	2
Ribosomal protein L4 domain	0.0996604	A0A1D8PFV1	339	K	ident	Ribosomal 60S subunit protein L4B	RPL4B	1	0.000415439	87.184	AYAAEK(1)VGSAK	2
Ribosomal protein L4 domain	0.0996604	A0A1D8PFV1	309	K	ident	Ribosomal 60S subunit protein L4B	RPL4B	1	0.051898	63.734	PAGEK(1)TQK(1)K	2
Ribosomal protein L4 domain	0.0996604	A0A1D8PFV1	322	K	ident	Ribosomal 60S subunit protein L4B	RPL4B	1	0.0115211	69.176	NK(1)QVLLR	2
Ribosomal protein L4 domain	0.0996604	A0A1D8PFV1	119	K	ident	Ribosomal 60S subunit protein L4B	RPL4B	1	0.000321263	73.632	WNVK(1)VNHNEK(1)R	3
Ribosomal protein L4 domain	0.0996604	A0A1D8PFV1	349	K	ident	Ribosomal 60S subunit protein L4B	RPL4B	1	0.0073067	74.611	VEQAK(1)VK(1)PSK	2
Ribosomal protein L4 domain	0.0996604	A0A1D8PFV1	344	K	ident	Ribosomal 60S subunit protein L4B	RPL4B	1	0.00054487	74.962	VGSAK(1)VEQAK	2
Ribosomal protein L4 domain	0.0996604	A0A1D8PFV1	177	K	ident	Ribosomal 60S subunit protein L4B	RPL4B	1	0.0514152	41.824	AVGAHK(1)DVVK	3
Ribosomal protein L4 domain	0.0996604	A0A1D8PFV1	164	K	ident	Ribosomal 60S subunit protein L4B	RPL4B	1	3.65081e-06	98.943	TK(1)DAVAVLK(1)AVGAHK	3
Ribosomal protein L4 domain	0.0996604	A0A1D8PFV1	351	K	ident	Ribosomal 60S subunit protein L4B	RPL4B	1	0.0073067	74.611	VEQAK(1)VK(1)PSK	2
Ribosomal protein L4 domain	0.0996604	A0A1D8PFV1	105	K	ident	Ribosomal 60S subunit protein L4B	RPL4B	1	0.000230792	113.71	MFAPTK(1)TWR	2
Ribosomal protein L4 domain	0.0996604	A0A1D8PFV1	171	K	ident	Ribosomal 60S subunit protein L4B	RPL4B	1	3.65081e-06	98.943	TK(1)DAVAVLK(1)AVGAHK	3
Ribosomal protein L4 domain	0.0996604	A0A1D8PFV1	113	K	ident	Ribosomal 60S subunit protein L4B	RPL4B	1	0.000321263	73.632	WNVK(1)VNHNEK(1)R	3
Ribosomal protein L4 domain	0.0996604	A0A1D8PQQ9	248	K	ident	Mitochondrial 54S ribosomal protein YmL6	YML6	1	8.07543e-05	90.827	VLTK(1)EDVEVR	2
L-Aspartase-like	0.0960129	Q5A6L1	37	K	ident	Fumarase	FUM11	1	0.00426264	49.417	SLGNFEIGDIK(1)MPIPIIK	2
L-Aspartase-like	0.0960129	A0A1D8PKV4	204	K	ident	Fum12p	FUM12	1	0.000400744	90.15	AEEFK(1)DIIK	2
L-Aspartase-like	0.0960129	A0A1D8PKV4	93	K	ident	Fum12p	FUM12	1	7.50102e-05	56.854	VNEELGALDPK(1)LSAAIQQAATEVAEGK	3
L-Aspartase-like	0.0960129	A0A1D8PKV4	199	K	ident	Fum12p	FUM12	1	0.0350152	40.031	DSLQAK(1)AEEFK	2
L-Aspartase-like	0.0960129	A0A1D8PKV4	284	K	ident	Fum12p	FUM12	1	0.000939521	67.252	LTGFPFK(1)TAPNK	2
L-Aspartase-like	0.0960129	A0A1D8PKV4	422	K	ident	Fum12p	FUM12	1	0.000923976	59.333	VHCVDGIEANTDK(1)IDK	3
L-Aspartase-like	0.0960129	A0A1D8PT56	147	K	ident	Adenylosuccinate lyase	ADE13	1	7.53171e-11	106.88	FALEYK(1)DLPVLGWTHFQPAQLTTVGK	3
L-Aspartase-like	0.0960129	A0A1D8PT56	131	K	ident	Adenylosuccinate lyase	ADE13	1	0.00012801	76.795	DAYDVLIPK(1)LVNVIDR	2
L-Aspartase-like	0.0960129	A0A1D8PT56	412	K	ident	Adenylosuccinate lyase	ADE13	1	2.19549e-09	114.63	VLSHQASAVVK(1)QEGGDNDLIER	3
L-Aspartase-like	0.0960129	A0A1D8PT56	273	K	ident	Adenylosuccinate lyase	ADE13	1	2.38052e-09	121.45	LLANLK(1)EIEEPFEK	2
L-Aspartase-like	0.0960129	A0A1D8PT56	80	K	ident	Adenylosuccinate lyase	ADE13	1	1.22878e-08	119.87	EIQDAAVEEAK(1)VR	2
L-Aspartase-like	0.0960129	A0A1D8PT56	69	K	ident	Adenylosuccinate lyase	ADE13	1	0.00116528	65.265	QHLEITDK(1)EIQDAAVEEAK	3
L-Aspartase-like	0.0960129	A0A1D8PT56	456	K	ident	Adenylosuccinate lyase	ADE13	1	1.75996e-05	112.13	APQQTEK(1)FVK	2
L-Aspartase-like	0.0960129	A0A1D8PT56	281	K	ident	Adenylosuccinate lyase	ADE13	1	1.5471e-07	106.31	EIEEPFEK(1)SQIGSSAMAYK	2
L-Aspartase-like	0.0960129	A0A1D8PT56	467	K	ident	Adenylosuccinate lyase	ADE13	1	1.88891e-07	110.92	NDVANALK(1)PFEK	2
L-Aspartase-like	0.0960129	A0A1D8PT56	459	K	ident	Adenylosuccinate lyase	ADE13	1	0.000150919	77.324	FVK(1)NDVANALKPFEK	3
L-Aspartase-like	0.0960129	A0A1D8PT56	141	K	ident	Adenylosuccinate lyase	ADE13	1	0.000348139	91.658	LSK(1)FALEYK	2
L-Aspartase-like	0.0960129	A0A1D8PT56	444	K	ident	Adenylosuccinate lyase	ADE13	1	7.90625e-39	209.7	PIWNDLDTLLDPK(1)TFVGR	3
ABC-transporter extension domain	0.0996604	Q5ABB0	161	K	ident	Putative AAA family ATPase	GCN20	1	0.0159	55.898	FVK(1)YEASK	2
ABC-transporter extension domain	0.0996604	Q5A2T2	483	K	ident	ATP-binding cassette family ATPase	KRE30	1	1.39098e-28	210.38	DK(1)FANISQDYQYWR	3
ABC-transporter extension domain	0.0996604	Q5A2T2	579	K	ident	ATP-binding cassette family ATPase	KRE30	1	1.79467e-05	91.233	VAK(1)DIFVIENK	2
ABC-transporter extension domain	0.0996604	Q5A2T2	438	K	ident	ATP-binding cassette family ATPase	KRE30	1	6.01878e-06	128.86	STLLK(1)LFQGK	2
Coatomer, WD associated region	0.0996604	A0A1D8PPV5	845	K	ident	Coatomer subunit beta'	SEC27	1	0.000101129	79.659	AIELWK(1)QTLHK	3
Coatomer, WD associated region	0.0996604	A0A1D8PPV5	738	K	ident	Coatomer subunit beta'	SEC27	1	3.48868e-06	101.43	ETPSLSLANSTK(1)WK	2
Coatomer, WD associated region	0.0996604	A0A1D8PPV5	583	K	ident	Coatomer subunit beta'	SEC27	1	0.00479584	83.206	K(1)FYIIGYK	2
Coatomer, WD associated region	0.0996604	A0A1D8PPV5	89	K	ident	Coatomer subunit beta'	SEC27	1	1.57623e-09	118.19	VYNYNTGEK(1)VTQFEAHPDYIR	3
Coatomer, WD associated region	0.0996604	A0A1D8PPV5	62	K	ident	Coatomer subunit beta'	SEC27	1	0.00232386	97.071	AGK(1)FIAR	2
Coatomer, WD associated region	0.0996604	A0A1D8PPV5	901	K	ident	Coatomer subunit beta'	SEC27	1	1.51167e-05	90.707	EK(1)IEDEAGASEVQR	2
Coatomer, WD associated region	0.0996604	A0A1D8PJB0	6	K	ident	Coatomer subunit alpha	orf19.1672	1	0.00199772	82.426	MLTK(1)FESK	2
Coatomer, WD associated region	0.0996604	A0A1D8PJB0	1144	K	ident	Coatomer subunit alpha	orf19.1672	1	0.0142191	57.047	AEQAMK(1)LK	2
Coatomer, WD associated region	0.0996604	A0A1D8PJB0	1008	K	ident	Coatomer subunit alpha	orf19.1672	0.999942	4.093e-06	92.098	FKPVVPGYDK(1)LEELLSLGFK	3
Pyridoxal phosphate-dependent transferase	0.000405214	A0A1D8PHC9	87	K	ident	Aspartate transaminase	AAT1	1	6.69061e-17	168.67	KAEEILLGK(1)ETEK	2
Pyridoxal phosphate-dependent transferase	0.000405214	A0A1D8PHC9	369	K	ident	Aspartate transaminase	AAT1	1	0.00490869	81.191	LYEK(1)LDK	2
Pyridoxal phosphate-dependent transferase	0.000405214	A0A1D8PHC9	382	K	ident	Aspartate transaminase	AAT1	1	0.000723718	63.091	SNYNWDHLLK(1)QR	3
Pyridoxal phosphate-dependent transferase	0.000405214	A0A1D8PHC9	91	K	ident	Aspartate transaminase	AAT1	1	0.00104603	62.68	ETEK(1)EYTAIVGSK	2
Pyridoxal phosphate-dependent transferase	0.000405214	A0A1D8PTM0	230	K	ident	Uncharacterized protein	CAALFM_CR08000CA	1	0.0527065	87.323	ASK(1)YTYR	2
Pyridoxal phosphate-dependent transferase	0.000405214	A0A1D8PGR0	227	K	ident	Kynurenine--oxoglutarate transaminase	BNA31	1	0.000124304	81.92	VFTEEELYK(1)IGK	2
Pyridoxal phosphate-dependent transferase	0.000405214	A0A1D8PTV7	156	K	ident	Putative cystathionine beta-lyase	CAALFM_CR09010CA	1	5.44851e-14	122.39	GDLVHLETPVNPYGTNLDISK(1)YAER	3
Pyridoxal phosphate-dependent transferase	0.000405214	A0A1D8PTV7	219	K	ident	Putative cystathionine beta-lyase	CAALFM_CR09010CA	1	0.00378781	85.212	NK(1)LLLDR	2
Pyridoxal phosphate-dependent transferase	0.000405214	A0A1D8PTV7	270	K	ident	Putative cystathionine beta-lyase	CAALFM_CR09010CA	1	3.52986e-07	102.45	DK(1)FPDLETIYHGSLQDDEYIKK	4
Pyridoxal phosphate-dependent transferase	0.000405214	Q59US5	158	K	ident	Bifunctional cysteine synthase/O-acetylhomoserine aminocarboxypropyltransferase	MET15	1	0.00128103	57.616	AIYIETIGNPK(1)YNVPDFEK	3
Pyridoxal phosphate-dependent transferase	0.000405214	Q59US5	128	K	ident	Bifunctional cysteine synthase/O-acetylhomoserine aminocarboxypropyltransferase	MET15	1	6.69691e-08	108.96	LGIETK(1)FVNGDAAEDFAK	2
Pyridoxal phosphate-dependent transferase	0.000405214	Q59US5	240	K	ident	Bifunctional cysteine synthase/O-acetylhomoserine aminocarboxypropyltransferase	MET15	1	1.37921e-05	82.406	YPQFSK(1)PSEGYHGLVLSDALGK	3
Pyridoxal phosphate-dependent transferase	0.000405214	Q59US5	166	K	ident	Bifunctional cysteine synthase/O-acetylhomoserine aminocarboxypropyltransferase	MET15	1	0.0123586	48.044	YNVPDFEK(1)ITK	2
Pyridoxal phosphate-dependent transferase	0.000405214	Q59US5	310	K	ident	Bifunctional cysteine synthase/O-acetylhomoserine aminocarboxypropyltransferase	MET15	1	2.76965e-10	90.136	LAQWLEK(1)NPNVESVSYLGLPSHESHELSK	4
Pyridoxal phosphate-dependent transferase	0.000405214	Q59US5	411	K	ident	Bifunctional cysteine synthase/O-acetylhomoserine aminocarboxypropyltransferase	MET15	1	0.0333085	40.449	LASGVTK(1)GLIR	2
Pyridoxal phosphate-dependent transferase	0.000405214	Q59US5	140	K	ident	Bifunctional cysteine synthase/O-acetylhomoserine aminocarboxypropyltransferase	MET15	1	0.000181729	81.157	FVNGDAAEDFAK(1)LIDDK	2
Pyridoxal phosphate-dependent transferase	0.000405214	A0A1D8PCX5	124	K	ident	Uncharacterized protein	orf19.2988	1	0.000860129	52.451	LVIQSTVYGACGNTVK(1)FLHDR	3
Pyridoxal phosphate-dependent transferase	0.000405214	Q59N40	30	K	ident	Aspartate aminotransferase	AAT21	1	0.00741779	52.463	TNK(1)VDLGIGAYR	2
Pyridoxal phosphate-dependent transferase	0.000405214	A0A1D8PSW2	170	K	ident	Threonine aldolase	CAALFM_CR04880WA	1	1.56949e-06	108.47	ISK(1)FCQQNNVK	2
Pyridoxal phosphate-dependent transferase	0.000405214	A0A1D8PSW2	362	K	ident	Threonine aldolase	CAALFM_CR04880WA	1	0.0144058	74.392	TNFK(1)FYTSENK	2
Pyridoxal phosphate-dependent transferase	0.000405214	A0A1D8PSW2	232	K	ident	Threonine aldolase	CAALFM_CR04880WA	1	0.00111843	76.478	FILK(1)ANHFK	2
Pyridoxal phosphate-dependent transferase	0.000405214	P87185	342	K	ident	Cysteine desulfurase, mitochondrial	NFS1	1	0.000333661	79.659	LMK(1)QESSFDK	2
Pyridoxal phosphate-dependent transferase	0.000405214	A0A1D8PM83	75	K	ident	Acetylornithine transaminase	ARG8	1	0.00115251	55.337	PNLVLTHGK(1)GSYIYDLEDR	3
Pyridoxal phosphate-dependent transferase	0.000405214	O13426	328	K	ident	Serine hydroxymethyltransferase, cytosolic	SHM2	1	1.10964e-06	115.29	NAK(1)ALESEFTK	2
Pyridoxal phosphate-dependent transferase	0.000405214	O13426	442	K	ident	Serine hydroxymethyltransferase, cytosolic	SHM2	1	4.6744e-10	147.33	DFK(1)NAVSGDSEK(1)LK	2
Pyridoxal phosphate-dependent transferase	0.000405214	O13426	451	K	ident	Serine hydroxymethyltransferase, cytosolic	SHM2	1	1.67839e-05	104.55	NAVSGDSEK(1)LK	2
Pyridoxal phosphate-dependent transferase	0.000405214	O13426	358	K	ident	Serine hydroxymethyltransferase, cytosolic	SHM2	1	0.00720847	65.465	DK(1)QIDGAR	2
Pyridoxal phosphate-dependent transferase	0.000405214	O13426	317	K	ident	Serine hydroxymethyltransferase, cytosolic	SHM2	1	5.26667e-15	140.93	QANTPEFK(1)EYQEQVLK	2
Pyridoxal phosphate-dependent transferase	0.000405214	O13426	30	K	ident	Serine hydroxymethyltransferase, cytosolic	SHM2	1	0.00652559	47.082	DTDPEVDQIIK(1)DEIDR	2
Pyridoxal phosphate-dependent transferase	0.000405214	O13426	411	K	ident	Serine hydroxymethyltransferase, cytosolic	SHM2	1	0.0015997	85.676	GLGEEDFK(1)K	2
Pyridoxal phosphate-dependent transferase	0.000405214	O13426	19	K	ident	Serine hydroxymethyltransferase, cytosolic	SHM2	0.999978	0.0001857	56.485	QLTEGHLK(1)DTDPEVDQIIKDEIDR	4
Pyridoxal phosphate-dependent transferase	0.000405214	O13426	340	K	ident	Serine hydroxymethyltransferase, cytosolic	SHM2	1	0.000420289	63.488	GYK(1)LVSDGTDSHMVLVSLK	3
Pyridoxal phosphate-dependent transferase	0.000405214	A0A1D8PE97	846	K	ident	Glycine cleavage system P protein	GCV2	1	0.000171131	69.779	DASSESGTK(1)HCAHEFILDLR	3
Pyridoxal phosphate-dependent transferase	0.000405214	A0A1D8PE97	420	K	ident	Glycine cleavage system P protein	GCV2	1	1.77446e-16	160.81	HQLVNNK(1)WFDTLTVK	2
Pyridoxal phosphate-dependent transferase	0.000405214	Q5ACX5	267	K	ident	Cystathionine beta-lyase	orf19.2092	1	1.66688e-06	107.03	IAK(1)FLENIGFK	2
Pyridoxal phosphate-dependent transferase	0.000405214	A0A1D8PRB3	457	K	ident	Serine hydroxymethyltransferase	SHM1	1	0.00254614	62.705	VPK(1)ELLASFK	2
Pyridoxal phosphate-dependent transferase	0.000405214	A0A1D8PH55	214	K	ident	4-aminobutyrate transaminase	UGA1	1	0.00220079	64.82	LDMPSFK(1)WPK	2
Pyridoxal phosphate-dependent transferase	0.000405214	A0A1D8PH55	424	K	ident	4-aminobutyrate transaminase	UGA1	1	0.00785752	63.961	NK(1)FLSDMK	2
Pyridoxal phosphate-dependent transferase	0.000405214	A0A1D8PF79	319	K	ident	Glutamate decarboxylase	GAD1	1	0.00853179	54.486	DADLLPK(1)ELR	2
Pyridoxal phosphate-dependent transferase	0.000405214	A0A1D8PF79	254	K	ident	Glutamate decarboxylase	GAD1	1	0.000216582	117.31	LLDEVEK(1)ER	2
Pyridoxal phosphate-dependent transferase	0.000405214	A0A1D8PF79	383	K	ident	Glutamate decarboxylase	GAD1	1	8.43185e-13	129.43	FLEESK(1)YFDVVSVIHHK(1)LSDSEK	4
Pyridoxal phosphate-dependent transferase	0.000405214	A0A1D8PF79	546	K	ident	Glutamate decarboxylase	GAD1	1	1.04421e-05	94.203	LLAAIASGGVAEVK(1)EEK	2
Pyridoxal phosphate-dependent transferase	0.000405214	A0A1D8PF79	394	K	ident	Glutamate decarboxylase	GAD1	1	8.43185e-13	129.43	YFDVVSVIHHK(1)LSDSEK	3
Pyridoxal phosphate-dependent transferase	0.000405214	A0A1D8PF79	5	K	ident	Glutamate decarboxylase	GAD1	1	0.00485852	54.259	VLSK(1)HIDALR	3
Pyridoxal phosphate-dependent transferase	0.000405214	Q59P52	349	K	ident	Phosphoserine aminotransferase	SER1	1	0.0441419	54.776	FIAEAAK(1)R	2
Pyridoxal phosphate-dependent transferase	0.000405214	A0A1D8PG20	33	K	ident	Bifunctional 2-aminoadipate transaminase/aromatic-amino-acid:2-oxoglutarate transaminase	ARO8	1	0.055208	42.474	GIFK(1)YYK	2
Pyridoxal phosphate-dependent transferase	0.000405214	A0A1D8PG20	457	K	ident	Bifunctional 2-aminoadipate transaminase/aromatic-amino-acid:2-oxoglutarate transaminase	ARO8	1	9.24555e-05	79.652	NLPANPSHK(1)THIFFR	3
Pyridoxal phosphate-dependent transferase	0.000405214	A0A1D8PG20	87	K	ident	Bifunctional 2-aminoadipate transaminase/aromatic-amino-acid:2-oxoglutarate transaminase	ARO8	1	0.0567638	51.346	TTIEVFK(1)K	2
Pyridoxal phosphate-dependent transferase	0.000405214	A0A1D8PG20	267	K	ident	Bifunctional 2-aminoadipate transaminase/aromatic-amino-acid:2-oxoglutarate transaminase	ARO8	1	0.0121039	42.317	EGK(1)AVHDHDEFLK	3
Pyridoxal phosphate-dependent transferase	0.000405214	A0A1D8PG20	415	K	ident	Bifunctional 2-aminoadipate transaminase/aromatic-amino-acid:2-oxoglutarate transaminase	ARO8	1	3.21781e-06	97.095	EFLEDPLK(1)VEAAVHEQAIK	3
Pyridoxal phosphate-dependent transferase	0.000405214	A0A1D8PG20	480	K	ident	Bifunctional 2-aminoadipate transaminase/aromatic-amino-acid:2-oxoglutarate transaminase	ARO8	1	1.97189e-05	87.352	GTYAAVPLDQLVVGLEK(1)FGK	3
Pyridoxal phosphate-dependent transferase	0.000405214	A0A1D8PG20	407	K	ident	Bifunctional 2-aminoadipate transaminase/aromatic-amino-acid:2-oxoglutarate transaminase	ARO8	1	0.000392461	77.062	YK(1)EFLEDPLK	2
Pyridoxal phosphate-dependent transferase	0.000405214	A0A1D8PL37	379	K	ident	Histidinol-phosphate transaminase	HIS5	1	2.6636e-11	132.08	QLLTK(1)FESVLNEINK	3
Pyridoxal phosphate-dependent transferase	0.000405214	A0A1D8PL37	305	K	ident	Histidinol-phosphate transaminase	HIS5	1	0.000316417	96.948	LLSLK(1)YVGR	2
Pyridoxal phosphate-dependent transferase	0.000405214	Q59QC4	372	K	ident	Kynureninase	BNA5	1	3.01671e-06	102.65	YYIPQSSTSNSK(1)FGFK	2
Pyridoxal phosphate-dependent transferase	0.000405214	A0A1D8PJP4	303	K	ident	Alanine transaminase	ALT1	1	0.00245673	101.64	GK(1)FVSFK	1
Pyridoxal phosphate-dependent transferase	0.000405214	A0A1D8PL14	35	K	ident	Ornithine-oxo-acid transaminase	CAR2	1	3.02959e-06	65.795	YSAHNYHPLPVVFSK(1)AEGAHVWDPEGK	4
Pyridoxal phosphate-dependent transferase	0.000405214	A0A1D8PL14	257	K	ident	Ornithine-oxo-acid transaminase	CAR2	1	0.000627282	67.749	TGK(1)MLCYEHSK	3
Pyridoxal phosphate-dependent transferase	0.000405214	A0A1D8PL14	47	K	ident	Ornithine-oxo-acid transaminase	CAR2	1	1.14712e-07	70.109	AEGAHVWDPEGK(1)EYLDFLSAYSAVNQGHCHPK	5
VTC domain	0.0996604	A0A1D8PSJ6	6	K	ident	Vacuolar transporter chaperone	VTC3	1	1.68057e-06	102.64	MLFGTK(1)LDHEIYPPWK	3
VTC domain	0.0996604	A0A1D8PSJ6	517	K	ident	Vacuolar transporter chaperone	VTC3	1	2.64259e-08	114.55	INNNGITELSNDENLSK(1)FK	2
VTC domain	0.0996604	A0A1D8PSJ6	97	K	ident	Vacuolar transporter chaperone	VTC3	1	5.87942e-06	92.8	LDK(1)ILDEAQNLEHFQR	3
VTC domain	0.0996604	A0A1D8PSJ6	65	K	ident	Vacuolar transporter chaperone	VTC3	1	1.12142e-90	292.45	K(1)FDELNDELNDLQQQTER	3
VTC domain	0.0996604	A0A1D8PSJ6	649	K	ident	Vacuolar transporter chaperone	VTC3	1	0.00734845	55.721	NMGPIK(1)IEPK	2
VTC domain	0.0996604	Q59PH5	348	K	ident	Vtc4p	VTC4	1	0.00460968	71.491	LAK(1)ECQYR	2
VTC domain	0.0996604	Q59PH5	147	K	ident	Vtc4p	VTC4	1	0.000325319	119.17	TTK(1)FTLK	2
VTC domain	0.0996604	Q59PH5	161	K	ident	Vtc4p	VTC4	1	0.014239	64.207	LNAK(1)AFYK	2
VTC domain	0.0996604	Q59PH5	165	K	ident	Vtc4p	VTC4	1	7.52902e-08	109.6	AFYK(1)DNYDNLIVK	2
VTC domain	0.0996604	Q59PH5	614	K	ident	Vtc4p	VTC4	1	0.00545011	56.205	IEPK(1)VYLANER	2
VTC domain	0.0996604	Q59PH5	2	K	ident	Vtc4p	VTC4	1	0.000724501	88.294	MK(1)FGEHLR	2
Regulator of chromosome condensation 1/beta-lactamase-inhibitor protein II	0.184439	Q5AIB5	34	K	ident	Uncharacterized protein	orf19.2938	1	7.11422e-06	101.39	SK(1)FSSIENFNK	2
Regulator of chromosome condensation 1/beta-lactamase-inhibitor protein II	0.184439	A0A1D8PR80	382	K	ident	Ran guanyl-nucleotide exchange factor	orf19.5184	1	0.00105034	60.943	STFK(1)DQHGNPR	3
Regulator of chromosome condensation 1/beta-lactamase-inhibitor protein II	0.184439	A0A1D8PR80	135	K	ident	Ran guanyl-nucleotide exchange factor	orf19.5184	1	0.0359977	50.108	EVLK(1)DIDGK	2
Regulator of chromosome condensation 1/beta-lactamase-inhibitor protein II	0.184439	A0A1D8PU32	680	K	ident	Uncharacterized protein	CAALFM_CR09990WA	1	0.0362465	56.139	IEEIYNSK(1)FDPR	2
Regulator of chromosome condensation 1/beta-lactamase-inhibitor protein II	0.184439	A0A1D8PU32	14	K	ident	Uncharacterized protein	CAALFM_CR09990WA	1	0.00918107	60.892	LAK(1)DDLFK	2
RNA-binding domain, S1	0.236109	Q5AAU7	246	K	ident	Translation initiation factor eIF2 subunit alpha	SUI2	1	0.0238305	50.473	LLEK(1)AIEK	2
RNA-binding domain, S1	0.236109	Q5AAU7	97	K	ident	Translation initiation factor eIF2 subunit alpha	SUI2	1	5.66424e-05	86.738	VVSAEDIVK(1)CDER	2
RNA-binding domain, S1	0.236109	Q5AAU7	80	K	ident	Translation initiation factor eIF2 subunit alpha	SUI2	0.960416	0.00753385	49.149	VDK(0.04)EK(0.96)GYIDLSK	3
RNA-binding domain, S1	0.236109	A0A1D8PGR5	1493	K	ident	Uncharacterized protein	orf19.1578	1	0.00148186	86.794	ALK(1)TINYR	2
RNA-binding domain, S1	0.236109	A0A1D8PGR5	1552	K	ident	Uncharacterized protein	orf19.1578	1	0.000839317	96.143	MSEK(1)FDQAK	2
RNA-binding domain, S1	0.236109	A0A1D8PGR5	179	K	ident	Uncharacterized protein	orf19.1578	1	0.0531685	62.005	EFPDLFK(1)IFK	2
RNA-binding domain, S1	0.236109	A0A1D8PGR5	1053	K	ident	Uncharacterized protein	orf19.1578	0.999996	1.17299e-06	108.9	KNFIEK(1)FEDVR	3
RNA-binding domain, S1	0.236109	A0A1D8PGR5	1688	K	ident	Uncharacterized protein	orf19.1578	1	0.0357637	43.808	QAK(1)FFFNK	2
RNA-binding domain, S1	0.236109	A0A1D8PGR5	1639	K	ident	Uncharacterized protein	orf19.1578	1	0.00235776	64.313	SLFEGLVADAPK(1)R	2
HSP40/DnaJ peptide-binding	0.285331	Q59V92	276	K	ident	Type II HSP40 co-chaperone	SIS1	1	0.000156166	81.656	ESLCGFDK(1)DVTTLDGR	2
HSP40/DnaJ peptide-binding	0.285331	Q59V92	37	K	ident	Type II HSP40 co-chaperone	SIS1	1	0.00538971	48.363	YHPDK(1)PTGDTEK(1)FK	3
HSP40/DnaJ peptide-binding	0.285331	Q59V92	44	K	ident	Type II HSP40 co-chaperone	SIS1	1	0.00014123	76.759	YHPDK(1)PTGDTEK(1)FK	3
HSP40/DnaJ peptide-binding	0.285331	A0A1D8PSQ3	6	K	ident	Type I HSP40 co-chaperone	YDJ1	1	5.64448e-06	91.372	DTK(1)FYDALGVSPNASDAELK	2
HSP40/DnaJ peptide-binding	0.285331	A0A1D8PSQ3	163	K	ident	Type I HSP40 co-chaperone	YDJ1	1	8.67093e-05	82.663	VAQCPDCHGNGMK(1)FVTK	3
HSP40/DnaJ peptide-binding	0.285331	A0A1D8PSQ3	46	K	ident	Type I HSP40 co-chaperone	YDJ1	1	0.00301043	55.04	NPSPEAAEK(1)FK	2
HSP40/DnaJ peptide-binding	0.285331	A0A1D8PSQ3	37	K	ident	Type I HSP40 co-chaperone	YDJ1	1	0.00203118	55.98	YHPDK(1)NPSPEAAEK	3
HSP40/DnaJ peptide-binding	0.285331	A0A1D8PSQ3	193	K	ident	Type I HSP40 co-chaperone	YDJ1	1	5.79657e-08	112.42	CQGTGDLIDPK(1)DR	2
HSP40/DnaJ peptide-binding	0.285331	A0A1D8PSQ3	48	K	ident	Type I HSP40 co-chaperone	YDJ1	1	1.45384e-11	131.45	FK(1)ELSHAYEILSDDQK	3
HSP40/DnaJ peptide-binding	0.285331	A0A1D8PNQ8	56	K	ident	Mdj1p	MDJ1	1	0.00021171	77.597	TLGVDK(1)SADDR	2
UBX domain	0.0370621	Q59WE0	522	K	ident	Uncharacterized protein	orf19.4430	1	0.00110613	71.524	AFK(1)FIDSLDK	2
UBX domain	0.0370621	A0A1D8PCP0	329	K	ident	Uncharacterized protein	orf19.4534	0.9948	0.000203908	47.795	SALILKPTYNEVDSDK(0.005)PDNDVGK(0.995)TGIFR	4
UBX domain	0.0370621	Q5A0W1	221	K	ident	Uncharacterized protein	orf19.3135	0.998935	0.00520495	48.391	FIPNYK(0.999)FLPELK(0.001)PSK	3
UBX domain	0.0370621	A0A1D8PS15	310	K	ident	Protein phosphatase regulator	SHP1	1	6.22618e-14	151.56	TSHK(1)FNSSDSILK	3
UBX domain	0.0370621	A0A1D8PS15	186	K	ident	Protein phosphatase regulator	SHP1	1	8.63514e-07	104.76	EITFWK(1)QGFTVGDGPLHR	3
6-phosphogluconate dehydrogenase C-terminal domain-like	0.119049	A0A1D8PKZ7	26	K	ident	Pyrroline-5-carboxylate reductase	PRO3	1	0.00673307	66.568	SK(1)FDPYPK	2
6-phosphogluconate dehydrogenase C-terminal domain-like	0.119049	A0A1D8PPG7	74	K	ident	Ketol-acid reductoisomerase, mitochondrial	ILV5	1	0.00334678	86.794	ADWPK(1)ER	2
6-phosphogluconate dehydrogenase C-terminal domain-like	0.119049	A0A1D8PPG7	231	K	ident	Ketol-acid reductoisomerase, mitochondrial	ILV5	1	2.41232e-20	157.22	GINSSYAVWNDVTGK(1)AEEK	2
6-phosphogluconate dehydrogenase C-terminal domain-like	0.119049	A0A1D8PPG7	337	K	ident	Ketol-acid reductoisomerase, mitochondrial	ILV5	0.99988	1.88383e-11	131.31	FK(1)DALKPVFEELYESVK	3
6-phosphogluconate dehydrogenase C-terminal domain-like	0.119049	A0A1D8PPG7	213	K	ident	Ketol-acid reductoisomerase, mitochondrial	ILV5	1	0.00248783	102.71	SLFK(1)EGR	2
6-phosphogluconate dehydrogenase C-terminal domain-like	0.119049	A0A1D8PPG7	341	K	ident	Ketol-acid reductoisomerase, mitochondrial	ILV5	1	8.73263e-05	85.469	DALK(1)PVFEELYESVK	2
6-phosphogluconate dehydrogenase C-terminal domain-like	0.119049	A0A1D8PPG7	82	K	ident	Ketol-acid reductoisomerase, mitochondrial	ILV5	1	4.93674e-24	161.46	LLDYFK(1)NDTFALIGYGSQGYGQGLNLR	3
6-phosphogluconate dehydrogenase C-terminal domain-like	0.119049	A0A1D8PFS4	251	K	ident	6-phosphogluconate dehydrogenase, decarboxylating	GND1	1	4.07432e-08	114.28	DILYYNDPTDGK(1)PLVEK	2
6-phosphogluconate dehydrogenase C-terminal domain-like	0.119049	A0A1D8PFS4	51	K	ident	6-phosphogluconate dehydrogenase, decarboxylating	GND1	1	0.000254962	107.57	FLENEAK(1)GK	2
6-phosphogluconate dehydrogenase C-terminal domain-like	0.119049	A0A1D8PFS4	41	K	ident	6-phosphogluconate dehydrogenase, decarboxylating	GND1	1	0.00362027	85.813	TTAK(1)VDR	2
6-phosphogluconate dehydrogenase C-terminal domain-like	0.119049	A0A1D8PFS4	121	K	ident	6-phosphogluconate dehydrogenase, decarboxylating	GND1	1	0.06081	57.281	YEELAK(1)K	2
6-phosphogluconate dehydrogenase C-terminal domain-like	0.119049	A0A1D8PFS4	308	K	ident	6-phosphogluconate dehydrogenase, decarboxylating	GND1	1	0.0138653	62.304	ALK(1)GPQVTGESPITDK(1)K	2
6-phosphogluconate dehydrogenase C-terminal domain-like	0.119049	A0A1D8PFS4	472	K	ident	6-phosphogluconate dehydrogenase, decarboxylating	GND1	1	0.0690821	41.383	VLPGQENELLK(1)K	2
6-phosphogluconate dehydrogenase C-terminal domain-like	0.119049	A0A1D8PFS4	212	K	ident	6-phosphogluconate dehydrogenase, decarboxylating	GND1	1	3.67594e-26	170.06	VGK(1)FEDKEIGDVFATWNK	2
6-phosphogluconate dehydrogenase C-terminal domain-like	0.119049	A0A1D8PFS4	166	K	ident	6-phosphogluconate dehydrogenase, decarboxylating	GND1	1	5.96659e-11	93.278	DIFQDVAAK(1)SDGEPCCDWVGDAGAGHYVK	3
6-phosphogluconate dehydrogenase C-terminal domain-like	0.119049	A0A1D8PFS4	461	K	ident	6-phosphogluconate dehydrogenase, decarboxylating	GND1	1	4.19856e-05	86.539	DYFGAHTFK(1)VLPGQENELLK	2
6-phosphogluconate dehydrogenase C-terminal domain-like	0.119049	A0A1D8PFS4	321	K	ident	6-phosphogluconate dehydrogenase, decarboxylating	GND1	1	0.00806387	62.304	GPQVTGESPITDK(1)K	2
6-phosphogluconate dehydrogenase C-terminal domain-like	0.119049	A0A1D8PFS4	216	K	ident	6-phosphogluconate dehydrogenase, decarboxylating	GND1	1	4.05782e-11	129.38	FEDK(1)EIGDVFATWNK	2
6-phosphogluconate dehydrogenase C-terminal domain-like	0.119049	A0A1D8PFS4	157	K	ident	6-phosphogluconate dehydrogenase, decarboxylating	GND1	1	0.00373532	48.623	AWPHIK(1)DIFQDVAAK	3
6-phosphogluconate dehydrogenase C-terminal domain-like	0.119049	A0A1D8PFS4	297	K	ident	6-phosphogluconate dehydrogenase, decarboxylating	GND1	1	0.00048761	88.495	CLSAMK(1)AER	2
6-phosphogluconate dehydrogenase C-terminal domain-like	0.119049	A0A1D8PFS4	473	K	ident	6-phosphogluconate dehydrogenase, decarboxylating	GND1	1	1.39782e-06	103.76	K(1)DEWIHINWTGR	3
6-phosphogluconate dehydrogenase C-terminal domain-like	0.119049	Q59XU9	208	K	ident	Glycerol-3-phosphate dehydrogenase [NAD(+)]	GPD1	1	1.05653e-05	98.156	GK(1)WSETTVAYK	2
6-phosphogluconate dehydrogenase C-terminal domain-like	0.119049	Q5AMP2	53	K	ident	Prephenate dehydrogenase (NADP(+))	TYR1	1	0.00756745	74.255	AK(1)FADEK	2
6-phosphogluconate dehydrogenase C-terminal domain-like	0.119049	Q5AMP2	279	K	ident	Prephenate dehydrogenase (NADP(+))	TYR1	1	0.00511169	80.462	AK(1)QFVFK	2
tRNA-binding arm	0.0996604	Q9HGT6	74	K	ident	Serine--tRNA ligase, cytoplasmic	SES1	1	0.0140037	64.798	AK(1)EDAK(1)DLIAEK	2
tRNA-binding arm	0.0996604	Q9HGT6	233	K	ident	Serine--tRNA ligase, cytoplasmic	SES1	1	2.72018e-17	131.56	TAQLSQFDEELYK(1)VIDGEDEK	2
tRNA-binding arm	0.0996604	Q9HGT6	70	K	ident	Serine--tRNA ligase, cytoplasmic	SES1	1	0.0140037	64.798	AK(1)EDAK(1)DLIAEK	2
tRNA-binding arm	0.0996604	Q9HGT6	80	K	ident	Serine--tRNA ligase, cytoplasmic	SES1	1	0.00429088	72.23	DLIAEK(1)EK	2
tRNA-binding arm	0.0996604	Q9HGT6	87	K	ident	Serine--tRNA ligase, cytoplasmic	SES1	1	0.0495431	40.352	EK(1)LSNEK(1)K	2
tRNA-binding arm	0.0996604	Q9HGT6	93	K	ident	Serine--tRNA ligase, cytoplasmic	SES1	1	1.4374e-05	94.584	EIIEK(1)EAEADK	2
tRNA-binding arm	0.0996604	Q9HGT6	151	K	ident	Serine--tRNA ligase, cytoplasmic	SES1	1	2.14287e-07	100.62	KPEQIAAATGAPAK(1)LSHHEVLLR	4
tRNA-binding arm	0.0996604	Q9HGT6	300	K	ident	Serine--tRNA ligase, cytoplasmic	SES1	1	3.79816e-20	157.82	VHAFEK(1)IEQFVLTEPEK	3
tRNA-binding arm	0.0996604	Q9HGT6	82	K	ident	Serine--tRNA ligase, cytoplasmic	SES1	1	0.0495431	40.352	EK(1)LSNEK(1)K	2
tRNA-binding arm	0.0996604	Q59RK3	135	K	ident	Putative serine--tRNA ligase	orf19.1201	1	5.35544e-07	106.11	SNVGDLQQFK(1)ER	2
Bromodomain	0.0324372	A0A1D8PCV8	91	K	ident	Uncharacterized protein	orf19.2964	1	3.36711e-10	155.48	FYNHSK(1)SVIYR	2
Bromodomain	0.0324372	Q5A4W8	370	K	ident	Bromodomain-containing factor 1	BDF1	1	0.0098746	60.019	TIHPPK(1)SK	2
Bromodomain	0.0324372	Q5A4W8	455	K	ident	Bromodomain-containing factor 1	BDF1	1	8.93424e-17	152.37	LANNEYENADDFEK(1)DVR	2
Bromodomain	0.0324372	A0A1D8PP04	1289	K	ident	Uncharacterized protein	orf19.3949	1	0.000266955	105.2	LMDVIWK(1)DR	2
Bromodomain	0.0324372	A0A1D8PJG4	973	K	ident	RSC chromatin remodeling complex ATPase subunit	orf19.239	1	5.16651e-05	97.813	VIQAGK(1)FDNK	2
Bromodomain	0.0324372	A0A1D8PJG4	821	K	ident	RSC chromatin remodeling complex ATPase subunit	orf19.239	1	1.16822e-05	120.06	VSGK(1)FELLDR	2
Bromodomain	0.0324372	A0A1D8PJG4	78	K	ident	RSC chromatin remodeling complex ATPase subunit	orf19.239	0.984889	0.00394088	48.677	SEDK(0.015)SEGK(0.985)FEDVNAQAK	3
Bromodomain	0.0324372	A0A1D8PJG4	576	K	ident	RSC chromatin remodeling complex ATPase subunit	orf19.239	1	0.00186136	61.213	WAPSIK(1)VIVYK	2
Bromodomain	0.0324372	A0A1D8PGK4	1342	K	ident	SWI/SNF catalytic subunit	SNF2	1	2.92279e-05	85.203	LYTEEELPEIYK(1)IDPEELFK	3
Bromodomain	0.0324372	A0A1D8PGK4	1103	K	ident	SWI/SNF catalytic subunit	SNF2	1	9.83425e-05	90.05	VAGK(1)FELLDK	2
Bromodomain	0.0324372	A0A1D8PG88	264	K	ident	Uncharacterized protein	orf19.2041	1	2.96999e-06	102.03	LLSPK(1)FPLLDNLK	2
Uncharacterised domain CHP00451	0.0996604	O43101	384	K	ident	Centromere/microtubule-binding protein CBF5	CBF5	1	6.76666e-07	131.83	VNENTPENWK(1)K	2
Uncharacterised domain CHP00451	0.0996604	O43101	174	K	ident	Centromere/microtubule-binding protein CBF5	CBF5	1	0.000118538	80.96	TVYDSK(1)LIEFDNK	2
Uncharacterised domain CHP00451	0.0996604	O43101	388	K	ident	Centromere/microtubule-binding protein CBF5	CBF5	1	5.35675e-12	135.95	DYK(1)DLDEQPAPPIPESK	2
Uncharacterised domain CHP00451	0.0996604	Q5A199	27	K	ident	Translation machinery-associated protein 20	orf19.2920	1	1.47525e-06	99.409	SK(1)FVGVYPDIEQGIDNLIPK	2
Uncharacterised domain CHP00451	0.0996604	Q5A199	90	K	ident	Translation machinery-associated protein 20	orf19.2920	1	0.00257551	57.164	TVHK(1)YPECFPR	3
Clathrin adaptor, alpha/beta/gamma-adaptin, appendage, Ig-like subdomain	0.236109	A0A1D8PCX6	217	K	ident	Phosphatidylinositol 4-phosphate-binding protein	GGA2	1	0.00186673	61.165	IMAGFK(1)DDNVK	2
Clathrin adaptor, alpha/beta/gamma-adaptin, appendage, Ig-like subdomain	0.236109	A0A1D8PSB0	419	K	ident	Apl4p	APL4	1	0.00010298	76.759	YAPNDK(1)WHFDTLIR	3
Ribosomal protein L25/Gln-tRNA synthetase, beta-barrel domain	0.0996604	A0A1D8PQM9	793	K	ident	Glutamine--tRNA ligase	GLN4	1	9.61118e-05	90.149	IVSLK(1)EDAAK	2
Ribosomal protein L25/Gln-tRNA synthetase, beta-barrel domain	0.0996604	A0A1D8PQM9	702	K	ident	Glutamine--tRNA ligase	GLN4	1	1.58804e-07	105.79	IYNQLFK(1)SENPSAHPEGYLK	3
Ribosomal protein L25/Gln-tRNA synthetase, beta-barrel domain	0.0996604	A0A1D8PQM9	170	K	ident	Glutamine--tRNA ligase	GLN4	1	0.000409461	68.265	WAPPNLFK(1)PILDEEFLAR	2
Ribosomal protein L25/Gln-tRNA synthetase, beta-barrel domain	0.0996604	A0A1D8PQM9	715	K	ident	Glutamine--tRNA ligase	GLN4	1	6.31969e-07	89.923	SENPSAHPEGYLK(1)DINPDSEEVLR	3
Ribosomal protein L25/Gln-tRNA synthetase, beta-barrel domain	0.0996604	A0A1D8PQM9	603	K	ident	Glutamine--tRNA ligase	GLN4	1	0.00086171	107.01	DEK(1)SMGYR	2
Ribosomal protein L25/Gln-tRNA synthetase, beta-barrel domain	0.0996604	A0A1D8PQL8	245	K	ident	Glutamate--tRNA ligase	GUS1	1	0.0031702	53.448	AAVLNEYFAHK(1)FK	3
Ribosomal protein L25/Gln-tRNA synthetase, beta-barrel domain	0.0996604	A0A1D8PQL8	94	K	ident	Glutamate--tRNA ligase	GUS1	1	0.00136388	74.92	FALTK(1)LYVK	2
Ribosomal protein L25/Gln-tRNA synthetase, beta-barrel domain	0.0996604	A0A1D8PQL8	680	K	ident	Glutamate--tRNA ligase	GUS1	1	0.00177789	61.958	GFADLNVGK(1)LK	2
Ribosomal protein L25/Gln-tRNA synthetase, beta-barrel domain	0.0996604	A0A1D8PQL8	651	K	ident	Glutamate--tRNA ligase	GUS1	1	8.22137e-07	93.083	DK(1)LDENDNFEDFITPETEFHTK	3
Ribosomal protein L25/Gln-tRNA synthetase, beta-barrel domain	0.0996604	A0A1D8PQL8	456	K	ident	Glutamate--tRNA ligase	GUS1	1	0.00219913	105.52	K(1)LQWFVDK	2
Ribosomal protein L25/Gln-tRNA synthetase, beta-barrel domain	0.0996604	A0A1D8PQL8	4	K	ident	Glutamate--tRNA ligase	GUS1	1	0.00194661	68.847	SFK(1)LSVAGK	2
Ribosomal protein L25/Gln-tRNA synthetase, beta-barrel domain	0.0996604	A0A1D8PQL8	101	K	ident	Glutamate--tRNA ligase	GUS1	1	0.00765502	53.6	NFK(1)ELAVDLEK	2
Ribosomal protein L25/Gln-tRNA synthetase, beta-barrel domain	0.0996604	A0A1D8PQL8	364	K	ident	Glutamate--tRNA ligase	GUS1	1	0.0187212	53.968	IDYK(1)APNK	2
Chaperone DnaJ, C-terminal	0.285331	Q59V92	276	K	ident	Type II HSP40 co-chaperone	SIS1	1	0.000156166	81.656	ESLCGFDK(1)DVTTLDGR	2
Chaperone DnaJ, C-terminal	0.285331	Q59V92	37	K	ident	Type II HSP40 co-chaperone	SIS1	1	0.00538971	48.363	YHPDK(1)PTGDTEK(1)FK	3
Chaperone DnaJ, C-terminal	0.285331	Q59V92	44	K	ident	Type II HSP40 co-chaperone	SIS1	1	0.00014123	76.759	YHPDK(1)PTGDTEK(1)FK	3
Chaperone DnaJ, C-terminal	0.285331	A0A1D8PSQ3	6	K	ident	Type I HSP40 co-chaperone	YDJ1	1	5.64448e-06	91.372	DTK(1)FYDALGVSPNASDAELK	2
Chaperone DnaJ, C-terminal	0.285331	A0A1D8PSQ3	163	K	ident	Type I HSP40 co-chaperone	YDJ1	1	8.67093e-05	82.663	VAQCPDCHGNGMK(1)FVTK	3
Chaperone DnaJ, C-terminal	0.285331	A0A1D8PSQ3	46	K	ident	Type I HSP40 co-chaperone	YDJ1	1	0.00301043	55.04	NPSPEAAEK(1)FK	2
Chaperone DnaJ, C-terminal	0.285331	A0A1D8PSQ3	37	K	ident	Type I HSP40 co-chaperone	YDJ1	1	0.00203118	55.98	YHPDK(1)NPSPEAAEK	3
Chaperone DnaJ, C-terminal	0.285331	A0A1D8PSQ3	193	K	ident	Type I HSP40 co-chaperone	YDJ1	1	5.79657e-08	112.42	CQGTGDLIDPK(1)DR	2
Chaperone DnaJ, C-terminal	0.285331	A0A1D8PSQ3	48	K	ident	Type I HSP40 co-chaperone	YDJ1	1	1.45384e-11	131.45	FK(1)ELSHAYEILSDDQK	3
Chaperone DnaJ, C-terminal	0.285331	A0A1D8PNQ8	56	K	ident	Mdj1p	MDJ1	1	0.00021171	77.597	TLGVDK(1)SADDR	2
Porin domain	0.0996604	P83781	60	K	ident	Mitochondrial outer membrane protein porin	POR1	1	7.87106e-11	121.99	DDTISASVDAK(1)YLDK	2
Porin domain	0.0996604	P83781	233	K	ident	Mitochondrial outer membrane protein porin	POR1	1	2.39029e-08	122.33	YALDNTSFIK(1)AK	2
Porin domain	0.0996604	P83781	49	K	ident	Mitochondrial outer membrane protein porin	POR1	1	0.000150129	79.652	TTK(1)DDTISASVDAK	2
Porin domain	0.0996604	P83781	19	K	ident	Mitochondrial outer membrane protein porin	POR1	1	3.58952e-27	170.5	ASNDLINK(1)DFYHLSTAAVDVK	3
Porin domain	0.0996604	P83781	266	K	ident	Mitochondrial outer membrane protein porin	POR1	1	4.55792e-06	97.081	LGLGASFDALK(1)LAEPVHK	3
Porin domain	0.0996604	P83781	111	K	ident	Mitochondrial outer membrane protein porin	POR1	1	1.1688e-20	166.9	NAK(1)LNFFYQQSAVNAR	2
Porin domain	0.0996604	P83781	235	K	ident	Mitochondrial outer membrane protein porin	POR1	1	0.000170736	60.735	AK(1)IADSGLTALSYTQELRPGVK	3
Porin domain	0.0996604	Q5AH14	151	K	ident	Tom40p	TOM40	1	2.54744e-07	106.54	INYGWDK(1)SNISK	2
Porin domain	0.0996604	Q5AH14	329	K	ident	Tom40p	TOM40	1	0.00226817	90.601	ISAFLEK(1)R	2
Aminoacyl-tRNA synthetase, class Ia	0.184439	Q59RI1	673	K	ident	Isoleucine--tRNA ligase	ILS1	1	5.19396e-05	97.734	FLK(1)DAADLFK	2
Aminoacyl-tRNA synthetase, class Ia	0.184439	Q59RI1	680	K	ident	Isoleucine--tRNA ligase	ILS1	1	0.0117223	71.379	DAADLFK(1)K	2
Aminoacyl-tRNA synthetase, class Ia	0.184439	Q59RI1	971	K	ident	Isoleucine--tRNA ligase	ILS1	1	9.90427e-11	122.66	GLPASK(1)AEEGQEFR	2
Aminoacyl-tRNA synthetase, class Ia	0.184439	Q59RI1	798	K	ident	Isoleucine--tRNA ligase	ILS1	1	0.00380567	59.418	VYFK(1)QEDLEK	2
Aminoacyl-tRNA synthetase, class Ia	0.184439	Q59RI1	275	K	ident	Isoleucine--tRNA ligase	ILS1	0.816628	0.023904	52.725	K(0.817)PK(0.223)SAK(0.96)FK	3
Aminoacyl-tRNA synthetase, class Ia	0.184439	Q59RI1	1039	K	ident	Isoleucine--tRNA ligase	ILS1	1	0.0133372	49.472	DTIDLPK(1)IIK	2
Aminoacyl-tRNA synthetase, class Ia	0.184439	Q59RI1	290	K	ident	Isoleucine--tRNA ligase	ILS1	1	0.000957589	72.434	ILGK(1)DLVGLK	2
Aminoacyl-tRNA synthetase, class Ia	0.184439	Q59RI1	650	K	ident	Isoleucine--tRNA ligase	ILS1	1	0.00245673	101.64	FK(1)EEGVK	2
Aminoacyl-tRNA synthetase, class Ia	0.184439	Q59RI1	252	K	ident	Isoleucine--tRNA ligase	ILS1	1	1.1449e-06	114.76	FEYVK(1)IFDEEK	2
Aminoacyl-tRNA synthetase, class Ia	0.184439	Q59RI1	280	K	ident	Isoleucine--tRNA ligase	ILS1	0.99212	0.0225648	63.184	K(0.045)PK(0.963)SAK(0.992)FK	2
Aminoacyl-tRNA synthetase, class Ia	0.184439	Q59RI1	111	K	ident	Isoleucine--tRNA ligase	ILS1	1	6.20578e-08	110.12	LNITSK(1)EDVYAMGIDK	2
Aminoacyl-tRNA synthetase, class Ia	0.184439	Q59RI1	258	K	ident	Isoleucine--tRNA ligase	ILS1	1	0.0673657	55.902	IFDEEK(1)K	2
Aminoacyl-tRNA synthetase, class Ia	0.184439	Q59RI1	277	K	ident	Isoleucine--tRNA ligase	ILS1	0.963046	0.0225648	63.184	K(0.045)PK(0.963)SAK(0.992)FK	2
Aminoacyl-tRNA synthetase, class Ia	0.184439	Q59RI1	379	K	ident	Isoleucine--tRNA ligase	ILS1	1	1.04901e-05	101.92	MESNVPEIAGMYFK(1)DADK	2
Aminoacyl-tRNA synthetase, class Ia	0.184439	Q59RI1	1053	K	ident	Isoleucine--tRNA ligase	ILS1	1	0.00140861	69.672	STK(1)YPIEELK	2
Aminoacyl-tRNA synthetase, class Ia	0.184439	Q59RI1	175	K	ident	Isoleucine--tRNA ligase	ILS1	1	5.08552e-05	98.048	ELFNK(1)DAVYR	2
Aminoacyl-tRNA synthetase, class Ia	0.184439	A0A1D8PS12	981	K	ident	Leucine--tRNA ligase	CDC60	1	3.16369e-20	181.26	ELFEQNK(1)LDDNNVIR	2
Aminoacyl-tRNA synthetase, class Ia	0.184439	A0A1D8PS12	1007	K	ident	Leucine--tRNA ligase	CDC60	1	9.24529e-07	107.06	GMPYIHQIK(1)TR	2
Aminoacyl-tRNA synthetase, class Ia	0.184439	A0A1D8PS12	155	K	ident	Leucine--tRNA ligase	CDC60	1	0.00103339	85.672	REDVTK(1)FSSK	2
Aminoacyl-tRNA synthetase, class Ia	0.184439	A0A1D8PS12	786	K	ident	Leucine--tRNA ligase	CDC60	1	4.39633e-08	114.7	LTTLK(1)DWCEEEVK	2
Aminoacyl-tRNA synthetase, class Ia	0.184439	A0A1D8PS12	259	K	ident	Leucine--tRNA ligase	CDC60	1	2.05889e-12	136.34	YTIYSEK(1)DGQACLDHDR	3
Aminoacyl-tRNA synthetase, class Ia	0.184439	A0A1D8PS12	669	K	ident	Leucine--tRNA ligase	CDC60	1	0.00016697	97.767	RDDVETDIPK(1)EQLK	2
Aminoacyl-tRNA synthetase, class Ia	0.184439	A0A1D8PS12	129	K	ident	Leucine--tRNA ligase	CDC60	1	1.82347e-14	126.32	EVELFGSDFSK(1)APADDEDAEESQQPAK	3
Aminoacyl-tRNA synthetase, class Ia	0.184439	A0A1D8PS12	299	K	ident	Leucine--tRNA ligase	CDC60	1	1.36214e-05	98.582	LTDVAPQAQELFK(1)K	2
Aminoacyl-tRNA synthetase, class Ia	0.184439	A0A1D8PS12	505	K	ident	Leucine--tRNA ligase	CDC60	0.958497	0.000615617	68.676	YK(0.041)GDK(0.958)VEDAKPK	3
Aminoacyl-tRNA synthetase, class Ia	0.184439	A0A1D8PS12	483	K	ident	Leucine--tRNA ligase	CDC60	1	1.74577e-13	146.77	DSVQLANAK(1)ELAYK	2
Aminoacyl-tRNA synthetase, class Ia	0.184439	A0A1D8PS12	284	K	ident	Leucine--tRNA ligase	CDC60	1	5.24243e-11	124.68	QSGEGVGPQEYVGIK(1)IR	2
Aminoacyl-tRNA synthetase, class Ia	0.184439	A0A1D8PS12	903	K	ident	Leucine--tRNA ligase	CDC60	1	9.77138e-07	117.25	NGSVQTSK(1)FPR	2
Aminoacyl-tRNA synthetase, class Ia	0.184439	A0A1D8PHR0	627	K	ident	Valine--tRNA ligase	VAS1	1	0.00694639	66.073	AQEK(1)FPNK	2
Aminoacyl-tRNA synthetase, class Ia	0.184439	A0A1D8PHR0	1090	K	ident	Valine--tRNA ligase	VAS1	0.999992	0.000100184	83.182	TKPEAK(1)DSAYK	3
Aminoacyl-tRNA synthetase, class Ia	0.184439	A0A1D8PHR0	1084	K	ident	Valine--tRNA ligase	VAS1	0.954605	0.000223971	77.746	FTEK(0.955)TK(0.046)PEAK(1)DSAYK	3
Aminoacyl-tRNA synthetase, class Ia	0.184439	A0A1D8PHR0	813	K	ident	Valine--tRNA ligase	VAS1	1	1.55418e-06	108.7	IYQATK(1)FVLGR	2
Aminoacyl-tRNA synthetase, class Ia	0.184439	A0A1D8PHR0	506	K	ident	Valine--tRNA ligase	VAS1	1	0.000417742	89.827	QK(1)GLFVDQK	2
Aminoacyl-tRNA synthetase, class Ia	0.184439	A0A1D8PHR0	952	K	ident	Valine--tRNA ligase	VAS1	1	4.39559e-13	137.8	APYPVYK(1)SEFDDIK	2
Aminoacyl-tRNA synthetase, class Ia	0.184439	A0A1D8PHR0	851	K	ident	Valine--tRNA ligase	VAS1	1	0.000136968	75.316	LSHAAK(1)LTNESLEAR	3
Aminoacyl-tRNA synthetase, class Ia	0.184439	A0A1D8PHR0	419	K	ident	Valine--tRNA ligase	VAS1	1	2.34225e-08	113.88	YTHLHGK(1)FVQHPFLDR	5
Aminoacyl-tRNA synthetase, class Ia	0.184439	A0A1D8PHR0	1080	K	ident	Valine--tRNA ligase	VAS1	1	1.8741e-08	147.28	TDESISK(1)FTEK	2
Aminoacyl-tRNA synthetase, class Ia	0.184439	A0A1D8PHR0	96	K	ident	Valine--tRNA ligase	VAS1	1	0.00333454	86.838	LAK(1)FNAK	2
Aminoacyl-tRNA synthetase, class Ia	0.184439	A0A1D8PHR0	301	K	ident	Valine--tRNA ligase	VAS1	1	3.101e-45	219.68	EK(1)FTLNPDLSQAVTEAFVR	2
Aminoacyl-tRNA synthetase, class Ia	0.184439	A0A1D8PHR0	82	K	ident	Valine--tRNA ligase	VAS1	1	0.0528411	51.736	TAK(1)ELEK	2
Aminoacyl-tRNA synthetase, class Ia	0.184439	A0A1D8PHR0	272	K	ident	Valine--tRNA ligase	VAS1	1	0.000320051	96.342	FIEK(1)VWEWK	2
Aminoacyl-tRNA synthetase, class Ia	0.184439	A0A1D8PHR0	840	K	ident	Valine--tRNA ligase	VAS1	1	0.00488708	53.567	ESLVEK(1)WILHK	2
Aminoacyl-tRNA synthetase, class Ia	0.184439	A0A1D8PHR0	622	K	ident	Valine--tRNA ligase	VAS1	1	0.0023205	98.629	TEEEAFK(1)K	2
Aminoacyl-tRNA synthetase, class Ia	0.184439	A0A1D8PHR0	277	K	ident	Valine--tRNA ligase	VAS1	1	1.26496e-08	146.11	VWEWK(1)EEYHQR	3
WW domain	0.285331	Q59KZ2	52	K	ident	Peptidyl-prolyl cis-trans isomerase	ESS1	1	0.00016709	80.706	EVLNAYIAK(1)FK	2
WW domain	0.285331	Q59KZ2	87	K	ident	Peptidyl-prolyl cis-trans isomerase	ESS1	1	5.16651e-05	97.813	SWK(1)SPDGISR	2
[truncated: 4,425 more rows]

## Sheet: ident-sites
Domain Description	Mapping	Background	All Mapping	All Backgroud	Fold enrichment	Fisher's exact test p value	-log10(P value)	Related Protein
Heat shock protein 70kD, C-terminal domain	40	68	3247	34017	6.16	8.33999e-24	23.08	Q96VB9-601 P41797-594 P46587-557 P46587-529 A0A1D8PGU0-639 Q5A397-608 P83784-578 P41797-568 P83784-617 Q5A397-543 A0A1D8PG96-612 Q5A397-603 P46587-595 Q5A397-565 Q96VB9-610 P41797-566 P41797-525 P41797-523 A0A1D8PG96-606 P83784-630 Q5A397-573 Q5A397-545 P46587-522 P46587-559 P41797-530 A0A1D8PGU0-696 Q96VB9-593 P83784-615 P83784-602 Q96VB9-642 Q96VB9-652 P41797-560 Q96VB9-624 Q96VB9-630 P46587-52…
Phosphoglycerate kinase, N-terminal	19	19	3247	34017	10.48	3.93738e-20	19.4	P46273-147 P46273-91 P46273-10 P46273-138 P46273-148 P46273-86 P46273-32 P46273-6 P46273-134 P46273-140 P46273-105 P46273-132 P46273-74 P46273-111 P46273-137 P46273-48 P46273-54 P46273-17 P46273-56
Enolase C-terminal domain-like	21	26	3247	34017	8.46	1.45224e-17	16.84	P30575-335 P30575-436 P30575-256 P30575-202 P30575-318 P30575-143 P30575-242 P30575-240 P30575-432 P30575-200 P30575-221 P30575-341 P30575-265 P30575-142 P30575-196 P30575-340 P30575-259 P30575-400 P30575-236 P30575-412 P30575-224
Enolase, C-terminal TIM barrel domain	19	23	3247	34017	8.65	2.38912e-16	15.62	P30575-335 P30575-436 P30575-256 P30575-202 P30575-318 P30575-242 P30575-240 P30575-432 P30575-200 P30575-221 P30575-341 P30575-265 P30575-196 P30575-340 P30575-259 P30575-400 P30575-236 P30575-412 P30575-224
Phosphoglycerate kinase, C-terminal	18	23	3247	34017	8.2	8.70867e-15	14.06	P46273-346 P46273-296 P46273-329 P46273-273 P46273-263 P46273-274 P46273-352 P46273-249 P46273-219 P46273-331 P46273-198 P46273-293 P46273-245 P46273-318 P46273-215 P46273-271 P46273-387 P46273-290
Pyruvate kinase, barrel	19	28	3247	34017	7.11	1.1624e-13	12.93	P46614-124 P46614-181 P46614-176 P46614-210 P46614-73 P46614-230 P46614-79 P46614-198 P46614-290 P46614-103 P46614-43 P46614-204 P46614-122 P46614-135 P46614-128 P46614-285 P46614-90 P46614-208 P46614-237
Cyclophilin-like domain	25	54	3247	34017	4.85	2.83529e-12	11.55	Q5ALM6-107 Q5ACI8-57 A0A1D8PKL0-38 P22011-88 Q5ALM6-94 P22011-74 Q5ALM6-72 A0A1D8PKL0-48 P22011-152 P22011-139 P22011-47 Q5ACI8-23 Q5ACI8-158 P22011-138 P22011-80 Q5ALM6-67 P22011-29 Q5ALM6-115 Q5ACI8-147 Q5ACI8-93 P22011-14 A0A1D8PKL0-126 Q5ACI8-52 P22011-42 P22011-21
Heat shock protein 70kD, peptide-binding domain	36	115	3247	34017	3.28	6.99549e-11	10.16	Q5A397-428 P41797-422 P41797-457 P83784-551 P46587-529 Q5A397-543 Q5A397-528 Q96VB9-429 Q5A397-497 P41797-450 Q96VB9-480 A0A1D8PG96-575 P41797-525 P41797-499 P41797-523 P46587-522 Q5A397-545 P41797-530 A0A1D8PG96-554 Q96VB9-393 Q96VB9-462 Q96VB9-464 P41797-511 P41797-506 P46587-524 P46587-510 Q5A397-530 A0A1D8PG96-465 P46587-515 A0A1D8PG96-549 A0A1D8PG96-500 P46587-456 P83784-545 P41797-516 A0A1D…
Polyketide synthase, enoylreductase domain	63	303	3247	34017	2.18	2.61779e-09	8.58	A0A1D8PP43-209 A0A1D8PP43-166 A0A1D8PP43-339 Q59Z38-361 A0A1D8PUB4-136 Q59Z38-110 A0A1D8PS45-318 A0A1D8PU61-222 A0A1D8PUB4-82 A0A1D8PSE7-201 Q59TU5-331 A0A1D8PP43-86 A0A1D8PU61-329 A0A1D8PUB4-260 A0A1D8PP43-302 A0A1D8PP43-24 A0A1D8PP43-321 A0A1D8PUB4-216 A0A1D8PP43-294 A0A1D8PU61-345 A0A1D8PU61-321 Q59Z38-161 A0A1D8PP43-333 A0A1D8PS45-196 A0A1D8PIW1-349 A0A1D8PUB4-10 O94038-52 A0A1D8PP43-214 O940…
Enolase, N-terminal	10	12	3247	34017	8.73	3.41487e-09	8.47	P30575-80 P30575-90 P30575-106 P30575-57 P30575-61 P30575-6 P30575-55 P30575-82 P30575-29 P30575-104
Enolase N-terminal domain-like	10	12	3247	34017	8.73	3.41487e-09	8.47	P30575-80 P30575-90 P30575-106 P30575-57 P30575-61 P30575-6 P30575-55 P30575-82 P30575-29 P30575-104
14-3-3 domain	11	15	3247	34017	7.68	5.59405e-09	8.25	O42766-126 O42766-74 O42766-141 O42766-70 O42766-124 O42766-119 O42766-51 O42766-89 O42766-154 O42766-29 O42766-13
Transcription factor, GTP-binding domain	46	197	3247	34017	2.45	8.66643e-09	8.06	Q5A0M4-312 Q59QD6-154 Q5A0M4-256 Q59QD6-210 Q5ABC3-207 Q59QD6-55 Q59QD6-178 Q5A0M4-152 Q5A0M4-260 Q59YE8-368 Q5AGF6-135 Q5ABC3-97 Q5A0M4-321 Q5A0M4-42 Q5ABC3-212 Q5A0M4-90 Q5A0M4-253 A0A1D8PH71-451 Q59QD6-214 Q59QD6-41 Q59QD6-30 Q59QD6-170 Q5A0M4-302 Q59YE8-332 Q59QD6-36 Q5A0M4-317 Q5A0M4-292 Q5AGF6-155 Q5A0M4-159 Q59QD6-217 Q59WB7-165 Q5A0M4-50 Q5A0M4-308 Q5AGF6-256 Q59QD6-62 Q59QD6-224 Q5A782-4…
Ribosomal protein L19, eukaryotic	13	23	3247	34017	5.92	2.42995e-08	7.61	A0A1D8PK40-70 A0A1D8PK40-133 A0A1D8PK40-104 A0A1D8PK40-117 A0A1D8PK40-80 A0A1D8PK40-125 A0A1D8PK40-128 A0A1D8PK40-146 A0A1D8PK40-19 A0A1D8PK40-108 A0A1D8PK40-67 A0A1D8PK40-153 A0A1D8PK40-156
Ribosomal protein L18e/L15P	16	36	3247	34017	4.66	5.1849e-08	7.29	A0A1D8PSC5-93 A0A1D8PK43-133 A0A1D8PK43-159 A0A1D8PSC5-47 A0A1D8PK43-111 A0A1D8PSC5-132 A0A1D8PSC5-63 A0A1D8PSC5-55 A0A1D8PSC5-137 A0A1D8PSC5-87 A0A1D8PSC5-86 A0A1D8PSC5-19 A0A1D8PK43-50 A0A1D8PSC5-111 A0A1D8PK43-56 A0A1D8PSC5-126
Thioredoxin-like fold	58	294	3247	34017	2.07	7.70732e-08	7.11	Q5A7P9-186 A0A1D8PR99-509 G1UAZ9-55 A0A1D8PKC3-33 Q5A7P9-103 A0A1D8PR99-242 Q9Y7F0-188 Q5ABB1-114 Q9Y7F0-31 Q9Y7F0-132 A0A1D8PKC3-53 A0A1D8PKC3-29 A0A1D8PU69-96 Q9Y7F0-14 A0A1D8PR99-212 Q9Y7F0-181 Q5A7P9-124 A0A1D8PR99-403 Q5A5A0-85 A0A1D8PS56-121 G1UAZ9-44 G1UAZ9-63 Q5AFB4-42 Q9Y7F0-13 A0A1D8PTX2-131 A0A1D8PR99-520 Q5A915-83 A0A1D8PR99-238 A0A1D8PR99-124 Q9Y7F0-89 A0A1D8PR99-231 Q59WW7-10 Q5AF44…
Ribosomal protein L23/L15e core domain	18	46	3247	34017	4.1	8.42502e-08	7.07	Q5A7K0-83 Q5A6R1-176 A0A1D8PPS1-61 A0A1D8PPS1-100 Q5A7K0-102 Q5A6R1-5 A0A1D8PPS1-74 Q5A6R1-182 A0A1D8PCJ1-142 A0A1D8PPS1-96 Q5A6R1-157 Q5A7K0-43 Q5A7K0-37 Q5A7K0-99 Q5A6R1-93 Q5A7K0-68 Q5A7K0-49 Q5A7K0-52
Acyl-CoA-binding protein, ACBP	12	22	3247	34017	5.71	1.4521e-07	6.84	A0A1D8PQN3-18 A0A1D8PQN3-55 A0A1D8PQN3-84 A0A1D8PQN3-72 A0A1D8PQN3-65 A0A1D8PQN3-9 A0A1D8PQN3-27 A0A1D8PQN3-51 A0A1D8PQN3-60 A0A1D8PQN3-33 A0A1D8PJD5-71 A0A1D8PQN3-53
FERM/acyl-CoA-binding protein, 3-helical bundle	12	22	3247	34017	5.71	1.4521e-07	6.84	A0A1D8PQN3-18 A0A1D8PQN3-55 A0A1D8PQN3-84 A0A1D8PQN3-72 A0A1D8PQN3-65 A0A1D8PQN3-9 A0A1D8PQN3-27 A0A1D8PQN3-51 A0A1D8PQN3-60 A0A1D8PQN3-33 A0A1D8PJD5-71 A0A1D8PQN3-53
Ribosomal protein L11, N-terminal	8	10	3247	34017	8.38	2.57825e-07	6.59	Q5AJF7-54 Q5AJF7-57 Q5AJF7-31 Q5AJF7-41 Q5AJF7-48 Q5AJF7-4 Q5AJF7-51 Q5AJF7-40
Alpha crystallin/Hsp20 domain	8	10	3247	34017	8.38	2.57825e-07	6.59	Q5AHH4-176 Q5AHH4-94 Q5AHH4-147 Q5AHH4-144 Q5AHH4-87 Q5AHH4-130 Q5AHH4-135 Q5AHH4-169
Thiamin diphosphate-binding fold	43	200	3247	34017	2.25	3.13367e-07	6.5	Q5A750-307 A0A1D8PJF9-128 A0A1D8PJ26-211 Q5A5V6-95 Q5A0Z9-327 Q5A0Z9-66 Q5A750-46 A0A1D8PJ26-368 A0A1D8PJ26-383 P83779-488 A0A1D8PJF9-247 P83779-177 Q5A750-334 P83779-186 P83779-18 P83779-529 P83779-185 Q5A0Z9-244 Q5A0Z9-83 Q5A0Z9-267 Q59MU3-611 P83779-514 P83779-536 P83779-509 Q5A0Z9-336 Q5A5V6-203 Q5A0Z9-340 Q5A750-50 Q5A750-317 Q5A750-312 Q5A750-340 A0A1D8PJ26-330 A0A1D8PJF9-655 A0A1D8PHL8-614…
S-adenosylmethionine synthetase superfamily	13	29	3247	34017	4.7	8.30709e-07	6.08	A0A1D8PF68-363 A0A1D8PF68-219 A0A1D8PF68-78 A0A1D8PF68-229 A0A1D8PF68-71 A0A1D8PF68-275 A0A1D8PF68-171 A0A1D8PF68-87 A0A1D8PF68-381 A0A1D8PF68-279 A0A1D8PF68-352 A0A1D8PF68-180 A0A1D8PF68-293
Ribosomal protein L19/L19e	11	21	3247	34017	5.49	8.38045e-07	6.08	A0A1D8PK40-70 A0A1D8PK40-133 A0A1D8PK40-104 A0A1D8PK40-117 A0A1D8PK40-80 A0A1D8PK40-125 A0A1D8PK40-128 A0A1D8PK40-146 A0A1D8PK40-19 A0A1D8PK40-108 A0A1D8PK40-67
Ribosomal protein S4/S9, N-terminal	8	11	3247	34017	7.62	8.65509e-07	6.06	A0A1D8PGY8-100 A0A1D8PGY8-92 A0A1D8PGY8-51 A0A1D8PGY8-65 A0A1D8PGY8-68 A0A1D8PGY8-90 A0A1D8PGY8-29 A0A1D8PGY8-16
