# Supplementary material for: Systematic Analysis of the Lysine Crotonylome and Multiple Posttranslational Modification Analysis (Acetylation, Succinylation, and Crotonylation) in Candida albicans
Source: mSystems. 2021 Jan 26;6(1):e01316-20. doi: 10.1128/mSystems.01316-20 (PMC7842366; doi:10.1128/mSystems.01316-20)
Supplement: TABLE S7 [file mSystems.01316-20-st007.xlsx]

## Sheet: Motif annotation
ID	Protein Accession	Position	Motif Logo
Q5A044-130	Q5A044	130	........K.KF.........
A0A1D8PTL3-114	A0A1D8PTL3	114	........K.KF.........
O74254-795	O74254	795	........K.KF.........
Q59R18-418	Q59R18	418	........K.KF.........
A0A1D8PU46-163	A0A1D8PU46	163	........K.KF.........
A0A1D8PCI8-244	A0A1D8PCI8	244	........K.KF.........
A0A1D8PN11-547	A0A1D8PN11	547	........K.KF.........
Q5AED6-27	Q5AED6	27	........K.KF.........
Q5AG40-60	Q5AG40	60	........K.KF.........
Q59T35-396	Q59T35	396	........K.KF.........
Q59MN2-637	Q59MN2	637	........K.KF.........
P46586-200	P46586	200	........K.KF.........
Q5AKV6-283	Q5AKV6	283	........K.KF.........
A0A1D8PLA4-716	A0A1D8PLA4	716	........K.KF.........
A0A1D8PF90-383	A0A1D8PF90	383	........K.KF.........
Q5A784-74	Q5A784	74	........K.KF.........
A0A1D8PKZ7-26	A0A1D8PKZ7	26	........K.KF.........
A0A1D8PM80-815	A0A1D8PM80	815	........K.KF.........
Q59KV8-31	Q59KV8	31	........K.KF.........
Q5AKA5-25	Q5AKA5	25	........K.KF.........
A0A1D8PCD0-104	A0A1D8PCD0	104	........K.KF.........
A0A1D8PDD1-31	A0A1D8PDD1	31	........K.KF.........
A0A1D8PKJ3-853	A0A1D8PKJ3	853	........K.KF.........
Q5A001-97	Q5A001	97	........K.KF.........
A0A1D8PQQ7-106	A0A1D8PQQ7	106	........K.KF.........
A0A1D8PCV7-452	A0A1D8PCV7	452	........K.KF.........
Q5A5Q8-108	Q5A5Q8	108	........K.KF.........
Q5ADT9-176	Q5ADT9	176	........K.KF.........
Q59KZ1-213	Q59KZ1	213	........K.KF.........
A0A1D8PJ76-246	A0A1D8PJ76	246	........K.KF.........
Q5AMT3-91	Q5AMT3	91	........K.KF.........
A0A1D8PJ75-146	A0A1D8PJ75	146	........K.KF.........
Q5AGY6-104	Q5AGY6	104	........K.KF.........
A0A1D8PGD2-122	A0A1D8PGD2	122	........K.KF.........
Q59MQ0-1157	Q59MQ0	1157	........K.KF.........
A0A1D8PHM2-146	A0A1D8PHM2	146	........K.KF.........
Q5AHZ7-90	Q5AHZ7	90	........K.KF.........
Q5AL13-220	Q5AL13	220	........K.KF.........
Q59S06-153	Q59S06	153	........K.KF.........
A0A1D8PMG9-1360	A0A1D8PMG9	1360	........K.KF.........
Q5AMP2-53	Q5AMP2	53	........K.KF.........
Q5A6S3-249	Q5A6S3	249	........K.KF.........
Q5A506-1151	Q5A506	1151	........K.KF.........
Q5A199-27	Q5A199	27	........K.KF.........
A0A1D8PTV7-270	A0A1D8PTV7	270	........K.KF.........
A0A1D8PPQ9-322	A0A1D8PPQ9	322	........K.KF.........
A0A1D8PFP3-1066	A0A1D8PFP3	1066	........K.KF.........
Q5AI87-17	Q5AI87	17	........K.KF.........
A0A1D8PLP3-53	A0A1D8PLP3	53	........K.KF.........
A0A1D8PIE7-215	A0A1D8PIE7	215	........K.KF.........
Q5AB80-764	Q5AB80	764	........K.KF.........
Q92410-268	Q92410	268	........K.KF.........
Q59Z38-351	Q59Z38	351	........K.KF.........
Q59KZ3-173	Q59KZ3	173	........K.KF.........
Q874I4-229	Q874I4	229	........K.KF.........
Q59T37-209	Q59T37	209	........K.KF.........
A0A1D8PCG4-49	A0A1D8PCG4	49	........K.KF.........
A0A1D8PH71-763	A0A1D8PH71	763	........K.KF.........
A0A1D8PMJ7-51	A0A1D8PMJ7	51	........K.KF.........
A0A1D8PM86-51	A0A1D8PM86	51	........K.KF.........
A0A1D8PMB3-85	A0A1D8PMB3	85	........K.KF.........
Q59X40-51	Q59X40	51	........K.KF.........
P43075-302	P43075	302	........K.KF.........
Q9P940-114	Q9P940	114	........K.KF.........
Q5A301-506	Q5A301	506	........K.KF.........
A0A1D8PP38-317	A0A1D8PP38	317	........K.KF.........
Q5ADU2-143	Q5ADU2	143	........K.KF.........
Q5A216-384	Q5A216	384	........K.KF.........
A0A1D8PSW1-202	A0A1D8PSW1	202	........K.KF.........
A0A1D8PTW2-359	A0A1D8PTW2	359	........K.KF.........
Q5ACM4-215	Q5ACM4	215	........K.KF.........
Q59VX9-61	Q59VX9	61	........K.KF.........
P83783-192	P83783	192	........K.KF.........
A0A1D8PMA2-1920	A0A1D8PMA2	1920	........K.KF.........
Q5AB99-239	Q5AB99	239	........K.KF.........
A0A1D8PHA0-402	A0A1D8PHA0	402	........K.KF.........
Q5A4W7-569	Q5A4W7	569	........K.KF.........
Q5A9D7-544	Q5A9D7	544	........K.KF.........
Q5AIB5-34	Q5AIB5	34	........K.KF.........
A0A1D8PJF9-128	A0A1D8PJF9	128	........K.KF.........
A0A1D8PPH3-494	A0A1D8PPH3	494	........K.KF.........
Q59WF4-120	Q59WF4	120	........K.KF.........
A0A1D8PJ76-116	A0A1D8PJ76	116	........K.KF.........
Q59TB2-87	Q59TB2	87	........K.KF.........
A0A1D8PQP3-159	A0A1D8PQP3	159	........K.KF.........
A0A1D8PJP4-303	A0A1D8PJP4	303	........K.KF.........
Q5AK66-968	Q5AK66	968	........K.KF.........
Q5AKV6-342	Q5AKV6	342	........K.KF.........
A0A1D8PQ54-260	A0A1D8PQ54	260	........K.KF.........
Q59TU5-331	Q59TU5	331	........K.KF.........
A0A1D8PD80-292	A0A1D8PD80	292	........K.KF.........
Q5AED0-634	Q5AED0	634	........K.KF.........
Q59VM6-113	Q59VM6	113	........K.KF.........
A0A1D8PEL3-1110	A0A1D8PEL3	1110	........K.KF.........
Q5A214-70	Q5A214	70	........K.KF.........
Q5A1C7-253	Q5A1C7	253	........K.KF.........
Q59LZ5-476	Q59LZ5	476	........K.KF.........
Q59YH5-128	Q59YH5	128	........K.KF.........
Q5A4Q1-56	Q5A4Q1	56	........K.KF.........
Q5AKV6-385	Q5AKV6	385	........K.KF.........
A0A1D8PDP5-54	A0A1D8PDP5	54	........K.KF.........
A0A1D8PJD1-204	A0A1D8PJD1	204	........K.KF.........
A0A1D8PIJ2-244	A0A1D8PIJ2	244	........K.KF.........
A0A1D8PDD9-51	A0A1D8PDD9	51	........K.KF.........
Q5AG85-446	Q5AG85	446	........K.KF.........
A0A1D8PE45-247	A0A1D8PE45	247	........K.KF.........
A0A1D8PHH2-878	A0A1D8PHH2	878	........K.KF.........
Q5AHD3-192	Q5AHD3	192	........K.KF.........
Q59T44-26	Q59T44	26	........K.KF.........
Q5A516-93	Q5A516	93	........K.KF.........
Q59YU1-101	Q59YU1	101	........K.KF.........
A0A1D8PPN6-65	A0A1D8PPN6	65	........K.KF.........
Q5AM50-380	Q5AM50	380	........K.KF.........
Q59SS7-438	Q59SS7	438	........K.KF.........
A0A1D8PEK0-415	A0A1D8PEK0	415	........K.KF.........
A0A1D8PQ58-357	A0A1D8PQ58	357	........K.KF.........
A0A1D8PMA5-813	A0A1D8PMA5	813	........K.KF.........
A0A1D8PI19-293	A0A1D8PI19	293	........K.KF.........
Q5A750-46	Q5A750	46	........K.KF.........
Q5A2A5-424	Q5A2A5	424	........K.KF.........
Q5APM7-478	Q5APM7	478	........K.KF.........
Q5AKU3-268	Q5AKU3	268	........K.KF.........
A0A1D8PEB4-700	A0A1D8PEB4	700	........K.KF.........
Q5AQ57-101	Q5AQ57	101	........K.KF.........
Q5AMK4-286	Q5AMK4	286	........K.KF.........
Q5A932-525	Q5A932	525	........K.KF.........
Q5A473-187	Q5A473	187	........K.KF.........
Q5A6K5-161	Q5A6K5	161	.........GKF.........
A0A1D8PGK4-1103	A0A1D8PGK4	1103	.........GKF.........
A0A1D8PG96-500	A0A1D8PG96	500	.........GKF.........
Q59N76-124	Q59N76	124	.........GKF.........
P41797-457	P41797	457	.........GKF.........
A0A1D8PI93-89	A0A1D8PI93	89	.........GKF.........
A0A1D8PJG4-821	A0A1D8PJG4	821	.........GKF.........
Q59MN2-1287	Q59MN2	1287	.........GKF.........
A0A1D8PS11-22	A0A1D8PS11	22	.........GKF.........
Q5A761-695	Q5A761	695	.........GKF.........
A0A1D8PT68-311	A0A1D8PT68	311	.........GKF.........
A0A1D8PTP5-126	A0A1D8PTP5	126	.........GKF.........
P46587-456	P46587	456	.........GKF.........
Q5AI86-277	Q5AI86	277	.........GKF.........
Q5ANK2-754	Q5ANK2	754	.........GKF.........
A0A1D8PFV8-431	A0A1D8PFV8	431	.........GKF.........
Q5ALW4-50	Q5ALW4	50	.........GKF.........
Q5A320-189	Q5A320	189	.........GKF.........
Q59SJ2-83	Q59SJ2	83	.........GKF.........
A0A1D8PFS4-212	A0A1D8PFS4	212	.........GKF.........
A0A1D8PGG1-271	A0A1D8PGG1	271	.........GKF.........
A0A1D8PTX6-237	A0A1D8PTX6	237	.........GKF.........
A0A1D8PCN0-557	A0A1D8PCN0	557	.........GKF.........
Q5AKY0-732	Q5AKY0	732	.........GKF.........
A0A1D8PDG0-68	A0A1D8PDG0	68	.........GKF.........
A0A1D8PJG4-973	A0A1D8PJG4	973	.........GKF.........
Q59MQ0-947	Q59MQ0	947	.........GKF.........
Q59SI6-234	Q59SI6	234	.........GKF.........
Q59QH4-400	Q59QH4	400	.........GKF.........
O13289-293	O13289	293	.........GKF.........
A0A1D8PFK5-1144	A0A1D8PFK5	1144	.........GKF.........
Q59RF7-736	Q59RF7	736	.........GKF.........
Q5ALX5-626	Q5ALX5	626	.........GKF.........
A0A1D8PF34-484	A0A1D8PF34	484	.........GKF.........
A0A1D8PH10-852	A0A1D8PH10	852	.........GKF.........
Q3MNT0-120	Q3MNT0	120	.........GKF.........
A0A1D8PPV5-62	A0A1D8PPV5	62	.........GKF.........
A0A1D8PDL7-209	A0A1D8PDL7	209	.........GKF.........
Q5AC35-281	Q5AC35	281	.........GKF.........
A0A1D8PP14-13	A0A1D8PP14	13	.........GKF.........
A0A1D8PHF9-343	A0A1D8PHF9	343	.........GKF.........
Q5ANE4-82	Q5ANE4	82	.........GKF.........
Q5ADM9-99	Q5ADM9	99	.........GKF.........
Q5ALJ2-78	Q5ALJ2	78	.........GKF.........
Q5A7Q5-87	Q5A7Q5	87	.........GKF.........
A0A1D8PRK5-113	A0A1D8PRK5	113	.........GKF.........
Q59TS4-160	Q59TS4	160	.........GKF.........
A0A1D8PT04-91	A0A1D8PT04	91	.........GKF.........
Q59MU3-611	Q59MU3	611	.........GKF.........
Q5AME2-1113	Q5AME2	1113	.........GKF.........
Q5ACV3-44	Q5ACV3	44	.........GKF.........
A0A1D8PHR0-419	A0A1D8PHR0	419	.........GKF.........
Q5ANB2-811	Q5ANB2	811	.........GKF.........
Q5AKA5-351	Q5AKA5	351	.........GKF.........
Q59QB9-485	Q59QB9	485	.........GKF.........
A0A1D8PJG4-78	A0A1D8PJG4	78	.........GKF.........
Q5AHE9-236	Q5AHE9	236	.........GKF.........
Q5A318-227	Q5A318	227	.........GKF.........
Q5A6R5-44	Q5A6R5	44	.........GKF.........
Q59Q44-434	Q59Q44	434	.........GKF.........
A0A1D8PH52-196	A0A1D8PH52	196	.........GKF.........
Q9UVJ4-133	Q9UVJ4	133	.........GKF.........
A0A1D8PTY4-469	A0A1D8PTY4	469	.........GKF.........
Q5A6P2-660	Q5A6P2	660	.........GKF.........
P0CY34-213	P0CY34	213	.........GKF.........
A0A1D8PP21-521	A0A1D8PP21	521	.........GKF.........
Q5A8K2-301	Q5A8K2	301	.........GKF.........
Q5A318-69	Q5A318	69	.........GKF.........
A0A1D8PS16-197	A0A1D8PS16	197	.........GKF.........
A0A1D8PTZ1-728	A0A1D8PTZ1	728	.........GKF.........
Q5A026-11	Q5A026	11	.........GKF.........
A0A1D8PSX0-379	A0A1D8PSX0	379	.........GKF.........
A0A1D8PQB4-472	A0A1D8PQB4	472	.........GKF.........
A0A1D8PU72-269	A0A1D8PU72	269	.........GKF.........
Q5A650-1093	Q5A650	1093	.........GKF.........
A0A1D8PTE4-405	A0A1D8PTE4	405	.........GKF.........
P46598-158	P46598	158	.........GKF.........
P0CB54-185	P0CB54	185	.........GKF.........
P42800-37	P42800	37	.........GKF.........
P46587-75	P46587	75	....K.....KF.........
P41797-75	P41797	75	....K.....KF.........
A0A1D8PRF5-774	A0A1D8PRF5	774	....K.....KF.........
Q59ZE0-213	Q59ZE0	213	....K.....KF.........
A0A1D8PEQ8-233	A0A1D8PEQ8	233	....K.....KF.........
A0A1D8PHR0-96	A0A1D8PHR0	96	....K.....KF.........
A0A1D8PRH1-91	A0A1D8PRH1	91	....K.....KF.........
Q59MN2-978	Q59MN2	978	....K.....KF.........
A0A1D8PP21-102	A0A1D8PP21	102	....K.....KF.........
Q5A337-348	Q5A337	348	....K.....KF.........
Q5A2A5-428	Q5A2A5	428	....K.....KF.........
A0A1D8PHZ6-271	A0A1D8PHZ6	271	....K.....KF.........
A0A1D8PS12-155	A0A1D8PS12	155	....K.....KF.........
A0A1D8PCI5-379	A0A1D8PCI5	379	....K.....KF.........
P22011-80	P22011	80	....K.....KF.........
Q59KZ1-146	Q59KZ1	146	....K.....KF.........
A0A1D8PFV6-216	A0A1D8PFV6	216	....K.....KF.........
A0A1D8PQQ3-589	A0A1D8PQQ3	589	....K.....KF.........
Q59QD6-390	Q59QD6	390	....K.....KF.........
A0A1D8PLR6-296	A0A1D8PLR6	296	....K.....KF.........
Q5AI30-206	Q5AI30	206	....K.....KF.........
A0A1D8PQE6-53	A0A1D8PQE6	53	....K.....KF.........
A0A1D8PF62-1166	A0A1D8PF62	1166	....K.....KF.........
Q5AMR6-90	Q5AMR6	90	....K.....KF.........
A0A1D8PKJ4-303	A0A1D8PKJ4	303	....K.....KF.........
A0A1D8PIM4-1215	A0A1D8PIM4	1215	....K.....KF.........
Q59P03-55	Q59P03	55	....K.....KF.........
A0A1D8PPX2-565	A0A1D8PPX2	565	....K.....KF.........
Q5A785-73	Q5A785	73	....K.....KF.........
A0A1D8PCM4-168	A0A1D8PCM4	168	....K.....KF.........
A0A1D8PSU2-211	A0A1D8PSU2	211	....K.....KF.........
Q59U72-254	Q59U72	254	....K.....KF.........
Q5A9E1-129	Q5A9E1	129	....K.....KF.........
A0A1D8PL01-248	A0A1D8PL01	248	....K.....KF.........
A0A1D8PRE9-128	A0A1D8PRE9	128	....K.....KF.........
A0A1D8PG16-42	A0A1D8PG16	42	....K.....KF.........
Q5ANP6-225	Q5ANP6	225	....K.....KF.........
A0A1D8PH52-225	A0A1D8PH52	225	....K.....KF.........
Q5A6R2-511	Q5A6R2	511	....K.....KF.........
A0A1D8PKV6-681	A0A1D8PKV6	681	....K.....KF.........
Q59RI1-280	Q59RI1	280	....K.....KF.........
Q5AKX2-339	Q5AKX2	339	....K.....KF.........
Q5A5B2-154	Q5A5B2	154	....K.....KF.........
A0A1D8PMU4-160	A0A1D8PMU4	160	....K.....KF.........
Q59V85-46	Q59V85	46	....K.....KF.........
A0A1D8PHR0-813	A0A1D8PHR0	813	....K.....KF.........
P82610-732	P82610	732	....K.....KF.........
Q59PH5-147	Q59PH5	147	....K.....KF.........
A0A1D8PSG8-226	A0A1D8PSG8	226	....K.....KF.........
A0A1D8PQF9-101	A0A1D8PQF9	101	....K.....KF.........
Q5AGV4-593	Q5AGV4	593	....K.....KF.........
Q5A0W1-221	Q5A0W1	221	....K.....KF.........
Q59S06-49	Q59S06	49	....K.....KF.........
O43133-149	O43133	149	....K.....KF.........
Q5A0I6-109	Q5A0I6	109	....K.....KF.........
Q5AG86-46	Q5AG86	46	....K.....KF.........
A0A1D8PD21-427	A0A1D8PD21	427	....K.....KF.........
Q5ADN7-119	Q5ADN7	119	....K.....KF.........
Q59WU2-81	Q59WU2	81	....K.....KF.........
A0A1D8PPV6-172	A0A1D8PPV6	172	....K.....KF.........
Q5A8A6-721	Q5A8A6	721	....K.....KF.........
A0A1D8PND4-15	A0A1D8PND4	15	....K.....KF.........
Q5AL46-215	Q5AL46	215	....K.....KF.........
A0A1D8PH70-1811	A0A1D8PH70	1811	....K.....KF.........
A0A1D8PI71-402	A0A1D8PI71	402	....K.....KF.........
P40910-222	P40910	222	....K.....KF.........
A0A1D8PQC8-505	A0A1D8PQC8	505	....K.....KF.........
Q5AI15-224	Q5AI15	224	....K.....KF.........
Q59VF4-219	Q59VF4	219	....K.....KF.........
A0A1D8PFP3-509	A0A1D8PFP3	509	....K.....KF.........
Q5A5Q8-174	Q5A5Q8	174	....K.....KF.........
Q5AKA5-385	Q5AKA5	385	....K.....KF.........
A0A1D8PM41-14	A0A1D8PM41	14	....K.....KF.........
A0A1D8PMT8-47	A0A1D8PMT8	47	....K.....KF.........
A0A1D8PQQ3-526	A0A1D8PQQ3	526	....K.....KF.........
P46614-204	P46614	204	....K.....KF.........
Q5A8K2-825	Q5A8K2	825	....K.....KF.........
A0A1D8PE78-641	A0A1D8PE78	641	....K.....KF.........
A0A1D8PEM5-182	A0A1D8PEM5	182	....K.....KF.........
A0A1D8PG88-264	A0A1D8PG88	264	....K.....KF.........
Q5A644-103	Q5A644	103	....K.....KF.........
A0A1D8PD33-208	A0A1D8PD33	208	....K.....KF.........
Q5A4M8-36	Q5A4M8	36	....K.....KF.........
P31353-105	P31353	105	....K.....KF.........
Q5AI37-427	Q5AI37	427	....K.....KF.........
A0A1D8PKT1-87	A0A1D8PKT1	87	..........K...YK.....
A0A1D8PRJ0-164	A0A1D8PRJ0	164	..........K...YK.....
P22011-42	P22011	42	..........K...YK.....
A0A1D8PLT5-768	A0A1D8PLT5	768	..........K...YK.....
Q5ALM6-67	Q5ALM6	67	..........K...YK.....
Q5A922-602	Q5A922	602	..........K...YK.....
Q59M30-78	Q59M30	78	..........K...YK.....
A0A1D8PDI1-53	A0A1D8PDI1	53	..........K...YK.....
A0A1D8PRF5-899	A0A1D8PRF5	899	..........K...YK.....
A0A1D8PDC7-287	A0A1D8PDC7	287	..........K...YK.....
A0A1D8PK65-460	A0A1D8PK65	460	..........K...YK.....
A0A1D8PEG3-482	A0A1D8PEG3	482	..........K...YK.....
A0A1D8PCT4-167	A0A1D8PCT4	167	..........K...YK.....
A0A1D8PPB2-89	A0A1D8PPB2	89	..........K...YK.....
O42817-34	O42817	34	..........K...YK.....
Q59SS8-206	Q59SS8	206	..........K...YK.....
Q5A213-134	Q5A213	134	..........K...YK.....
A0A1D8PDK7-66	A0A1D8PDK7	66	..........K...YK.....
A0A1D8PRB9-424	A0A1D8PRB9	424	..........K...YK.....
Q5AMN1-302	Q5AMN1	302	..........K...YK.....
A0A1D8PU04-253	A0A1D8PU04	253	..........K...YK.....
A0A1D8PNZ7-952	A0A1D8PNZ7	952	..........K...YK.....
A0A1D8PJ10-408	A0A1D8PJ10	408	..........K...YK.....
A0A1D8PEI2-126	A0A1D8PEI2	126	..........K...YK.....
A0A1D8PLX9-708	A0A1D8PLX9	708	..........K...YK.....
A0A1D8PRD5-383	A0A1D8PRD5	383	..........K...YK.....
A0A1D8PK80-262	A0A1D8PK80	262	..........K...YK.....
A0A1D8PJG4-576	A0A1D8PJG4	576	..........K...YK.....
Q5AF38-698	Q5AF38	698	..........K...YK.....
A0A1D8PG96-133	A0A1D8PG96	133	..........K...YK.....
A0A1D8PNM2-784	A0A1D8PNM2	784	..........K...YK.....
A0A1D8PEV4-24	A0A1D8PEV4	24	..........K...YK.....
Q59R18-40	Q59R18	40	..........K...YK.....
A0A1D8PG44-424	A0A1D8PG44	424	..........K...YK.....
A0A1D8PSX0-381	A0A1D8PSX0	381	..........K...YK.....
A0A1D8PF68-87	A0A1D8PF68	87	..........K...YK.....
A0A1D8PS12-483	A0A1D8PS12	483	..........K...YK.....
A0A1D8PRJ5-224	A0A1D8PRJ5	224	..........K...YK.....
Q59NG8-532	Q59NG8	532	..........K...YK.....
O42766-119	O42766	119	..........K...YK.....
Q5A508-117	Q5A508	117	..........K...YK.....
A0A1D8PLW7-278	A0A1D8PLW7	278	..........K...YK.....
Q5ACI8-52	Q5ACI8	52	..........K...YK.....
Q8NJN3-230	Q8NJN3	230	..........K...YK.....
A0A1D8PFW4-186	A0A1D8PFW4	186	..........K...YK.....
A0A1D8PHR0-1090	A0A1D8PHR0	1090	..........K...YK.....
A0A1D8PHH2-924	A0A1D8PHH2	924	..........K...YK.....
A0A1D8PM41-102	A0A1D8PM41	102	..........K...YK.....
Q5AFA8-352	Q5AFA8	352	..........K...YK.....
Q5AHA6-279	Q5AHA6	279	..........K...YK.....
A0A1D8PQI1-391	A0A1D8PQI1	391	..........K...YK.....
A0A1D8PRB6-71	A0A1D8PRB6	71	..........K...YK.....
Q59TB4-49	Q59TB4	49	..........K...YK.....
Q5A017-216	Q5A017	216	..........K...YK.....
Q5A0Z0-96	Q5A0Z0	96	..........K...YK.....
Q5AAR0-288	Q5AAR0	288	..........K...YK.....
A0A1D8PKG2-15	A0A1D8PKG2	15	..........K...YK.....
Q5A750-312	Q5A750	312	..........K...YK.....
Q59T47-1189	Q59T47	1189	..........K...YK.....
Q5AHE9-11	Q5AHE9	11	..........K...YK.....
A0A1D8PUA3-203	A0A1D8PUA3	203	..........K...YK.....
Q5AI07-70	Q5AI07	70	..........K...YK.....
Q5ABB8-102	Q5ABB8	102	..........K...YK.....
A0A1D8PIM4-1209	A0A1D8PIM4	1209	..........KF.E.......
A0A1D8PTZ1-722	A0A1D8PTZ1	722	..........KF.E.......
A0A1D8PCY5-334	A0A1D8PCY5	334	..........KF.E.......
P83784-545	P83784	545	..........KF.E.......
P41797-523	P41797	523	..........KF.E.......
A0A1D8PE41-68	A0A1D8PE41	68	..........KF.E.......
A0A1D8PHL8-1186	A0A1D8PHL8	1186	..........KF.E.......
P46587-522	P46587	522	..........KF.E.......
A0A1D8PG96-345	A0A1D8PG96	345	..........KF.E.......
Q59M30-66	Q59M30	66	..........KF.E.......
Q59X93-77	Q59X93	77	..........KF.E.......
Q5A650-1360	Q5A650	1360	..........KF.E.......
A0A1D8PRM7-530	A0A1D8PRM7	530	..........KF.E.......
Q5ALN3-32	Q5ALN3	32	..........KF.E.......
A0A1D8PD80-260	A0A1D8PD80	260	..........KF.E.......
A0A1D8PHR0-1080	A0A1D8PHR0	1080	..........KF.E.......
A0A1D8PSC8-23	A0A1D8PSC8	23	..........KF.E.......
Q5AJB1-586	Q5AJB1	586	..........KF.E.......
Q59Z12-291	Q59Z12	291	..........KF.E.......
A0A1D8PSQ3-46	A0A1D8PSQ3	46	..........KF.E.......
Q59NG6-78	Q59NG6	78	..........KF.E.......
Q5A6N1-447	Q5A6N1	447	..........KF.E.......
A0A1D8PNN8-203	A0A1D8PNN8	203	..........KF.E.......
A0A1D8PM68-369	A0A1D8PM68	369	..........KF.E.......
Q59TT2-53	Q59TT2	53	..........KF.E.......
Q59Z50-153	Q59Z50	153	..........KF.E.......
A0A1D8PH11-1444	A0A1D8PH11	1444	..........KF.E.......
Q59LZ5-469	Q59LZ5	469	..........KF.E.......
A0A1D8PEX3-1121	A0A1D8PEX3	1121	..........KF.E.......
P83783-387	P83783	387	..........KF.E.......
Q59V92-44	Q59V92	44	..........KF.E.......
A0A1D8PNF5-260	A0A1D8PNF5	260	..........KF.E.......
A0A1D8PGT5-321	A0A1D8PGT5	321	..........KF.E.......
A0A1D8PGB0-226	A0A1D8PGB0	226	..........KF.E.......
A0A1D8PNB1-57	A0A1D8PNB1	57	..........KF.E.......
P82610-233	P82610	233	..........KF.E.......
A0A1D8PN62-17	A0A1D8PN62	17	..........KF.E.......
A0A1D8PE69-102	A0A1D8PE69	102	..........KF.E.......
A0A1D8PQN7-243	A0A1D8PQN7	243	..........KF.E.......
Q5A330-220	Q5A330	220	..........KF.E.......
A0A1D8PNZ7-74	A0A1D8PNZ7	74	..........KF.E.......
A0A1D8PNG9-453	A0A1D8PNG9	453	..........KF.E.......
A0A1D8PSJ6-65	A0A1D8PSJ6	65	..........KF.E.......
Q5APF5-307	Q5APF5	307	..........KF.E.......
A0A1D8PCD3-115	A0A1D8PCD3	115	..........KF.E.......
A0A1D8PC43-245	A0A1D8PC43	245	..........KF.E.......
A0A1D8PJD7-318	A0A1D8PJD7	318	..........KF.E.......
Q5A5V6-95	Q5A5V6	95	..........KF.E.......
A0A1D8PRR9-40	A0A1D8PRR9	40	..........KF.E.......
A0A1D8PMB3-387	A0A1D8PMB3	387	..........KF.E.......
Q59KI4-173	Q59KI4	173	..........KF.E.......
Q59Z25-139	Q59Z25	139	..........KF.E.......
Q5AI14-182	Q5AI14	182	..........KF.E.......
A0A1D8PIS4-647	A0A1D8PIS4	647	..........KF.E.......
A0A1D8PN56-209	A0A1D8PN56	209	..........KF.E.......
Q5AFA8-386	Q5AFA8	386	..........KF.E.......
P83775-176	P83775	176	..........KF.E.......
Q5AMG5-729	Q5AMG5	729	..........KF.E.......
A0A1D8PGU0-696	A0A1D8PGU0	696	..........KF.E.......
A0A1D8PTX2-131	A0A1D8PTX2	131	..........KF.E.......
A0A1D8PQ45-350	A0A1D8PQ45	350	..........KF.E.......
Q5A4W7-338	Q5A4W7	338	..........KF.E.......
Q5A678-75	Q5A678	75	..........KF.E.......
Q5ACX5-267	Q5ACX5	267	..........KF.E.......
A0A1D8PS79-356	A0A1D8PS79	356	..........KF.E.......
Q5A8Y5-820	Q5A8Y5	820	..........KF.E.......
Q92206-362	Q92206	362	..........KF.E.......
A0A1D8PE85-661	A0A1D8PE85	661	..........KF.E.......
Q5A2C6-88	Q5A2C6	88	..........KF.E.......
A0A1D8PI00-1036	A0A1D8PI00	1036	..........KF.E.......
A0A1D8PD78-248	A0A1D8PD78	248	..........KF.E.......
A0A1D8PNV1-35	A0A1D8PNV1	35	..........KF.E.......
A0A1D8PLT4-494	A0A1D8PLT4	494	..........KF.E.......
Q5A5N0-173	Q5A5N0	173	..........K...FK.....
P41797-86	P41797	86	..........K...FK.....
Q5A337-475	Q5A337	475	..........K...FK.....
P46587-86	P46587	86	..........K...FK.....
Q5A397-90	Q5A397	90	..........K...FK.....
Q59X34-318	Q59X34	318	..........K...FK.....
Q59SL5-16	Q59SL5	16	..........K...FK.....
A0A1D8PPX6-245	A0A1D8PPX6	245	..........K...FK.....
A0A1D8PGM4-96	A0A1D8PGM4	96	..........K...FK.....
A0A1D8PIH5-327	A0A1D8PIH5	327	..........K...FK.....
Q5AG71-1326	Q5AG71	1326	..........K...FK.....
Q59RI1-277	Q59RI1	277	..........K...FK.....
A0A1D8PLW7-631	A0A1D8PLW7	631	..........K...FK.....
A0A1D8PMB7-446	A0A1D8PMB7	446	..........K...FK.....
A0A1D8PU32-14	A0A1D8PU32	14	..........K...FK.....
Q5AMT7-249	Q5AMT7	249	..........K...FK.....
A0A1D8PHX3-364	A0A1D8PHX3	364	..........K...FK.....
Q5AMP2-279	Q5AMP2	279	..........K...FK.....
A0A1D8PK22-13	A0A1D8PK22	13	..........K...FK.....
A0A1D8PG16-39	A0A1D8PG16	39	..........K...FK.....
A0A1D8PF90-804	A0A1D8PF90	804	..........K...FK.....
A0A1D8PL99-46	A0A1D8PL99	46	..........K...FK.....
Q5A9E7-199	Q5A9E7	199	..........K...FK.....
A0A1D8PPV6-166	A0A1D8PPV6	166	..........K...FK.....
A0A1D8PRP1-726	A0A1D8PRP1	726	..........K...FK.....
A0A1D8PH93-179	A0A1D8PH93	179	..........K...FK.....
Q5AAU3-562	Q5AAU3	562	..........K...FK.....
A0A1D8PCV9-21	A0A1D8PCV9	21	..........K...FK.....
Q59X93-252	Q59X93	252	..........K...FK.....
Q59X93-182	Q59X93	182	..........K...FK.....
Q59R20-27	Q59R20	27	..........K...FK.....
A0A1D8PR43-540	A0A1D8PR43	540	..........K...FK.....
A0A1D8PD55-291	A0A1D8PD55	291	..........K...FK.....
A0A1D8PSA9-211	A0A1D8PSA9	211	..........K...FK.....
Q5A6R2-395	Q5A6R2	395	..........K...FK.....
Q5AEN1-353	Q5AEN1	353	..........K...FK.....
Q5A693-111	Q5A693	111	..........K...FK.....
A0A1D8PK40-128	A0A1D8PK40	128	..........K...FK.....
A0A1D8PU67-113	A0A1D8PU67	113	..........K...FK.....
Q59M70-69	Q59M70	69	..........K...FK.....
Q5AAS1-114	Q5AAS1	114	..........K...FK.....
A0A1D8PSW2-232	A0A1D8PSW2	232	..........K...FK.....
A0A1D8PF56-89	A0A1D8PF56	89	..........K...FK.....
A0A1D8PGY6-76	A0A1D8PGY6	76	..........K...FK.....
Q5A878-537	Q5A878	537	..........K...FK.....
Q59LZ5-151	Q59LZ5	151	..........K...FK.....
Q5AGD1-194	Q5AGD1	194	..........K...FK.....
Q5A6R2-471	Q5A6R2	471	..........K...FK.....
P82611-565	P82611	565	..........K...FK.....
A0A1D8PF16-214	A0A1D8PF16	214	..........K...FK.....
A0A1D8PQB4-581	A0A1D8PQB4	581	..........K...FK.....
A0A1D8PQ38-43	A0A1D8PQ38	43	..........K...FK.....
A0A1D8PQQ3-511	A0A1D8PQQ3	511	..........K...FK.....
A0A1D8PHP4-193	A0A1D8PHP4	193	..........K...FK.....
A0A1D8PKV4-199	A0A1D8PKV4	199	..........K...FK.....
P83775-324	P83775	324	..........K...FK.....
P83776-324	P83776	324	..........K...FK.....
Q59SS1-161	Q59SS1	161	..........K...FK.....
Q5AMQ5-36	Q5AMQ5	36	..........K...FK.....
Q5A1B0-56	Q5A1B0	56	..........K...FK.....
A0A1D8PN01-184	A0A1D8PN01	184	..........K...FK.....
Q5AF98-224	Q5AF98	224	..........K...FK.....
A0A1D8PNA9-421	A0A1D8PNA9	421	..........K...FK.....
A0A1D8PM02-158	A0A1D8PM02	158	..........K...FK.....
A0A1D8PQE6-69	A0A1D8PQE6	69	V.........K..E.......
A0A1D8PH52-219	A0A1D8PH52	219	V.........K..E.......
A0A1D8PS45-318	A0A1D8PS45	318	V.........K..E.......
A0A1D8PCI5-323	A0A1D8PCI5	323	V.........K..E.......
O94038-331	O94038	331	V.........K..E.......
A0A1D8PSV5-133	A0A1D8PSV5	133	V.........K..E.......
A0A1D8PRG5-47	A0A1D8PRG5	47	V.........K..E.......
Q5APD0-441	Q5APD0	441	V.........K..E.......
A0A1D8PPS1-74	A0A1D8PPS1	74	V.........K..E.......
P25997-531	P25997	531	V.........K..E.......
Q59WG0-112	Q59WG0	112	V.........K..E.......
Q5AB87-156	Q5AB87	156	V.........K..E.......
A0A1D8PCT0-427	A0A1D8PCT0	427	V.........K..E.......
A0A1D8PTD1-645	A0A1D8PTD1	645	V.........K..E.......
A0A1D8PP43-333	A0A1D8PP43	333	V.........K..E.......
Q59SJ1-155	Q59SJ1	155	V.........K..E.......
A0A1D8PQL8-651	A0A1D8PQL8	651	V.........K..E.......
A0A1D8PS38-153	A0A1D8PS38	153	V.........K..E.......
A0A1D8PTI7-72	A0A1D8PTI7	72	V.........K..E.......
A0A1D8PIQ7-398	A0A1D8PIQ7	398	V.........K..E.......
A0A1D8PF42-977	A0A1D8PF42	977	V.........K..E.......
Q5AAW3-227	Q5AAW3	227	V.........K..E.......
A0A1D8PP21-183	A0A1D8PP21	183	V.........K..E.......
Q5A4P2-118	Q5A4P2	118	V.........K..E.......
A0A1D8PQB4-347	A0A1D8PQB4	347	V.........K..E.......
Q5A0M4-308	Q5A0M4	308	V.........K..E.......
A0A1D8PE37-239	A0A1D8PE37	239	V.........K..E.......
A0A1D8PR42-1097	A0A1D8PR42	1097	V.........K..E.......
A0A1D8PMH8-402	A0A1D8PMH8	402	V.........K..E.......
A0A1D8PFS4-472	A0A1D8PFS4	472	V.........K..E.......
Q5AI00-129	Q5AI00	129	V.........K..E.......
A0A1D8PGJ9-225	A0A1D8PGJ9	225	V.........K..E.......
A0A1D8PGT5-355	A0A1D8PGT5	355	V.........K..E.......
A0A1D8PDC4-121	A0A1D8PDC4	121	V.........K..E.......
P46598-214	P46598	214	V.........K..E.......
A0A1D8PHC9-87	A0A1D8PHC9	87	V.........K..E.......
A0A1D8PP43-289	A0A1D8PP43	289	V.........K..E.......
P46587-328	P46587	328	V.........K..E.......
A0A1D8PI15-31	A0A1D8PI15	31	V.........K..E.......
Q5APF2-376	Q5APF2	376	V.........K..E.......
A0A1D8PM53-221	A0A1D8PM53	221	V.........K..E.......
A0A1D8PTD1-1185	A0A1D8PTD1	1185	V.........K..E.......
A0A1D8PF42-1957	A0A1D8PF42	1957	V.........K..E.......
A0A1D8PRQ3-88	A0A1D8PRQ3	88	V.........K..E.......
A0A1D8PTS0-49	A0A1D8PTS0	49	V.........K..E.......
P0CY19-112	P0CY19	112	V.........K..E.......
Q5A782-832	Q5A782	832	V.........K..E.......
Q59QD6-384	Q59QD6	384	V.........K..E.......
Q5ADQ0-57	Q5ADQ0	57	V.........K..E.......
A0A1D8PP58-127	A0A1D8PP58	127	V.........K..E.......
Q5A9D4-169	Q5A9D4	169	V.........K..E.......
A0A1D8PG96-389	A0A1D8PG96	389	V.........K..E.......
P25997-199	P25997	199	V.........K..E.......
O42766-74	O42766	74	V.........K..E.......
A0A1D8PRQ3-34	A0A1D8PRQ3	34	V.........K..E.......
Q5AI15-108	Q5AI15	108	V.........K..E.......
Q5AJX0-72	Q5AJX0	72	V.........K..E.......
A0A1D8PP43-32	A0A1D8PP43	32	V.........K..E.......
Q5ADT4-89	Q5ADT4	89	V.........K..E.......
Q5AKA5-122	Q5AKA5	122	.........WK.E........
Q59TE0-40	Q59TE0	40	.........WK.E........
A0A1D8PHR0-277	A0A1D8PHR0	277	.........WK.E........
A0A1D8PJ76-259	A0A1D8PJ76	259	.........WK.E........
Q5AK00-221	Q5AK00	221	.........WK.E........
A0A1D8PM03-67	A0A1D8PM03	67	.........WK.E........
A0A1D8PCN0-324	A0A1D8PCN0	324	.........WK.E........
Q5AB87-149	Q5AB87	149	.........WK.E........
A0A1D8PUA6-431	A0A1D8PUA6	431	.........WK.E........
Q5AGZ9-285	Q5AGZ9	285	.........WK.E........
Q5APM7-653	Q5APM7	653	.........WK.E........
A0A1D8PRR7-717	A0A1D8PRR7	717	.........WK.E........
A0A1D8PSE0-229	A0A1D8PSE0	229	.........WK.E........
Q59M70-153	Q59M70	153	.........WK.E........
Q5AEI0-544	Q5AEI0	544	.........WK.E........
Q5AG55-116	Q5AG55	116	.........WK.E........
A0A1D8PRR4-436	A0A1D8PRR4	436	.........WK.E........
A0A1D8PCT4-314	A0A1D8PCT4	314	.........WK.E........
Q5AI86-80	Q5AI86	80	.........WK.E........
A0A1D8PMP0-117	A0A1D8PMP0	117	.........WK.E........
Q5A6N1-1060	Q5A6N1	1060	.........WK.E........
Q5AGC1-30	Q5AGC1	30	..........KF.........
A0A1D8PRN3-527	A0A1D8PRN3	527	..........KF.........
Q5ANI8-752	Q5ANI8	752	..........KF.........
Q5AKV1-1086	Q5AKV1	1086	..........KF.........
A0A1D8PQK3-241	A0A1D8PQK3	241	..........KF.........
A0A1D8PT04-82	A0A1D8PT04	82	..........KF.........
A0A1D8PK30-94	A0A1D8PK30	94	..........KF.........
A0A1D8PF90-1138	A0A1D8PF90	1138	..........KF.........
Q3MNT0-451	Q3MNT0	451	..........KF.........
A0A1D8PGR5-1053	A0A1D8PGR5	1053	..........KF.........
Q5AK46-81	Q5AK46	81	..........KF.........
Q5ADU2-412	Q5ADU2	412	..........KF.........
A0A1D8PK11-53	A0A1D8PK11	53	..........KF.........
A0A1D8PK11-126	A0A1D8PK11	126	..........KF.........
A0A1D8PTF4-325	A0A1D8PTF4	325	..........KF.........
Q59KV5-554	Q59KV5	554	..........KF.........
Q59LF3-20	Q59LF3	20	..........KF.........
A0A1D8PHT4-311	A0A1D8PHT4	311	..........KF.........
Q5ALM6-107	Q5ALM6	107	..........KF.........
A0A1D8PMG9-409	A0A1D8PMG9	409	..........KF.........
A0A1D8PNX4-209	A0A1D8PNX4	209	..........KF.........
Q5A7M1-419	Q5A7M1	419	..........KF.........
Q5AF98-380	Q5AF98	380	..........KF.........
Q5AMS2-249	Q5AMS2	249	..........KF.........
Q5A2A5-284	Q5A2A5	284	..........KF.........
Q59MN2-780	Q59MN2	780	..........KF.........
Q59SK8-188	Q59SK8	188	..........KF.........
A0A1D8PJF9-383	A0A1D8PJF9	383	..........KF.........
Q59NB3-181	Q59NB3	181	..........KF.........
A0A1D8PCM4-598	A0A1D8PCM4	598	..........KF.........
A0A1D8PJT2-197	A0A1D8PJT2	197	..........KF.........
A0A1D8PPI2-556	A0A1D8PPI2	556	..........KF.........
A0A1D8PCX0-1343	A0A1D8PCX0	1343	..........KF.........
Q96VB9-393	Q96VB9	393	..........KF.........
Q5A7K7-157	Q5A7K7	157	..........KF.........
Q59YC4-249	Q59YC4	249	..........KF.........
A0A1D8PT04-138	A0A1D8PT04	138	..........KF.........
Q59K86-149	Q59K86	149	..........KF.........
A0A1D8PTY4-985	A0A1D8PTY4	985	..........KF.........
A0A1D8PSS6-231	A0A1D8PSS6	231	..........KF.........
Q59KG2-156	Q59KG2	156	..........KF.........
A0A1D8PPV6-176	A0A1D8PPV6	176	..........KF.........
Q5A5V8-79	Q5A5V8	79	..........KF.........
Q5A5V6-266	Q5A5V6	266	..........KF.........
Q59QD6-41	Q59QD6	41	..........KF.........
Q59RP7-24	Q59RP7	24	..........KF.........
A0A1D8PR25-271	A0A1D8PR25	271	..........KF.........
A0A1D8PPE0-112	A0A1D8PPE0	112	..........KF.........
Q5AI14-718	Q5AI14	718	..........KF.........
A0A1D8PEZ9-42	A0A1D8PEZ9	42	..........KF.........
A0A1D8PTP5-143	A0A1D8PTP5	143	..........KF.........
Q5A0Z9-267	Q5A0Z9	267	..........KF.........
Q92410-124	Q92410	124	..........KF.........
O74261-23	O74261	23	..........KF.........
Q59WG6-175	Q59WG6	175	..........KF.........
Q59MA9-222	Q59MA9	222	..........KF.........
A0A1D8PQQ3-376	A0A1D8PQQ3	376	..........KF.........
A0A1D8PHH4-42	A0A1D8PHH4	42	..........KF.........
A0A1D8PFM1-711	A0A1D8PFM1	711	..........KF.........
A0A1D8PN62-319	A0A1D8PN62	319	..........KF.........
P83776-111	P83776	111	..........KF.........
A0A1D8PHR0-627	A0A1D8PHR0	627	..........KF.........
Q5AIA2-191	Q5AIA2	191	..........KF.........
A0A1D8PPX7-170	A0A1D8PPX7	170	..........KF.........
A0A1D8PNP9-47	A0A1D8PNP9	47	..........KF.........
A0A1D8PSH0-150	A0A1D8PSH0	150	..........KF.........
A0A1D8PLY7-26	A0A1D8PLY7	26	..........KF.........
Q5AAU3-404	Q5AAU3	404	..........KF.........
Q5A0M4-482	Q5A0M4	482	..........KF.........
A0A1D8PN42-588	A0A1D8PN42	588	..........KF.........
A0A1D8PTW2-632	A0A1D8PTW2	632	..........KF.........
P46614-435	P46614	435	..........KF.........
Q59WF0-36	Q59WF0	36	..........KF.........
Q5AAR2-244	Q5AAR2	244	..........KF.........
Q5AP79-187	Q5AP79	187	..........KF.........
A0A1D8PHQ6-187	A0A1D8PHQ6	187	..........KF.........
A0A1D8PEF0-446	A0A1D8PEF0	446	..........KF.........
Q59MR4-176	Q59MR4	176	..........KF.........
Q5AKX2-134	Q5AKX2	134	..........KF.........
Q5A3L0-769	Q5A3L0	769	..........KF.........
A0A1D8PNC8-265	A0A1D8PNC8	265	..........KF.........
A0A1D8PK11-28	A0A1D8PK11	28	..........KF.........
Q59T48-321	Q59T48	321	..........KF.........
A0A1D8PU46-412	A0A1D8PU46	412	..........KF.........
A0A1D8PPX8-68	A0A1D8PPX8	68	..........KF.........
Q5A5A0-117	Q5A5A0	117	..........KF.........
Q5AK53-897	Q5AK53	897	..........KF.........
A0A1D8PHC4-581	A0A1D8PHC4	581	..........KF.........
A0A1D8PID4-198	A0A1D8PID4	198	..........KF.........
A0A1D8PKH1-96	A0A1D8PKH1	96	..........KF.........
Q5ABA2-283	Q5ABA2	283	..........KF.........
A0A1D8PRP8-747	A0A1D8PRP8	747	..........KF.........
Q59SU6-299	Q59SU6	299	..........KF.........
Q5AH86-431	Q5AH86	431	..........KF.........
P31353-150	P31353	150	..........KF.........
A0A1D8PKJ3-379	A0A1D8PKJ3	379	..........KF.........
A0A1D8PCX8-99	A0A1D8PCX8	99	..........KF.........
Q5AK53-919	Q5AK53	919	..........KF.........
Q5A8Y5-171	Q5A8Y5	171	..........KF.........
A0A1D8PQM1-157	A0A1D8PQM1	157	..........KF.........
Q5AKV6-301	Q5AKV6	301	..........KF.........
Q5A8A6-416	Q5A8A6	416	..........KF.........
Q5AIB8-158	Q5AIB8	158	..........KF.........
Q5APF8-98	Q5APF8	98	..........KF.........
Q5A863-318	Q5A863	318	..........KF.........
Q5A455-550	Q5A455	550	..........KF.........
Q5A0H8-254	Q5A0H8	254	..........KF.........
Q5A850-206	Q5A850	206	..........KF.........
A0A1D8PTV4-395	A0A1D8PTV4	395	..........KF.........
Q5AGZ7-259	Q5AGZ7	259	..........KF.........
A0A1D8PGL0-485	A0A1D8PGL0	485	..........KF.........
Q5AMN0-168	Q5AMN0	168	..........KF.........
P46273-290	P46273	290	..........KF.........
Q5AML1-582	Q5AML1	582	..........KF.........
P39827-140	P39827	140	..........KF.........
A0A1D8PH71-451	A0A1D8PH71	451	..........KF.........
Q5A7M1-81	Q5A7M1	81	..........KF.........
A0A1D8PKJ3-920	A0A1D8PKJ3	920	..........KF.........
Q5AI20-439	Q5AI20	439	..........KF.........
Q5AHZ4-332	Q5AHZ4	332	..........KF.........
A0A1D8PDG5-482	A0A1D8PDG5	482	..........KF.........
A0A1D8PLC9-149	A0A1D8PLC9	149	..........KF.........
A0A1D8PH08-113	A0A1D8PH08	113	..........KF.........
A0A1D8PU72-312	A0A1D8PU72	312	..........KF.........
A0A1D8PIE7-31	A0A1D8PIE7	31	..........KF.........
Q59T44-54	Q59T44	54	..........KF.........
Q5AJ93-80	Q5AJ93	80	..........KF.........
Q59VP7-148	Q59VP7	148	..........KF.........
Q5AJY4-255	Q5AJY4	255	..........KF.........
A0A1D8PCJ1-262	A0A1D8PCJ1	262	..........KF.........
A0A1D8PU32-680	A0A1D8PU32	680	..........KF.........
P34948-310	P34948	310	..........KF.........
P42800-22	P42800	22	..........KF.........
Q5ALN1-276	Q5ALN1	276	..........KF.........
A0A1D8PJ76-290	A0A1D8PJ76	290	..........KF.........
Q5AHY8-101	Q5AHY8	101	..........KF.........
Q5A2A2-13	Q5A2A2	13	..........KF.........
Q5ANI8-567	Q5ANI8	567	..........KF.........
Q5A6P2-910	Q5A6P2	910	..........KF.........
A0A1D8PU83-30	A0A1D8PU83	30	..........KF.........
A0A1D8PCY4-352	A0A1D8PCY4	352	..........KF.........
A0A1D8PJ13-845	A0A1D8PJ13	845	..........KF.........
A0A1D8PPA5-132	A0A1D8PPA5	132	..........KF.........
Q5A761-558	Q5A761	558	..........KF.........
Q5A0E2-106	Q5A0E2	106	..........KF.........
A0A1D8PPF9-522	A0A1D8PPF9	522	..........KF.........
A0A1D8PFE1-59	A0A1D8PFE1	59	..........KF.........
P82610-85	P82610	85	..........KF.........
A0A1D8PJ26-254	A0A1D8PJ26	254	..........KF.........
A0A1D8PHY2-55	A0A1D8PHY2	55	..........KF.........
A0A1D8PGJ9-19	A0A1D8PGJ9	19	..........KF.........
Q5A435-25	Q5A435	25	..........KF.........
A0A1D8PDL7-1093	A0A1D8PDL7	1093	..........KF.........
A0A1D8PKZ4-170	A0A1D8PKZ4	170	..........KF.........
A0A1D8PT56-141	A0A1D8PT56	141	..........KF.........
Q5AB74-314	Q5AB74	314	..........KF.........
P0CB54-329	P0CB54	329	..........KF.........
A0A1D8PEE1-209	A0A1D8PEE1	209	..........KF.........
Q59RA2-79	Q59RA2	79	..........KF.........
Q5A6P2-498	Q5A6P2	498	..........KF.........
A0A1D8PC76-288	A0A1D8PC76	288	..........KF.........
A0A1D8PL86-1384	A0A1D8PL86	1384	..........KF.........
A0A1D8PSJ3-43	A0A1D8PSJ3	43	..........KF.........
A0A1D8PKY7-451	A0A1D8PKY7	451	..........KF.........
A0A1D8PPR5-134	A0A1D8PPR5	134	..........KF.........
Q5ACV3-16	Q5ACV3	16	..........KF.........
Q5ALW6-297	Q5ALW6	297	..........KF.........
A0A1D8PCY5-61	A0A1D8PCY5	61	..........KF.........
Q5A0H3-14	Q5A0H3	14	..........KF.........
A0A1D8PQW6-211	A0A1D8PQW6	211	..........KF.........
A0A1D8PR99-238	A0A1D8PR99	238	..........KF.........
A0A1D8PTH5-116	A0A1D8PTH5	116	..........KF.........
Q59Q38-37	Q59Q38	37	..........KF.........
Q5AB94-21	Q5AB94	21	..........KF.........
Q5A3J5-370	Q5A3J5	370	..........KF.........
Q5ALV2-714	Q5ALV2	714	..........KF.........
O74261-81	O74261	81	..........KF.........
Q5A3L0-364	Q5A3L0	364	..........KF.........
A0A1D8PPH3-227	A0A1D8PPH3	227	..........KF.........
Q5AJ92-119	Q5AJ92	119	..........KF.........
Q5ACL9-309	Q5ACL9	309	..........KF.........
A0A1D8PKY7-277	A0A1D8PKY7	277	..........KF.........
Q5ACW5-212	Q5ACW5	212	..........KF.........
P10613-147	P10613	147	..........KF.........
Q5AF71-188	Q5AF71	188	..........KF.........
Q59PL9-99	Q59PL9	99	..........KF.........
A0A1D8PQM4-1017	A0A1D8PQM4	1017	..........KF.........
Q59VY8-364	Q59VY8	364	..........KF.........
Q5A653-32	Q5A653	32	..........KF.........
A0A1D8PTW6-275	A0A1D8PTW6	275	..........KF.........
A0A1D8PFT4-189	A0A1D8PFT4	189	..........KF.........
P83780-26	P83780	26	..........KF.........
A0A1D8PI34-30	A0A1D8PI34	30	..........KF.........
Q5AEN1-17	Q5AEN1	17	..........KF.........
Q59QT3-75	Q59QT3	75	..........KF.........
A0A1D8PKJ7-20	A0A1D8PKJ7	20	..........KF.........
Q59YG7-169	Q59YG7	169	..........KF.........
A0A1D8PQW6-332	A0A1D8PQW6	332	..........KF.........
A0A1D8PGD2-101	A0A1D8PGD2	101	..........KF.........
A0A1D8PK65-988	A0A1D8PK65	988	..........KF.........
Q5A0W6-208	Q5A0W6	208	..........KF.........
A0A1D8PK91-591	A0A1D8PK91	591	..........KF.........
Q5ABS1-44	Q5ABS1	44	..........KF.........
A0A1D8PIG5-218	A0A1D8PIG5	218	..........KF.........
A0A1D8PDH5-368	A0A1D8PDH5	368	..........KF.........
Q5AD10-361	Q5AD10	361	..........KF.........
O94150-138	O94150	138	..........KF.........
A0A1D8PK69-738	A0A1D8PK69	738	..........KF.........
A0A1D8PP21-587	A0A1D8PP21	587	..........KF.........
A0A1D8PHS1-78	A0A1D8PHS1	78	..........KF.........
Q5AME2-1339	Q5AME2	1339	..........KF.........
A0A1D8PNP6-287	A0A1D8PNP6	287	..........KF.........
A0A1D8PI95-471	A0A1D8PI95	471	..........KF.........
A0A1D8PQL8-245	A0A1D8PQL8	245	..........KF.........
A0A1D8PCL4-171	A0A1D8PCL4	171	..........KF.........
A0A1D8PNE5-353	A0A1D8PNE5	353	..........KF.........
Q59S72-573	Q59S72	573	..........KF.........
Q5AED0-330	Q5AED0	330	..........KF.........
A0A1D8PGH5-372	A0A1D8PGH5	372	..........KF.........
A0A1D8PC75-105	A0A1D8PC75	105	..........KF.........
Q59WG3-707	Q59WG3	707	..........KF.........
Q59WE2-15	Q59WE2	15	..........KF.........
A0A1D8PUB4-334	A0A1D8PUB4	334	..........KF.........
A0A1D8PCP7-444	A0A1D8PCP7	444	..........KF.........
A0A1D8PGR5-1688	A0A1D8PGR5	1688	..........KF.........
Q5A5B2-251	Q5A5B2	251	..........KF.........
A0A1D8PTW9-43	A0A1D8PTW9	43	..........KF.........
A0A1D8PI00-707	A0A1D8PI00	707	..........KF.........
P25997-1003	P25997	1003	..........KF.........
A0A1D8PSI3-205	A0A1D8PSI3	205	..........KF.........
A0A1D8PRF3-24	A0A1D8PRF3	24	..........KF.........
A0A1D8PHR0-301	A0A1D8PHR0	301	..........KF.........
Q5AGD1-202	Q5AGD1	202	..........KF.........
Q59KZ1-162	Q59KZ1	162	..........KF.........
A0A1D8PIE7-288	A0A1D8PIE7	288	..........KF.........
A0A1D8PS12-903	A0A1D8PS12	903	..........KF.........
A0A1D8PMU4-29	A0A1D8PMU4	29	..........KF.........
Q5A3M0-28	Q5A3M0	28	..........KF.........
A0A1D8PRW9-561	A0A1D8PRW9	561	..........KF.........
Q5AF38-40	Q5AF38	40	..........KF.........
A0A1D8PCX5-124	A0A1D8PCX5	124	..........KF.........
A0A1D8PSW2-170	A0A1D8PSW2	170	..........KF.........
Q5AEN2-174	Q5AEN2	174	..........KF.........
A0A1D8PG06-198	A0A1D8PG06	198	..........KF.........
Q59YH4-179	Q59YH4	179	..........KF.........
A0A1D8PKD0-195	A0A1D8PKD0	195	..........KF.........
Q5AK79-525	Q5AK79	525	..........KF.........
Q59SM8-487	Q59SM8	487	..........KF.........
Q59PL9-827	Q59PL9	827	..........KF.........
Q5A762-1346	Q5A762	1346	..........KF.........
A0A1D8PR99-212	A0A1D8PR99	212	..........KF.........
Q5AL24-129	Q5AL24	129	..........KF.........
A0A1D8PS67-287	A0A1D8PS67	287	..........KF.........
Q59P43-68	Q59P43	68	..........KF.........
Q5AGV4-200	Q5AGV4	200	..........KF.........
A0A1D8PER8-402	A0A1D8PER8	402	..........KF.........
A0A1D8PQM4-347	A0A1D8PQM4	347	..........KF.........
Q5AMQ5-403	Q5AMQ5	403	..........KF.........
Q5AF38-994	Q5AF38	994	..........KF.........
Q5ABB2-294	Q5ABB2	294	..........KF.........
Q5AH35-36	Q5AH35	36	..........KF.........
A0A1D8PCQ5-77	A0A1D8PCQ5	77	..........KF.........
A0A1D8PNH4-286	A0A1D8PNH4	286	..........KF.........
Q5A932-612	Q5A932	612	..........KF.........
A0A1D8PGB0-265	A0A1D8PGB0	265	..........KF.........
Q5A9X0-49	Q5A9X0	49	..........KF.........
A0A1D8PKJ8-120	A0A1D8PKJ8	120	..........KF.........
A0A1D8PT66-1141	A0A1D8PT66	1141	..........KF.........
A0A1D8PKY7-490	A0A1D8PKY7	490	..........KF.........
A0A1D8PTD9-625	A0A1D8PTD9	625	..........KF.........
Q59PG6-350	Q59PG6	350	..........KF.........
A0A1D8PQJ1-98	A0A1D8PQJ1	98	..........KF.........
Q5AJD9-28	Q5AJD9	28	..........KF.........
Q5A1L8-229	Q5A1L8	229	..........KF.........
A0A1D8PRY0-36	A0A1D8PRY0	36	..........KF.........
A0A1D8PDB0-160	A0A1D8PDB0	160	..........KF.........
Q5AA00-147	Q5AA00	147	..........KF.........
Q5ANP6-86	Q5ANP6	86	..........KF.........
Q59M69-256	Q59M69	256	..........KF.........
Q5A948-303	Q5A948	303	..........KF.........
Q5A8X7-112	Q5A8X7	112	..........KF.........
Q5A943-13	Q5A943	13	..........KF.........
Q5A006-42	Q5A006	42	..........KF.........
Q5A2A0-433	Q5A2A0	433	..........KF.........
Q5ACI8-93	Q5ACI8	93	..........KF.........
Q59PL9-804	Q59PL9	804	..........KF.........
A0A1D8PG20-480	A0A1D8PG20	480	..........KF.........
A0A1D8PF26-552	A0A1D8PF26	552	..........KF.........
Q5A2T2-483	Q5A2T2	483	..........KF.........
Q5ADT0-65	Q5ADT0	65	..........KF.........
P82612-109	P82612	109	..........KF.........
Q9UVJ4-156	Q9UVJ4	156	..........KF.........
A0A1D8PPS9-430	A0A1D8PPS9	430	..........KF.........
Q59M30-56	Q59M30	56	..........KF.........
P43073-216	P43073	216	..........KF.........
Q9Y7W4-174	Q9Y7W4	174	..........KF.........
A0A1D8PRR7-841	A0A1D8PRR7	841	..........KF.........
A0A1D8PND7-137	A0A1D8PND7	137	..........KF.........
A0A1D8PNP6-550	A0A1D8PNP6	550	..........KF.........
Q5AD59-12	Q5AD59	12	..........KF.........
A0A1D8PT99-887	A0A1D8PT99	887	..........KF.........
A0A1D8PDL6-216	A0A1D8PDL6	216	..........KF.........
Q5A4X9-123	Q5A4X9	123	..........KF.........
Q5ANF9-1685	Q5ANF9	1685	..........KF.........
A0A1D8PND7-275	A0A1D8PND7	275	..........KF.........
A0A1D8PHD8-170	A0A1D8PHD8	170	..........KF.........
Q92210-87	Q92210	87	..........KF.........
Q5AGW7-956	Q5AGW7	956	..........KF.........
A0A1D8PT56-456	A0A1D8PT56	456	..........KF.........
Q59ZG1-120	Q59ZG1	120	..........KF.........
Q5A6R2-557	Q5A6R2	557	..........KF.........
Q5AP68-42	Q5AP68	42	..........KF.........
Q59KZ2-52	Q59KZ2	52	..........KF.........
A0A1D8PU46-43	A0A1D8PU46	43	..........KF.........
A0A1D8PI22-83	A0A1D8PI22	83	..........KF.........
A0A1D8PQI1-396	A0A1D8PQI1	396	..........KF.........
Q5AJC2-103	Q5AJC2	103	..........KF.........
A0A1D8PQ57-120	A0A1D8PQ57	120	..........KF.........
Q5A4M7-470	Q5A4M7	470	..........KF.........
A0A1D8PHF5-37	A0A1D8PHF5	37	..........KF.........
Q5ADT0-1031	Q5ADT0	1031	..........KF.........
A0A1D8PGN7-144	A0A1D8PGN7	144	..........KF.........
A0A1D8PRE9-135	A0A1D8PRE9	135	..........KF.........
Q5A8Z2-445	Q5A8Z2	445	..........KF.........
A0A1D8PQW6-154	A0A1D8PQW6	154	..........KF.........
A0A1D8PDZ2-487	A0A1D8PDZ2	487	..........KF.........
Q5A8Y5-986	Q5A8Y5	986	..........KF.........
O13289-138	O13289	138	..........KF.........
A0A1D8PSM5-72	A0A1D8PSM5	72	..........KF.........
Q59NN8-166	Q59NN8	166	..........KF.........
Q59R24-62	Q59R24	62	..........KF.........
A0A1D8PRG4-204	A0A1D8PRG4	204	..........KF.........
A0A1D8PJH8-82	A0A1D8PJH8	82	..........KF.........
Q5ABA8-19	Q5ABA8	19	..........KF.........
A0A1D8PP95-368	A0A1D8PP95	368	..........KF.........
A0A1D8PI73-573	A0A1D8PI73	573	..........KF.........
Q5ADR2-364	Q5ADR2	364	..........KF.........
A0A1D8PK65-519	A0A1D8PK65	519	..........KF.........
A0A1D8PMM2-190	A0A1D8PMM2	190	..........KF.........
A0A1D8PGP2-743	A0A1D8PGP2	743	..........KF.........
A0A1D8PSE0-279	A0A1D8PSE0	279	..........KF.........
A0A1D8PIX3-674	A0A1D8PIX3	674	..........KF.........
A0A1D8PQJ3-315	A0A1D8PQJ3	315	..........KF.........
A0A1D8PHE0-273	A0A1D8PHE0	273	..........KF.........
A0A1D8PSQ3-163	A0A1D8PSQ3	163	..........KF.........
Q5AI14-791	Q5AI14	791	..........KF.........
A0A1D8PM68-214	A0A1D8PM68	214	..........KF.........
A0A1D8PD78-48	A0A1D8PD78	48	..........KF.........
A0A1D8PJE0-45	A0A1D8PJE0	45	..........KF.........
Q5ABB2-132	Q5ABB2	132	..........KF.........
A0A1D8PJD7-24	A0A1D8PJD7	24	..........KF.........
A0A1D8PG45-126	A0A1D8PG45	126	..........KF.........
Q5AKW4-306	Q5AKW4	306	..........KF.........
A0A1D8PRR7-1169	A0A1D8PRR7	1169	..........KF.........
Q5AD56-221	Q5AD56	221	..........KF.........
A0A1D8PIK6-109	A0A1D8PIK6	109	..........KF.........
A0A1D8PCA8-316	A0A1D8PCA8	316	..........KF.........
A0A1D8PD15-331	A0A1D8PD15	331	..........KF.........
Q59WG3-516	Q59WG3	516	..........KF.........
Q5AMM1-116	Q5AMM1	116	..........KF.........
A0A1D8PRR7-671	A0A1D8PRR7	671	..........KF.........
O74254-363	O74254	363	..........KF.........
A0A1D8PE78-178	A0A1D8PE78	178	..........KF.........
A0A1D8PI93-205	A0A1D8PI93	205	..........KF.........
A0A1D8PLS7-262	A0A1D8PLS7	262	..........KF.........
Q5AND4-101	Q5AND4	101	..........KF.........
A0A1D8PRF5-473	A0A1D8PRF5	473	..........KF.........
Q5AKX2-481	Q5AKX2	481	..........KF.........
A0A1D8PCW6-58	A0A1D8PCW6	58	..........KF.........
Q5AMT3-146	Q5AMT3	146	..........KF.........
Q873N2-186	Q873N2	186	..........KF.........
Q5A310-662	Q5A310	662	..........KF.........
Q5A687-512	Q5A687	512	..........KF.........
A0A1D8PNV1-142	A0A1D8PNV1	142	..........KF.........
A0A1D8PK87-150	A0A1D8PK87	150	..........KF.........
A0A1D8PL99-143	A0A1D8PL99	143	..........KF.........
Q5AK82-169	Q5AK82	169	..........KF.........
A0A1D8PN68-467	A0A1D8PN68	467	..........KF.........
Q5A4M2-264	Q5A4M2	264	..........KF.........
A0A1D8PS15-310	A0A1D8PS15	310	..........KF.........
Q00310-169	Q00310	169	..........KF.........
A0A1D8PP77-401	A0A1D8PP77	401	..........KF.........
P46273-148	P46273	148	..........KF.........
A0A1D8PRN8-1171	A0A1D8PRN8	1171	..........KF.........
A0A1D8PG80-210	A0A1D8PG80	210	..........KF.........
A0A1D8PR55-34	A0A1D8PR55	34	..........KF.........
Q59WE0-522	Q59WE0	522	..........KF.........
Q5A015-118	Q5A015	118	..........KF.........
Q59MF1-232	Q59MF1	232	..........KF.........
Q59T47-753	Q59T47	753	..........KF.........
Q59T94-51	Q59T94	51	..........KF.........
A0A1D8PPV5-583	A0A1D8PPV5	583	..........KF.........
O93803-456	O93803	456	..........KF.........
A0A1D8PGR5-1552	A0A1D8PGR5	1552	..........KF.........
A0A1D8PRY4-926	A0A1D8PRY4	926	..........KF.........
A0A1D8PFX8-267	A0A1D8PFX8	267	..........KF.........
Q5A246-580	Q5A246	580	..........KF.........
A0A1D8PR99-364	A0A1D8PR99	364	..........KF.........
Q59NB8-26	Q59NB8	26	..........KF.........
A0A1D8PLR7-405	A0A1D8PLR7	405	..........KF.........
A0A1D8PH55-424	A0A1D8PH55	424	..........KF.........
Q59WT0-93	Q59WT0	93	..........KF.........
Q5A5B0-352	Q5A5B0	352	..........KF.........
Q59UQ1-92	Q59UQ1	92	..........KF.........
Q5APC0-91	Q5APC0	91	..........KF.........
Q5AFB3-118	Q5AFB3	118	..........KF.........
Q5AML6-257	Q5AML6	257	..........KF.........
Q59L25-218	Q59L25	218	..........KF.........
Q59T35-281	Q59T35	281	..........KF.........
A0A1D8PLT7-91	A0A1D8PLT7	91	..........KF.........
Q59US5-128	Q59US5	128	..........KF.........
A0A1D8PEI2-392	A0A1D8PEI2	392	..........KF.........
A0A1D8PSS1-245	A0A1D8PSS1	245	..........KF.........
A0A1D8PRR9-49	A0A1D8PRR9	49	..........KF.........
Q59NN8-142	Q59NN8	142	..........KF.........
A0A1D8PRR9-565	A0A1D8PRR9	565	..........KF.........
A0A1D8PQH5-71	A0A1D8PQH5	71	..........KF.........
A0A1D8PRZ3-23	A0A1D8PRZ3	23	..........KF.........
A0A1D8PS11-19	A0A1D8PS11	19	..........KF.........
A0A1D8PHX1-478	A0A1D8PHX1	478	..........KF.........
Q59TC4-21	Q59TC4	21	..........KF.........
Q5A798-226	Q5A798	226	..........KF.........
A0A1D8PU69-51	A0A1D8PU69	51	..........KF.........
Q5AK79-461	Q5AK79	461	..........KF.........
Q92206-205	Q92206	205	..........KF.........
A0A1D8PQM4-212	A0A1D8PQM4	212	..........KF.........
A0A1D8PCJ1-142	A0A1D8PCJ1	142	..........KF.........
Q5ACU9-271	Q5ACU9	271	..........KF.........
Q5A397-528	Q5A397	528	..........KF.........
A0A1D8PQJ7-705	A0A1D8PQJ7	705	..........KF.........
A0A1D8PH99-146	A0A1D8PH99	146	..........KF.........
Q59WG6-337	Q59WG6	337	..........KF.........
Q5ADU2-98	Q5ADU2	98	..........KF.........
A0A1D8PR83-1027	A0A1D8PR83	1027	..........KF.........
Q59QC4-372	Q59QC4	372	..........KF.........
A0A1D8PIB2-91	A0A1D8PIB2	91	..........KF.........
A0A1D8PU69-42	A0A1D8PU69	42	..........KF.........
O74261-210	O74261	210	..........KF.........
A0A1D8PQD7-17	A0A1D8PQD7	17	..........KF.........
A0A1D8PPY8-113	A0A1D8PPY8	113	..........KF.........
Q5ABB2-44	Q5ABB2	44	..........KF.........
Q5A1M1-129	Q5A1M1	129	..........KF.........
Q5A762-521	Q5A762	521	..........KF.........
Q59U61-19	Q59U61	19	..........KF.........
A0A1D8PJ54-570	A0A1D8PJ54	570	..........KF.........
Q5A4W7-1456	Q5A4W7	1456	..........KF.........
Q59SM8-897	Q59SM8	897	..........KF.........
Q59NH3-53	Q59NH3	53	..........KF.........
Q5A7P9-186	Q5A7P9	186	..........KF.........
Q59L72-84	Q59L72	84	..........KF.........
Q59SM8-302	Q59SM8	302	..........KF.........
Q5AHZ4-58	Q5AHZ4	58	..........KF.........
A0A1D8PCM2-39	A0A1D8PCM2	39	..........KF.........
Q59X93-42	Q59X93	42	..........KF.........
Q5AME2-1273	Q5AME2	1273	..........KF.........
Q5A1Z1-93	Q5A1Z1	93	..........KF.........
A0A1D8PPW9-188	A0A1D8PPW9	188	..........KF.........
A0A1D8PFL7-553	A0A1D8PFL7	553	..........KF.........
Q5AGD1-107	Q5AGD1	107	..........KF.........
Q59PT0-45	Q59PT0	45	..........KF.........
Q59WC5-262	Q59WC5	262	..........KF.........
Q59M70-93	Q59M70	93	..........KF.........
Q59NB8-421	Q59NB8	421	..........KF.........
Q5ALW4-307	Q5ALW4	307	..........KF.........
A0A1D8PP77-355	A0A1D8PP77	355	..........KF.........
Q5AML1-149	Q5AML1	149	..........KF.........
P46273-346	P46273	346	..........KF.........
Q5A5E0-65	Q5A5E0	65	..........KF.........
A0A1D8PHE5-113	A0A1D8PHE5	113	..........KF.........
A0A1D8PL37-379	A0A1D8PL37	379	..........KF.........
A0A1D8PSR2-256	A0A1D8PSR2	256	..........KF.........
A0A1D8PI34-120	A0A1D8PI34	120	..........KF.........
A0A1D8PSJ6-517	A0A1D8PSJ6	517	..........KF.........
A0A1D8PPL6-338	A0A1D8PPL6	338	..........KF.........
Q5AHB1-125	Q5AHB1	125	..........KF.........
A0A1D8PET9-106	A0A1D8PET9	106	..........KF.........
P83773-332	P83773	332	..........KF.........
A0A1D8PD35-50	A0A1D8PD35	50	..........KF.........
Q5AHH4-144	Q5AHH4	144	..........KF.........
A0A1D8PN45-116	A0A1D8PN45	116	..........KF.........
A0A1D8PGF5-470	A0A1D8PGF5	470	..........KF.........
A0A1D8PTD1-185	A0A1D8PTD1	185	..........KF.........
Q5AF38-899	Q5AF38	899	..........KF.........
Q5ADN2-175	Q5ADN2	175	..........KF.........
P46586-97	P46586	97	..........KF.........
Q96VB9-86	Q96VB9	86	..........KF.........
Q59YC4-217	Q59YC4	217	..........KF.........
Q9P8E3-395	Q9P8E3	395	.........FKE.........
A0A1D8PHW4-681	A0A1D8PHW4	681	.........FKE.........
A0A1D8PCY5-336	A0A1D8PCY5	336	.........FKE.........
P46587-524	P46587	524	.........FKE.........
Q59RI1-650	Q59RI1	650	.........FKE.........
A0A1D8PPG7-213	A0A1D8PPG7	213	.........FKE.........
A0A1D8PFV8-438	A0A1D8PFV8	438	.........FKE.........
P41797-525	P41797	525	.........FKE.........
A0A1D8PIC6-130	A0A1D8PIC6	130	.........FKE.........
A0A1D8PRQ3-199	A0A1D8PRQ3	199	.........FKE.........
A0A1D8PGT5-323	A0A1D8PGT5	323	.........FKE.........
Q5A359-234	Q5A359	234	.........FKE.........
Q59MV9-315	Q59MV9	315	.........FKE.........
O13426-317	O13426	317	.........FKE.........
Q59ZH9-534	Q59ZH9	534	.........FKE.........
A0A1D8PF56-94	A0A1D8PF56	94	.........FKE.........
Q59LF3-40	Q59LF3	40	.........FKE.........
Q59LV5-788	Q59LV5	788	.........FKE.........
Q5AGZ8-261	Q5AGZ8	261	.........FKE.........
P83776-428	P83776	428	.........FKE.........
A0A1D8PSN8-219	A0A1D8PSN8	219	.........FKE.........
Q9P975-90	Q9P975	90	.........FKE.........
A0A1D8PQL8-101	A0A1D8PQL8	101	.........FKE.........
Q5ANP6-49	Q5ANP6	49	.........FKE.........
Q59UF7-424	Q59UF7	424	.........FKE.........
Q5A6R2-400	Q5A6R2	400	.........FKE.........
Q59RK3-135	Q59RK3	135	.........FKE.........
Q5A1Z1-179	Q5A1Z1	179	.........FKE.........
A0A1D8PKZ3-340	A0A1D8PKZ3	340	.........FKE.........
A0A1D8PSQ3-48	A0A1D8PSQ3	48	.........FKE.........
Q5A4X9-115	Q5A4X9	115	.........FKE.........
A0A1D8PE87-92	A0A1D8PE87	92	.........FKE.........
A0A1D8PI71-350	A0A1D8PI71	350	.........FKE.........
A0A1D8PF42-612	A0A1D8PF42	612	.........FKE.........
Q5A9Z6-186	Q5A9Z6	186	.........FKE.........
Q59Z14-128	Q59Z14	128	.........FKE.........
A0A1D8PIN6-144	A0A1D8PIN6	144	.........FKE.........
A0A1D8PEG2-365	A0A1D8PEG2	365	.........FKE.........
A0A1D8PTY0-65	A0A1D8PTY0	65	.........FKE.........
A0A1D8PK69-115	A0A1D8PK69	115	.........FKE.........
Q5ANP6-188	Q5ANP6	188	.........FKE.........
A0A1D8PMF8-14	A0A1D8PMF8	14	.........FKE.........
Q5A061-320	Q5A061	320	.........FKE.........
A0A1D8PTP9-129	A0A1D8PTP9	129	.........FKE.........
A0A1D8PQQ7-1136	A0A1D8PQQ7	1136	.........FKE.........
A0A1D8PHI0-294	A0A1D8PHI0	294	..........K..E.......
A0A1D8PSS4-237	A0A1D8PSS4	237	..........K..E.......
Q5ADT0-162	Q5ADT0	162	..........K..E.......
A0A1D8PQB4-146	A0A1D8PQB4	146	..........K..E.......
A0A1D8PS38-33	A0A1D8PS38	33	..........K..E.......
Q5AJD9-699	Q5AJD9	699	..........K..E.......
Q5AEN1-80	Q5AEN1	80	..........K..E.......
A0A1D8PFN6-366	A0A1D8PFN6	366	..........K..E.......
Q5A5N0-178	Q5A5N0	178	..........K..E.......
Q5A3L0-786	Q5A3L0	786	..........K..E.......
A0A1D8PJ10-776	A0A1D8PJ10	776	..........K..E.......
O42766-13	O42766	13	..........K..E.......
A0A1D8PTH3-169	A0A1D8PTH3	169	..........K..E.......
A0A1D8PU56-12	A0A1D8PU56	12	..........K..E.......
Q5A7P9-16	Q5A7P9	16	..........K..E.......
A0A1D8PHG1-322	A0A1D8PHG1	322	..........K..E.......
Q59UQ4-114	Q59UQ4	114	..........K..E.......
A0A1D8PR99-539	A0A1D8PR99	539	..........K..E.......
A0A1D8PE53-187	A0A1D8PE53	187	..........K..E.......
Q5ADT0-180	Q5ADT0	180	..........K..E.......
A0A1D8PN90-398	A0A1D8PN90	398	..........K..E.......
A0A1D8PHR0-82	A0A1D8PHR0	82	..........K..E.......
Q59QA9-192	Q59QA9	192	..........K..E.......
Q5A6N1-456	Q5A6N1	456	..........K..E.......
A0A1D8PQF9-77	A0A1D8PQF9	77	..........K..E.......
Q5A8K2-457	Q5A8K2	457	..........K..E.......
Q59U72-80	Q59U72	80	..........K..E.......
A0A1D8PN90-22	A0A1D8PN90	22	..........K..E.......
A0A1D8PIP0-52	A0A1D8PIP0	52	..........K..E.......
P46598-243	P46598	243	..........K..E.......
Q5AAU7-97	Q5AAU7	97	..........K..E.......
A0A1D8PDL6-19	A0A1D8PDL6	19	..........K..E.......
A0A1D8PJ10-413	A0A1D8PJ10	413	..........K..E.......
A0A1D8PD83-363	A0A1D8PD83	363	..........K..E.......
A0A1D8PSC5-132	A0A1D8PSC5	132	..........K..E.......
Q5A750-334	Q5A750	334	..........K..E.......
A0A1D8PR99-530	A0A1D8PR99	530	..........K..E.......
A0A1D8PQJ7-687	A0A1D8PQJ7	687	..........K..E.......
Q59R18-45	Q59R18	45	..........K..E.......
A0A1D8PCG4-438	A0A1D8PCG4	438	..........K..E.......
P46598-228	P46598	228	..........K..E.......
A0A1D8PNC7-102	A0A1D8PNC7	102	..........K..E.......
Q5AB87-104	Q5AB87	104	..........K..E.......
A0A1D8PHR0-272	A0A1D8PHR0	272	..........K..E.......
A0A1D8PCT4-63	A0A1D8PCT4	63	..........K..E.......
P83781-266	P83781	266	..........K..E.......
Q5A7K0-43	Q5A7K0	43	..........K..E.......
A0A1D8PGY8-179	A0A1D8PGY8	179	..........K..E.......
A0A1D8PR52-292	A0A1D8PR52	292	..........K..E.......
Q5A1E3-11	Q5A1E3	11	..........K..E.......
Q59PZ6-130	Q59PZ6	130	..........K..E.......
P46598-542	P46598	542	..........K..E.......
Q5AGZ8-534	Q5AGZ8	534	..........K..E.......
Q5A9D4-219	Q5A9D4	219	..........K..E.......
Q59LZ5-538	Q59LZ5	538	..........K..E.......
Q5AAR2-247	Q5AAR2	247	..........K..E.......
O94083-114	O94083	114	..........K..E.......
Q59X29-258	Q59X29	258	..........K..E.......
Q5AED9-83	Q5AED9	83	..........K..E.......
A0A1D8PSV5-208	A0A1D8PSV5	208	..........K..E.......
Q5AF98-385	Q5AF98	385	..........K..E.......
A0A1D8PNC7-73	A0A1D8PNC7	73	..........K..E.......
A0A1D8PR99-124	A0A1D8PR99	124	..........K..E.......
A0A1D8PMI1-222	A0A1D8PMI1	222	..........K..E.......
Q96VB9-648	Q96VB9	648	..........K..E.......
Q59LZ5-403	Q59LZ5	403	..........K..E.......
Q5ADT0-644	Q5ADT0	644	..........K..E.......
Q59TT2-42	Q59TT2	42	..........K..E.......
A0A1D8PE53-536	A0A1D8PE53	536	..........K..E.......
A0A1D8PEY9-72	A0A1D8PEY9	72	..........K..E.......
Q59T30-74	Q59T30	74	..........K..E.......
A0A1D8PQS0-14	A0A1D8PQS0	14	..........K..E.......
A0A1D8PJS7-40	A0A1D8PJS7	40	..........K..E.......
A0A1D8PSH3-43	A0A1D8PSH3	43	..........K..E.......
Q59TT2-72	Q59TT2	72	..........K..E.......
A0A1D8PK69-247	A0A1D8PK69	247	..........K..E.......
Q5AMT7-177	Q5AMT7	177	..........K..E.......
Q5A397-139	Q5A397	139	..........K..E.......
Q5A0I8-152	Q5A0I8	152	..........K..E.......
A0A1D8PCG7-38	A0A1D8PCG7	38	..........K..E.......
Q9Y7F0-164	Q9Y7F0	164	..........K..E.......
P82610-478	P82610	478	..........K..E.......
Q5ADT0-730	Q5ADT0	730	..........K..E.......
Q5AFA8-555	Q5AFA8	555	..........K..E.......
Q59R20-601	Q59R20	601	..........K..E.......
Q96VB9-187	Q96VB9	187	..........K..E.......
A0A1D8PD83-337	A0A1D8PD83	337	..........K..E.......
Q5AFA8-371	Q5AFA8	371	..........K..E.......
Q5ADT0-412	Q5ADT0	412	..........K..E.......
Q5AK00-151	Q5AK00	151	..........K..E.......
A0A1D8PJ10-638	A0A1D8PJ10	638	..........K..E.......
A0A1D8PF90-506	A0A1D8PF90	506	..........K..E.......
P46614-90	P46614	90	..........K..E.......
A0A1D8PQN3-65	A0A1D8PQN3	65	..........K..E.......
A0A1D8PJ10-556	A0A1D8PJ10	556	..........K..E.......
Q59S06-67	Q59S06	67	..........K..E.......
Q5A647-236	Q5A647	236	..........K..E.......
A0A1D8PIF0-21	A0A1D8PIF0	21	..........K..E.......
Q59LS1-142	Q59LS1	142	..........K..E.......
A0A1D8PJ10-504	A0A1D8PJ10	504	..........K..E.......
A0A1D8PJ10-499	A0A1D8PJ10	499	..........K..E.......
P82610-38	P82610	38	..........K..E.......
P46273-191	P46273	191	..........K..E.......
Q5ANP2-123	Q5ANP2	123	..........K..E.......
Q5APD2-345	Q5APD2	345	..........K..E.......
Q59N76-271	Q59N76	271	..........K..E.......
Q5AI86-285	Q5AI86	285	..........K..E.......
A0A1D8PIB2-201	A0A1D8PIB2	201	..........K..E.......
Q5A2A5-127	Q5A2A5	127	..........K..E.......
A0A1D8PJ10-418	A0A1D8PJ10	418	..........K..E.......
Q5AL46-353	Q5AL46	353	..........K..E.......
A0A1D8PMM8-166	A0A1D8PMM8	166	..........K..E.......
A0A1D8PCX0-835	A0A1D8PCX0	835	..........K..E.......
A0A1D8PFS0-44	A0A1D8PFS0	44	..........K..E.......
Q5A750-307	Q5A750	307	..........K..E.......
Q59TU0-38	Q59TU0	38	..........K..E.......
Q5A397-538	Q5A397	538	..........K..E.......
Q5A750-644	Q5A750	644	..........K..E.......
Q5AF03-149	Q5AF03	149	..........K..E.......
A0A1D8PJ01-421	A0A1D8PJ01	421	..........K..E.......
A0A1D8PRQ1-276	A0A1D8PRQ1	276	..........K..E.......
A0A1D8PJ01-459	A0A1D8PJ01	459	..........K..E.......
O74189-551	O74189	551	..........K..E.......
Q59P41-714	Q59P41	714	..........K..E.......
Q5ADT0-368	Q5ADT0	368	..........K..E.......
A0A1D8PPI6-114	A0A1D8PPI6	114	..........K..E.......
A0A1D8PMH9-729	A0A1D8PMH9	729	..........K..E.......
Q5A0M4-312	Q5A0M4	312	..........K..E.......
O74261-197	O74261	197	..........K..E.......
Q5AIA6-282	Q5AIA6	282	..........K..E.......
Q5ADT0-404	Q5ADT0	404	..........K..E.......
A0A1D8PSZ0-302	A0A1D8PSZ0	302	..........K..E.......
A0A1D8PI17-87	A0A1D8PI17	87	..........K..E.......
A0A1D8PQJ8-286	A0A1D8PQJ8	286	..........K..E.......
Q59S06-74	Q59S06	74	..........K..E.......
A0A1D8PHT4-433	A0A1D8PHT4	433	..........K..E.......
Q5A8I5-72	Q5A8I5	72	..........K..E.......
Q5ADT0-169	Q5ADT0	169	..........K..E.......
A0A1D8PGG3-206	A0A1D8PGG3	206	..........K..E.......
A0A1D8PQN3-60	A0A1D8PQN3	60	..........K..E.......
A0A1D8PRF5-526	A0A1D8PRF5	526	..........K..E.......
Q59XU9-208	Q59XU9	208	..........K..E.......
P46273-48	P46273	48	..........K..E.......
P46592-218	P46592	218	..........K..E.......
Q5AEK8-77	Q5AEK8	77	..........K..E.......
A0A1D8PE82-53	A0A1D8PE82	53	..........K..E.......
A0A1D8PLN3-17	A0A1D8PLN3	17	..........K..E.......
Q5AI15-570	Q5AI15	570	..........K..E.......
A0A1D8PLC9-125	A0A1D8PLC9	125	..........K..E.......
A0A1D8PEI2-547	A0A1D8PEI2	547	..........K..E.......
P82611-575	P82611	575	..........K..E.......
Q5A0M4-292	Q5A0M4	292	..........K..E.......
Q5ADT0-815	Q5ADT0	815	..........K..E.......
Q59QD6-210	Q59QD6	210	..........K..E.......
P46587-124	P46587	124	..........K..E.......
Q5ANH5-44	Q5ANH5	44	..........K..E.......
P41797-124	P41797	124	..........K..E.......
A0A1D8PFL7-340	A0A1D8PFL7	340	..........K..E.......
O93827-137	O93827	137	..........K..E.......
A0A1D8PND9-152	A0A1D8PND9	152	..........K..E.......
Q59ZV5-102	Q59ZV5	102	..........K..E.......
A0A1D8PTV7-156	A0A1D8PTV7	156	..........K..E.......
Q5AK88-221	Q5AK88	221	..........K..E.......
A0A1D8PQS0-157	A0A1D8PQS0	157	..........K..E.......
Q5A8I4-44	Q5A8I4	44	..........K..E.......
A0A1D8PHU0-184	A0A1D8PHU0	184	..........K..E.......
A0A1D8PE36-267	A0A1D8PE36	267	..........K..E.......
Q9URB4-124	Q9URB4	124	..........K..E.......
A0A1D8PLY4-69	A0A1D8PLY4	69	..........K..E.......
Q5A6M9-140	Q5A6M9	140	..........K..E.......
A0A1D8PCM2-109	A0A1D8PCM2	109	..........K..E.......
A0A1D8PD11-13	A0A1D8PD11	13	..........K..E.......
A0A1D8PJ10-564	A0A1D8PJ10	564	..........K..E.......
Q59R28-595	Q59R28	595	..........K..E.......
Q59UF7-195	Q59UF7	195	..........K..E.......
Q96VB9-587	Q96VB9	587	..........K..E.......
Q9HGT6-93	Q9HGT6	93	..........K..E.......
A0A1D8PS79-347	A0A1D8PS79	347	..........K..E.......
Q5A4X0-179	Q5A4X0	179	..........K..E.......
Q59WC0-167	Q59WC0	167	..........K..E.......
P30575-265	P30575	265	..........K..E.......
Q59QT3-125	Q59QT3	125	..........K..E.......
P83775-306	P83775	306	..........K..E.......
Q5A6M6-84	Q5A6M6	84	..........K..E.......
Q5ANP2-106	Q5ANP2	106	..........K..E.......
A0A1D8PPM7-89	A0A1D8PPM7	89	..........K..E.......
Q9UVJ4-15	Q9UVJ4	15	..........K..E.......
Q8NJN3-17	Q8NJN3	17	..........K..E.......
Q5AG68-134	Q5AG68	134	..........K..E.......
P30575-90	P30575	90	..........K..E.......
P83780-38	P83780	38	..........K..E.......
Q5A850-613	Q5A850	613	..........K..E.......
A0A1D8PTZ6-237	A0A1D8PTZ6	237	..........K..E.......
Q5AEE2-140	Q5AEE2	140	..........K..E.......
P46273-111	P46273	111	..........K..E.......
A0A1D8PGL1-139	A0A1D8PGL1	139	..........K..E.......
A0A1D8PI73-921	A0A1D8PI73	921	..........K..E.......
Q59M70-138	Q59M70	138	..........K..E.......
P83782-141	P83782	141	..........K..E.......
A0A1D8PPH3-511	A0A1D8PPH3	511	..........K..E.......
P83784-73	P83784	73	..........K..E.......
Q5ANP2-143	Q5ANP2	143	..........K..E.......
A0A1D8PSZ0-242	A0A1D8PSZ0	242	..........K..E.......
Q59NN8-21	Q59NN8	21	..........K..E.......
P46598-523	P46598	523	..........K..E.......
Q5AME2-908	Q5AME2	908	..........K..E.......
A0A1D8PJT8-95	A0A1D8PJT8	95	..........K..E.......
A0A1D8PUD2-133	A0A1D8PUD2	133	..........K..E.......
Q5A5Q4-55	Q5A5Q4	55	..........K..E.......
O43101-174	O43101	174	..........K..E.......
A0A1D8PCQ3-628	A0A1D8PCQ3	628	..........K..E.......
Q5A0L0-115	Q5A0L0	115	..........K..E.......
Q5A3K7-186	Q5A3K7	186	..........K..E.......
A0A1D8PFV7-431	A0A1D8PFV7	431	..........K..E.......
Q5AML1-176	Q5AML1	176	..........K..E.......
A0A1D8PMP1-618	A0A1D8PMP1	618	..........K..E.......
Q59R20-568	Q59R20	568	..........K..E.......
P46273-198	P46273	198	..........K..E.......
A0A1D8PPZ0-70	A0A1D8PPZ0	70	..........K..E.......
A0A1D8PDU9-1015	A0A1D8PDU9	1015	..........K..E.......
A0A1D8PTD1-1460	A0A1D8PTD1	1460	..........K..E.......
Q59M70-248	Q59M70	248	..........K..E.......
A0A1D8PMH6-247	A0A1D8PMH6	247	..........K..E.......
Q59QD6-383	Q59QD6	383	..........K..E.......
A0A1D8PQB4-363	A0A1D8PQB4	363	..........K..E.......
A0A1D8PPG7-231	A0A1D8PPG7	231	..........K..E.......
A0A1D8PJ10-511	A0A1D8PJ10	511	..........K..E.......
Q59U85-57	Q59U85	57	..........K..E.......
Q59ZW9-69	Q59ZW9	69	..........K..E.......
Q59ZH8-332	Q59ZH8	332	..........K..E.......
A0A1D8PHW1-35	A0A1D8PHW1	35	..........K..E.......
Q5AFA8-426	Q5AFA8	426	..........K..E.......
A0A1D8PE03-48	A0A1D8PE03	48	..........K..E.......
Q5A7K0-83	Q5A7K0	83	..........K..E.......
A0A1D8PJD7-274	A0A1D8PJD7	274	..........K..E.......
A0A1D8PSC5-86	A0A1D8PSC5	86	..........K..E.......
A0A1D8PPS9-744	A0A1D8PPS9	744	..........K..E.......
Q5A397-128	Q5A397	128	..........K..E.......
Q59XU5-171	Q59XU5	171	..........K..E.......
A0A1D8PSS4-177	A0A1D8PSS4	177	..........K..E.......
A0A1D8PSY1-265	A0A1D8PSY1	265	..........K..E.......
Q96UX5-373	Q96UX5	373	..........K..E.......
A0A1D8PDE8-73	A0A1D8PDE8	73	..........K..E.......
Q59RI1-971	Q59RI1	971	..........K..E.......
Q96VB9-630	Q96VB9	630	..........K..E.......
P83784-54	P83784	54	..........K..E.......
Q5ANA1-226	Q5ANA1	226	..........K..E.......
Q5AK53-901	Q5AK53	901	..........K..E.......
A0A1D8PF90-556	A0A1D8PF90	556	..........K..E.......
Q59YJ9-11	Q59YJ9	11	..........K..E.......
Q5A4W8-370	Q5A4W8	370	..........K..E.......
Q5A2A5-98	Q5A2A5	98	..........K..E.......
Q59TD5-63	Q59TD5	63	..........K..E.......
Q5AAG6-337	Q5AAG6	337	..........K..E.......
Q5AH07-224	Q5AH07	224	..........K..E.......
Q5AHD3-94	Q5AHD3	94	..........K..E.......
A0A1D8PMM2-641	A0A1D8PMM2	641	..........K..E.......
A0A1D8PCW6-46	A0A1D8PCW6	46	..........K..E.......
A0A1D8PH91-327	A0A1D8PH91	327	..........K..E.......
A0A1D8PSQ6-533	A0A1D8PSQ6	533	..........K..E.......
P83778-60	P83778	60	..........K..E.......
Q59KM8-278	Q59KM8	278	..........K..E.......
Q59M70-228	Q59M70	228	..........K..E.......
A0A1D8PGJ9-163	A0A1D8PGJ9	163	..........K..E.......
Q59US5-240	Q59US5	240	..........K..E.......
Q59TB4-42	Q59TB4	42	..........K..E.......
Q3MNT0-736	Q3MNT0	736	..........K..E.......
A0A1D8PH56-243	A0A1D8PH56	243	..........K..E.......
Q5A4M8-245	Q5A4M8	245	..........K..E.......
P83784-372	P83784	372	..........K..E.......
Q59KG2-167	Q59KG2	167	..........K..E.......
Q5ADT4-222	Q5ADT4	222	..........K..E.......
Q59RB8-65	Q59RB8	65	..........K..E.......
Q5AMT7-415	Q5AMT7	415	..........K..E.......
A0A1D8PQJ8-315	A0A1D8PQJ8	315	..........K..E.......
A0A1D8PJI7-530	A0A1D8PJI7	530	..........K..E.......
A0A1D8PI00-693	A0A1D8PI00	693	..........K..E.......
Q59MV9-221	Q59MV9	221	..........K..E.......
A0A1D8PI71-246	A0A1D8PI71	246	..........K..E.......
A0A1D8PS79-240	A0A1D8PS79	240	..........K..E.......
A0A1D8PSW1-178	A0A1D8PSW1	178	..........K..E.......
A0A1D8PNP6-357	A0A1D8PNP6	357	..........K..E.......
O59931-104	O59931	104	..........K..E.......
A0A1D8PQJ1-23	A0A1D8PQJ1	23	..........K..E.......
Q59X88-37	Q59X88	37	..........K..E.......
Q59WG0-21	Q59WG0	21	..........K..E.......
P46273-263	P46273	263	..........K..E.......
P22011-29	P22011	29	..........K..E.......
A0A1D8PN61-146	A0A1D8PN61	146	..........K..E.......
Q5A214-92	Q5A214	92	..........K..E.......
Q5A750-662	Q5A750	662	..........K..E.......
Q5ADT0-288	Q5ADT0	288	..........K..E.......
Q5ANP6-26	Q5ANP6	26	..........K..E.......
P46598-76	P46598	76	..........K..E.......
A0A1D8PD62-309	A0A1D8PD62	309	..........K..E.......
A0A1D8PK65-579	A0A1D8PK65	579	..........K..E.......
O74198-59	O74198	59	..........K..E.......
Q5ADM7-263	Q5ADM7	263	..........K..E.......
A0A1D8PH73-816	A0A1D8PH73	816	..........K..E.......
Q5AP83-126	Q5AP83	126	..........K..E.......
Q5AIA0-50	Q5AIA0	50	..........K..E.......
Q59QH4-270	Q59QH4	270	..........K..E.......
P82610-206	P82610	206	..........K..E.......
A0A1D8PNH4-252	A0A1D8PNH4	252	..........K..E.......
Q59PL9-682	Q59PL9	682	..........K..E.......
A0A1D8PR99-522	A0A1D8PR99	522	..........K..E.......
A0A1D8PRM7-436	A0A1D8PRM7	436	..........K..E.......
Q5A8Z9-47	Q5A8Z9	47	..........K..E.......
Q59PD6-501	Q59PD6	501	..........K..E.......
Q59PV8-100	Q59PV8	100	..........K..E.......
Q5AMQ2-129	Q5AMQ2	129	..........K..E.......
Q5A109-90	Q5A109	90	..........K..E.......
Q5A2A0-53	Q5A2A0	53	..........K..E.......
Q5A4Q1-211	Q5A4Q1	211	..........K..E.......
A0A1D8PT56-273	A0A1D8PT56	273	..........K..E.......
Q59PV8-106	Q59PV8	106	..........K..E.......
Q59R24-65	Q59R24	65	..........K..E.......
Q5A061-788	Q5A061	788	..........K..E.......
Q5A044-350	Q5A044	350	..........K..E.......
P0CY24-850	P0CY24	850	..........K..E.......
A0A1D8PK65-573	A0A1D8PK65	573	..........K..E.......
A0A1D8PDE8-155	A0A1D8PDE8	155	..........K..E.......
P46587-595	P46587	595	..........K..E.......
Q59PV8-124	Q59PV8	124	..........K..E.......
P82610-406	P82610	406	..........K..E.......
A0A1D8PIR2-466	A0A1D8PIR2	466	..........K..E.......
P40910-160	P40910	160	..........K..E.......
A0A1D8PJB0-1008	A0A1D8PJB0	1008	..........K..E.......
Q5ADT0-605	Q5ADT0	605	..........K..E.......
A0A1D8PTU7-89	A0A1D8PTU7	89	..........K..E.......
Q5ALV9-42	Q5ALV9	42	..........K..E.......
A0A1D8PPH3-730	A0A1D8PPH3	730	..........K..E.......
Q5AJF7-41	Q5AJF7	41	..........K..E.......
A0A1D8PF42-1170	A0A1D8PF42	1170	..........K..E.......
A0A1D8PTU7-39	A0A1D8PTU7	39	..........K..E.......
Q5A5T7-328	Q5A5T7	328	..........K..E.......
Q5AHH4-87	Q5AHH4	87	..........K..E.......
A0A1D8PQQ3-82	A0A1D8PQQ3	82	..........K..E.......
Q96UX5-191	Q96UX5	191	..........K..E.......
Q59WE5-40	Q59WE5	40	..........K..E.......
A0A1D8PTP9-175	A0A1D8PTP9	175	..........K..E.......
A0A1D8PN45-176	A0A1D8PN45	176	..........K..E.......
Q59WJ7-241	Q59WJ7	241	..........K..E.......
Q5ANA1-52	Q5ANA1	52	..........K..E.......
A0A1D8PPE0-100	A0A1D8PPE0	100	..........K..E.......
Q5A6P2-109	Q5A6P2	109	..........K..E.......
Q5AND0-142	Q5AND0	142	..........K..E.......
P83780-14	P83780	14	..........K..E.......
Q5AGD1-92	Q5AGD1	92	..........K..E.......
A0A1D8PSH3-456	A0A1D8PSH3	456	..........K..E.......
A0A1D8PN90-98	A0A1D8PN90	98	..........K..E.......
O42766-141	O42766	141	..........K..E.......
Q5ADT0-435	Q5ADT0	435	..........K..E.......
Q9HEW1-334	Q9HEW1	334	..........K..E.......
P83774-261	P83774	261	..........K..E.......
Q5A8Z9-69	Q5A8Z9	69	..........K..E.......
A0A1D8PGU0-469	A0A1D8PGU0	469	..........K..E.......
A0A1D8PQQ3-342	A0A1D8PQQ3	342	..........K..E.......
O13426-328	O13426	328	..........K..E.......
A0A1D8PS11-207	A0A1D8PS11	207	..........K..E.......
O42817-52	O42817	52	..........K..E.......
Q5A331-734	Q5A331	734	..........K..E.......
P83782-168	P83782	168	..........K..E.......
A0A1D8PRY3-78	A0A1D8PRY3	78	..........K..E.......
P82610-20	P82610	20	..........K..E.......
A0A1D8PDC4-511	A0A1D8PDC4	511	..........K..E.......
A0A1D8PHU6-44	A0A1D8PHU6	44	..........K..E.......
Q5A6R1-157	Q5A6R1	157	..........K..E.......
P83779-235	P83779	235	..........K..E.......
A0A1D8PTW2-441	A0A1D8PTW2	441	..........K..E.......
O94083-68	O94083	68	..........K..E.......
P87206-281	P87206	281	..........K..E.......
P46614-73	P46614	73	..........K..E.......
Q5A199-90	Q5A199	90	..........K..E.......
A0A1D8PKJ4-305	A0A1D8PKJ4	305	..........K..E.......
Q59TE0-159	Q59TE0	159	..........K..E.......
Q5AL11-471	Q5AL11	471	..........K..E.......
A0A1D8PP95-560	A0A1D8PP95	560	..........K..E.......
Q5A9D4-57	Q5A9D4	57	..........K..E.......
Q5A6R2-162	Q5A6R2	162	..........K..E.......
Q5A5Q8-37	Q5A5Q8	37	..........K..E.......
P83779-509	P83779	509	..........K..E.......
A0A1D8PFZ8-239	A0A1D8PFZ8	239	..........K..E.......
Q5A6S0-16	Q5A6S0	16	..........K..E.......
Q5AP65-56	Q5AP65	56	..........K..E.......
A0A1D8PTQ2-876	A0A1D8PTQ2	876	..........K..E.......
A0A1D8PN90-569	A0A1D8PN90	569	..........K..E.......
Q5A9D4-191	Q5A9D4	191	..........K..E.......
Q5A9D4-46	Q5A9D4	46	..........K..E.......
Q59LZ5-257	Q59LZ5	257	..........K..E.......
Q5AKX8-518	Q5AKX8	518	..........K..E.......
Q5ACW2-136	Q5ACW2	136	..........K..E.......
Q59X93-173	Q59X93	173	..........K..E.......
P25997-145	P25997	145	..........K..E.......
Q5ALV8-117	Q5ALV8	117	..........K..E.......
A0A1D8PF62-124	A0A1D8PF62	124	..........K..E.......
P83775-316	P83775	316	..........K..E.......
Q5A646-125	Q5A646	125	..........K..E.......
A0A1D8PCT0-1014	A0A1D8PCT0	1014	..........K..E.......
Q5A4Q1-12	Q5A4Q1	12	..........K..E.......
Q5ADN2-158	Q5ADN2	158	..........K..E.......
A0A1D8PNP6-690	A0A1D8PNP6	690	..........K..E.......
Q5AJ93-120	Q5AJ93	120	..........K..E.......
A0A1D8PF90-1025	A0A1D8PF90	1025	..........K..E.......
Q5A8K2-288	Q5A8K2	288	..........K..E.......
A0A1D8PTP9-480	A0A1D8PTP9	480	..........K..E.......
P46273-318	P46273	318	..........K..E.......
Q5A397-360	Q5A397	360	..........K..E.......
Q5AEN1-100	Q5AEN1	100	..........K..E.......
Q59WE2-21	Q59WE2	21	..........K..E.......
P83780-15	P83780	15	..........K..E.......
A0A1D8PSF9-86	A0A1D8PSF9	86	..........K..E.......
A0A1D8PHF1-81	A0A1D8PHF1	81	..........K..E.......
A0A1D8PE67-290	A0A1D8PE67	290	..........K..E.......
A0A1D8PPV6-165	A0A1D8PPV6	165	..........K..E.......
Q5AKA5-132	Q5AKA5	132	..........K..E.......
A0A1D8PPS9-866	A0A1D8PPS9	866	..........K..E.......
Q59ZE0-130	Q59ZE0	130	..........K..E.......
Q5A4W7-2005	Q5A4W7	2005	..........K..E.......
Q59QN7-142	Q59QN7	142	..........K..E.......
Q5AAU7-246	Q5AAU7	246	..........K..E.......
Q5A9D4-94	Q5A9D4	94	..........K..E.......
A0A1D8PIG5-168	A0A1D8PIG5	168	..........K..E.......
Q5AF98-60	Q5AF98	60	..........K..E.......
Q5ADM9-756	Q5ADM9	756	..........K..E.......
P22011-138	P22011	138	..........K..E.......
Q59PV8-92	Q59PV8	92	..........K..E.......
Q5A8X6-135	Q5A8X6	135	..........K..E.......
Q5A3N5-214	Q5A3N5	214	..........K..E.......
A0A1D8PRB6-76	A0A1D8PRB6	76	..........K..E.......
A0A1D8PLI2-201	A0A1D8PLI2	201	..........K..E.......
P46273-105	P46273	105	..........K..E.......
Q59MV6-227	Q59MV6	227	..........K..E.......
A0A1D8PEI2-370	A0A1D8PEI2	370	..........K..E.......
Q5AK46-201	Q5AK46	201	..........K..E.......
A0A1D8PE69-86	A0A1D8PE69	86	..........K..E.......
A0A1D8PJK5-56	A0A1D8PJK5	56	..........K..E.......
A0A1D8PMT8-206	A0A1D8PMT8	206	..........K..E.......
A0A1D8PNC7-12	A0A1D8PNC7	12	..........K..E.......
A0A1D8PNC7-28	A0A1D8PNC7	28	..........K..E.......
A0A1D8PTD1-168	A0A1D8PTD1	168	..........K..E.......
P25997-207	P25997	207	..........K..E.......
A0A1D8PK65-1090	A0A1D8PK65	1090	..........K..E.......
P41797-422	P41797	422	..........K..E.......
P46598-446	P46598	446	..........K..E.......
P41797-594	P41797	594	..........K..E.......
A0A1D8PT56-467	A0A1D8PT56	467	..........K..E.......
P40910-167	P40910	167	..........K..E.......
P46598-477	P46598	477	..........K..E.......
P46598-624	P46598	624	..........K..E.......
Q5A017-249	Q5A017	249	..........K..E.......
P83784-617	P83784	617	..........K..E.......
A0A1D8PE67-646	A0A1D8PE67	646	..........K..E.......
Q59KG2-129	Q59KG2	129	..........K..E.......
Q59WT0-65	Q59WT0	65	..........K..E.......
A0A1D8PGU0-639	A0A1D8PGU0	639	..........K..E.......
A0A1D8PQQ3-570	A0A1D8PQQ3	570	..........K..E.......
A0A1D8PHE5-14	A0A1D8PHE5	14	..........K..E.......
Q5AP65-47	Q5AP65	47	..........K..E.......
Q9P975-114	Q9P975	114	..........K..E.......
Q5A0L0-139	Q5A0L0	139	..........K..E.......
Q5A389-31	Q5A389	31	..........K..E.......
Q5ALX3-739	Q5ALX3	739	.........YKD.........
Q5AH38-318	Q5AH38	318	.........YKD.........
A0A1D8PN83-36	A0A1D8PN83	36	.........YKD.........
A0A1D8PDD1-159	A0A1D8PDD1	159	.........YKD.........
Q59L72-47	Q59L72	47	.........YKD.........
O43101-388	O43101	388	.........YKD.........
Q59TZ8-410	Q59TZ8	410	.........YKD.........
Q96VB9-593	Q96VB9	593	.........YKD.........
Q59RF7-758	Q59RF7	758	.........YKD.........
A0A1D8PCT0-667	A0A1D8PCT0	667	.........YKD.........
A0A1D8PHH2-549	A0A1D8PHH2	549	.........YKD.........
Q59KV8-159	Q59KV8	159	.........YKD.........
P30575-256	P30575	256	.........YKD.........
Q5A8K2-681	Q5A8K2	681	.........YKD.........
Q5A0Z9-66	Q5A0Z9	66	.........YKD.........
A0A1D8PLC3-262	A0A1D8PLC3	262	.........YKD.........
A0A1D8PK65-489	A0A1D8PK65	489	.........YKD.........
P83784-634	P83784	634	.........YKD.........
Q5ALM0-46	Q5ALM0	46	.........YKD.........
Q59PH5-165	Q59PH5	165	.........YKD.........
Q5AKX2-265	Q5AKX2	265	.........YKD.........
A0A1D8PP43-24	A0A1D8PP43	24	.........YKD.........
Q5AAR0-293	Q5AAR0	293	.........YKD.........
A0A1D8PTV4-85	A0A1D8PTV4	85	.........YKD.........
A0A1D8PQN1-94	A0A1D8PQN1	94	.........YKD.........
Q5AEB8-180	Q5AEB8	180	.........YKD.........
Q5A3N5-131	Q5A3N5	131	.........YKD.........
Q5A8X7-75	Q5A8X7	75	.........YKD.........
A0A1D8PR93-24	A0A1D8PR93	24	.........YKD.........
Q5A7P9-103	Q5A7P9	103	.........YKD.........
A0A1D8PKX3-274	A0A1D8PKX3	274	.........YKD.........
A0A1D8PR99-403	A0A1D8PR99	403	.........YKD.........
Q59PA4-198	Q59PA4	198	.........YKD.........
Q5AEI1-59	Q5AEI1	59	.........YKD.........
A0A1D8PIW1-349	A0A1D8PIW1	349	.........YKD.........
A0A1D8PT56-147	A0A1D8PT56	147	.........YKD.........
Q5ACI8-57	Q5ACI8	57	.........YKD.........
A0A1D8PH42-105	A0A1D8PH42	105	.........YKD.........
P46250-50	P46250	50	.........YKD.........
Q59W44-342	Q59W44	342	.........YKD.........
Q5ALX3-407	Q5ALX3	407	.........YKD.........
A0A1D8PTH3-256	A0A1D8PTH3	256	.........YKD.........
A0A1D8PIR2-2149	A0A1D8PIR2	2149	.........YKD.........
A0A1D8PHN5-335	A0A1D8PHN5	335	.........YKD.........
A0A1D8PGX7-844	A0A1D8PGX7	844	.........YKD.........
Q5ADT0-624	Q5ADT0	624	..........KE.........
P41797-566	P41797	566	..........KE.........
A0A1D8PJ10-538	A0A1D8PJ10	538	..........KE.........
P0CH96-186	P0CH96	186	..........KE.........
A0A1D8PK40-156	A0A1D8PK40	156	..........KE.........
P41797-530	P41797	530	..........KE.........
Q5ANA1-112	Q5ANA1	112	..........KE.........
Q5ADT0-675	Q5ADT0	675	..........KE.........
Q59UF7-77	Q59UF7	77	..........KE.........
Q5ADT0-577	Q5ADT0	577	..........KE.........
P46598-258	P46598	258	..........KE.........
A0A1D8PPG7-74	A0A1D8PPG7	74	..........KE.........
A0A1D8PRQ1-163	A0A1D8PRQ1	163	..........KE.........
A0A1D8PJ10-549	A0A1D8PJ10	549	..........KE.........
Q5A8Z9-38	Q5A8Z9	38	..........KE.........
A0A1D8PF90-797	A0A1D8PF90	797	..........KE.........
Q5ADT0-105	Q5ADT0	105	..........KE.........
P46587-529	P46587	529	..........KE.........
Q5ADT0-670	Q5ADT0	670	..........KE.........
Q59T49-256	Q59T49	256	..........KE.........
A0A1D8PK65-371	A0A1D8PK65	371	..........KE.........
A0A1D8PSZ0-398	A0A1D8PSZ0	398	..........KE.........
Q5ADT0-124	Q5ADT0	124	..........KE.........
Q5AK00-60	Q5AK00	60	..........KE.........
P83780-77	P83780	77	..........KE.........
P46587-510	P46587	510	..........KE.........
A0A1D8PF42-1034	A0A1D8PF42	1034	..........KE.........
P25997-190	P25997	190	..........KE.........
A0A1D8PTH3-159	A0A1D8PTH3	159	..........KE.........
A0A1D8PJT8-108	A0A1D8PJT8	108	..........KE.........
A0A1D8PPH3-553	A0A1D8PPH3	553	..........KE.........
Q59Z25-154	Q59Z25	154	..........KE.........
Q5A0V9-119	Q5A0V9	119	..........KE.........
A0A1D8PG26-174	A0A1D8PG26	174	..........KE.........
A0A1D8PN90-407	A0A1D8PN90	407	..........KE.........
Q59RB8-154	Q59RB8	154	..........KE.........
A0A1D8PF79-546	A0A1D8PF79	546	..........KE.........
P41797-511	P41797	511	..........KE.........
A0A1D8PS38-145	A0A1D8PS38	145	..........KE.........
Q5A0I8-90	Q5A0I8	90	..........KE.........
A0A1D8PHF5-85	A0A1D8PHF5	85	..........KE.........
P83780-523	P83780	523	..........KE.........
Q5A7P9-216	Q5A7P9	216	..........KE.........
Q5ADT0-667	Q5ADT0	667	..........KE.........
A0A1D8PKB9-298	A0A1D8PKB9	298	..........KE.........
Q5A6Q6-365	Q5A6Q6	365	..........KE.........
A0A1D8PL14-47	A0A1D8PL14	47	..........KE.........
A0A1D8PFL9-24	A0A1D8PFL9	24	..........KE.........
Q5AJX0-450	Q5AJX0	450	..........KE.........
Q5A017-107	Q5A017	107	..........KE.........
A0A1D8PTW2-474	A0A1D8PTW2	474	..........KE.........
A0A1D8PQJ8-319	A0A1D8PQJ8	319	..........KE.........
Q5ADT0-143	Q5ADT0	143	..........KE.........
Q59RF7-280	Q59RF7	280	..........KE.........
Q59X93-120	Q59X93	120	..........KE.........
Q96UX5-800	Q96UX5	800	..........KE.........
Q5A5P8-31	Q5A5P8	31	..........KE.........
Q5ADT0-558	Q5ADT0	558	..........KE.........
A0A1D8PTP9-440	A0A1D8PTP9	440	..........KE.........
Q5A7Q8-248	Q5A7Q8	248	..........KE.........
A0A1D8PNM3-107	A0A1D8PNM3	107	..........KE.........
Q5AL46-771	Q5AL46	771	..........KE.........
Q5A7P9-208	Q5A7P9	208	..........KE.........
A0A1D8PPT5-120	A0A1D8PPT5	120	..........KE.........
Q5A017-69	Q5A017	69	..........KE.........
A0A1D8PJT6-35	A0A1D8PJT6	35	..........KE.........
Q5AF98-297	Q5AF98	297	..........KE.........
A0A1D8PLC9-92	A0A1D8PLC9	92	..........KE.........
A0A1D8PP59-401	A0A1D8PP59	401	..........KE.........
O74261-379	O74261	379	..........KE.........
Q5AFE4-170	Q5AFE4	170	..........KE.........
Q59WJ5-85	Q59WJ5	85	..........KE.........
A0A1D8PSE0-188	A0A1D8PSE0	188	..........KE.........
Q5A9E1-57	Q5A9E1	57	..........KE.........
A0A1D8PPH3-695	A0A1D8PPH3	695	..........KE.........
A0A1D8PGJ9-175	A0A1D8PGJ9	175	..........KE.........
P25997-864	P25997	864	..........KE.........
Q96VB9-601	Q96VB9	601	..........KE.........
A0A1D8PF42-1320	A0A1D8PF42	1320	..........KE.........
Q9HGT6-80	Q9HGT6	80	..........KE.........
A0A1D8PH21-19	A0A1D8PH21	19	..........KE.........
A0A1D8PF42-759	A0A1D8PF42	759	..........KE.........
P46598-250	P46598	250	..........KE.........
A0A1D8PDA4-198	A0A1D8PDA4	198	..........KE.........
Q59VR3-245	Q59VR3	245	..........KE.........
A0A1D8PT56-69	A0A1D8PT56	69	..........KE.........
Q5ADT0-133	Q5ADT0	133	..........KE.........
Q5A397-130	Q5A397	130	..........KE.........
A0A1D8PF42-964	A0A1D8PF42	964	..........KE.........
A0A1D8PRQ3-112	A0A1D8PRQ3	112	..........KE.........
Q5A0Z9-327	Q5A0Z9	327	..........KE.........
Q5AF98-410	Q5AF98	410	..........KE.........
A0A1D8PF90-269	A0A1D8PF90	269	..........KE.........
A0A1D8PG96-612	A0A1D8PG96	612	..........KE.........
Q59VG6-361	Q59VG6	361	..........KE.........
Q5A8Z9-27	Q5A8Z9	27	..........KE.........
A0A1D8PIF0-92	A0A1D8PIF0	92	..........KE.........
A0A1D8PQJ8-252	A0A1D8PQJ8	252	..........KE.........
Q5ADT0-421	Q5ADT0	421	..........KE.........
A0A1D8PKR9-287	A0A1D8PKR9	287	..........KE.........
P83780-255	P83780	255	..........KE.........
Q5AAG6-346	Q5AAG6	346	..........KE.........
A0A1D8PQJ8-325	A0A1D8PQJ8	325	..........KE.........
Q5AMT7-202	Q5AMT7	202	..........KE.........
A0A1D8PCD3-110	A0A1D8PCD3	110	..........KE.........
A0A1D8PF42-1307	A0A1D8PF42	1307	..........KE.........
Q59LS1-196	Q59LS1	196	..........KE.........
Q59Z14-49	Q59Z14	49	..........KE.........
Q59NB3-136	Q59NB3	136	..........KE.........
A0A1D8PF79-254	A0A1D8PF79	254	..........KE.........
A0A1D8PPP4-668	A0A1D8PPP4	668	..........KE.........
A0A1D8PMV9-201	A0A1D8PMV9	201	..........KE.........
Q59UF7-435	Q59UF7	435	..........KE.........
A0A1D8PPW7-163	A0A1D8PPW7	163	..........KE.........
Q5ABC3-212	Q5ABC3	212	..........KE.........
Q59Z25-149	Q59Z25	149	..........KE.........
A0A1D8PTV4-97	A0A1D8PTV4	97	..........KE.........
Q5A8Z9-75	Q5A8Z9	75	..........KE.........
A0A1D8PC97-324	A0A1D8PC97	324	..........KE.........
A0A1D8PQN3-72	A0A1D8PQN3	72	..........KE.........
A0A1D8PPS1-100	A0A1D8PPS1	100	..........KE.........
P30575-224	P30575	224	..........KE.........
A0A1D8PQH1-76	A0A1D8PQH1	76	..........KE.........
A0A1D8PFZ8-265	A0A1D8PFZ8	265	..........KE.........
A0A1D8PE41-726	A0A1D8PE41	726	..........KE.........
Q5ANA1-107	Q5ANA1	107	..........KE.........
Q5A4W7-1075	Q5A4W7	1075	..........KE.........
Q9P8E3-411	Q9P8E3	411	..........KE.........
Q5ACI8-229	Q5ACI8	229	..........KE.........
P46598-539	P46598	539	..........KE.........
Q5AMP4-311	Q5AMP4	311	..........KE.........
Q59LZ5-143	Q59LZ5	143	..........KE.........
Q59YE8-455	Q59YE8	455	..........KE.........
A0A1D8PRB3-457	A0A1D8PRB3	457	..........KE.........
A0A1D8PTP9-744	A0A1D8PTP9	744	..........KE.........
Q5AJF7-51	Q5AJF7	51	..........KE.........
Q5A4L1-14	Q5A4L1	14	..........KE.........
A0A1D8PHE0-277	A0A1D8PHE0	277	..........KE.........
Q59R99-57	Q59R99	57	..........KE.........
A0A1D8PIB2-521	A0A1D8PIB2	521	..........KE.........
Q8NJN3-23	Q8NJN3	23	..........KE.........
A0A1D8PFV4-78	A0A1D8PFV4	78	..........KE.........
Q5A8Z9-60	Q5A8Z9	60	..........KE.........
A0A1D8PEH3-629	A0A1D8PEH3	629	..........KE.........
A0A1D8PNA3-13	A0A1D8PNA3	13	..........KE.........
A0A1D8PRQ3-115	A0A1D8PRQ3	115	..........KE.........
P82610-201	P82610	201	..........KE.........
A0A1D8PQ57-218	A0A1D8PQ57	218	..........KE.........
Q59U61-345	Q59U61	345	..........KE.........
A0A1D8PMM8-323	A0A1D8PMM8	323	..........KE.........
Q5ADU2-310	Q5ADU2	310	..........KE.........
A0A1D8PDL6-51	A0A1D8PDL6	51	..........KE.........
A0A1D8PFM9-62	A0A1D8PFM9	62	..........KE.........
Q59VX9-47	Q59VX9	47	..........KE.........
A0A1D8PRG4-247	A0A1D8PRG4	247	..........KE.........
A0A1D8PPK1-161	A0A1D8PPK1	161	..........KE.........
Q59XV1-301	Q59XV1	301	..........KE.........
A0A1D8PNC7-30	A0A1D8PNC7	30	..........KE.........
A0A1D8PKJ3-347	A0A1D8PKJ3	347	..........KE.........
P46587-126	P46587	126	..........KE.........
Q5AAU3-457	Q5AAU3	457	..........KE.........
Q5AL45-497	Q5AL45	497	..........KE.........
A0A1D8PQC8-491	A0A1D8PQC8	491	..........KE.........
Q5AGZ7-262	Q5AGZ7	262	..........KE.........
A0A1D8PJF9-317	A0A1D8PJF9	317	..........KE.........
A0A1D8PL86-432	A0A1D8PL86	432	..........KE.........
A0A1D8PNH4-451	A0A1D8PNH4	451	..........KE.........
Q59RI1-111	Q59RI1	111	..........KE.........
A0A1D8PH21-44	A0A1D8PH21	44	..........KE.........
A0A1D8PPV6-19	A0A1D8PPV6	19	..........KE.........
A0A1D8PR99-507	A0A1D8PR99	507	..........KE.........
P46598-181	P46598	181	..........KE.........
P83779-329	P83779	329	..........KE.........
A0A1D8PG20-407	A0A1D8PG20	407	..........KE.........
P46598-218	P46598	218	..........KE.........
Q5AMT7-149	Q5AMT7	149	..........KE.........
A0A1D8PQQ9-248	A0A1D8PQQ9	248	..........KE.........
A0A1D8PSE7-201	A0A1D8PSE7	201	..........KE.........
P82612-44	P82612	44	..........KE.........
A0A1D8PMA1-71	A0A1D8PMA1	71	..........KE.........
Q5A1M1-179	Q5A1M1	179	..........KE.........
A0A1D8PK65-1490	A0A1D8PK65	1490	..........KE.........
Q5A4W7-853	Q5A4W7	853	..........KE.........
P82612-34	P82612	34	..........KE.........
Q5A4W7-1925	Q5A4W7	1925	..........KE.........
A0A1D8PLU5-167	A0A1D8PLU5	167	..........KE.........
A0A1D8PS12-669	A0A1D8PS12	669	..........KE.........
Q59TZ8-373	Q59TZ8	373	..........KE.........
A0A1D8PL85-12	A0A1D8PL85	12	..........KE.........
Q5AB84-232	Q5AB84	232	..........KE.........
A0A1D8PSH3-325	A0A1D8PSH3	325	..........KE.........
Q59TT2-24	Q59TT2	24	..........KE.........
A0A1D8PG96-575	A0A1D8PG96	575	..........KE.........
A0A1D8PLT3-43	A0A1D8PLT3	43	..........KE.........
Q9P940-103	Q9P940	103	..........KE.........
A0A1D8PU56-523	A0A1D8PU56	523	..........KE.........
A0A1D8PKH4-845	A0A1D8PKH4	845	..........KE.........
A0A1D8PDU9-1657	A0A1D8PDU9	1657	..........KE.........
Q5A750-340	Q5A750	340	..........KE.........
A0A1D8PGY6-191	A0A1D8PGY6	191	..........KE.........
A0A1D8PCN0-319	A0A1D8PCN0	319	..........KE.........
A0A1D8PS34-232	A0A1D8PS34	232	..........KE.........
A0A1D8PS56-89	A0A1D8PS56	89	..........KE.........
P28870-38	P28870	38	..........KE.........
Q5AK53-453	Q5AK53	453	..........KE.........
A0A1D8PFV7-127	A0A1D8PFV7	127	..........KE.........
Q5AME2-252	Q5AME2	252	..........KE.........
A0A1D8PQ26-240	A0A1D8PQ26	240	..........KE.........
A0A1D8PNG9-485	A0A1D8PNG9	485	..........KE.........
A0A1D8PHC9-91	A0A1D8PHC9	91	..........KE.........
A0A1D8PMQ7-256	A0A1D8PMQ7	256	..........KE.........
A0A1D8PDV1-72	A0A1D8PDV1	72	..........KE.........
A0A1D8PNK3-105	A0A1D8PNK3	105	..........KE.........
A0A1D8PIW1-342	A0A1D8PIW1	342	..........KE.........
A0A1D8PEG2-191	A0A1D8PEG2	191	..........KE.........
Q59PH5-348	Q59PH5	348	..........KE.........
A0A1D8PC56-249	A0A1D8PC56	249	..........KE.........
A0A1D8PFV7-145	A0A1D8PFV7	145	..........KE.........
Q5A0M4-672	Q5A0M4	672	..........KE.........
A0A1D8PL01-55	A0A1D8PL01	55	..........KE.........
Q5A7M9-230	Q5A7M9	230	..........KE.........
Q59ZE0-199	Q59ZE0	199	..........KE.........
A0A1D8PLN1-400	A0A1D8PLN1	400	..........KE.........
A0A1D8PQ26-285	A0A1D8PQ26	285	..........KE.........
O42766-70	O42766	70	..........KE.........
Q9HGT6-70	Q9HGT6	70	..........KE.........
Q5ADT0-190	Q5ADT0	190	..........KE.........
A0A1D8PFW3-384	A0A1D8PFW3	384	..........KE.........
A0A1D8PPR5-129	A0A1D8PPR5	129	..........KE.........
Q5ALX8-106	Q5ALX8	106	..........KE.........
A0A1D8PSZ0-425	A0A1D8PSZ0	425	..........KE.........
A0A1D8PL86-969	A0A1D8PL86	969	..........KE.........
A0A1D8PHU0-201	A0A1D8PHU0	201	..........KE.........
A0A1D8PS44-117	A0A1D8PS44	117	..........KE.........
A0A1D8PRM7-522	A0A1D8PRM7	522	..........KE.........
O74261-447	O74261	447	..........KE.........
A0A1D8PTD1-2145	A0A1D8PTD1	2145	..........KE.........
A0A1D8PF42-103	A0A1D8PF42	103	..........KE.........
A0A1D8PIM4-177	A0A1D8PIM4	177	..........KE.........
P42800-89	P42800	89	..........KE.........
Q5AAJ7-344	Q5AAJ7	344	..........KE.........
Q96UX5-705	Q96UX5	705	..........KE.........
A0A1D8PSA9-275	A0A1D8PSA9	275	..........KE.........
Q5ACW2-144	Q5ACW2	144	..........KE.........
A0A1D8PFS4-216	A0A1D8PFS4	216	..........KE.........
A0A1D8PD83-367	A0A1D8PD83	367	..........KE.........
Q5AME2-11	Q5AME2	11	..........KE.........
P82610-208	P82610	208	..........KE.........
A0A1D8PK40-67	A0A1D8PK40	67	..........KE.........
A0A1D8PM35-43	A0A1D8PM35	43	..........KE.........
Q5A4W7-1433	Q5A4W7	1433	..........KE.........
A0A1D8PHA2-84	A0A1D8PHA2	84	..........KE.........
A0A1D8PEH4-222	A0A1D8PEH4	222	..........KE.........
Q5AJ93-43	Q5AJ93	43	..........KE.........
Q5A473-25	Q5A473	25	..........KE.........
A0A1D8PKJ4-228	A0A1D8PKJ4	228	..........KE.........
A0A1D8PGU0-704	A0A1D8PGU0	704	..........KE.........
Q59ZE0-207	Q59ZE0	207	..........KE.........
P41797-126	P41797	126	..........KE.........
A0A1D8PCQ3-146	A0A1D8PCQ3	146	..........KE.........
Q5AKA5-134	Q5AKA5	134	..........KE.........
A0A1D8PRQ1-120	A0A1D8PRQ1	120	..........KE.........
Q59QD6-214	Q59QD6	214	..........KE.........
A0A1D8PJ26-211	A0A1D8PJ26	211	..........KE.........
A0A1D8PJC1-13	A0A1D8PJC1	13	..........KE.........
A0A1D8PDZ1-86	A0A1D8PDZ1	86	..........KE.........
Q5AMQ2-130	Q5AMQ2	130	..........KE.........
A0A1D8PFP3-1103	A0A1D8PFP3	1103	..........KE.........
A0A1D8PQ43-22	A0A1D8PQ43	22	..........KE.........
A0A1D8PIR2-200	A0A1D8PIR2	200	..........KE.........
A0A1D8PD11-154	A0A1D8PD11	154	..........KE.........
Q5A9E1-149	Q5A9E1	149	..........KE.........
Q5AEF2-283	Q5AEF2	283	..........KE.........
Q5A4W7-115	Q5A4W7	115	..........KE.........
A0A1D8PTP9-849	A0A1D8PTP9	849	..........KE.........
Q59WE5-185	Q59WE5	185	..........KE.........
A0A1D8PU04-130	A0A1D8PU04	130	..........KE.........
Q59WG6-180	Q59WG6	180	..........KE.........
Q5AGX8-463	Q5AGX8	463	..........KE.........
Q5AFA8-364	Q5AFA8	364	..........KE.........
Q5A2A7-590	Q5A2A7	590	..........KE.........
Q5A1E8-370	Q5A1E8	370	..........KE.........
Q5A0W0-46	Q5A0W0	46	..........KE.........
Q59WG3-501	Q59WG3	501	..........KE.........
Q5ANP6-33	Q5ANP6	33	..........KE.........
Q5A4W7-1247	Q5A4W7	1247	..........KE.........
P82610-550	P82610	550	..........KE.........
A0A1D8PH39-50	A0A1D8PH39	50	..........KE.........
A0A1D8PNH4-247	A0A1D8PNH4	247	..........KE.........
Q5A9D4-143	Q5A9D4	143	..........KE.........
A0A1D8PF68-352	A0A1D8PF68	352	..........KE.........
A0A1D8PLC6-278	A0A1D8PLC6	278	..........KE.........
A0A1D8PEX3-392	A0A1D8PEX3	392	..........KE.........
A0A1D8PSD5-29	A0A1D8PSD5	29	..........KE.........
Q5A915-83	Q5A915	83	..........KE.........
Q59VR3-241	Q59VR3	241	..........KE.........
A0A1D8PTH3-428	A0A1D8PTH3	428	..........KE.........
Q5A0M4-171	Q5A0M4	171	..........KE.........
A0A1D8PJ01-543	A0A1D8PJ01	543	..........KE.........
Q9P975-23	Q9P975	23	..........KE.........
A0A1D8PCQ5-37	A0A1D8PCQ5	37	..........KE.........
Q59QN6-18	Q59QN6	18	..........KE.........
A0A1D8PPQ1-419	A0A1D8PPQ1	419	..........KE.........
Q59U67-212	Q59U67	212	..........KE.........
Q5AIA2-121	Q5AIA2	121	..........KE.........
Q5A455-187	Q5A455	187	..........KE.........
P83780-134	P83780	134	..........KE.........
A0A1D8PEI2-439	A0A1D8PEI2	439	..........KE.........
Q5A9D9-156	Q5A9D9	156	..........KE.........
A0A1D8PDT3-31	A0A1D8PDT3	31	..........KE.........
A0A1D8PH91-155	A0A1D8PH91	155	..........KE.........
Q5AF03-191	Q5AF03	191	..........KE.........
Q5A9D9-243	Q5A9D9	243	..........KE.........
A0A1D8PCX8-128	A0A1D8PCX8	128	..........KE.........
Q59S06-185	Q59S06	185	..........KE.........
Q59R20-66	Q59R20	66	..........KE.........
A0A1D8PT02-183	A0A1D8PT02	183	..........KE.........
A0A1D8PIM4-194	A0A1D8PIM4	194	..........KE.........
A0A1D8PL99-149	A0A1D8PL99	149	..........KE.........
Q59QD6-170	Q59QD6	170	..........KE.........
Q5AHD3-159	Q5AHD3	159	..........KE.........
A0A1D8PF79-319	A0A1D8PF79	319	..........KE.........
Q59RQ6-90	Q59RQ6	90	..........KE.........
A0A1D8PKY7-498	A0A1D8PKY7	498	..........KE.........
P83782-22	P83782	22	..........KE.........
A0A1D8PJS2-147	A0A1D8PJS2	147	..........KE.........
A0A1D8PKZ9-138	A0A1D8PKZ9	138	..........KE.........
A0A1D8PL85-58	A0A1D8PL85	58	..........KE.........
Q59KZ1-694	Q59KZ1	694	..........KE.........
Q59RQ6-195	Q59RQ6	195	..........KE.........
Q59VR3-237	Q59VR3	237	..........KE.........
Q59NQ5-108	Q59NQ5	108	..........KE.........
A0A1D8PG96-130	A0A1D8PG96	130	..........KE.........
Q59M70-207	Q59M70	207	..........KE.........
A0A1D8PPV6-24	A0A1D8PPV6	24	..........KE.........
P83784-270	P83784	270	..........KE.........
Q5AI15-296	Q5AI15	296	..........KE.........
A0A1D8PMU4-185	A0A1D8PMU4	185	..........KE.........
Q5A6A1-91	Q5A6A1	91	..........KE.........
Q5A0W7-185	Q5A0W7	185	..........KE.........
A0A1D8PQQ3-642	A0A1D8PQQ3	642	..........KE.........
Q5A7P8-339	Q5A7P8	339	..........KE.........
A0A1D8PHY0-200	A0A1D8PHY0	200	..........KE.........
Q5A782-554	Q5A782	554	..........KE.........
Q5A9X7-297	Q5A9X7	297	..........KE.........
A0A1D8PDZ3-88	A0A1D8PDZ3	88	..........KE.........
P83784-383	P83784	383	..........KE.........
P83780-66	P83780	66	..........KE.........
A0A1D8PIB2-268	A0A1D8PIB2	268	..........KE.........
A0A1D8PF90-973	A0A1D8PF90	973	..........KE.........
Q874I4-281	Q874I4	281	..........KE.........
A0A1D8PRR7-2241	A0A1D8PRR7	2241	..........KE.........
A0A1D8PTW2-209	A0A1D8PTW2	209	..........KE.........
A0A1D8PTY4-971	A0A1D8PTY4	971	..........KE.........
Q5AND9-16	Q5AND9	16	..........KE.........
P83777-63	P83777	63	..........KE.........
Q5ADU2-386	Q5ADU2	386	..........KE.........
A0A1D8PLY4-890	A0A1D8PLY4	890	..........KE.........
A0A1D8PS79-87	A0A1D8PS79	87	..........KE.........
A0A1D8PQY9-19	A0A1D8PQY9	19	..........KE.........
P83775-45	P83775	45	..........KE.........
Q59TE0-74	Q59TE0	74	..........KE.........
Q59U89-33	Q59U89	33	..........KE.........
Q5A0M4-423	Q5A0M4	423	..........KE.........
Q5AEC9-345	Q5AEC9	345	..........KE.........
A0A1D8PMP0-258	A0A1D8PMP0	258	..........KE.........
Q59KG2-58	Q59KG2	58	..........KE.........
P12461-280	P12461	280	..........KE.........
O74189-591	O74189	591	..........KE.........
Q5A109-105	Q5A109	105	..........KE.........
A0A1D8PHW1-156	A0A1D8PHW1	156	..........KE.........
P83784-578	P83784	578	..........KE.........
Q5A109-75	Q5A109	75	..........KE.........
A0A1D8PTB5-384	A0A1D8PTB5	384	..........KE.........
Q59VY8-96	Q59VY8	96	..........KE.........
P46587-355	P46587	355	..........KE.........
A0A1D8PC56-42	A0A1D8PC56	42	.........FKD.........
Q59WJ5-150	Q59WJ5	150	.........FKD.........
Q5AF44-73	Q5AF44	73	.........FKD.........
A0A1D8PQQ3-516	A0A1D8PQQ3	516	.........FKD.........
Q5AMP4-275	Q5AMP4	275	.........FKD.........
A0A1D8PJ13-355	A0A1D8PJ13	355	.........FKD.........
A0A1D8PPG7-337	A0A1D8PPG7	337	.........FKD.........
A0A1D8PHU6-144	A0A1D8PHU6	144	.........FKD.........
A0A1D8PKV4-204	A0A1D8PKV4	204	.........FKD.........
A0A1D8PE41-751	A0A1D8PE41	751	.........FKD.........
O74161-113	O74161	113	.........FKD.........
A0A1D8PU46-139	A0A1D8PU46	139	.........FKD.........
P83784-630	P83784	630	.........FKD.........
[truncated: 2,447 more rows]
