# Supplementary material for: Systematic Analysis of the Lysine Crotonylome and Multiple Posttranslational Modification Analysis (Acetylation, Succinylation, and Crotonylation) in Candida albicans
Source: mSystems. 2021 Jan 26;6(1):e01316-20. doi: 10.1128/mSystems.01316-20 (PMC7842366; doi:10.1128/mSystems.01316-20)
Supplement: TABLE S8 [file mSystems.01316-20-st008.xlsx]

## Sheet: modification_stat
Protein accession	Acetyl	Succinyl	Crotonyl	Total modified sites	Type	Subcellular localization	Biological Process	Cellular Component	Molecular Function	KEGG KO No.	KEGG Gene	KEGG pathway	IPR ID	Domain description
Q59Z66	3	6	0	9	AcetylSuccinyl	cyto	cellular protein metabolic process; biosynthetic process; primary metabolic process; cellular metabolic process; organic substance biosynthetic process; cellular biosynthetic process; organic substance metabolic process; metabolic process; cellular macromolecule biosynthetic process; cellular macromolecule metabolic process; gene expression; macromolecule metabolic process; protein metabolic proc…	ribosome; organelle; intracellular organelle; intracellular non-membrane-bounded organelle; cell part; intracellular; cytoplasm; macromolecular complex; intracellular part; cell; ribonucleoprotein complex; cytoplasmic part; non-membrane-bounded organelle;	structural constituent of ribosome; structural molecule activity;	K02868	RP-L11e; large subunit ribosomal protein L11e	cal03010 Ribosome - Candida albicans;	IPR022803;	Ribosomal protein L5 domain;
Q5A5N0	0	0	2	2	Crotonyl	cytoplasm	GO:0051188 cofactor biosynthetic process; GO:0046148 pigment biosynthetic process; GO:0006725 cellular aromatic compound metabolic process; GO:0006783 heme biosynthetic process; GO:0044699 single-organism process; GO:0046501 protoporphyrinogen IX metabolic process; GO:0009058 biosynthetic process; GO:1901566 organonitrogen compound biosynthetic process; GO:0042168 heme metabolic process; GO:00442…		GO:0016831 carboxy-lyase activity; GO:0016829 lyase activity; GO:0004853 uroporphyrinogen decarboxylase activity; GO:0003824 catalytic activity; GO:0016830 carbon-carbon lyase activity;	K01599	hemE; uroporphyrinogen decarboxylase [EC:4.1.1.37]	cal01100 Metabolic pathways - Candida albicans; cal01110 Biosynthesis of secondary metabolites - Candida albicans;	IPR000257;	Uroporphyrinogen decarboxylase (URO-D);
Q5A5N1	0	0	1	1	Crotonyl	nucleus							IPR020683;	Ankyrin repeat-containing domain;
A0A1D8PNX4	0	0	1	1	Crotonyl	extracellular	GO:0050794 regulation of cellular process; GO:0042592 homeostatic process; GO:0065008 regulation of biological quality; GO:0050789 regulation of biological process; GO:0045454 cell redox homeostasis; GO:0044763 single-organism cellular process; GO:0019725 cellular homeostasis; GO:0044699 single-organism process; GO:0009987 cellular process; GO:0065007 biological regulation;	GO:0005623 cell;	GO:0016853 isomerase activity; GO:0003824 catalytic activity;	K09584	PDIA6; protein disulfide-isomerase A6 [EC:5.3.4.1]	cal04141 Protein processing in endoplasmic reticulum - Candida albicans;	IPR013766; IPR012336;	Thioredoxin domain; Thioredoxin-like fold;
A0A1D8PMV9	0	0	4	4	Crotonyl	nucleus	GO:0006518 peptide metabolic process; GO:0006725 cellular aromatic compound metabolic process; GO:0044267 cellular protein metabolic process; GO:0044699 single-organism process; GO:0009058 biosynthetic process; GO:1901566 organonitrogen compound biosynthetic process; GO:0043039 tRNA aminoacylation; GO:0044237 cellular metabolic process; GO:0006435 threonyl-tRNA aminoacylation; GO:0071704 organic …	GO:0044424 intracellular part; GO:0005623 cell; GO:0044464 cell part; GO:0005622 intracellular; GO:0005737 cytoplasm;	GO:0016876 ligase activity, forming aminoacyl-tRNA and related compounds; GO:0004829 threonine-tRNA ligase activity; GO:0005524 ATP binding; GO:1901265 nucleoside phosphate binding; GO:0016875 ligase activity, forming carbon-oxygen bonds; GO:0001882 nucleoside binding; GO:0043167 ion binding; GO:0016874 ligase activity; GO:0000166 nucleotide binding; GO:0097159 organic cyclic compound binding; GO…	K01868			IPR018163; IPR002314; IPR012675; IPR006195; IPR033728; IPR012947; IPR012676; IPR004095; IPR004154;	Threonyl/alanyl tRNA synthetase, class II-like, putative editing domain; Aminoacyl-tRNA synthetase, class II (G/ P/ S/T); Beta-grasp domain; Aminoacyl-tRNA synthetase, class II; Threonine-tRNA ligase catalytic core domain; Threonyl/alanyl tRNA synthetase, SAD; TGS-like; TGS; Anticodon-binding;
Q5A7N3	0	0	1	1	Crotonyl	mitochondria		GO:0005759 mitochondrial matrix; GO:0043229 intracellular organelle; GO:0044429 mitochondrial part; GO:0005737 cytoplasm; GO:0044446 intracellular organelle part; GO:0044424 intracellular part; GO:0005623 cell; GO:0005739 mitochondrion; GO:0044422 organelle part; GO:0031974 membrane-enclosed lumen; GO:0043226 organelle; GO:0043231 intracellular membrane-bounded organelle; GO:0070013 intracellular…		K18170
Q59NL9	1	0	0	1	Acetyl	nucl	single-organism catabolic process; small molecule metabolic process; cellular aldehyde metabolic process; small molecule catabolic process; cellular metabolic process; organic substance metabolic process; organic substance catabolic process; metabolic process; aldehyde catabolic process; single-organism metabolic process; cellular catabolic process; formaldehyde catabolic process; catabolic proce…		hydrolase activity; thiolester hydrolase activity; catalytic activity; S-formylglutathione hydrolase activity; hydrolase activity, acting on ester bonds;	K01070	frmB; S-formylglutathione hydrolase [EC:3.1.2.12]	cal01200 Carbon metabolism - Candida albicans; cal00680 Methane metabolism - Candida albicans;	IPR029058;	Alpha/Beta hydrolase fold;
Q5AAM4	1	1	0	2	AcetylSuccinyl	mito	organic acid biosynthetic process; single-organism biosynthetic process; small molecule metabolic process; biosynthetic process; cellular lipid metabolic process; fatty acid metabolic process; primary metabolic process; cellular metabolic process; fatty acid biosynthetic process; organic substance biosynthetic process; cellular biosynthetic process; organic substance metabolic process; lipid bios…		ATP binding; nucleoside phosphate binding; ligase activity, forming carbon-carbon bonds; nucleoside binding; ion binding; ligase activity; nucleotide binding; heterocyclic compound binding; acetyl-CoA carboxylase activity; ligase activity, forming carbon-nitrogen bonds; organic cyclic compound binding; ribonucleoside binding; biotin carboxylase activity; CoA carboxylase activity; ribonucleotide b…	K11262	ACAC; acetyl-CoA carboxylase / biotin carboxylase [EC:6.4.1.2 6.3.4.14]	cal00620 Pyruvate metabolism - Candida albicans; cal00640 Propanoate metabolism - Candida albicans; cal01100 Metabolic pathways - Candida albicans; cal00061 Fatty acid biosynthesis - Candida albicans; cal01212 Fatty acid metabolism - Candida albicans;	IPR011762; IPR000022; IPR029045; IPR005481; IPR000089; IPR016185; IPR011761; IPR005482; IPR011053; IPR005479; IPR013815; IPR013537; IPR011764; IPR013816; IPR011763; IPR011054;	Acetyl-coenzyme A carboxyltransferase, C-terminal; Carboxyl transferase; Acetyl-CoA carboxylase, central domain; Rudiment single hybrid motif; Pre-ATP-grasp domain; Carbamoyl-phosphate synthase, large subunit, N-terminal; Biotin carboxylation domain; Carbamoyl-phosphate synthetase large subunit-like, ATP-binding domain; Single hybrid motif; Biotin carboxylase, C-terminal; ATP-grasp fold; ATP-gras…
Q5A7S2	0	0	1	1	Crotonyl	nucleus			GO:0005515 protein binding; GO:0005488 binding;				IPR017986; IPR015943; IPR022033;	WD40-repeat-containing domain; WD40/YVTN repeat-like-containing domain; RAVE complex protein Rav1 C-terminal;
Q5AJG5	1	0	0	1	Acetyl	cyto	cellular macromolecule catabolic process; cellular protein catabolic process; cellular protein metabolic process; primary metabolic process; cellular metabolic process; organic substance metabolic process; organic substance catabolic process; metabolic process; protein catabolic process; macromolecule catabolic process; cellular macromolecule metabolic process; cellular catabolic process; proteol…	organelle; intracellular membrane-bounded organelle; intracellular organelle; fungal-type vacuole; cell part; intracellular; cytoplasm; vacuole; intracellular part; storage vacuole; cell; membrane-bounded organelle; cytoplasmic part; lytic vacuole;	peptidase activity; exopeptidase activity; metalloaminopeptidase activity; metalloexopeptidase activity; ion binding; metallopeptidase activity; hydrolase activity; aminopeptidase activity; zinc ion binding; transition metal ion binding; catalytic activity; binding; metal ion binding; peptidase activity, acting on L-amino acid peptides; cation binding;	K01268			IPR023358;	Peptidase M18, domain 2;
Q5AJG7	1	1	0	2	AcetylSuccinyl	mito		membrane; cell; cell part; cell periphery; plasma membrane;	electron carrier activity; oxidoreductase activity, acting on NAD(P)H; NADH dehydrogenase activity; catalytic activity; NADH dehydrogenase (quinone) activity; NADH dehydrogenase (ubiquinone) activity; oxidoreductase activity, acting on NAD(P)H, quinone or similar compound as acceptor; oxidoreductase activity;
A0A1D8PFT4	0	0	1	1	Crotonyl	cytoplasm,nucleus				K18046			IPR029021;	Protein-tyrosine phosphatase-like;
A0A1D8PDE3	0	0	2	2	Crotonyl	nucleus	GO:0046907 intracellular transport; GO:0016192 vesicle-mediated transport; GO:0071702 organic substance transport; GO:0015031 protein transport; GO:0051641 cellular localization; GO:0051234 establishment of localization; GO:0006810 transport; GO:0045184 establishment of protein localization; GO:0070727 cellular macromolecule localization; GO:0051649 establishment of localization in cell; GO:00068…	GO:0016020 membrane; GO:0031410 cytoplasmic vesicle; GO:0031090 organelle membrane; GO:0098796 membrane protein complex; GO:0030137 COPI-coated vesicle; GO:0005737 cytoplasm; GO:0031982 vesicle; GO:0030660 Golgi-associated vesicle membrane; GO:0044433 cytoplasmic vesicle part; GO:0032991 macromolecular complex; GO:0044424 intracellular part; GO:0030120 vesicle coat; GO:0005623 cell; GO:0030663 CO…	GO:0005198 structural molecule activity; GO:0005488 binding;	K17267			IPR013040; IPR011989; IPR016024; IPR032154; IPR015873; IPR009028; IPR013041; IPR002553;	Coatomer, gamma subunit, appendage, Ig-like subdomain; Armadillo-like helical; Armadillo-type fold; Coatomer subunit gamma, C-terminal; Clathrin alpha-adaptin/coatomer adaptor, appendage, C-terminal subdomain; Coatomer/calthrin adaptor appendage, C-terminal subdomain; Coatomer/clathrin adaptor appendage, Ig-like subdomain; Clathrin/coatomer adaptor, adaptin-like, N-terminal;
A0A1D8PMH6	0	0	2	2	Crotonyl	cytoplasm	GO:0006725 cellular aromatic compound metabolic process; GO:0016053 organic acid biosynthetic process; GO:0000162 tryptophan biosynthetic process; GO:0044699 single-organism process; GO:0009058 biosynthetic process; GO:0042435 indole-containing compound biosynthetic process; GO:1901566 organonitrogen compound biosynthetic process; GO:0044237 cellular metabolic process; GO:0006576 cellular biogeni…		GO:0016829 lyase activity; GO:0016836 hydro-lyase activity; GO:0004834 tryptophan synthase activity; GO:0003824 catalytic activity; GO:0016835 carbon-oxygen lyase activity;	K01694	TRP; tryptophan synthase [EC:4.2.1.20]	cal01130 Biosynthesis of antibiotics - Candida albicans; cal01100 Metabolic pathways - Candida albicans; cal01230 Biosynthesis of amino acids - Candida albicans; cal01110 Biosynthesis of secondary metabolites - Candida albicans;	IPR013785; IPR001926; IPR011060;	Aldolase-type TIM barrel; Tryptophan synthase beta subunit-like PLP-dependent enzyme; Ribulose-phosphate binding barrel;
A0A1D8PDE5	0	0	1	1	Crotonyl	nucleus			GO:0005515 protein binding; GO:0005488 binding;	K06867			IPR002710; IPR020683;	Dilute domain; Ankyrin repeat-containing domain;
A0A1D8PDE8	0	0	6	6	Crotonyl	cytoplasm		GO:0044424 intracellular part; GO:0005623 cell; GO:0044464 cell part; GO:0005622 intracellular; GO:0005737 cytoplasm;	GO:1901265 nucleoside phosphate binding; GO:0016817 hydrolase activity, acting on acid anhydrides; GO:0016787 hydrolase activity; GO:0043023 ribosomal large subunit binding; GO:0016887 ATPase activity; GO:0097159 organic cyclic compound binding; GO:1901363 heterocyclic compound binding; GO:0016462 pyrophosphatase activity; GO:0032553 ribonucleotide binding; GO:0003824 catalytic activity; GO:00054…	K19788			IPR013029; IPR012676; IPR006073; IPR031167; IPR027417; IPR023192; IPR012675;	Domain of unknown function DUF933; TGS-like; GTP binding domain; OBG-type guanine nucleotide-binding (G) domain; P-loop containing nucleoside triphosphate hydrolase; TGS-like domain; Beta-grasp domain;
A0A1D8PPQ1	0	0	3	3	Crotonyl	nucleus			GO:0097159 organic cyclic compound binding; GO:1901363 heterocyclic compound binding; GO:1901265 nucleoside phosphate binding; GO:0005488 binding; GO:0003676 nucleic acid binding; GO:0000166 nucleotide binding; GO:0036094 small molecule binding;	K03258	EIF4B; translation initiation factor 4B	cal03013 RNA transport - Candida albicans;	IPR000504; IPR012677;	RNA recognition motif domain; Nucleotide-binding alpha-beta plait domain;
A0A1D8PMH8	0	0	2	2	Crotonyl	cytoplasm	GO:0055114 oxidation-reduction process; GO:0044281 small molecule metabolic process; GO:0044763 single-organism cellular process; GO:0006807 nitrogen compound metabolic process; GO:0044699 single-organism process; GO:0044238 primary metabolic process; GO:0044237 cellular metabolic process; GO:0071704 organic substance metabolic process; GO:0008152 metabolic process; GO:0006520 cellular amino acid…		GO:0016638 oxidoreductase activity, acting on the CH-NH2 group of donors; GO:0004352 glutamate dehydrogenase (NAD+) activity; GO:0003824 catalytic activity; GO:0016639 oxidoreductase activity, acting on the CH-NH2 group of donors, NAD or NADP as acceptor; GO:0016491 oxidoreductase activity;	K00262	E1.4.1.4; glutamate dehydrogenase (NADP+) [EC:1.4.1.4]	cal01100 Metabolic pathways - Candida albicans;	IPR006096; IPR016040; IPR033922; IPR006097;	Glutamate/phenylalanine/leucine/valine dehydrogenase, C-terminal; NAD(P)-binding domain; NAD(P) binding domain of glutamate dehydrogenase; Glutamate/phenylalanine/leucine/valine dehydrogenase, dimerisation domain;
A0A1D8PMH9	0	0	1	1	Crotonyl	endoplasmic reticulum	GO:0044723 single-organism carbohydrate metabolic process; GO:0008152 metabolic process; GO:0044710 single-organism metabolic process; GO:0044699 single-organism process; GO:0009311 oligosaccharide metabolic process; GO:0044238 primary metabolic process; GO:0005975 carbohydrate metabolic process; GO:0071704 organic substance metabolic process;		GO:0004573 mannosyl-oligosaccharide glucosidase activity; GO:0015926 glucosidase activity; GO:0004553 hydrolase activity, hydrolyzing O-glycosyl compounds; GO:0016787 hydrolase activity; GO:0003824 catalytic activity; GO:0016798 hydrolase activity, acting on glycosyl bonds;	K01228	GCS1; mannosyl-oligosaccharide glucosidase [EC:3.2.1.106]	cal04141 Protein processing in endoplasmic reticulum - Candida albicans; cal01100 Metabolic pathways - Candida albicans;	IPR031335; IPR031631; IPR008928;	Glycosyl hydrolase family 63, C-terminal; Glycosyl hydrolase family 63, N-terminal; Six-hairpin glycosidase-like;
A0A1D8PF90	0	0	18	18	Crotonyl	cytoplasm			GO:0097159 organic cyclic compound binding; GO:1901363 heterocyclic compound binding; GO:0003723 RNA binding; GO:0005488 binding; GO:0003676 nucleic acid binding;				IPR004087; IPR004088;	K Homology domain; K Homology domain, type 1;
Q5A995	1	1	0	2	AcetylSuccinyl	mito	metabolic process; generation of precursor metabolites and energy; single-organism metabolic process; oxidation-reduction process; energy derivation by oxidation of organic compounds; electron transport chain; respiratory electron transport chain; cellular process; cellular respiration; cellular metabolic process;	membrane; intracellular organelle; mitochondrial part; organelle membrane; organelle envelope; intracellular organelle part; cytoplasm; intracellular part; cell; organelle part; mitochondrion; mitochondrial envelope; intracellular membrane-bounded organelle; organelle; cell part; intracellular; envelope; organelle inner membrane; membrane-bounded organelle; mitochondrial inner membrane; mitochond…	oxidoreductase activity, acting on NAD(P)H; catalytic activity; oxidoreductase activity;	K03949	NDUFA5; NADH dehydrogenase (ubiquinone) 1 alpha subcomplex subunit 5	cal00190 Oxidative phosphorylation - Candida albicans; cal01100 Metabolic pathways - Candida albicans;
Q5A993	2	0	0	2	Acetyl	cyto_nucl	cellular response to drug; cellular aromatic compound metabolic process; cellular protein metabolic process; single-organism process; biosynthetic process; response to stimulus; tRNA aminoacylation; cellular metabolic process; organic substance metabolic process; response to drug; phenylalanyl-tRNA aminoacylation; metabolic process; cellular amino acid metabolic process; heterocycle metabolic pro…	cell part; intracellular; phenylalanine-tRNA ligase complex; cytoplasm; macromolecular complex; intracellular part; protein complex; cell; cytoplasmic part;	ligase activity, forming aminoacyl-tRNA and related compounds; magnesium ion binding; RNA binding; ATP binding; nucleoside phosphate binding; ligase activity, forming carbon-oxygen bonds; ligase activity; nucleoside binding; ion binding; phenylalanine-tRNA ligase activity; nucleotide binding; heterocyclic compound binding; organic cyclic compound binding; ribonucleoside binding; catalytic activit…	K01890	FARSB; phenylalanyl-tRNA synthetase beta chain [EC:6.1.1.20]	cal00970 Aminoacyl-tRNA biosynthesis - Candida albicans;	IPR009061; IPR005147; IPR005146;	DNA binding domain, putative; B3/B4 tRNA-binding domain; tRNA synthetase, B5-domain;
Q5ALU8	0	0	1	1	Crotonyl	plasma membrane	GO:0006486 protein glycosylation; GO:0043413 macromolecule glycosylation; GO:0009101 glycoprotein biosynthetic process; GO:0044763 single-organism cellular process; GO:0044267 cellular protein metabolic process; GO:0009100 glycoprotein metabolic process; GO:0044699 single-organism process; GO:0009058 biosynthetic process; GO:0044238 primary metabolic process; GO:0044237 cellular metabolic process…	GO:0016020 membrane;	GO:0016757 transferase activity, transferring glycosyl groups; GO:0016758 transferase activity, transferring hexosyl groups; GO:0016740 transferase activity; GO:0003824 catalytic activity; GO:0004576 oligosaccharyl transferase activity;	K07151	STT3; dolichyl-diphosphooligosaccharide---protein glycosyltransferase [EC:2.4.99.18]	cal04141 Protein processing in endoplasmic reticulum - Candida albicans; cal01100 Metabolic pathways - Candida albicans;
Q5ALU1	1	0	0	1	Acetyl	mito
Q5ALU3	0	1	0	1	Succinyl	nucl
Q5A8Y0	0	6	0	6	Succinyl	cyto	cellular protein metabolic process; biosynthetic process; primary metabolic process; cellular metabolic process; organic substance biosynthetic process; cellular biosynthetic process; organic substance metabolic process; metabolic process; cellular macromolecule biosynthetic process; cellular macromolecule metabolic process; gene expression; macromolecule metabolic process; protein metabolic proc…	ribosome; organelle; intracellular organelle; intracellular non-membrane-bounded organelle; cell part; intracellular; cytoplasm; macromolecular complex; intracellular part; cell; ribonucleoprotein complex; cytoplasmic part; non-membrane-bounded organelle;	organic cyclic compound binding; heterocyclic compound binding; RNA binding; binding; nucleic acid binding; structural molecule activity; structural constituent of ribosome;				IPR013845; IPR005824; IPR002942; IPR013843;	KOW; Ribosomal protein S4e, central region; Ribosomal protein S4e, N-terminal; RNA-binding S4 domain;
Q5A8Y5	0	0	3	3	Crotonyl	nucleus	GO:0018130 heterocycle biosynthetic process; GO:0006725 cellular aromatic compound metabolic process; GO:0097659 nucleic acid-templated transcription; GO:0034654 nucleobase-containing compound biosynthetic process; GO:1901360 organic cyclic compound metabolic process; GO:0006807 nitrogen compound metabolic process; GO:0032774 RNA biosynthetic process; GO:0009058 biosynthetic process; GO:0044238 p…		GO:0003677 DNA binding; GO:0034062 5'-3' RNA polymerase activity; GO:0097747 RNA polymerase activity; GO:0001882 nucleoside binding; GO:1901363 heterocyclic compound binding; GO:0097159 organic cyclic compound binding; GO:0032549 ribonucleoside binding; GO:0097367 carbohydrate derivative binding; GO:0016779 nucleotidyltransferase activity; GO:0003824 catalytic activity; GO:0005488 binding; GO:000…	K03010	RPB2; DNA-directed RNA polymerase II subunit RPB2 [EC:2.7.7.6]	cal01100 Metabolic pathways - Candida albicans; cal00240 Pyrimidine metabolism - Candida albicans; cal00230 Purine metabolism - Candida albicans;	IPR007645; IPR007120; IPR007641; IPR014724; IPR007642; IPR007644; IPR007646; IPR007647;	RNA polymerase Rpb2, domain 3; DNA-directed RNA polymerase, subunit 2, domain 6; RNA polymerase Rpb2, domain 7; RNA polymerase Rpb2, OB-fold; RNA polymerase Rpb2, domain 2; RNA polymerase, beta subunit, protrusion; RNA polymerase Rpb2, domain 4; RNA polymerase Rpb2, domain 5;
Q5A8Y6	0	1	1	2	SuccinylCrotonyl	nucleus	GO:0006518 peptide metabolic process; GO:0043043 peptide biosynthetic process; GO:0044267 cellular protein metabolic process; GO:0006807 nitrogen compound metabolic process; GO:0009058 biosynthetic process; GO:0043603 cellular amide metabolic process; GO:0044238 primary metabolic process; GO:1901566 organonitrogen compound biosynthetic process; GO:1901576 organic substance biosynthetic process; G…	GO:0005840 ribosome; GO:0043226 organelle; GO:0043229 intracellular organelle; GO:0043232 intracellular non-membrane-bounded organelle; GO:0044464 cell part; GO:0005622 intracellular; GO:0005737 cytoplasm; GO:0032991 macromolecular complex; GO:0044424 intracellular part; GO:1990904 ribonucleoprotein complex; GO:0005623 cell; GO:0030529 intracellular ribonucleoprotein complex; GO:0044444 cytoplasm…	GO:0003735 structural constituent of ribosome; GO:0005198 structural molecule activity;	K02871	RP-L13; large subunit ribosomal protein L13	cal03010 Ribosome - Candida albicans;
Q59SM9	1	0	0	1	Acetyl	mito			thiosulfate sulfurtransferase activity; transferase activity, transferring sulfur-containing groups; sulfurtransferase activity; catalytic activity; transferase activity;				IPR001763;	Rhodanese-like domain;
Q59SM8	2	3	6	11	AcetylSuccinylCrotonyl	cytoplasm	GO:0051188 cofactor biosynthetic process; GO:0042559 pteridine-containing compound biosynthetic process; GO:0006725 cellular aromatic compound metabolic process; GO:0016053 organic acid biosynthetic process; GO:0042398 cellular modified amino acid biosynthetic process; GO:0044699 single-organism process; GO:0009058 biosynthetic process; GO:1901566 organonitrogen compound biosynthetic process; GO:…		GO:0016645 oxidoreductase activity, acting on the CH-NH group of donors; GO:0005524 ATP binding; GO:1901265 nucleoside phosphate binding; GO:0016874 ligase activity; GO:0001882 nucleoside binding; GO:0043167 ion binding; GO:0004488 methylenetetrahydrofolate dehydrogenase (NADP+) activity; GO:0016787 hydrolase activity; GO:0000166 nucleotide binding; GO:0016491 oxidoreductase activity; GO:0016879 …	K00288	MTHFD; methylenetetrahydrofolate dehydrogenase (NADP+) / methenyltetrahydrofolate cyclohydrolase / formyltetrahydrofolate synthetase [EC:1.5.1.5 3.5.4.9 6.3.4.3]	cal01100 Metabolic pathways - Candida albicans;	IPR020631; IPR027417; IPR016040; IPR020630;	Tetrahydrofolate dehydrogenase/cyclohydrolase, NAD(P)-binding domain; P-loop containing nucleoside triphosphate hydrolase; NAD(P)-binding domain; Tetrahydrofolate dehydrogenase/cyclohydrolase, catalytic domain;
Q5APM7	0	0	2	2	Crotonyl	mitochondria	GO:0050794 regulation of cellular process; GO:0006725 cellular aromatic compound metabolic process; GO:0060255 regulation of macromolecule metabolic process; GO:0010608 posttranscriptional regulation of gene expression; GO:0044237 cellular metabolic process; GO:0071704 organic substance metabolic process; GO:0008152 metabolic process; GO:0046483 heterocycle metabolic process; GO:0006139 nucleobas…	GO:0005759 mitochondrial matrix; GO:0043229 intracellular organelle; GO:0044429 mitochondrial part; GO:0005737 cytoplasm; GO:0044446 intracellular organelle part; GO:0044424 intracellular part; GO:0005623 cell; GO:0005739 mitochondrion; GO:0044422 organelle part; GO:0031974 membrane-enclosed lumen; GO:0043226 organelle; GO:0043231 intracellular membrane-bounded organelle; GO:0070013 intracellular…	GO:0003723 RNA binding; GO:0005524 ATP binding; GO:1901265 nucleoside phosphate binding; GO:0004386 helicase activity; GO:0001882 nucleoside binding; GO:0043167 ion binding; GO:0016817 hydrolase activity, acting on acid anhydrides; GO:0016787 hydrolase activity; GO:0000166 nucleotide binding; GO:0017111 nucleoside-triphosphatase activity; GO:1901363 heterocyclic compound binding; GO:0097159 organ…	K17679			IPR011545; IPR014014; IPR027417; IPR014001; IPR001650;	DEAD/DEAH box helicase domain; RNA helicase, DEAD-box type, Q motif; P-loop containing nucleoside triphosphate hydrolase; Helicase superfamily 1/2, ATP-binding domain; Helicase, C-terminal;
Q5ADN7	0	0	2	2	Crotonyl	nucleus	GO:0046907 intracellular transport; GO:0072599 establishment of protein localization to endoplasmic reticulum; GO:0072594 establishment of protein localization to organelle; GO:0072657 protein localization to membrane; GO:0045047 protein targeting to ER; GO:0071702 organic substance transport; GO:0006613 cotranslational protein targeting to membrane; GO:0015031 protein transport; GO:0051641 cellu…	GO:0005786 signal recognition particle, endoplasmic reticulum targeting; GO:0044464 cell part; GO:0005622 intracellular; GO:0048500 signal recognition particle; GO:0005737 cytoplasm; GO:0032991 macromolecular complex; GO:0044424 intracellular part; GO:1990904 ribonucleoprotein complex; GO:0005623 cell; GO:0030529 intracellular ribonucleoprotein complex; GO:0044444 cytoplasmic part;	GO:0005048 signal sequence binding; GO:0097159 organic cyclic compound binding; GO:1901363 heterocyclic compound binding; GO:0003723 RNA binding; GO:0042277 peptide binding; GO:0005047 signal recognition particle binding; GO:0005488 binding; GO:0044877 macromolecular complex binding; GO:0003676 nucleic acid binding; GO:0033218 amide binding; GO:0030942 endoplasmic reticulum signal peptide binding…	K03107
Q5ADN2	1	0	3	4	AcetylCrotonyl	nucleus
Q59YN7	2	0	0	2	Acetyl	cyto	cellular component biogenesis; nucleotide-sugar biosynthetic process; macromolecule glycosylation; nucleotide metabolic process; single-organism process; biosynthetic process; cellular metabolic process; phosphate-containing compound metabolic process; cell wall organization or biogenesis; metabolic process; carbohydrate derivative biosynthetic process; nucleoside phosphate metabolic process; GDP…		isomerase activity; transition metal ion binding; mannose-6-phosphate isomerase activity; catalytic activity; binding; ion binding; metal ion binding; cation binding; intramolecular oxidoreductase activity; zinc ion binding; intramolecular oxidoreductase activity, interconverting aldoses and ketoses;	K01809	manA; mannose-6-phosphate isomerase [EC:5.3.1.8]	cal00051 Fructose and mannose metabolism - Candida albicans; cal01100 Metabolic pathways - Candida albicans; cal00520 Amino sugar and nucleotide sugar metabolism - Candida albicans; cal01110 Biosynthesis of secondary metabolites - Candida albicans;	IPR011051; IPR014710;	RmlC-like jelly roll fold; RmlC-like cupin domain;
A0A1D8PTY4	0	0	7	7	Crotonyl	nucleus			GO:0005524 ATP binding; GO:1901265 nucleoside phosphate binding; GO:0001882 nucleoside binding; GO:0043167 ion binding; GO:0016817 hydrolase activity, acting on acid anhydrides; GO:0016787 hydrolase activity; GO:0000166 nucleotide binding; GO:0017111 nucleoside-triphosphatase activity; GO:0016887 ATPase activity; GO:0097159 organic cyclic compound binding; GO:1901363 heterocyclic compound binding…	K03235			IPR003593; IPR023780; IPR011989; IPR003439; IPR016197; IPR027417; IPR016024; IPR000953;	AAA+ ATPase domain; Chromo domain; Armadillo-like helical; ABC transporter-like; Chromo domain-like; P-loop containing nucleoside triphosphate hydrolase; Armadillo-type fold; Chromo/chromo shadow domain;
Q5A199	1	0	2	3	AcetylCrotonyl	nucleus		GO:0044424 intracellular part; GO:0005623 cell; GO:0044464 cell part; GO:0005622 intracellular; GO:0005737 cytoplasm;	GO:0097159 organic cyclic compound binding; GO:1901363 heterocyclic compound binding; GO:0003723 RNA binding; GO:0005488 binding; GO:0003676 nucleic acid binding;	K07575			IPR015947; IPR002478; IPR004521;	PUA-like domain; PUA domain; Uncharacterised domain CHP00451;
Q59YN8	0	1	0	1	Succinyl	nucl			organic cyclic compound binding; heterocyclic compound binding; nucleoside phosphate binding; binding; nucleic acid binding; nucleotide binding; small molecule binding;	K14396	PABPN1; polyadenylate-binding protein 2	cal03015 mRNA surveillance pathway - Candida albicans;	IPR000504; IPR012677; IPR003954;	Nucleotide-binding alpha-beta plait domain; RNA recognition motif domain, eukaryote; RNA recognition motif domain;
Q5A7N7	0	1	0	1	Succinyl	nucl			protein binding; binding;				IPR001810; IPR011990; IPR013026;	Tetratricopeptide-like helical domain; Tetratricopeptide repeat-containing domain; F-box domain;
Q5AAW3	0	0	1	1	Crotonyl	nucleus	GO:0050658 RNA transport; GO:0050794 regulation of cellular process; GO:0006725 cellular aromatic compound metabolic process; GO:0060255 regulation of macromolecule metabolic process; GO:0010608 posttranscriptional regulation of gene expression; GO:0051028 mRNA transport; GO:0044237 cellular metabolic process; GO:0051236 establishment of RNA localization; GO:0071704 organic substance metabolic pr…	GO:0010494 cytoplasmic stress granule; GO:0043229 intracellular organelle; GO:0043232 intracellular non-membrane-bounded organelle; GO:0000932 P-body; GO:0005737 cytoplasm; GO:0032991 macromolecular complex; GO:0044424 intracellular part; GO:0005623 cell; GO:0036464 cytoplasmic ribonucleoprotein granule; GO:0043228 non-membrane-bounded organelle; GO:0043226 organelle; GO:0044464 cell part; GO:000…	GO:0003723 RNA binding; GO:0005524 ATP binding; GO:1901265 nucleoside phosphate binding; GO:0004386 helicase activity; GO:0001882 nucleoside binding; GO:0043167 ion binding; GO:0016817 hydrolase activity, acting on acid anhydrides; GO:0016787 hydrolase activity; GO:0000166 nucleotide binding; GO:0017111 nucleoside-triphosphatase activity; GO:1901363 heterocyclic compound binding; GO:0097159 organ…	K12614	DDX6; ATP-dependent RNA helicase DDX6/DHH1 [EC:3.6.4.13]	cal03018 RNA degradation - Candida albicans;	IPR014014; IPR011545; IPR014001; IPR027417; IPR001650;	RNA helicase, DEAD-box type, Q motif; DEAD/DEAH box helicase domain; Helicase superfamily 1/2, ATP-binding domain; P-loop containing nucleoside triphosphate hydrolase; Helicase, C-terminal;
Q59RQ4	1	0	0	1	Acetyl	mito	cellular protein metabolic process; biosynthetic process; primary metabolic process; cellular metabolic process; organic substance biosynthetic process; cellular biosynthetic process; organic substance metabolic process; metabolic process; cellular macromolecule biosynthetic process; cellular macromolecule metabolic process; gene expression; macromolecule metabolic process; protein metabolic proc…	ribosome; organelle; intracellular organelle; intracellular non-membrane-bounded organelle; cell part; intracellular; cytoplasm; macromolecular complex; intracellular part; cell; ribonucleoprotein complex; cytoplasmic part; non-membrane-bounded organelle;	structural constituent of ribosome; structural molecule activity;
A0A1D8PHS4	0	0	1	1	Crotonyl	nucleus			GO:0005515 protein binding; GO:0005488 binding;	K06867			IPR020683;	Ankyrin repeat-containing domain;
Q5AMI6	1	5	0	6	AcetylSuccinyl	nucl	cellular protein metabolic process; biosynthetic process; primary metabolic process; cellular metabolic process; organic substance biosynthetic process; cellular biosynthetic process; organic substance metabolic process; metabolic process; cellular macromolecule biosynthetic process; cellular macromolecule metabolic process; gene expression; macromolecule metabolic process; protein metabolic proc…	ribosome; intracellular organelle; external encapsulating structure; intracellular non-membrane-bounded organelle; cell periphery; cytoplasm; macromolecular complex; intracellular part; cell; non-membrane-bounded organelle; organelle; intracellular; cell part; fungal-type cell wall; cell surface; cell wall; yeast-form cell wall; ribonucleoprotein complex; cytoplasmic part;	structural constituent of ribosome; structural molecule activity;	K02991	RP-S6e; small subunit ribosomal protein S6e	cal03010 Ribosome - Candida albicans;
Q5AG62	4	5	0	9	AcetylSuccinyl	mito	metabolic process; oxidation-reduction process; single-organism metabolic process;		catalytic activity; oxidoreductase activity;				IPR023210;	NADP-dependent oxidoreductase domain;
A0A1D8PJC1	0	0	2	2	Crotonyl	cytoplasm	GO:0046907 intracellular transport; GO:0016043 cellular component organization; GO:0072594 establishment of protein localization to organelle; GO:0017038 protein import; GO:0006839 mitochondrial transport; GO:0044699 single-organism process; GO:0015031 protein transport; GO:0051234 establishment of localization; GO:0006605 protein targeting; GO:0051649 establishment of localization in cell; GO:19…	GO:0016020 membrane; GO:0019867 outer membrane; GO:0031090 organelle membrane; GO:0098796 membrane protein complex; GO:0005737 cytoplasm; GO:0031224 intrinsic component of membrane; GO:0032991 macromolecular complex; GO:0044424 intracellular part; GO:0098798 mitochondrial protein complex; GO:0044455 mitochondrial membrane part; GO:0005623 cell; GO:0044422 organelle part; GO:0005740 mitochondrial …		K17772
Q5AG68	2	4	3	9	AcetylSuccinylCrotonyl	cytoskeleton	GO:0042278 purine nucleoside metabolic process; GO:0009116 nucleoside metabolic process; GO:0046132 pyrimidine ribonucleoside biosynthetic process; GO:0006165 nucleoside diphosphate phosphorylation; GO:0009147 pyrimidine nucleoside triphosphate metabolic process; GO:0009117 nucleotide metabolic process; GO:0044699 single-organism process; GO:0046129 purine ribonucleoside biosynthetic process; GO:…		GO:0005524 ATP binding; GO:1901265 nucleoside phosphate binding; GO:0004550 nucleoside diphosphate kinase activity; GO:0019205 nucleobase-containing compound kinase activity; GO:0001882 nucleoside binding; GO:0043167 ion binding; GO:0000166 nucleotide binding; GO:0016776 phosphotransferase activity, phosphate group as acceptor; GO:0097159 organic cyclic compound binding; GO:1901363 heterocyclic c…	K00940	ndk; nucleoside-diphosphate kinase [EC:2.7.4.6]	cal01130 Biosynthesis of antibiotics - Candida albicans; cal01100 Metabolic pathways - Candida albicans; cal00240 Pyrimidine metabolism - Candida albicans; cal00230 Purine metabolism - Candida albicans; cal01110 Biosynthesis of secondary metabolites - Candida albicans;
A0A1D8PD62	0	0	1	1	Crotonyl	cytoplasm
A0A1D8PFF9	0	0	1	1	Crotonyl	nucleus				K10704			IPR016135; IPR000608;	Ubiquitin-conjugating enzyme/RWD-like; Ubiquitin-conjugating enzyme E2;
Q5A2T2	1	1	3	5	AcetylSuccinylCrotonyl	nucleus			GO:0005524 ATP binding; GO:1901265 nucleoside phosphate binding; GO:0001882 nucleoside binding; GO:0043167 ion binding; GO:0016817 hydrolase activity, acting on acid anhydrides; GO:0016787 hydrolase activity; GO:0000166 nucleotide binding; GO:0017111 nucleoside-triphosphatase activity; GO:0016887 ATPase activity; GO:0097159 organic cyclic compound binding; GO:1901363 heterocyclic compound binding…	K06185			IPR032781; IPR003593; IPR003439; IPR027417;	ABC-transporter extension domain; AAA+ ATPase domain; ABC transporter-like; P-loop containing nucleoside triphosphate hydrolase;
A0A1D8PDK6	0	0	2	2	Crotonyl	cytoplasm	GO:0009110 vitamin biosynthetic process; GO:0018130 heterocycle biosynthetic process; GO:0044711 single-organism biosynthetic process; GO:0009231 riboflavin biosynthetic process; GO:0044281 small molecule metabolic process; GO:0044763 single-organism cellular process; GO:0044699 single-organism process; GO:1901360 organic cyclic compound metabolic process; GO:0006807 nitrogen compound metabolic p…	GO:0032991 macromolecular complex; GO:1902494 catalytic complex; GO:1990234 transferase complex; GO:0005623 cell; GO:0044464 cell part; GO:0009349 riboflavin synthase complex;	GO:0016740 transferase activity; GO:0003824 catalytic activity;	K00794	ribH; 6,7-dimethyl-8-ribityllumazine synthase [EC:2.5.1.78]	cal01100 Metabolic pathways - Candida albicans; cal01110 Biosynthesis of secondary metabolites - Candida albicans;
A0A1D8PDK7	0	0	1	1	Crotonyl	nucleus	GO:0006810 transport; GO:0046907 intracellular transport; GO:0051649 establishment of localization in cell; GO:0006913 nucleocytoplasmic transport; GO:0051169 nuclear transport; GO:0051179 localization; GO:0051234 establishment of localization; GO:0051641 cellular localization;	GO:0043229 intracellular organelle; GO:0005643 nuclear pore; GO:0005635 nuclear envelope; GO:0044446 intracellular organelle part; GO:0031967 organelle envelope; GO:0012505 endomembrane system; GO:0032991 macromolecular complex; GO:0044424 intracellular part; GO:0005623 cell; GO:0044422 organelle part; GO:0043226 organelle; GO:0043231 intracellular membrane-bounded organelle; GO:0005634 nucleus; …	GO:0017056 structural constituent of nuclear pore; GO:0005198 structural molecule activity;	K14312	NUP155; nuclear pore complex protein Nup155	cal03013 RNA transport - Candida albicans;	IPR014908; IPR007187;	Nucleoporin, Nup133/Nup155-like, N-terminal; Nucleoporin, Nup133/Nup155-like, C-terminal;
Q5A2T7	0	0	1	1	Crotonyl	cytoplasm	GO:0006810 transport; GO:0055085 transmembrane transport; GO:0051179 localization; GO:0051234 establishment of localization;	GO:0031224 intrinsic component of membrane; GO:0016020 membrane; GO:0016021 integral component of membrane; GO:0044425 membrane part;		K15113			IPR023395;	Mitochondrial carrier domain;
A0A1D8PFF0	0	0	1	1	Crotonyl	nucleus
P25997	9	15	29	53	AcetylSuccinylCrotonyl	cytoplasm	GO:0006518 peptide metabolic process; GO:0006414 translational elongation; GO:0043043 peptide biosynthetic process; GO:0044267 cellular protein metabolic process; GO:0006807 nitrogen compound metabolic process; GO:0009058 biosynthetic process; GO:0043603 cellular amide metabolic process; GO:0044238 primary metabolic process; GO:1901566 organonitrogen compound biosynthetic process; GO:1901576 orga…	GO:0044424 intracellular part; GO:0005623 cell; GO:0044464 cell part; GO:0005622 intracellular; GO:0005737 cytoplasm;	GO:0003723 RNA binding; GO:0005524 ATP binding; GO:1901265 nucleoside phosphate binding; GO:0003746 translation elongation factor activity; GO:0001882 nucleoside binding; GO:0043167 ion binding; GO:0016817 hydrolase activity, acting on acid anhydrides; GO:0016787 hydrolase activity; GO:0000166 nucleotide binding; GO:0017111 nucleoside-triphosphatase activity; GO:0016887 ATPase activity; GO:190136…	K03235			IPR003593; IPR011989; IPR003439; IPR027417; IPR016024;	AAA+ ATPase domain; Armadillo-like helical; ABC transporter-like; P-loop containing nucleoside triphosphate hydrolase; Armadillo-type fold;
Q5A4H7	1	0	0	1	Acetyl	nucl				K01922	PPCS; phosphopantothenate-cysteine ligase [EC:6.3.2.5]	cal01100 Metabolic pathways - Candida albicans; cal00770 Pantothenate and CoA biosynthesis - Candida albicans;	IPR007085;	DNA/pantothenate metabolism flavoprotein, C-terminal;
A0A1D8PI95	0	0	3	3	Crotonyl	extracellular	GO:0006508 proteolysis; GO:0008152 metabolic process; GO:0043170 macromolecule metabolic process; GO:0019538 protein metabolic process; GO:0044238 primary metabolic process; GO:0071704 organic substance metabolic process;		GO:0008238 exopeptidase activity; GO:0008233 peptidase activity; GO:0003824 catalytic activity; GO:0005488 binding; GO:0043167 ion binding; GO:0070011 peptidase activity, acting on L-amino acid peptides; GO:0043169 cation binding; GO:0046872 metal ion binding; GO:0004177 aminopeptidase activity; GO:0016787 hydrolase activity;	K01264			IPR003137; IPR007484;	PA domain; Peptidase M28;
A0A1D8PI93	0	0	2	2	Crotonyl	nucleus	GO:1901575 organic substance catabolic process; GO:0008152 metabolic process; GO:0030163 protein catabolic process; GO:0009057 macromolecule catabolic process; GO:0043170 macromolecule metabolic process; GO:0019538 protein metabolic process; GO:0044238 primary metabolic process; GO:0009056 catabolic process; GO:0071704 organic substance metabolic process;	GO:1902494 catalytic complex; GO:0000502 proteasome complex; GO:0044464 cell part; GO:0005622 intracellular; GO:0005737 cytoplasm; GO:0032991 macromolecular complex; GO:0044424 intracellular part; GO:1905368 peptidase complex; GO:0005623 cell; GO:0043234 protein complex; GO:1905369 endopeptidase complex;	GO:0005524 ATP binding; GO:1901265 nucleoside phosphate binding; GO:0001882 nucleoside binding; GO:0043167 ion binding; GO:0016787 hydrolase activity; GO:0000166 nucleotide binding; GO:0097159 organic cyclic compound binding; GO:1901363 heterocyclic compound binding; GO:0032549 ribonucleoside binding; GO:0097367 carbohydrate derivative binding; GO:0003824 catalytic activity; GO:0032553 ribonucleo…	K03066			IPR003593; IPR003959; IPR027417;	AAA+ ATPase domain; ATPase, AAA-type, core; P-loop containing nucleoside triphosphate hydrolase;
Q5AML4	6	8	0	14	AcetylSuccinyl	nucl	cellular protein metabolic process; biosynthetic process; primary metabolic process; cellular metabolic process; organic substance biosynthetic process; cellular biosynthetic process; organic substance metabolic process; metabolic process; cellular macromolecule biosynthetic process; cellular macromolecule metabolic process; gene expression; macromolecule metabolic process; protein metabolic proc…	ribosome; organelle; intracellular organelle; intracellular non-membrane-bounded organelle; cell part; intracellular; cytoplasm; macromolecular complex; cell surface; intracellular part; cell; ribonucleoprotein complex; cytoplasmic part; non-membrane-bounded organelle;	structural constituent of ribosome; structural molecule activity;	K02882	RP-L18Ae; large subunit ribosomal protein L18Ae	cal03010 Ribosome - Candida albicans;	IPR023573;	Ribosomal protein L18a/LX;
Q5A4F2	0	1	0	1	Succinyl	cyto	translational elongation; cellular protein metabolic process; biosynthetic process; primary metabolic process; cellular metabolic process; organic substance biosynthetic process; cellular biosynthetic process; organic substance metabolic process; metabolic process; cellular macromolecule biosynthetic process; cellular macromolecule metabolic process; gene expression; macromolecule metabolic proce…		organic cyclic compound binding; heterocyclic compound binding; RNA binding; translation factor activity, nucleic acid binding; translation elongation factor activity; binding; nucleic acid binding;				IPR001662;	Translation elongation factor EF1B, gamma chain, conserved;
Q59TE0	2	10	11	23	AcetylSuccinylCrotonyl	mitochondria	GO:0006518 peptide metabolic process; GO:0043043 peptide biosynthetic process; GO:0044267 cellular protein metabolic process; GO:0006807 nitrogen compound metabolic process; GO:0009058 biosynthetic process; GO:0043603 cellular amide metabolic process; GO:0044238 primary metabolic process; GO:1901566 organonitrogen compound biosynthetic process; GO:1901576 organic substance biosynthetic process; G…	GO:0005840 ribosome; GO:0043229 intracellular organelle; GO:0043232 intracellular non-membrane-bounded organelle; GO:0044446 intracellular organelle part; GO:0005737 cytoplasm; GO:0032991 macromolecular complex; GO:0044424 intracellular part; GO:0005623 cell; GO:0044422 organelle part; GO:0043228 non-membrane-bounded organelle; GO:0043226 organelle; GO:0015934 large ribosomal subunit; GO:0044391 …	GO:0003735 structural constituent of ribosome; GO:0005198 structural molecule activity;	K02880	RP-L17e; large subunit ribosomal protein L17e	cal03010 Ribosome - Candida albicans;
P53704	0	0	2	2	Crotonyl	cytoplasm	GO:0009226 nucleotide-sugar biosynthetic process; GO:0044085 cellular component biogenesis; GO:0043413 macromolecule glycosylation; GO:0044036 cell wall macromolecule metabolic process; GO:0044699 single-organism process; GO:0009058 biosynthetic process; GO:1901073 glucosamine-containing compound biosynthetic process; GO:0044237 cellular metabolic process; GO:0044264 cellular polysaccharide metab…		GO:0016769 transferase activity, transferring nitrogenous groups; GO:0097367 carbohydrate derivative binding; GO:0070548 L-glutamine aminotransferase activity; GO:0003824 catalytic activity; GO:0005488 binding; GO:0030246 carbohydrate binding; GO:0008483 transaminase activity; GO:0016740 transferase activity; GO:0004360 glutamine-fructose-6-phosphate transaminase (isomerizing) activity;	K00820	glmS; glucosamine---fructose-6-phosphate aminotransferase (isomerizing) [EC:2.6.1.16]	cal01130 Biosynthesis of antibiotics - Candida albicans; cal01100 Metabolic pathways - Candida albicans;	IPR029055; IPR001347; IPR017932;	Nucleophile aminohydrolases, N-terminal; Sugar isomerase (SIS); Glutamine amidotransferase type 2 domain;
A0A1D8PE13	0	0	1	1	Crotonyl	nucleus	GO:0016043 cellular component organization; GO:0006338 chromatin remodeling; GO:0051276 chromosome organization; GO:0006996 organelle organization; GO:0006325 chromatin organization; GO:0043044 ATP-dependent chromatin remodeling; GO:0009987 cellular process; GO:0071840 cellular component organization or biogenesis;	GO:0043229 intracellular organelle; GO:0044446 intracellular organelle part; GO:0032991 macromolecular complex; GO:0044424 intracellular part; GO:0070603 SWI/SNF superfamily-type complex; GO:0005623 cell; GO:0044422 organelle part; GO:0031010 ISWI-type complex; GO:0043231 intracellular membrane-bounded organelle; GO:0043226 organelle; GO:0005634 nucleus; GO:0016589 NURF complex; GO:0005622 intrac…	GO:0003677 DNA binding; GO:0005524 ATP binding; GO:1901265 nucleoside phosphate binding; GO:0044877 macromolecular complex binding; GO:0001882 nucleoside binding; GO:0043167 ion binding; GO:0016817 hydrolase activity, acting on acid anhydrides; GO:0016787 hydrolase activity; GO:0003682 chromatin binding; GO:0000166 nucleotide binding; GO:0017111 nucleoside-triphosphatase activity; GO:0016887 ATPa…	K11654			IPR015194; IPR027417; IPR017884; IPR000330; IPR001005; IPR015195; IPR009057; IPR014001; IPR001650;	ISWI, HAND domain; P-loop containing nucleoside triphosphate hydrolase; SANT domain; SNF2-related, N-terminal domain; SANT/Myb domain; SLIDE domain; Homeobox domain-like; Helicase superfamily 1/2, ATP-binding domain; Helicase, C-terminal;
A0A1D8PN62	0	0	3	3	Crotonyl	cytoplasm	GO:0006396 RNA processing; GO:0006725 cellular aromatic compound metabolic process; GO:0001522 pseudouridine synthesis; GO:1901360 organic cyclic compound metabolic process; GO:0006807 nitrogen compound metabolic process; GO:0044238 primary metabolic process; GO:0009451 RNA modification; GO:0044237 cellular metabolic process; GO:0071704 organic substance metabolic process; GO:0016070 RNA metaboli…		GO:0097159 organic cyclic compound binding; GO:1901363 heterocyclic compound binding; GO:0003723 RNA binding; GO:0016853 isomerase activity; GO:0003824 catalytic activity; GO:0005488 binding; GO:0003676 nucleic acid binding; GO:0016866 intramolecular transferase activity; GO:0009982 pseudouridine synthase activity;	K03177			IPR020103; IPR002501;	Pseudouridine synthase, catalytic domain; Pseudouridine synthase II, N-terminal;
A0A1D8PN61	0	0	1	1	Crotonyl	nucleus	GO:0016310 phosphorylation; GO:0044267 cellular protein metabolic process; GO:0044238 primary metabolic process; GO:0044237 cellular metabolic process; GO:0006796 phosphate-containing compound metabolic process; GO:0071704 organic substance metabolic process; GO:0008152 metabolic process; GO:0006468 protein phosphorylation; GO:0006793 phosphorus metabolic process; GO:0044260 cellular macromolecul…		GO:0005524 ATP binding; GO:1901265 nucleoside phosphate binding; GO:0016773 phosphotransferase activity, alcohol group as acceptor; GO:0001882 nucleoside binding; GO:0043167 ion binding; GO:0004672 protein kinase activity; GO:0000166 nucleotide binding; GO:0097159 organic cyclic compound binding; GO:1901363 heterocyclic compound binding; GO:0032549 ribonucleoside binding; GO:0097367 carbohydrate …	K12761	SNF1; carbon catabolite-derepressing protein kinase [EC:2.7.11.1]	cal04113 Meiosis - yeast - Candida albicans; cal04138 Autophagy - yeast - Candida albicans;	IPR028375; IPR000719; IPR032270; IPR013896; IPR011009;	KA1 domain/Ssp2, C-terminal; Protein kinase domain; AMPK, C-terminal adenylate sensor domain; Carbon catabolite-derepressing protein kinase, ubiquitin-associated domain; Protein kinase-like domain;
Q59QC6	0	0	1	1	Crotonyl	mitochondria		GO:0043229 intracellular organelle; GO:0016020 membrane; GO:0044429 mitochondrial part; GO:0031090 organelle membrane; GO:0031967 organelle envelope; GO:0044446 intracellular organelle part; GO:0005737 cytoplasm; GO:0031224 intrinsic component of membrane; GO:0044424 intracellular part; GO:0005623 cell; GO:0016021 integral component of membrane; GO:0044422 organelle part; GO:0005739 mitochondrion…
Q59QC4	0	0	1	1	Crotonyl	nucleus	GO:0051188 cofactor biosynthetic process; GO:1901606 alpha-amino acid catabolic process; GO:0019362 pyridine nucleotide metabolic process; GO:0042182 ketone catabolic process; GO:0009117 nucleotide metabolic process; GO:0044699 single-organism process; GO:0009058 biosynthetic process; GO:0019363 pyridine nucleotide biosynthetic process; GO:0072524 pyridine-containing compound metabolic process; G…	GO:0044424 intracellular part; GO:0005623 cell; GO:0044464 cell part; GO:0005622 intracellular; GO:0005737 cytoplasm;	GO:0097159 organic cyclic compound binding; GO:1901363 heterocyclic compound binding; GO:0030429 kynureninase activity; GO:0003824 catalytic activity; GO:0016822 hydrolase activity, acting on acid carbon-carbon bonds; GO:0005488 binding; GO:0043167 ion binding; GO:0043168 anion binding; GO:0016823 hydrolase activity, acting on acid carbon-carbon bonds, in ketonic substances; GO:0016787 hydrolase …	K01556	KYNU; kynureninase [EC:3.7.1.3]	cal01100 Metabolic pathways - Candida albicans;	IPR015424; IPR000192; IPR015421; IPR015422;	Pyridoxal phosphate-dependent transferase; Aminotransferase class V domain; Pyridoxal phosphate-dependent transferase, major region, subdomain 1; Pyridoxal phosphate-dependent transferase, major region, subdomain 2;
A0A1D8PN68	0	0	1	1	Crotonyl	nucleus	GO:0045116 protein neddylation; GO:0008152 metabolic process; GO:0032446 protein modification by small protein conjugation; GO:0044260 cellular macromolecule metabolic process; GO:0044267 cellular protein metabolic process; GO:0006464 cellular protein modification process; GO:0043170 macromolecule metabolic process; GO:0019538 protein metabolic process; GO:0070647 protein modification by small pr…		GO:0008641 small protein activating enzyme activity; GO:0019781 NEDD8 activating enzyme activity; GO:0016877 ligase activity, forming carbon-sulfur bonds; GO:0003824 catalytic activity; GO:0016874 ligase activity;	K04532			IPR000594; IPR016040;	THIF-type NAD/FAD binding fold; NAD(P)-binding domain;
Q59U89	1	1	7	9	AcetylSuccinylCrotonyl	cytoplasm							IPR019783;	Ribosome maturation protein SBDS, N-terminal;
Q5A1B0	0	0	3	3	Crotonyl	cytoplasm	GO:0044711 single-organism biosynthetic process; GO:0055114 oxidation-reduction process; GO:0008202 steroid metabolic process; GO:1901360 organic cyclic compound metabolic process; GO:0044699 single-organism process; GO:0009058 biosynthetic process; GO:0044238 primary metabolic process; GO:1901576 organic substance biosynthetic process; GO:0071704 organic substance metabolic process; GO:0008610 l…		GO:0016229 steroid dehydrogenase activity; GO:0016614 oxidoreductase activity, acting on CH-OH group of donors; GO:0016616 oxidoreductase activity, acting on the CH-OH group of donors, NAD or NADP as acceptor; GO:0033764 steroid dehydrogenase activity, acting on the CH-OH group of donors, NAD or NADP as acceptor; GO:0003824 catalytic activity; GO:0003854 3-beta-hydroxy-delta5-steroid dehydrogenas…	K07748	E1.1.1.170; sterol-4alpha-carboxylate 3-dehydrogenase (decarboxylating) [EC:1.1.1.170]	cal01130 Biosynthesis of antibiotics - Candida albicans; cal01100 Metabolic pathways - Candida albicans;	IPR002225; IPR016040;	3-beta hydroxysteroid dehydrogenase/isomerase; NAD(P)-binding domain;
Q59U83	1	0	0	1	Acetyl	nucl	cellular aromatic compound metabolic process; oxidation-reduction process; small molecule metabolic process; organic cyclic compound metabolic process; nitrogen compound metabolic process; primary metabolic process; cellular metabolic process; phosphate-containing compound metabolic process; organic substance metabolic process; metabolic process; heterocycle metabolic process; phosphorus metaboli…		catalytic activity; oxidoreductase activity;				IPR012348; IPR009078;	Ribonucleotide reductase-related; Ferritin-like superfamily;
Q59N73	1	1	0	2	AcetylSuccinyl	mito_nucl	cellular aromatic compound metabolic process; nucleotide metabolic process; small molecule metabolic process; purine-containing compound metabolic process; organic cyclic compound metabolic process; nitrogen compound metabolic process; primary metabolic process; cellular metabolic process; purine nucleotide metabolic process; phosphate-containing compound metabolic process; organic substance meta…		kinase activity; catalytic activity; guanylate kinase activity; nucleobase-containing compound kinase activity; nucleotide kinase activity; transferase activity; phosphotransferase activity, phosphate group as acceptor; transferase activity, transferring phosphorus-containing groups;	K00942	E2.7.4.8; guanylate kinase [EC:2.7.4.8]	cal01100 Metabolic pathways - Candida albicans; cal00230 Purine metabolism - Candida albicans;	IPR008144; IPR008145; IPR027417;	Guanylate kinase/L-type calcium channel beta subunit; Guanylate kinase-like; P-loop containing nucleoside triphosphate hydrolase;
Q59N74	0	1	0	1	Succinyl	mito		intracellular organelle; membrane; mitochondrial part; organelle membrane; cell periphery; cytoplasm; intracellular organelle part; organelle envelope; intrinsic to membrane; intracellular part; cell; integral to membrane; organelle part; mitochondrion; plasma membrane; organelle; intracellular membrane-bounded organelle; mitochondrial envelope; intracellular; cell part; membrane part; envelope; …					IPR007667;	Hypoxia induced protein, domain;
Q5AL11	1	0	1	2	AcetylCrotonyl	nucleus	GO:0006810 transport; GO:0055085 transmembrane transport; GO:0051179 localization; GO:0051234 establishment of localization;	GO:0031224 intrinsic component of membrane; GO:0016020 membrane; GO:0016021 integral component of membrane; GO:0044425 membrane part;		K15105			IPR011992; IPR023395;	EF-hand domain pair; Mitochondrial carrier domain;
Q5AL12	1	0	0	1	Acetyl	nucl
Q59U85	1	5	3	9	AcetylSuccinylCrotonyl	nucleus	GO:0006810 transport; GO:0055085 transmembrane transport; GO:1902578 single-organism localization; GO:0006812 cation transport; GO:0006811 ion transport; GO:0044699 single-organism process; GO:0051179 localization; GO:0015672 monovalent inorganic cation transport; GO:0006818 hydrogen transport; GO:0015992 proton transport; GO:0044765 single-organism transport; GO:0051234 establishment of localiza…	GO:0016020 membrane; GO:0043229 intracellular organelle; GO:0098588 bounding membrane of organelle; GO:0031090 organelle membrane; GO:0098796 membrane protein complex; GO:0005737 cytoplasm; GO:0044446 intracellular organelle part; GO:0032991 macromolecular complex; GO:0044424 intracellular part; GO:0033176 proton-transporting V-type ATPase complex; GO:0005623 cell; GO:0044422 organelle part; GO:0…	GO:0022804 active transmembrane transporter activity; GO:0003824 catalytic activity; GO:0016817 hydrolase activity, acting on acid anhydrides; GO:0016820 hydrolase activity, acting on acid anhydrides, catalyzing transmembrane movement of substances; GO:0016787 hydrolase activity; GO:0005215 transporter activity; GO:0022857 transmembrane transporter activity;	K02152	ATPeV1G; V-type H+-transporting ATPase subunit G	cal00190 Oxidative phosphorylation - Candida albicans; cal01100 Metabolic pathways - Candida albicans;
A0A1D8PQJ1	0	0	2	2	Crotonyl	nucleus			GO:0097159 organic cyclic compound binding; GO:1901363 heterocyclic compound binding; GO:1901265 nucleoside phosphate binding; GO:0005488 binding; GO:0003676 nucleic acid binding; GO:0000166 nucleotide binding; GO:0036094 small molecule binding;	K14396			IPR000504; IPR012677;	RNA recognition motif domain; Nucleotide-binding alpha-beta plait domain;
A0A1D8PQJ3	0	0	1	1	Crotonyl	extracellular		GO:0031224 intrinsic component of membrane; GO:0016020 membrane; GO:0016021 integral component of membrane; GO:0044425 membrane part;					IPR000782;	FAS1 domain;
A0A1D8PQJ7	0	0	2	2	Crotonyl	nucleus	GO:0045184 establishment of protein localization; GO:0006810 transport; GO:0046907 intracellular transport; GO:0070727 cellular macromolecule localization; GO:0051649 establishment of localization in cell; GO:0006886 intracellular protein transport; GO:0071702 organic substance transport; GO:0008104 protein localization; GO:0033036 macromolecule localization; GO:0034613 cellular protein localizat…	GO:0005623 cell; GO:0005622 intracellular; GO:0044464 cell part;	GO:0031267 small GTPase binding; GO:0017016 Ras GTPase binding; GO:0005488 binding; GO:0005515 protein binding; GO:0008536 Ran GTPase binding; GO:0051020 GTPase binding; GO:0019899 enzyme binding;	K20224			IPR001494; IPR011989; IPR016024;	Importin-beta, N-terminal domain; Armadillo-like helical; Armadillo-type fold;
A0A1D8PQJ8	0	0	7	7	Crotonyl	nucleus
A0A1D8PN83	0	0	6	6	Crotonyl	mitochondria	GO:0006518 peptide metabolic process; GO:0043043 peptide biosynthetic process; GO:0044267 cellular protein metabolic process; GO:0006807 nitrogen compound metabolic process; GO:0009058 biosynthetic process; GO:0043603 cellular amide metabolic process; GO:0044238 primary metabolic process; GO:1901566 organonitrogen compound biosynthetic process; GO:1901576 organic substance biosynthetic process; G…	GO:0005840 ribosome; GO:0043226 organelle; GO:0043229 intracellular organelle; GO:0043232 intracellular non-membrane-bounded organelle; GO:0044464 cell part; GO:0005622 intracellular; GO:0005737 cytoplasm; GO:0032991 macromolecular complex; GO:0044424 intracellular part; GO:1990904 ribonucleoprotein complex; GO:0005623 cell; GO:0030529 intracellular ribonucleoprotein complex; GO:0044444 cytoplasm…	GO:0003735 structural constituent of ribosome; GO:0005198 structural molecule activity;	K02949	RP-S11e; small subunit ribosomal protein S11e	cal03010 Ribosome - Candida albicans;	IPR012340; IPR032440;	Nucleic acid-binding, OB-fold; 40S ribosomal protein S11, N-terminal;
A0A1D8PN84	0	0	1	1	Crotonyl	mitochondria	GO:0006508 proteolysis; GO:0008152 metabolic process; GO:0043170 macromolecule metabolic process; GO:0019538 protein metabolic process; GO:0044238 primary metabolic process; GO:0071704 organic substance metabolic process;		GO:0046872 metal ion binding; GO:0043169 cation binding; GO:0008233 peptidase activity; GO:0016787 hydrolase activity; GO:0003824 catalytic activity; GO:0005488 binding; GO:0043167 ion binding;	K01412			IPR007863; IPR011765; IPR011249; IPR011237;	Peptidase M16, C-terminal; Peptidase M16, N-terminal; Metalloenzyme, LuxS/M16 peptidase-like; Peptidase M16 domain;
A0A1D8PEC5	0	0	1	1	Crotonyl	nucleus	GO:0050794 regulation of cellular process; GO:0010468 regulation of gene expression; GO:0006355 regulation of transcription, DNA-templated; GO:0031326 regulation of cellular biosynthetic process; GO:0080090 regulation of primary metabolic process; GO:0060255 regulation of macromolecule metabolic process; GO:0019219 regulation of nucleobase-containing compound metabolic process; GO:0006357 regulat…	GO:0043229 intracellular organelle; GO:0044446 intracellular organelle part; GO:0031981 nuclear lumen; GO:0032991 macromolecular complex; GO:0044424 intracellular part; GO:0005623 cell; GO:0044422 organelle part; GO:0031974 membrane-enclosed lumen; GO:0043226 organelle; GO:0043231 intracellular membrane-bounded organelle; GO:0005654 nucleoplasm; GO:0005634 nucleus; GO:0070013 intracellular organe…	GO:0000989 transcription factor activity, transcription factor binding; GO:0001104 RNA polymerase II transcription cofactor activity; GO:0001076 transcription factor activity, RNA polymerase II transcription factor binding; GO:0003712 transcription cofactor activity; GO:0000988 transcription factor activity, protein binding;	K15158			IPR033789; IPR003101;	Gal11, coactivator domain; Coactivator CBP, KIX domain;
A0A1D8PLY4	0	0	9	9	Crotonyl	cytoplasm	GO:0016051 carbohydrate biosynthetic process; GO:0019319 hexose biosynthetic process; GO:0044711 single-organism biosynthetic process; GO:0044281 small molecule metabolic process; GO:0044763 single-organism cellular process; GO:0044699 single-organism process; GO:0046364 monosaccharide biosynthetic process; GO:0009058 biosynthetic process; GO:0044238 primary metabolic process; GO:0005975 carbohyd…		GO:0004736 pyruvate carboxylase activity; GO:1901265 nucleoside phosphate binding; GO:0016885 ligase activity, forming carbon-carbon bonds; GO:0016874 ligase activity; GO:1901363 heterocyclic compound binding; GO:0097159 organic cyclic compound binding; GO:0031406 carboxylic acid binding; GO:0032553 ribonucleotide binding; GO:0003824 catalytic activity; GO:0005488 binding; GO:0032550 purine ribon…	K01958	PC; pyruvate carboxylase [EC:6.4.1.1]	cal01200 Carbon metabolism - Candida albicans; cal01100 Metabolic pathways - Candida albicans; cal01230 Biosynthesis of amino acids - Candida albicans;	IPR013785; IPR011053; IPR000089; IPR005479; IPR005481; IPR000891; IPR013815; IPR016185; IPR011764; IPR009057; IPR011761; IPR005482; IPR003379; IPR013816; IPR011054;	Aldolase-type TIM barrel; Single hybrid motif; Biotin/lipoyl attachment; Carbamoyl-phosphate synthetase large subunit-like, ATP-binding domain; Biotin carboxylase-like, N-terminal domain; Pyruvate carboxyltransferase; ATP-grasp fold, subdomain 1; Pre-ATP-grasp domain; Biotin carboxylation domain; Homeobox domain-like; ATP-grasp fold; Biotin carboxylase, C-terminal; Carboxylase, conserved domain; …
A0A1D8PSB0	0	0	1	1	Crotonyl	mitochondria	GO:0046907 intracellular transport; GO:0016192 vesicle-mediated transport; GO:0071702 organic substance transport; GO:0015031 protein transport; GO:0051641 cellular localization; GO:0051234 establishment of localization; GO:0006810 transport; GO:0045184 establishment of protein localization; GO:0070727 cellular macromolecule localization; GO:0051649 establishment of localization in cell; GO:00068…	GO:0043229 intracellular organelle; GO:0016020 membrane; GO:0030119 AP-type membrane coat adaptor complex; GO:0098796 membrane protein complex; GO:0048475 coated membrane; GO:0005737 cytoplasm; GO:0012505 endomembrane system; GO:0032991 macromolecular complex; GO:0044424 intracellular part; GO:0005623 cell; GO:0043226 organelle; GO:0043231 intracellular membrane-bounded organelle; GO:0044464 cell…	GO:0022892 substrate-specific transporter activity; GO:0008565 protein transporter activity; GO:0005488 binding; GO:0005215 transporter activity;	K12391			IPR008152; IPR011989; IPR008153; IPR016024; IPR002553; IPR013041;	Clathrin adaptor, alpha/beta/gamma-adaptin, appendage, Ig-like subdomain; Armadillo-like helical; Clathrin adaptor, gamma-adaptin, appendage; Armadillo-type fold; Clathrin/coatomer adaptor, adaptin-like, N-terminal; Coatomer/clathrin adaptor appendage, Ig-like subdomain;
A0A1D8PLY7	0	0	1	1	Crotonyl	plasma membrane	GO:0006810 transport; GO:0055085 transmembrane transport; GO:0051179 localization; GO:0051234 establishment of localization;	GO:0031224 intrinsic component of membrane; GO:0016020 membrane; GO:0016021 integral component of membrane; GO:0044425 membrane part;	GO:0022857 transmembrane transporter activity; GO:0005215 transporter activity;	K08178			IPR020846;	Major facilitator superfamily domain;
A0A1D8PLY0	0	0	1	1	Crotonyl	nucleus			GO:0097159 organic cyclic compound binding; GO:1901363 heterocyclic compound binding; GO:0005488 binding; GO:0003676 nucleic acid binding;	K18717			IPR000504; IPR007846;	RNA recognition motif domain; RNA-recognition motif (RRM) Nup35-type domain;
A0A1D8PSB9	0	0	1	1	Crotonyl	nucleus							IPR007718;	SRP40, C-terminal;
Q59M82	2	0	0	2	Acetyl	cyto_nucl	intracellular transport; vesicle-mediated transport; single-organism cellular process; single-organism process; organic substance transport; protein transport; cellular localization; establishment of localization; establishment of protein localization; transport; cellular macromolecule localization; establishment of localization in cell; intracellular protein transport; protein localization; macr…	transport vesicle membrane; membrane; clathrin coat of trans-Golgi network vesicle; cytoplasmic vesicle; organelle membrane; membrane-bounded vesicle; cell periphery; cytoplasmic membrane-bounded vesicle; vesicle; Golgi-associated vesicle membrane; cytoplasm; cytoplasmic vesicle part; macromolecular complex; intracellular part; vesicle coat; cell; organelle part; coated vesicle membrane; trans-Go…	protein binding; structural molecule activity; binding;	K04646	CLTC; clathrin heavy chain	cal04144 Endocytosis - Candida albicans;	IPR016025; IPR011990; IPR016024; IPR001473;	Armadillo-type fold; Clathrin, heavy chain, linker/propeller domain; Tetratricopeptide-like helical domain; Clathrin, heavy chain, propeller, N-terminal;
A0A1D8PGK4	0	0	2	2	Crotonyl	nucleus	GO:0050794 regulation of cellular process; GO:0010468 regulation of gene expression; GO:0006355 regulation of transcription, DNA-templated; GO:0031326 regulation of cellular biosynthetic process; GO:0080090 regulation of primary metabolic process; GO:0060255 regulation of macromolecule metabolic process; GO:0019219 regulation of nucleobase-containing compound metabolic process; GO:0010556 regulat…	GO:0043226 organelle; GO:0043231 intracellular membrane-bounded organelle; GO:0043229 intracellular organelle; GO:0005634 nucleus; GO:0044464 cell part; GO:0005622 intracellular; GO:0044424 intracellular part; GO:0043227 membrane-bounded organelle; GO:0005623 cell;	GO:0042393 histone binding; GO:0005524 ATP binding; GO:1901265 nucleoside phosphate binding; GO:0001882 nucleoside binding; GO:0043167 ion binding; GO:0005515 protein binding; GO:0000166 nucleotide binding; GO:0097159 organic cyclic compound binding; GO:1901363 heterocyclic compound binding; GO:0032549 ribonucleoside binding; GO:0097367 carbohydrate derivative binding; GO:0032553 ribonucleotide b…	K11786			IPR027417; IPR029295; IPR001487; IPR014012; IPR000330; IPR014978; IPR014001; IPR001650;	P-loop containing nucleoside triphosphate hydrolase; Snf2, ATP coupling domain; Bromodomain; Helicase/SANT-associated domain; SNF2-related, N-terminal domain; Glutamine-Leucine-Glutamine, QLQ; Helicase superfamily 1/2, ATP-binding domain; Helicase, C-terminal;
Q59P52	0	1	1	2	SuccinylCrotonyl	cytoplasm	GO:0008652 cellular amino acid biosynthetic process; GO:0016053 organic acid biosynthetic process; GO:0044711 single-organism biosynthetic process; GO:0044281 small molecule metabolic process; GO:0044763 single-organism cellular process; GO:0006807 nitrogen compound metabolic process; GO:0044699 single-organism process; GO:0009058 biosynthetic process; GO:1901605 alpha-amino acid metabolic proces…		GO:0016769 transferase activity, transferring nitrogenous groups; GO:0004648 O-phospho-L-serine:2-oxoglutarate aminotransferase activity; GO:0008483 transaminase activity; GO:0003824 catalytic activity; GO:0016740 transferase activity;	K00831	serC; phosphoserine aminotransferase [EC:2.6.1.52]	cal01200 Carbon metabolism - Candida albicans; cal01130 Biosynthesis of antibiotics - Candida albicans; cal01100 Metabolic pathways - Candida albicans; cal01230 Biosynthesis of amino acids - Candida albicans;	IPR015424; IPR000192; IPR015421; IPR015422;	Pyridoxal phosphate-dependent transferase; Aminotransferase class V domain; Pyridoxal phosphate-dependent transferase, major region, subdomain 1; Pyridoxal phosphate-dependent transferase, major region, subdomain 2;
A0A1D8PHA0	0	0	2	2	Crotonyl	mitochondria	GO:0006396 RNA processing; GO:0006725 cellular aromatic compound metabolic process; GO:1901360 organic cyclic compound metabolic process; GO:0006807 nitrogen compound metabolic process; GO:0044238 primary metabolic process; GO:0009451 RNA modification; GO:0044237 cellular metabolic process; GO:0032259 methylation; GO:0071704 organic substance metabolic process; GO:0016070 RNA metabolic process; G…		GO:0097159 organic cyclic compound binding; GO:1901363 heterocyclic compound binding; GO:0003723 RNA binding; GO:0008168 methyltransferase activity; GO:0008173 RNA methyltransferase activity; GO:0003824 catalytic activity; GO:0005488 binding; GO:0003676 nucleic acid binding; GO:0016741 transferase activity, transferring one-carbon groups; GO:0016740 transferase activity;	K15507			IPR001537; IPR029028; IPR029064; IPR013123; IPR029026;	tRNA/rRNA methyltransferase, SpoU type; Alpha/beta knot methyltransferases; 50S ribosomal protein L30e-like; RNA 2-O ribose methyltransferase, substrate binding; tRNA (guanine-N1-)-methyltransferase, N-terminal;
A0A1D8PHA2	0	0	2	2	Crotonyl	mitochondria	GO:0098655 cation transmembrane transport; GO:0034220 ion transmembrane transport; GO:0098660 inorganic ion transmembrane transport; GO:0044699 single-organism process; GO:0006818 hydrogen transport; GO:0015992 proton transport; GO:0051234 establishment of localization; GO:0006810 transport; GO:0055085 transmembrane transport; GO:1902578 single-organism localization; GO:0006812 cation transport; …	GO:0031224 intrinsic component of membrane; GO:0016020 membrane; GO:0016021 integral component of membrane; GO:0044425 membrane part;	GO:0008121 ubiquinol-cytochrome-c reductase activity; GO:0015075 ion transmembrane transporter activity; GO:0016679 oxidoreductase activity, acting on diphenols and related substances as donors; GO:0003824 catalytic activity; GO:0022892 substrate-specific transporter activity; GO:0015077 monovalent inorganic cation transmembrane transporter activity; GO:0022890 inorganic cation transmembrane tran…	K00418	QCR8; ubiquinol-cytochrome c reductase subunit 8	cal00190 Oxidative phosphorylation - Candida albicans; cal01100 Metabolic pathways - Candida albicans;
A0A1D8PHA3	0	0	3	3	Crotonyl	mitochondria		GO:0031224 intrinsic component of membrane; GO:0016020 membrane; GO:0016021 integral component of membrane; GO:0044425 membrane part;	GO:0097159 organic cyclic compound binding; GO:1901363 heterocyclic compound binding; GO:0009055 electron carrier activity; GO:0020037 heme binding; GO:0046906 tetrapyrrole binding; GO:0005488 binding;	K00413	CYC1; ubiquinol-cytochrome c reductase cytochrome c1 subunit	cal00190 Oxidative phosphorylation - Candida albicans; cal01100 Metabolic pathways - Candida albicans;	IPR021157; IPR009056;	Cytochrome c1, transmembrane anchor, C-terminal; Cytochrome c-like domain;
A0A1D8PJ01	0	0	10	10	Crotonyl	plasma membrane	GO:0009116 nucleoside metabolic process; GO:0042278 purine nucleoside metabolic process; GO:0009167 purine ribonucleoside monophosphate metabolic process; GO:0009117 nucleotide metabolic process; GO:0044699 single-organism process; GO:0009058 biosynthetic process; GO:0009163 nucleoside biosynthetic process; GO:0046129 purine ribonucleoside biosynthetic process; GO:0009156 ribonucleoside monophosp…	GO:0031224 intrinsic component of membrane; GO:0016020 membrane; GO:0016021 integral component of membrane; GO:0044425 membrane part;	GO:0042625 ATPase coupled ion transmembrane transporter activity; GO:1901265 nucleoside phosphate binding; GO:0015399 primary active transmembrane transporter activity; GO:0022892 substrate-specific transporter activity; GO:0016817 hydrolase activity, acting on acid anhydrides; GO:0015077 monovalent inorganic cation transmembrane transporter activity; GO:0016787 hydrolase activity; GO:0015078 hyd…	K01535	PMA1; H+-transporting ATPase [EC:3.6.3.6]	cal00190 Oxidative phosphorylation - Candida albicans;	IPR023298; IPR004014; IPR008250; IPR023299; IPR023214;	P-type ATPase, transmembrane domain; Cation-transporting P-type ATPase, N-terminal; P-type ATPase, A domain; P-type ATPase, cytoplasmic domain N; HAD-like domain;
Q59R99	0	0	1	1	Crotonyl	plasma membrane	GO:0098655 cation transmembrane transport; GO:0034220 ion transmembrane transport; GO:0098660 inorganic ion transmembrane transport; GO:0090662 ATP hydrolysis coupled transmembrane transport; GO:0015988 energy coupled proton transmembrane transport, against electrochemical gradient; GO:0044699 single-organism process; GO:0015992 proton transport; GO:0006818 hydrogen transport; GO:0051234 establis…	GO:0043229 intracellular organelle; GO:0033179 proton-transporting V-type ATPase, V0 domain; GO:0016020 membrane; GO:0000220 vacuolar proton-transporting V-type ATPase, V0 domain; GO:0098588 bounding membrane of organelle; GO:0031090 organelle membrane; GO:0098796 membrane protein complex; GO:0005737 cytoplasm; GO:0044446 intracellular organelle part; GO:0031224 intrinsic component of membrane; G…	GO:0015075 ion transmembrane transporter activity; GO:0022892 substrate-specific transporter activity; GO:0015077 monovalent inorganic cation transmembrane transporter activity; GO:0022890 inorganic cation transmembrane transporter activity; GO:0015078 hydrogen ion transmembrane transporter activity; GO:0008324 cation transmembrane transporter activity; GO:0022891 substrate-specific transmembrane…	K02154	ATPeV0A; V-type H+-transporting ATPase subunit a	cal00190 Oxidative phosphorylation - Candida albicans; cal01100 Metabolic pathways - Candida albicans;
A0A1D8PCY5	0	0	5	5	Crotonyl	nucleus			GO:1901265 nucleoside phosphate binding; GO:0001882 nucleoside binding; GO:0043167 ion binding; GO:0000166 nucleotide binding; GO:1901363 heterocyclic compound binding; GO:0097159 organic cyclic compound binding; GO:0032549 ribonucleoside binding; GO:0097367 carbohydrate derivative binding; GO:0032553 ribonucleotide binding; GO:0005488 binding; GO:0032550 purine ribonucleoside binding; GO:0043168…	K16948			IPR027417; IPR030379;	P-loop containing nucleoside triphosphate hydrolase; Septin-type guanine nucleotide-binding (G) domain;
A0A1D8PGY8	0	0	12	12	Crotonyl	nucleus	GO:0006518 peptide metabolic process; GO:0043043 peptide biosynthetic process; GO:0044267 cellular protein metabolic process; GO:0006807 nitrogen compound metabolic process; GO:0009058 biosynthetic process; GO:0043603 cellular amide metabolic process; GO:0044238 primary metabolic process; GO:1901566 organonitrogen compound biosynthetic process; GO:1901576 organic substance biosynthetic process; G…	GO:0043229 intracellular organelle; GO:0005840 ribosome; GO:0043232 intracellular non-membrane-bounded organelle; GO:0015935 small ribosomal subunit; GO:0005737 cytoplasm; GO:0044446 intracellular organelle part; GO:0032991 macromolecular complex; GO:0044424 intracellular part; GO:0005623 cell; GO:0044422 organelle part; GO:0043228 non-membrane-bounded organelle; GO:0043226 organelle; GO:0044464 …	GO:0097159 organic cyclic compound binding; GO:1901363 heterocyclic compound binding; GO:0003723 RNA binding; GO:0005488 binding; GO:0003676 nucleic acid binding; GO:0005198 structural molecule activity; GO:0003735 structural constituent of ribosome; GO:0019843 rRNA binding;	K02997	RP-S9e; small subunit ribosomal protein S9e	cal03010 Ribosome - Candida albicans;	IPR001912; IPR002942;	Ribosomal protein S4/S9, N-terminal; RNA-binding S4 domain;
Q5AI86	3	2	4	9	AcetylSuccinylCrotonyl	cytoplasm	GO:0035690 cellular response to drug; GO:0006518 peptide metabolic process; GO:0044267 cellular protein metabolic process; GO:0009058 biosynthetic process; GO:1901566 organonitrogen compound biosynthetic process; GO:0050896 response to stimulus; GO:0044237 cellular metabolic process; GO:0071704 organic substance metabolic process; GO:0042493 response to drug; GO:0008152 metabolic process; GO:0006…	GO:0044464 cell part; GO:0005622 intracellular; GO:0005737 cytoplasm; GO:0032991 macromolecular complex; GO:0044424 intracellular part; GO:0005623 cell; GO:0043234 protein complex; GO:0044444 cytoplasmic part; GO:0005852 eukaryotic translation initiation factor 3 complex;	GO:0097159 organic cyclic compound binding; GO:1901363 heterocyclic compound binding; GO:0003723 RNA binding; GO:0008135 translation factor activity, RNA binding; GO:0005488 binding; GO:0003676 nucleic acid binding; GO:0003743 translation initiation factor activity; GO:0005515 protein binding;	K03246	EIF3I; translation initiation factor 3 subunit I	cal03013 RNA transport - Candida albicans;	IPR017986; IPR015943; IPR024977;	WD40-repeat-containing domain; WD40/YVTN repeat-like-containing domain; Anaphase-promoting complex subunit 4, WD40 domain;
A0A1D8PGY6	0	0	2	2	Crotonyl	nucleus	GO:0006810 transport; GO:0048193 Golgi vesicle transport; GO:0051179 localization; GO:0006891 intra-Golgi vesicle-mediated transport; GO:0051234 establishment of localization; GO:0016192 vesicle-mediated transport;	GO:0043229 intracellular organelle; GO:0016020 membrane; GO:0098588 bounding membrane of organelle; GO:0031090 organelle membrane; GO:0005737 cytoplasm; GO:0044446 intracellular organelle part; GO:0000139 Golgi membrane; GO:0031224 intrinsic component of membrane; GO:0012505 endomembrane system; GO:0044424 intracellular part; GO:0030173 integral component of Golgi membrane; GO:0005623 cell; GO:00…		K09313			IPR012955;	CASP, C-terminal;
Q5AI84	0	0	1	1	Crotonyl	nucleus			GO:0005524 ATP binding; GO:1901265 nucleoside phosphate binding; GO:0001882 nucleoside binding; GO:0043167 ion binding; GO:0005515 protein binding; GO:0000166 nucleotide binding; GO:0008270 zinc ion binding; GO:0097159 organic cyclic compound binding; GO:1901363 heterocyclic compound binding; GO:0032549 ribonucleoside binding; GO:0097367 carbohydrate derivative binding; GO:0046914 transition meta…	K15083			IPR001841; IPR018957; IPR013083; IPR014001; IPR027417; IPR001650; IPR000330;	Zinc finger, RING-type; Zinc finger, C3HC4 RING-type; Zinc finger, RING/FYVE/PHD-type; Helicase superfamily 1/2, ATP-binding domain; P-loop containing nucleoside triphosphate hydrolase; Helicase, C-terminal; SNF2-related, N-terminal domain;
A0A1D8PCY8	0	0	1	1	Crotonyl	mitochondria	GO:0006508 proteolysis; GO:0008152 metabolic process; GO:0043170 macromolecule metabolic process; GO:0019538 protein metabolic process; GO:0044238 primary metabolic process; GO:0071704 organic substance metabolic process;		GO:0004175 endopeptidase activity; GO:0004222 metalloendopeptidase activity; GO:0008233 peptidase activity; GO:0003824 catalytic activity; GO:0005488 binding; GO:0043167 ion binding; GO:0070011 peptidase activity, acting on L-amino acid peptides; GO:0043169 cation binding; GO:0046872 metal ion binding; GO:0008237 metallopeptidase activity; GO:0016787 hydrolase activity;	K17732			IPR007863; IPR011765; IPR011237;	Peptidase M16, C-terminal; Peptidase M16, N-terminal; Peptidase M16 domain;
A0A1D8PGY0	0	0	5	5	Crotonyl	mitochondria	GO:0006518 peptide metabolic process; GO:0043043 peptide biosynthetic process; GO:0044267 cellular protein metabolic process; GO:0006807 nitrogen compound metabolic process; GO:0009058 biosynthetic process; GO:0043603 cellular amide metabolic process; GO:0044238 primary metabolic process; GO:1901566 organonitrogen compound biosynthetic process; GO:1901576 organic substance biosynthetic process; G…	GO:0005840 ribosome; GO:0043226 organelle; GO:0043229 intracellular organelle; GO:0043232 intracellular non-membrane-bounded organelle; GO:0044464 cell part; GO:0005622 intracellular; GO:0005737 cytoplasm; GO:0032991 macromolecular complex; GO:0044424 intracellular part; GO:1990904 ribonucleoprotein complex; GO:0005623 cell; GO:0030529 intracellular ribonucleoprotein complex; GO:0044444 cytoplasm…	GO:0003735 structural constituent of ribosome; GO:0005198 structural molecule activity;	K02889	RP-L21e; large subunit ribosomal protein L21e	cal03010 Ribosome - Candida albicans;
Q8X1E6	0	0	1	1	Crotonyl	nucleus	GO:0042493 response to drug; GO:0051716 cellular response to stimulus; GO:0035690 cellular response to drug; GO:0042221 response to chemical; GO:0044763 single-organism cellular process; GO:0044699 single-organism process; GO:0051301 cell division; GO:0050896 response to stimulus; GO:0009987 cellular process; GO:0007049 cell cycle; GO:0070887 cellular response to chemical stimulus;	GO:0044424 intracellular part; GO:0005623 cell; GO:0044464 cell part; GO:0005622 intracellular; GO:0005737 cytoplasm;	GO:0005515 protein binding; GO:0051082 unfolded protein binding; GO:0019900 kinase binding; GO:0019899 enzyme binding; GO:0005488 binding; GO:0019901 protein kinase binding;	K09554			IPR013855; IPR013874; IPR013873;	Cdc37, N-terminal domain; Cdc37, Hsp90 binding; Cdc37, C-terminal;
Q5AK46	3	2	8	13	AcetylSuccinylCrotonyl	mitochondria	GO:0043648 dicarboxylic acid metabolic process; GO:0016053 organic acid biosynthetic process; GO:0044699 single-organism process; GO:0009058 biosynthetic process; GO:1901566 organonitrogen compound biosynthetic process; GO:0044237 cellular metabolic process; GO:0009084 glutamine family amino acid biosynthetic process; GO:0071704 organic substance metabolic process; GO:0008152 metabolic process; G…		GO:0016620 oxidoreductase activity, acting on the aldehyde or oxo group of donors, NAD or NADP as acceptor; GO:0016645 oxidoreductase activity, acting on the CH-NH group of donors; GO:0016646 oxidoreductase activity, acting on the CH-NH group of donors, NAD or NADP as acceptor; GO:0003824 catalytic activity; GO:0016903 oxidoreductase activity, acting on the aldehyde or oxo group of donors; GO:001…	K00294	E1.2.1.88; 1-pyrroline-5-carboxylate dehydrogenase [EC:1.2.1.88]	cal01100 Metabolic pathways - Candida albicans;	IPR016161; IPR015590; IPR016162; IPR016163;	Aldehyde/histidinol dehydrogenase; Aldehyde dehydrogenase domain; Aldehyde dehydrogenase N-terminal domain; Aldehyde dehydrogenase, C-terminal;
Q5AEB8	2	0	5	7	AcetylCrotonyl	mitochondria	GO:0043632 modification-dependent macromolecule catabolic process; GO:0051603 proteolysis involved in cellular protein catabolic process; GO:0044265 cellular macromolecule catabolic process; GO:0044257 cellular protein catabolic process; GO:0019941 modification-dependent protein catabolic process; GO:0044267 cellular protein metabolic process; GO:0006511 ubiquitin-dependent protein catabolic proc…	GO:0043229 intracellular organelle; GO:0019773 proteasome core complex, alpha-subunit complex; GO:0000502 proteasome complex; GO:0005737 cytoplasm; GO:0032991 macromolecular complex; GO:0044424 intracellular part; GO:0005623 cell; GO:1905369 endopeptidase complex; GO:0043231 intracellular membrane-bounded organelle; GO:0043226 organelle; GO:0005634 nucleus; GO:1902494 catalytic complex; GO:000562…	GO:0004175 endopeptidase activity; GO:0004298 threonine-type endopeptidase activity; GO:0008233 peptidase activity; GO:0070003 threonine-type peptidase activity; GO:0003824 catalytic activity; GO:0070011 peptidase activity, acting on L-amino acid peptides; GO:0016787 hydrolase activity;	K02728			IPR029055; IPR000426;	Nucleophile aminohydrolases, N-terminal; Proteasome alpha-subunit, N-terminal domain;
Q59RK3	1	0	1	2	AcetylCrotonyl	mitochondria	GO:0006518 peptide metabolic process; GO:0006725 cellular aromatic compound metabolic process; GO:0044267 cellular protein metabolic process; GO:0044699 single-organism process; GO:0009058 biosynthetic process; GO:1901566 organonitrogen compound biosynthetic process; GO:0043039 tRNA aminoacylation; GO:0044237 cellular metabolic process; GO:0071704 organic substance metabolic process; GO:0008152 m…	GO:0044424 intracellular part; GO:0005623 cell; GO:0044464 cell part; GO:0005622 intracellular; GO:0005737 cytoplasm;	GO:0016876 ligase activity, forming aminoacyl-tRNA and related compounds; GO:0004828 serine-tRNA ligase activity; GO:0005524 ATP binding; GO:1901265 nucleoside phosphate binding; GO:0016875 ligase activity, forming carbon-oxygen bonds; GO:0016874 ligase activity; GO:0001882 nucleoside binding; GO:0043167 ion binding; GO:0000166 nucleotide binding; GO:0097159 organic cyclic compound binding; GO:19…	K01875			IPR010978; IPR002314; IPR015866; IPR006195;	tRNA-binding arm; Aminoacyl-tRNA synthetase, class II (G/ P/ S/T); Serine-tRNA synthetase, type1, N-terminal; Aminoacyl-tRNA synthetase, class II;
Q59MU3	0	0	6	6	Crotonyl	cytoplasm,nucleus			GO:0000287 magnesium ion binding; GO:0019842 vitamin binding; GO:0043167 ion binding; GO:0016829 lyase activity; GO:0048037 cofactor binding; GO:1901681 sulfur compound binding; GO:0030976 thiamine pyrophosphate binding; GO:1901363 heterocyclic compound binding; GO:0097159 organic cyclic compound binding; GO:0003824 catalytic activity; GO:0016830 carbon-carbon lyase activity; GO:0005488 binding; …	K12732	ARO10; phenylpyruvate decarboxylase [EC:4.1.1.-]	cal01100 Metabolic pathways - Candida albicans;	IPR012000; IPR029035; IPR029061; IPR012001; IPR011766;	Thiamine pyrophosphate enzyme, central domain; DHS-like NAD/FAD-binding domain; Thiamin diphosphate-binding fold; Thiamine pyrophosphate enzyme, N-terminal TPP-binding domain; Thiamine pyrophosphate enzyme, C-terminal TPP-binding;
Q59TS4	0	0	1	1	Crotonyl	cytoplasm	GO:0043648 dicarboxylic acid metabolic process; GO:0016053 organic acid biosynthetic process; GO:0006725 cellular aromatic compound metabolic process; GO:0044699 single-organism process; GO:0009058 biosynthetic process; GO:1901566 organonitrogen compound biosynthetic process; GO:0044237 cellular metabolic process; GO:0071704 organic substance metabolic process; GO:0008152 metabolic process; GO:00…		GO:0004106 chorismate mutase activity; GO:0016853 isomerase activity; GO:0003824 catalytic activity; GO:0016866 intramolecular transferase activity;	K01850	E5.4.99.5; chorismate mutase [EC:5.4.99.5]	cal01130 Biosynthesis of antibiotics - Candida albicans; cal01100 Metabolic pathways - Candida albicans; cal01230 Biosynthesis of amino acids - Candida albicans; cal01110 Biosynthesis of secondary metabolites - Candida albicans;	IPR020822;	Chorismate mutase, type II;
A0A1D8PK30	0	0	7	7	Crotonyl	nucleus	GO:0006518 peptide metabolic process; GO:0043043 peptide biosynthetic process; GO:0044267 cellular protein metabolic process; GO:0006807 nitrogen compound metabolic process; GO:0009058 biosynthetic process; GO:0043603 cellular amide metabolic process; GO:0044238 primary metabolic process; GO:1901566 organonitrogen compound biosynthetic process; GO:1901576 organic substance biosynthetic process; G…	GO:0005840 ribosome; GO:0043226 organelle; GO:0043229 intracellular organelle; GO:0043232 intracellular non-membrane-bounded organelle; GO:0044464 cell part; GO:0005622 intracellular; GO:0005737 cytoplasm; GO:0032991 macromolecular complex; GO:0044424 intracellular part; GO:1990904 ribonucleoprotein complex; GO:0005623 cell; GO:0030529 intracellular ribonucleoprotein complex; GO:0044444 cytoplasm…	GO:0003735 structural constituent of ribosome; GO:0005198 structural molecule activity;	K02918	RP-L35e; large subunit ribosomal protein L35e	cal03010 Ribosome - Candida albicans;
Q5ANJ7	3	3	0	6	AcetylSuccinyl	mito	cellular protein metabolic process; biosynthetic process; primary metabolic process; cellular metabolic process; organic substance biosynthetic process; cellular biosynthetic process; organic substance metabolic process; metabolic process; cellular macromolecule biosynthetic process; cellular macromolecule metabolic process; gene expression; macromolecule metabolic process; protein metabolic proc…	ribosome; organelle; intracellular organelle; intracellular non-membrane-bounded organelle; cell part; intracellular; cytoplasm; macromolecular complex; cell surface; intracellular part; cell; ribonucleoprotein complex; cytoplasmic part; non-membrane-bounded organelle;	structural constituent of ribosome; structural molecule activity;	K02885	RP-L19e; large subunit ribosomal protein L19e	cal03010 Ribosome - Candida albicans;	IPR000196; IPR015974;	Ribosomal protein L19/L19e domain; Ribosomal protein L19/L19e, domain 3;
Q59XS3	1	0	0	1	Acetyl	nucl
Q5A0J3	1	0	0	1	Acetyl	plas	organic acid biosynthetic process; single-organism biosynthetic process; oxidation-reduction process; small molecule metabolic process; biosynthetic process; cellular lipid metabolic process; fatty acid metabolic process; primary metabolic process; cellular metabolic process; organic substance biosynthetic process; fatty acid biosynthetic process; cellular biosynthetic process; organic substance …	intrinsic to membrane; membrane; integral to membrane; membrane part;	iron ion binding; transition metal ion binding; catalytic activity; binding; ion binding; metal ion binding; cation binding; oxidoreductase activity;	K04713	SUR2; sphinganine C4-monooxygenase [EC:1.14.13.169]	cal01100 Metabolic pathways - Candida albicans; cal00600 Sphingolipid metabolism - Candida albicans;	IPR006694;	Fatty acid hydroxylase;
Q5A693	0	1	1	2	SuccinylCrotonyl	mitochondria	GO:0044085 cellular component biogenesis; GO:0042254 ribosome biogenesis; GO:0022613 ribonucleoprotein complex biogenesis; GO:0071840 cellular component organization or biogenesis;	GO:0005840 ribosome; GO:0043226 organelle; GO:0043229 intracellular organelle; GO:0043232 intracellular non-membrane-bounded organelle; GO:0044464 cell part; GO:0005622 intracellular; GO:0005737 cytoplasm; GO:0032991 macromolecular complex; GO:0044424 intracellular part; GO:1990904 ribonucleoprotein complex; GO:0005623 cell; GO:0030529 intracellular ribonucleoprotein complex; GO:0044444 cytoplasm…		K02864	RP-L10; large subunit ribosomal protein L10	cal03010 Ribosome - Candida albicans;
Q5A691	0	1	0	1	Succinyl	plas		intrinsic to membrane; membrane; integral to membrane; membrane part;
Q5A0J9	0	0	3	3	Crotonyl	nucleus	GO:0050794 regulation of cellular process; GO:0006725 cellular aromatic compound metabolic process; GO:0010608 posttranscriptional regulation of gene expression; GO:0097659 nucleic acid-templated transcription; GO:0060255 regulation of macromolecule metabolic process; GO:0019219 regulation of nucleobase-containing compound metabolic process; GO:0009058 biosynthetic process; GO:0044237 cellular me…	GO:0043226 organelle; GO:0043231 intracellular membrane-bounded organelle; GO:0043229 intracellular organelle; GO:0005634 nucleus; GO:0044464 cell part; GO:0005622 intracellular; GO:0044424 intracellular part; GO:0043227 membrane-bounded organelle; GO:0005623 cell;	GO:0005515 protein binding; GO:0005488 binding;
Q5AND4	1	2	5	8	AcetylSuccinylCrotonyl	cytoplasm	GO:0065009 regulation of molecular function; GO:0050790 regulation of catalytic activity; GO:0065007 biological regulation;	GO:0044424 intracellular part; GO:0005623 cell; GO:0044464 cell part; GO:0005622 intracellular; GO:0005737 cytoplasm;	GO:0005094 Rho GDP-dissociation inhibitor activity; GO:0098772 molecular function regulator; GO:0030234 enzyme regulator activity; GO:0060589 nucleoside-triphosphatase regulator activity; GO:0005092 GDP-dissociation inhibitor activity; GO:0030695 GTPase regulator activity;	K12462			IPR014756; IPR024792;	Immunoglobulin E-set; Rho GDP-dissociation inhibitor domain;
Q5AGX4	0	0	1	1	Crotonyl	plasma membrane	GO:0016043 cellular component organization; GO:0072657 protein localization to membrane; GO:0044763 single-organism cellular process; GO:0044699 single-organism process; GO:0044802 single-organism membrane organization; GO:0051641 cellular localization; GO:0051234 establishment of localization; GO:0045184 establishment of protein localization; GO:0070727 cellular macromolecule localization; GO:00…	GO:0031224 intrinsic component of membrane; GO:0016020 membrane; GO:0016021 integral component of membrane; GO:0044425 membrane part;		K03217			IPR028055;	Membrane insertase YidC/Oxa1, C-terminal;
Q5AND0	0	0	1	1	Crotonyl	mitochondria,nucleus		GO:0016020 membrane;		K17081			IPR001107;	Band 7 domain;
Q5AGX8	2	5	4	11	AcetylSuccinylCrotonyl	mitochondria	GO:0006090 pyruvate metabolic process; GO:0008152 metabolic process; GO:0044710 single-organism metabolic process; GO:0044281 small molecule metabolic process; GO:0044763 single-organism cellular process; GO:0019752 carboxylic acid metabolic process; GO:0044699 single-organism process; GO:0032787 monocarboxylic acid metabolic process; GO:0006082 organic acid metabolic process; GO:0009987 cellular…	GO:0005759 mitochondrial matrix; GO:0043229 intracellular organelle; GO:0044429 mitochondrial part; GO:0005737 cytoplasm; GO:0044446 intracellular organelle part; GO:0032991 macromolecular complex; GO:0044424 intracellular part; GO:0045254 pyruvate dehydrogenase complex; GO:0005623 cell; GO:0005739 mitochondrion; GO:0044422 organelle part; GO:0031974 membrane-enclosed lumen; GO:0043226 organelle;…	GO:0016417 S-acyltransferase activity; GO:0004742 dihydrolipoyllysine-residue acetyltransferase activity; GO:0016746 transferase activity, transferring acyl groups; GO:0003824 catalytic activity; GO:0016418 S-acetyltransferase activity; GO:0016747 transferase activity, transferring acyl groups other than amino-acyl groups; GO:0030523 dihydrolipoamide S-acyltransferase activity; GO:0016740 transfe…	K00627	DLAT; pyruvate dehydrogenase E2 component (dihydrolipoamide acetyltransferase) [EC:2.3.1.12]	cal01200 Carbon metabolism - Candida albicans; cal01130 Biosynthesis of antibiotics - Candida albicans; cal01100 Metabolic pathways - Candida albicans; cal01110 Biosynthesis of secondary metabolites - Candida albicans;	IPR004167; IPR001078; IPR011053; IPR000089; IPR023213;	E3-binding domain; 2-oxoacid dehydrogenase acyltransferase, catalytic domain; Single hybrid motif; Biotin/lipoyl attachment; Chloramphenicol acetyltransferase-like domain;
A0A1D8PQ94	0	0	3	3	Crotonyl	nucleus							IPR007052; IPR008978;	CS domain; HSP20-like chaperone;
Q5AND9	1	1	3	5	AcetylSuccinylCrotonyl	mitochondria	GO:0050794 regulation of cellular process; GO:0044700 single organism signaling; GO:0051716 cellular response to stimulus; GO:0007165 signal transduction; GO:0050789 regulation of biological process; GO:0007154 cell communication; GO:0035556 intracellular signal transduction; GO:0044699 single-organism process; GO:0007264 small GTPase mediated signal transduction; GO:0023052 signaling; GO:0050896…	GO:0005623 cell; GO:0005622 intracellular; GO:0044464 cell part;	GO:1901265 nucleoside phosphate binding; GO:0001882 nucleoside binding; GO:0043167 ion binding; GO:0000166 nucleotide binding; GO:1901363 heterocyclic compound binding; GO:0097159 organic cyclic compound binding; GO:0032549 ribonucleoside binding; GO:0097367 carbohydrate derivative binding; GO:0032553 ribonucleotide binding; GO:0005488 binding; GO:0032550 purine ribonucleoside binding; GO:0043168…	K07977			IPR005225; IPR027417;	Small GTP-binding protein domain; P-loop containing nucleoside triphosphate hydrolase;
A0A1D8PGU0	0	0	7	7	Crotonyl	endoplasmic reticulum			GO:0005524 ATP binding; GO:1901265 nucleoside phosphate binding; GO:0001882 nucleoside binding; GO:0043167 ion binding; GO:0000166 nucleotide binding; GO:0097159 organic cyclic compound binding; GO:1901363 heterocyclic compound binding; GO:0032549 ribonucleoside binding; GO:0097367 carbohydrate derivative binding; GO:0032553 ribonucleotide binding; GO:0005488 binding; GO:0032550 purine ribonucleo…	K09486	HYOU1; hypoxia up-regulated 1	cal04141 Protein processing in endoplasmic reticulum - Candida albicans;	IPR029048;	Heat shock protein 70kD, C-terminal domain;
A0A1D8PT68	0	0	1	1	Crotonyl	mitochondria		GO:0031224 intrinsic component of membrane; GO:0016020 membrane; GO:0016021 integral component of membrane; GO:0044425 membrane part;
A0A1D8PQD2	0	0	1	1	Crotonyl	endoplasmic reticulum			GO:0005488 binding;	K12604	CNOT1; CCR4-NOT transcription complex subunit 1	cal03018 RNA degradation - Candida albicans;	IPR032193; IPR007196; IPR032191; IPR032194; IPR011989; IPR016024; IPR024557; IPR032195;	CCR4-NOT transcription complex subunit 1, TTP binding domain; CCR4-Not complex component, Not1, C-terminal; CCR4-NOT transcription complex subunit 1, CAF1-binding domain; CCR4-NOT transcription complex subunit 1, HEAT repeat; Armadillo-like helical; Armadillo-type fold; CCR4-Not complex, Not1 subunit, domain of unknown function DUF3819; CCR4-NOT transcription complex subunit 1, HEAT repeat 1;
Q5AKU3	0	0	2	2	Crotonyl	nucleus	GO:0044419 interspecies interaction between organisms; GO:0009405 pathogenesis; GO:0051704 multi-organism process;	GO:0044424 intracellular part; GO:0005623 cell; GO:0044464 cell part; GO:0005622 intracellular; GO:0005737 cytoplasm;
Q5A747	0	1	2	3	SuccinylCrotonyl	plasma membrane	GO:0033559 unsaturated fatty acid metabolic process; GO:0044711 single-organism biosynthetic process; GO:0016053 organic acid biosynthetic process; GO:0055114 oxidation-reduction process; GO:0044281 small molecule metabolic process; GO:0044763 single-organism cellular process; GO:0044699 single-organism process; GO:0006636 unsaturated fatty acid biosynthetic process; GO:0044255 cellular lipid met…	GO:0031224 intrinsic component of membrane; GO:0016020 membrane; GO:0016021 integral component of membrane; GO:0044425 membrane part;	GO:0097159 organic cyclic compound binding; GO:1901363 heterocyclic compound binding; GO:0020037 heme binding; GO:0004768 stearoyl-CoA 9-desaturase activity; GO:0003824 catalytic activity; GO:0016215 acyl-CoA desaturase activity; GO:0005488 binding; GO:0043167 ion binding; GO:0016717 oxidoreductase activity, acting on paired donors, with oxidation of a pair of donors resulting in the reduction of…	K00507			IPR005804; IPR001199;	Fatty acid desaturase domain; Cytochrome b5-like heme/steroid binding domain;
A0A1D8PT61	0	0	3	3	Crotonyl	plasma membrane		GO:0031224 intrinsic component of membrane; GO:0016020 membrane; GO:0016021 integral component of membrane; GO:0044425 membrane part;
A0A1D8PT60	0	0	2	2	Crotonyl	cytoplasm	GO:0030833 regulation of actin filament polymerization; GO:0050794 regulation of cellular process; GO:0016043 cellular component organization; GO:0034314 Arp2/3 complex-mediated actin nucleation; GO:0065008 regulation of biological quality; GO:0032273 positive regulation of protein polymerization; GO:0032956 regulation of actin cytoskeleton organization; GO:0007015 actin filament organization; GO…	GO:0043229 intracellular organelle; GO:0043232 intracellular non-membrane-bounded organelle; GO:0044430 cytoskeletal part; GO:0044446 intracellular organelle part; GO:0032991 macromolecular complex; GO:0044424 intracellular part; GO:0005623 cell; GO:0015629 actin cytoskeleton; GO:0044422 organelle part; GO:0043228 non-membrane-bounded organelle; GO:0043226 organelle; GO:0005856 cytoskeleton; GO:0…	GO:0005515 protein binding; GO:0005488 binding;	K05757	ARPC1A_B; actin related protein 2/3 complex, subunit 1A/1B	cal04144 Endocytosis - Candida albicans;	IPR017986; IPR015943;	WD40-repeat-containing domain; WD40/YVTN repeat-like-containing domain;
A0A1D8PQD4	0	0	1	1	Crotonyl	nucleus			GO:0005524 ATP binding; GO:1901265 nucleoside phosphate binding; GO:0001882 nucleoside binding; GO:0043167 ion binding; GO:0005515 protein binding; GO:0000166 nucleotide binding; GO:0097159 organic cyclic compound binding; GO:1901363 heterocyclic compound binding; GO:0032549 ribonucleoside binding; GO:0097367 carbohydrate derivative binding; GO:0032553 ribonucleotide binding; GO:0005488 binding; …	K04649	HIP2; ubiquitin-conjugating enzyme (huntingtin interacting protein 2) [EC:2.3.2.23]	cal04120 Ubiquitin mediated proteolysis - Candida albicans;	IPR016135; IPR015368; IPR000608; IPR009060;	Ubiquitin-conjugating enzyme/RWD-like; Ubiquitin-conjugating enzyme, C-terminal fungi; Ubiquitin-conjugating enzyme E2; UBA-like;
A0A1D8PQD5	0	0	3	3	Crotonyl	cytoplasm	GO:0098655 cation transmembrane transport; GO:0034220 ion transmembrane transport; GO:0098660 inorganic ion transmembrane transport; GO:0044699 single-organism process; GO:0006818 hydrogen transport; GO:0015992 proton transport; GO:0051234 establishment of localization; GO:0006810 transport; GO:0055085 transmembrane transport; GO:1902578 single-organism localization; GO:0006812 cation transport; …	GO:0043226 organelle; GO:0043231 intracellular membrane-bounded organelle; GO:0043229 intracellular organelle; GO:0044464 cell part; GO:0005622 intracellular; GO:0005737 cytoplasm; GO:0044424 intracellular part; GO:0043227 membrane-bounded organelle; GO:0005623 cell; GO:0005739 mitochondrion; GO:0044444 cytoplasmic part;	GO:0015075 ion transmembrane transporter activity; GO:0022892 substrate-specific transporter activity; GO:0015077 monovalent inorganic cation transmembrane transporter activity; GO:0016676 oxidoreductase activity, acting on a heme group of donors, oxygen as acceptor; GO:0016675 oxidoreductase activity, acting on a heme group of donors; GO:0015078 hydrogen ion transmembrane transporter activity; G…	K02267	COX6B; cytochrome c oxidase subunit 6b	cal00190 Oxidative phosphorylation - Candida albicans; cal01100 Metabolic pathways - Candida albicans;
Q59Z12	0	1	1	2	SuccinylCrotonyl	cytoplasm	GO:0006457 protein folding; GO:0009987 cellular process;	GO:0044424 intracellular part; GO:0005623 cell; GO:0044464 cell part; GO:0005622 intracellular; GO:0005737 cytoplasm;	GO:0005524 ATP binding; GO:1901265 nucleoside phosphate binding; GO:0001882 nucleoside binding; GO:0043167 ion binding; GO:0005515 protein binding; GO:0000166 nucleotide binding; GO:0097159 organic cyclic compound binding; GO:1901363 heterocyclic compound binding; GO:0032549 ribonucleoside binding; GO:0097367 carbohydrate derivative binding; GO:0032553 ribonucleotide binding; GO:0005488 binding; …	K09497			IPR027410; IPR027409; IPR027413;	TCP-1-like chaperonin intermediate domain; GroEL-like apical domain; GroEL-like equatorial domain;
Q59ZU7	1	1	0	2	AcetylSuccinyl	cyto_mito	metabolic process;		catalytic activity;				IPR002529; IPR011234;	Fumarylacetoacetase, C-terminal; Fumarylacetoacetase, C-terminal-related;
Q59LQ6	1	1	0	2	AcetylSuccinyl	cyto_nucl	cellular protein metabolic process; biosynthetic process; primary metabolic process; organic substance biosynthetic process; cellular metabolic process; cellular biosynthetic process; organic substance metabolic process; metabolic process; cellular macromolecule biosynthetic process; translational initiation; cellular macromolecule metabolic process; gene expression; macromolecule metabolic proce…		organic cyclic compound binding; heterocyclic compound binding; RNA binding; translation factor activity, nucleic acid binding; binding; nucleic acid binding; translation initiation factor activity;	K03113	EIF1; translation initiation factor 1	cal03013 RNA transport - Candida albicans;	IPR001950;	Translation initiation factor SUI1;
A0A1D8PKW2	0	0	2	2	Crotonyl	cytoplasm	GO:0008152 metabolic process; GO:0006793 phosphorus metabolic process; GO:0044238 primary metabolic process; GO:0005975 carbohydrate metabolic process; GO:0016311 dephosphorylation; GO:0009987 cellular process; GO:0044237 cellular metabolic process; GO:0006796 phosphate-containing compound metabolic process; GO:0071704 organic substance metabolic process;		GO:0019203 carbohydrate phosphatase activity; GO:0042578 phosphoric ester hydrolase activity; GO:0003824 catalytic activity; GO:0016791 phosphatase activity; GO:0016788 hydrolase activity, acting on ester bonds; GO:0016787 hydrolase activity; GO:0050308 sugar-phosphatase activity; GO:0042132 fructose 1,6-bisphosphate 1-phosphatase activity;	K03841	FBP; fructose-1,6-bisphosphatase I [EC:3.1.3.11]	cal01200 Carbon metabolism - Candida albicans; cal01130 Biosynthesis of antibiotics - Candida albicans; cal01100 Metabolic pathways - Candida albicans; cal01110 Biosynthesis of secondary metabolites - Candida albicans;	IPR033391;	Fructose-1-6-bisphosphatase class I, N-terminal;
Q59LP6	0	0	1	1	Crotonyl	mitochondria		GO:0031224 intrinsic component of membrane; GO:0016020 membrane; GO:0016021 integral component of membrane; GO:0044425 membrane part;
A0A1D8PP43	0	0	25	25	Crotonyl	cytoplasm	GO:0044699 single-organism process; GO:0008152 metabolic process; GO:0055114 oxidation-reduction process; GO:0044710 single-organism metabolic process;		GO:0046914 transition metal ion binding; GO:0003824 catalytic activity; GO:0005488 binding; GO:0043167 ion binding; GO:0046872 metal ion binding; GO:0043169 cation binding; GO:0008270 zinc ion binding; GO:0016491 oxidoreductase activity;	K13953	adhP; alcohol dehydrogenase, propanol-preferring [EC:1.1.1.1]	cal01130 Biosynthesis of antibiotics - Candida albicans; cal01100 Metabolic pathways - Candida albicans; cal01110 Biosynthesis of secondary metabolites - Candida albicans;	IPR011032; IPR020843; IPR016040; IPR013154; IPR013149;	GroES-like; Polyketide synthase, enoylreductase domain; NAD(P)-binding domain; Alcohol dehydrogenase, N-terminal; Alcohol dehydrogenase, C-terminal;
A0A1D8PU10	0	0	1	1	Crotonyl	cytoplasm,nucleus							IPR024549; IPR019721;	NADH-ubiquinone oxidoreductase, 21kDa subunit, C-terminal, fungi; NADH-ubiquinone oxidoreductase, 21kDa subunit, N-terminal;
A0A1D8PP40	0	0	1	1	Crotonyl	nucleus							IPR029058; IPR007751;	Alpha/Beta hydrolase fold; Domain of unknown function DUF676, lipase-like;
G1UB61	0	0	1	1	Crotonyl	nucleus	GO:0044085 cellular component biogenesis; GO:0032270 positive regulation of cellular protein metabolic process; GO:0048869 cellular developmental process; GO:0051647 nucleus localization; GO:0044699 single-organism process; GO:0040023 establishment of nucleus localization; GO:0051234 establishment of localization; GO:0070783 growth of unicellular organism as a thread of attached cells; GO:0008105…	GO:0016020 membrane; GO:0005938 cell cortex; GO:0005874 microtubule; GO:0030312 external encapsulating structure; GO:0005881 cytoplasmic microtubule; GO:0071944 cell periphery; GO:0099568 cytoplasmic region; GO:0005737 cytoplasm; GO:0032991 macromolecular complex; GO:0001411 hyphal tip; GO:0044424 intracellular part; GO:0099512 supramolecular fiber; GO:0005623 cell; GO:0099080 supramolecular comp…	GO:1901981 phosphatidylinositol phosphate binding; GO:1901265 nucleoside phosphate binding; GO:0001882 nucleoside binding; GO:0043167 ion binding; GO:0000166 nucleotide binding; GO:0097159 organic cyclic compound binding; GO:1901363 heterocyclic compound binding; GO:0032549 ribonucleoside binding; GO:0097367 carbohydrate derivative binding; GO:0032553 ribonucleotide binding; GO:0005488 binding; G…	K16945			IPR027417; IPR030379;	P-loop containing nucleoside triphosphate hydrolase; Septin-type guanine nucleotide-binding (G) domain;
Q5ACN1	2	1	0	3	AcetylSuccinyl	nucl	regulation of cellular process; regulation of filamentous growth of a population of unicellular organisms; cellular response to stress; regulation of biological quality; regulation of growth; cell redox homeostasis; single-organism process; negative regulation of biological process; response to stimulus; organic substance metabolic process; homeostatic process; metabolic process; filamentous grow…	organelle; intracellular membrane-bounded organelle; intracellular organelle; nucleus; cell part; intracellular; cytoplasm; intracellular part; cytosol; membrane-bounded organelle; cell; cytoplasmic part;	protein disulfide oxidoreductase activity; oxidoreductase activity, acting on a sulfur group of donors; disulfide oxidoreductase activity; catalytic activity; oxidoreductase activity;	K03671			IPR013766; IPR012336;	Thioredoxin domain; Thioredoxin-like fold;
A0A1D8PMW6	0	0	3	3	Crotonyl	cytoplasm	GO:0051261 protein depolymerization; GO:0016043 cellular component organization; GO:0071822 protein complex subunit organization; GO:0044763 single-organism cellular process; GO:0032984 macromolecular complex disassembly; GO:0007015 actin filament organization; GO:0008154 actin polymerization or depolymerization; GO:0044699 single-organism process; GO:0030042 actin filament depolymerization; GO:0…	GO:0043226 organelle; GO:0005856 cytoskeleton; GO:0043229 intracellular organelle; GO:0043232 intracellular non-membrane-bounded organelle; GO:0044464 cell part; GO:0005622 intracellular; GO:0044424 intracellular part; GO:0005623 cell; GO:0015629 actin cytoskeleton; GO:0043228 non-membrane-bounded organelle;	GO:0003779 actin binding; GO:0005515 protein binding; GO:0008092 cytoskeletal protein binding; GO:0005488 binding;	K05765			IPR029006; IPR002108;	ADF-H/Gelsolin-like domain; Actin-depolymerising factor homology domain;
Q5AQ76	0	0	1	1	Crotonyl	mitochondria,nucleus	GO:0046907 intracellular transport; GO:0016192 vesicle-mediated transport; GO:0048193 Golgi vesicle transport; GO:0071702 organic substance transport; GO:0015031 protein transport; GO:0051641 cellular localization; GO:0051234 establishment of localization; GO:0006810 transport; GO:0045184 establishment of protein localization; GO:0070727 cellular macromolecule localization; GO:0051649 establishme…	GO:0030658 transport vesicle membrane; GO:0016020 membrane; GO:0042175 nuclear outer membrane-endoplasmic reticulum membrane network; GO:0005783 endoplasmic reticulum; GO:0031090 organelle membrane; GO:0031410 cytoplasmic vesicle; GO:0098796 membrane protein complex; GO:0031982 vesicle; GO:0005737 cytoplasm; GO:0044433 cytoplasmic vesicle part; GO:0032991 macromolecular complex; GO:0044424 intrac…	GO:0046872 metal ion binding; GO:0043169 cation binding; GO:0008270 zinc ion binding; GO:0046914 transition metal ion binding; GO:0005488 binding; GO:0043167 ion binding;	K14007	SEC24; protein transport protein SEC24	cal04141 Protein processing in endoplasmic reticulum - Candida albicans;	IPR006900; IPR012990; IPR006896; IPR029006; IPR006895; IPR002035; IPR007123;	Sec23/Sec24, helical domain; Sec23/Sec24 beta-sandwich; Sec23/Sec24, trunk domain; ADF-H/Gelsolin-like domain; Zinc finger, Sec23/Sec24-type; von Willebrand factor, type A; Gelsolin-like domain;
A0A1D8PPB4	0	0	1	1	Crotonyl	nucleus							IPR031872;	Ndc10, domain 2;
A0A1D8PPB2	0	0	1	1	Crotonyl	mitochondria		GO:0031224 intrinsic component of membrane; GO:0016020 membrane; GO:0016021 integral component of membrane; GO:0044425 membrane part;
Q5AJF7	3	5	9	17	AcetylSuccinylCrotonyl	cytoplasm	GO:0006518 peptide metabolic process; GO:0043043 peptide biosynthetic process; GO:0044267 cellular protein metabolic process; GO:0006807 nitrogen compound metabolic process; GO:0009058 biosynthetic process; GO:0043603 cellular amide metabolic process; GO:0044238 primary metabolic process; GO:1901566 organonitrogen compound biosynthetic process; GO:1901576 organic substance biosynthetic process; G…	GO:0005840 ribosome; GO:0043226 organelle; GO:0043229 intracellular organelle; GO:0043232 intracellular non-membrane-bounded organelle; GO:0044464 cell part; GO:0005622 intracellular; GO:0005737 cytoplasm; GO:0032991 macromolecular complex; GO:0044424 intracellular part; GO:1990904 ribonucleoprotein complex; GO:0005623 cell; GO:0030529 intracellular ribonucleoprotein complex; GO:0044444 cytoplasm…	GO:0003735 structural constituent of ribosome; GO:0005198 structural molecule activity;	K02870	RP-L12e; large subunit ribosomal protein L12e	cal03010 Ribosome - Candida albicans;	IPR020783; IPR020784;	Ribosomal protein L11, C-terminal; Ribosomal protein L11, N-terminal;
A0A1D8PRR7	0	0	14	14	Crotonyl	mitochondria	GO:0044711 single-organism biosynthetic process; GO:0016053 organic acid biosynthetic process; GO:0044281 small molecule metabolic process; GO:0044763 single-organism cellular process; GO:0044699 single-organism process; GO:0009058 biosynthetic process; GO:0044255 cellular lipid metabolic process; GO:0006631 fatty acid metabolic process; GO:0044238 primary metabolic process; GO:0044237 cellular m…		GO:0005524 ATP binding; GO:1901265 nucleoside phosphate binding; GO:0016885 ligase activity, forming carbon-carbon bonds; GO:0001882 nucleoside binding; GO:0043167 ion binding; GO:0016874 ligase activity; GO:0000166 nucleotide binding; GO:0003989 acetyl-CoA carboxylase activity; GO:0016879 ligase activity, forming carbon-nitrogen bonds; GO:0097159 organic cyclic compound binding; GO:1901363 heter…	K11262	ACACA; acetyl-CoA carboxylase / biotin carboxylase 1 [EC:6.4.1.2 6.3.4.14 2.1.3.15]	cal01130 Biosynthesis of antibiotics - Candida albicans; cal01100 Metabolic pathways - Candida albicans; cal01110 Biosynthesis of secondary metabolites - Candida albicans;	IPR011762; IPR000022; IPR029045; IPR011053; IPR000089; IPR005481; IPR005479; IPR013815; IPR013537; IPR016185; IPR011764; IPR011761; IPR005482; IPR013816; IPR011763; IPR011054;	Acetyl-coenzyme A carboxyltransferase, N-terminal; Carboxyl transferase; ClpP/crotonase-like domain; Single hybrid motif; Biotin/lipoyl attachment; Biotin carboxylase-like, N-terminal domain; Carbamoyl-phosphate synthetase large subunit-like, ATP-binding domain; ATP-grasp fold, subdomain 1; Acetyl-CoA carboxylase, central domain; Pre-ATP-grasp domain; Biotin carboxylation domain; ATP-grasp fold; …
A0A1D8PRR5	0	0	1	1	Crotonyl	cytoplasm	GO:0009064 glutamine family amino acid metabolic process; GO:0008652 cellular amino acid biosynthetic process; GO:0006526 arginine biosynthetic process; GO:0016053 organic acid biosynthetic process; GO:0044711 single-organism biosynthetic process; GO:0044281 small molecule metabolic process; GO:0044763 single-organism cellular process; GO:0006525 arginine metabolic process; GO:0044699 single-orga…		GO:0005524 ATP binding; GO:0004055 argininosuccinate synthase activity; GO:1901265 nucleoside phosphate binding; GO:0016874 ligase activity; GO:0001882 nucleoside binding; GO:0043167 ion binding; GO:0000166 nucleotide binding; GO:0016879 ligase activity, forming carbon-nitrogen bonds; GO:0097159 organic cyclic compound binding; GO:1901363 heterocyclic compound binding; GO:0032549 ribonucleoside b…	K01940	argG; argininosuccinate synthase [EC:6.3.4.5]	cal01130 Biosynthesis of antibiotics - Candida albicans; cal01100 Metabolic pathways - Candida albicans; cal01230 Biosynthesis of amino acids - Candida albicans; cal01110 Biosynthesis of secondary metabolites - Candida albicans;	IPR014729; IPR024074;	Rossmann-like alpha/beta/alpha sandwich fold; Argininosuccinate synthetase, catalytic/multimerisation domain body;
A0A1D8PRR4	0	0	1	1	Crotonyl	mitochondria	GO:0006720 isoprenoid metabolic process; GO:0044711 single-organism biosynthetic process; GO:0044763 single-organism cellular process; GO:0044699 single-organism process; GO:0009058 biosynthetic process; GO:0044255 cellular lipid metabolic process; GO:0044238 primary metabolic process; GO:1901576 organic substance biosynthetic process; GO:0044237 cellular metabolic process; GO:0044249 cellular bi…		GO:0016740 transferase activity; GO:0003824 catalytic activity;	K05355	hexPS; hexaprenyl-diphosphate synthase [EC:2.5.1.82 2.5.1.83]	cal01110 Biosynthesis of secondary metabolites - Candida albicans;	IPR008949;	Isoprenoid synthase domain;
A0A1D8PRR2	0	0	1	1	Crotonyl	nucleus							IPR015158;	Bud22/Serum response factor-binding protein 1;
Q59VG6	0	0	2	2	Crotonyl	mitochondria	GO:0044711 single-organism biosynthetic process; GO:0016053 organic acid biosynthetic process; GO:0055114 oxidation-reduction process; GO:0044281 small molecule metabolic process; GO:0044763 single-organism cellular process; GO:0044699 single-organism process; GO:0044255 cellular lipid metabolic process; GO:0009058 biosynthetic process; GO:0006631 fatty acid metabolic process; GO:0044238 primary …	GO:0031224 intrinsic component of membrane; GO:0016020 membrane; GO:0016021 integral component of membrane; GO:0044425 membrane part;	GO:0005506 iron ion binding; GO:0046914 transition metal ion binding; GO:0003824 catalytic activity; GO:0005488 binding; GO:0043167 ion binding; GO:0046872 metal ion binding; GO:0043169 cation binding; GO:0016491 oxidoreductase activity;	K00227	SC5DL; Delta7-sterol 5-desaturase [EC:1.14.19.20]	cal01130 Biosynthesis of antibiotics - Candida albicans; cal01100 Metabolic pathways - Candida albicans; cal01110 Biosynthesis of secondary metabolites - Candida albicans;	IPR006694; IPR011759;	Fatty acid hydroxylase; Cytochrome C oxidase subunit II, transmembrane domain;
Q5AKX8	0	0	1	1	Crotonyl	cytoplasm	GO:0044699 single-organism process; GO:0008152 metabolic process; GO:0055114 oxidation-reduction process; GO:0044710 single-organism metabolic process;		GO:1901265 nucleoside phosphate binding; GO:0043167 ion binding; GO:0000166 nucleotide binding; GO:0048037 cofactor binding; GO:0016491 oxidoreductase activity; GO:1901363 heterocyclic compound binding; GO:0097159 organic cyclic compound binding; GO:0020037 heme binding; GO:0097367 carbohydrate derivative binding; GO:0032553 ribonucleotide binding; GO:0003824 catalytic activity; GO:0005488 bindin…	K00101	lldD; L-lactate dehydrogenase (cytochrome) [EC:1.1.2.3]	cal01100 Metabolic pathways - Candida albicans;	IPR013785; IPR000262; IPR001199;	Aldolase-type TIM barrel; FMN-dependent dehydrogenase; Cytochrome b5-like heme/steroid binding domain;
Q5A0X3	0	1	0	1	Succinyl	nucl	organic substance catabolic process; metabolic process; protein catabolic process; macromolecule catabolic process; macromolecule metabolic process; protein metabolic process; primary metabolic process; catabolic process; organic substance metabolic process;	intracellular part; cell; cell part; intracellular; cytoplasm;	ATP binding; nucleoside phosphate binding; nucleoside binding; ion binding; hydrolase activity, acting on acid anhydrides; hydrolase activity; nucleotide binding; nucleoside-triphosphatase activity; organic cyclic compound binding; heterocyclic compound binding; ribonucleoside binding; pyrophosphatase activity; catalytic activity; ribonucleotide binding; binding; purine ribonucleoside binding; an…	K03065	PSMC3; 26S proteasome regulatory subunit T5	cal03050 Proteasome - Candida albicans;	IPR003959; IPR003593; IPR027417;	AAA+ ATPase domain; ATPase, AAA-type, core; P-loop containing nucleoside triphosphate hydrolase;
A0A1D8PRR9	0	0	7	7	Crotonyl	nucleus	GO:0045184 establishment of protein localization; GO:0006810 transport; GO:0046907 intracellular transport; GO:0070727 cellular macromolecule localization; GO:0051649 establishment of localization in cell; GO:0006886 intracellular protein transport; GO:0071702 organic substance transport; GO:0008104 protein localization; GO:0033036 macromolecule localization; GO:0034613 cellular protein localizat…	GO:0005623 cell; GO:0005622 intracellular; GO:0044464 cell part;	GO:0031267 small GTPase binding; GO:0017016 Ras GTPase binding; GO:0005488 binding; GO:0005515 protein binding; GO:0008536 Ran GTPase binding; GO:0051020 GTPase binding; GO:0019899 enzyme binding;	K14290	XPO1; exportin-1	cal03008 Ribosome biogenesis in eukaryotes - Candida albicans; cal03013 RNA transport - Candida albicans;	IPR001494; IPR014877; IPR013598; IPR011989; IPR016024;	Importin-beta, N-terminal domain; CRM1 C-terminal domain; Exportin-1/Importin-beta-like; Armadillo-like helical; Armadillo-type fold;
Q5A0X0	1	0	0	1	Acetyl	cyto	cellular response to stimulus; cellular response to drug; single-organism cellular process; cellular protein metabolic process; single-organism process; response to stimulus; primary metabolic process; cellular metabolic process; organic substance metabolic process; protein folding; response to drug; metabolic process; response to chemical stimulus; cellular macromolecule metabolic process; prote…	intracellular part; cell; cell part; intracellular; cytoplasm;	ATP binding; nucleoside phosphate binding; nucleoside binding; ion binding; protein binding; nucleotide binding; organic cyclic compound binding; heterocyclic compound binding; ribonucleoside binding; ribonucleotide binding; binding; purine ribonucleoside binding; anion binding; purine ribonucleotide binding; unfolded protein binding; adenyl ribonucleotide binding; purine nucleoside binding; aden…	K09498			IPR027410; IPR027409; IPR027413;	GroEL-like apical domain; TCP-1-like chaperonin intermediate domain; GroEL-like equatorial domain;
A0A1D8PMI1	0	0	1	1	Crotonyl	nucleus	GO:0006810 transport; GO:1902578 single-organism localization; GO:0032940 secretion by cell; GO:0016192 vesicle-mediated transport; GO:0044763 single-organism cellular process; GO:0044699 single-organism process; GO:0051179 localization; GO:0009987 cellular process; GO:0051234 establishment of localization; GO:0006887 exocytosis; GO:0044765 single-organism transport; GO:0046903 secretion;	GO:0005938 cell cortex; GO:0044464 cell part; GO:0044448 cell cortex part; GO:0005622 intracellular; GO:0071944 cell periphery; GO:0005737 cytoplasm; GO:0099568 cytoplasmic region; GO:0032991 macromolecular complex; GO:0044424 intracellular part; GO:0000145 exocyst; GO:0043234 protein complex; GO:0005623 cell; GO:0044444 cytoplasmic part; GO:0099023 tethering complex;		K19983			IPR019160; IPR028258;	Exocyst complex component Sec3, C-terminal; Exocyst complex component Sec3, PIP2-binding N-terminal domain;
Q5AJH3	1	0	0	1	Acetyl	nucl	regulation of cellular process; single organism signaling; phosphorylation; regulation of filamentous growth of a population of unicellular organisms; regulation of growth; cellular response to pH; response to abiotic stimulus; cellular protein metabolic process; single-organism process; negative regulation of cellular process; negative regulation of biological process; regulation of filamentous …		ATP binding; nucleoside phosphate binding; phosphotransferase activity, alcohol group as acceptor; nucleoside binding; ion binding; protein kinase activity; nucleotide binding; receptor signaling protein serine/threonine kinase activity; signal transducer activity; MAP kinase activity; organic cyclic compound binding; heterocyclic compound binding; ribonucleoside binding; molecular transducer act…	K00916			IPR000719; IPR002290; IPR011009;	Protein kinase domain; Protein kinase-like domain; Serine/threonine/dual specificity protein kinase, catalytic domain;
A0A1D8PPP4	0	0	1	1	Crotonyl	nucleus			GO:0004553 hydrolase activity, hydrolyzing O-glycosyl compounds; GO:0052736 beta-glucanase activity; GO:0016787 hydrolase activity; GO:0052861 glucan endo-1,3-beta-glucanase activity, C-3 substituted reducing group; GO:0003824 catalytic activity; GO:0016798 hydrolase activity, acting on glycosyl bonds;	K01180
A0A1D8PDD9	0	0	1	1	Crotonyl	nucleus	GO:0016310 phosphorylation; GO:0044267 cellular protein metabolic process; GO:0044238 primary metabolic process; GO:0044237 cellular metabolic process; GO:0006796 phosphate-containing compound metabolic process; GO:0071704 organic substance metabolic process; GO:0008152 metabolic process; GO:0006468 protein phosphorylation; GO:0006793 phosphorus metabolic process; GO:0044260 cellular macromolecul…		GO:0005524 ATP binding; GO:1901265 nucleoside phosphate binding; GO:0016773 phosphotransferase activity, alcohol group as acceptor; GO:0001882 nucleoside binding; GO:0043167 ion binding; GO:0004672 protein kinase activity; GO:0000166 nucleotide binding; GO:0097159 organic cyclic compound binding; GO:1901363 heterocyclic compound binding; GO:0032549 ribonucleoside binding; GO:0097367 carbohydrate …	K17541			IPR000719; IPR016024; IPR011009;	Protein kinase domain; Armadillo-type fold; Protein kinase-like domain;
Q5A6U7	2	1	0	3	AcetylSuccinyl	nucl	vitamin biosynthetic process; cellular aromatic compound metabolic process; organic hydroxy compound metabolic process; biosynthetic process; organonitrogen compound biosynthetic process; pyridine-containing compound metabolic process; cellular metabolic process; organic substance metabolic process; pyridine-containing compound biosynthetic process; metabolic process; vitamin metabolic process; h…		pyridoxamine-phosphate oxidase activity; nucleoside phosphate binding; ion binding; nucleotide binding; cofactor binding; oxidoreductase activity; heterocyclic compound binding; organic cyclic compound binding; catalytic activity; ribonucleotide binding; binding; anion binding; oxidoreductase activity, acting on the CH-NH2 group of donors; oxidoreductase activity, acting on the CH-NH2 group of do…	K00275	pdxH; pyridoxamine 5'-phosphate oxidase [EC:1.4.3.5]	cal01100 Metabolic pathways - Candida albicans; cal00750 Vitamin B6 metabolism - Candida albicans;	IPR019576; IPR012349; IPR011576;	Pyridoxine 5'-phosphate oxidase, dimerisation, C-terminal; FMN-binding split barrel; Pyridoxamine 5'-phosphate oxidase-like, FMN-binding domain;
Q5A8X7	0	0	2	2	Crotonyl	mitochondria		GO:0043226 organelle; GO:0043231 intracellular membrane-bounded organelle; GO:0043229 intracellular organelle; GO:0044464 cell part; GO:0005622 intracellular; GO:0005737 cytoplasm; GO:0044424 intracellular part; GO:0043227 membrane-bounded organelle; GO:0005623 cell; GO:0005739 mitochondrion; GO:0044444 cytoplasmic part;					IPR019083;	IGR protein motif;
Q5A8X6	2	4	3	9	AcetylSuccinylCrotonyl	mitochondria	GO:0008152 metabolic process;		GO:0003824 catalytic activity; GO:0048037 cofactor binding; GO:0005488 binding; GO:0016874 ligase activity;	K01899	LSC1; succinyl-CoA synthetase alpha subunit [EC:6.2.1.4 6.2.1.5]	cal01200 Carbon metabolism - Candida albicans; cal01130 Biosynthesis of antibiotics - Candida albicans; cal01100 Metabolic pathways - Candida albicans; cal01110 Biosynthesis of secondary metabolites - Candida albicans;	IPR005811; IPR016040; IPR003781; IPR016102;	ATP-citrate lyase/succinyl-CoA ligase; NAD(P)-binding domain; CoA-binding; Succinyl-CoA synthetase-like;
Q59SJ2	0	0	1	1	Crotonyl	nucleus			GO:0005515 protein binding; GO:0005488 binding;	K12274			IPR011990; IPR013026;	Tetratricopeptide-like helical domain; Tetratricopeptide repeat-containing domain;
Q59SJ1	0	0	1	1	Crotonyl	cytoplasm	GO:0006518 peptide metabolic process; GO:0006465 signal peptide processing; GO:0044267 cellular protein metabolic process; GO:0006807 nitrogen compound metabolic process; GO:0016485 protein processing; GO:0043603 cellular amide metabolic process; GO:0044238 primary metabolic process; GO:0044237 cellular metabolic process; GO:0071704 organic substance metabolic process; GO:0008152 metabolic proces…	GO:0043229 intracellular organelle; GO:0016020 membrane; GO:0005783 endoplasmic reticulum; GO:0042175 nuclear outer membrane-endoplasmic reticulum membrane network; GO:0098796 membrane protein complex; GO:0005737 cytoplasm; GO:0044446 intracellular organelle part; GO:0012505 endomembrane system; GO:0032991 macromolecular complex; GO:0031224 intrinsic component of membrane; GO:0044424 intracellula…	GO:0008233 peptidase activity; GO:0016787 hydrolase activity; GO:0003824 catalytic activity;
Q59SJ5	1	0	0	1	Acetyl	cyto	biosynthetic process; metabolic process;		anion binding; cofactor binding; transferase activity; catalytic activity; pyridoxal phosphate binding; binding; ion binding;	K00817	hisC; histidinol-phosphate aminotransferase [EC:2.6.1.9]	cal00360 Phenylalanine metabolism - Candida albicans; cal00400 Phenylalanine, tyrosine and tryptophan biosynthesis - Candida albicans; cal01100 Metabolic pathways - Candida albicans; cal00350 Tyrosine metabolism - Candida albicans; cal01230 Biosynthesis of amino acids - Candida albicans; cal00340 Histidine metabolism - Candida albicans; cal01110 Biosynthesis of secondary metabolites - Candida alb…	IPR015424; IPR004839; IPR015421; IPR015422;	Aminotransferase, class I/classII; Pyridoxal phosphate-dependent transferase, major region, subdomain 2; Pyridoxal phosphate-dependent transferase; Pyridoxal phosphate-dependent transferase, major region, subdomain 1;
Q5ADM9	0	0	4	4	Crotonyl	plasma membrane	GO:0043413 macromolecule glycosylation; GO:0035690 cellular response to drug; GO:0009628 response to abiotic stimulus; GO:0044267 cellular protein metabolic process; GO:0044699 single-organism process; GO:0036176 response to neutral pH; GO:0009058 biosynthetic process; GO:0044764 multi-organism cellular process; GO:0090609 single-species submerged biofilm formation; GO:0050896 response to stimulu…	GO:0043229 intracellular organelle; GO:0016020 membrane; GO:0042175 nuclear outer membrane-endoplasmic reticulum membrane network; GO:0005783 endoplasmic reticulum; GO:0071944 cell periphery; GO:0044446 intracellular organelle part; GO:0005737 cytoplasm; GO:0031224 intrinsic component of membrane; GO:0012505 endomembrane system; GO:0044424 intracellular part; GO:0005623 cell; GO:0016021 integral …	GO:0016757 transferase activity, transferring glycosyl groups; GO:0000030 mannosyltransferase activity; GO:0016758 transferase activity, transferring hexosyl groups; GO:0003824 catalytic activity; GO:0016740 transferase activity; GO:0004169 dolichyl-phosphate-mannose-protein mannosyltransferase activity;	K00728	POMT; dolichyl-phosphate-mannose-protein mannosyltransferase [EC:2.4.1.109]	cal01100 Metabolic pathways - Candida albicans;	IPR032421; IPR003342; IPR016093;	Protein O-mannosyl-transferase, C-terminal four TM domain; Glycosyl transferase family 39/83; MIR motif;
Q5APL0	1	0	0	1	Acetyl	cyto	monosaccharide catabolic process; NADP metabolic process; pyridine nucleotide metabolic process; cellular aromatic compound metabolic process; nicotinamide nucleotide metabolic process; nucleotide metabolic process; cellular metabolic process; pyridine-containing compound metabolic process; phosphate-containing compound metabolic process; organic substance metabolic process; glucose metabolic pro…	organelle; intracellular membrane-bounded organelle; intracellular organelle; cell part; intracellular; peroxisome; microbody; cytoplasm; intracellular part; membrane-bounded organelle; cytosol; cell; cytoplasmic part;	oxidoreductase activity, acting on CH-OH group of donors; organic cyclic compound binding; heterocyclic compound binding; oxidoreductase activity, acting on the CH-OH group of donors, NAD or NADP as acceptor; nucleoside phosphate binding; catalytic activity; binding; glucose-6-phosphate dehydrogenase activity; NADP binding; nucleotide binding; cofactor binding; oxidoreductase activity; coenzyme b…	K00036	G6PD; glucose-6-phosphate 1-dehydrogenase [EC:1.1.1.49]	cal01200 Carbon metabolism - Candida albicans; cal01100 Metabolic pathways - Candida albicans; cal00480 Glutathione metabolism - Candida albicans; cal00030 Pentose phosphate pathway - Candida albicans; cal01110 Biosynthesis of secondary metabolites - Candida albicans;	IPR022675; IPR016040; IPR022674;	Glucose-6-phosphate dehydrogenase, C-terminal; NAD(P)-binding domain; Glucose-6-phosphate dehydrogenase, NAD-binding;
Q5ADM5	0	0	1	1	Crotonyl	nucleus	GO:0044699 single-organism process; GO:0008152 metabolic process; GO:0055114 oxidation-reduction process; GO:0044710 single-organism metabolic process;		GO:0003824 catalytic activity; GO:0016491 oxidoreductase activity;				IPR023210;	NADP-dependent oxidoreductase domain;
Q5ADM7	10	13	20	43	AcetylSuccinylCrotonyl	cytoplasm	GO:0006757 ATP generation from ADP; GO:0009116 nucleoside metabolic process; GO:0042278 purine nucleoside metabolic process; GO:0006165 nucleoside diphosphate phosphorylation; GO:0046031 ADP metabolic process; GO:0019362 pyridine nucleotide metabolic process; GO:0006096 glycolytic process; GO:0009167 purine ribonucleoside monophosphate metabolic process; GO:0009117 nucleotide metabolic process; G…		GO:1901265 nucleoside phosphate binding; GO:0016903 oxidoreductase activity, acting on the aldehyde or oxo group of donors; GO:0000166 nucleotide binding; GO:0048037 cofactor binding; GO:0016491 oxidoreductase activity; GO:1901363 heterocyclic compound binding; GO:0097159 organic cyclic compound binding; GO:0016620 oxidoreductase activity, acting on the aldehyde or oxo group of donors, NAD or NAD…	K00134	GAPDH; glyceraldehyde 3-phosphate dehydrogenase [EC:1.2.1.12]	cal01200 Carbon metabolism - Candida albicans; cal01130 Biosynthesis of antibiotics - Candida albicans; cal01100 Metabolic pathways - Candida albicans; cal01230 Biosynthesis of amino acids - Candida albicans; cal01110 Biosynthesis of secondary metabolites - Candida albicans;	IPR020829; IPR016040; IPR020828;	Glyceraldehyde 3-phosphate dehydrogenase, catalytic domain; NAD(P)-binding domain; Glyceraldehyde 3-phosphate dehydrogenase, NAD(P) binding domain;
A0A1D8PTX2	0	0	2	2	Crotonyl	mitochondria	GO:0050794 regulation of cellular process; GO:0044085 cellular component biogenesis; GO:0016043 cellular component organization; GO:0065008 regulation of biological quality; GO:0055076 transition metal ion homeostasis; GO:0017004 cytochrome complex assembly; GO:0030001 metal ion transport; GO:0045454 cell redox homeostasis; GO:0030003 cellular cation homeostasis; GO:0044699 single-organism proces…	GO:0016020 membrane; GO:0043229 intracellular organelle; GO:0044429 mitochondrial part; GO:0031090 organelle membrane; GO:0031967 organelle envelope; GO:0044446 intracellular organelle part; GO:0005737 cytoplasm; GO:0044424 intracellular part; GO:0005623 cell; GO:0044422 organelle part; GO:0005739 mitochondrion; GO:0005740 mitochondrial envelope; GO:0043231 intracellular membrane-bounded organell…	GO:0043169 cation binding; GO:0046872 metal ion binding; GO:0005507 copper ion binding; GO:0046914 transition metal ion binding; GO:0005488 binding; GO:0043167 ion binding;	K07152			IPR012336; IPR013766;	Thioredoxin-like fold; Thioredoxin domain;
A0A1D8PTX1	0	0	1	1	Crotonyl	cytoskeleton	GO:0030833 regulation of actin filament polymerization; GO:0050794 regulation of cellular process; GO:0016043 cellular component organization; GO:0034314 Arp2/3 complex-mediated actin nucleation; GO:0065008 regulation of biological quality; GO:0032273 positive regulation of protein polymerization; GO:0032956 regulation of actin cytoskeleton organization; GO:0007015 actin filament organization; GO…	GO:0043229 intracellular organelle; GO:0043232 intracellular non-membrane-bounded organelle; GO:0044430 cytoskeletal part; GO:0044446 intracellular organelle part; GO:0032991 macromolecular complex; GO:0044424 intracellular part; GO:0005623 cell; GO:0015629 actin cytoskeleton; GO:0044422 organelle part; GO:0043228 non-membrane-bounded organelle; GO:0043226 organelle; GO:0005856 cytoskeleton; GO:0…	GO:0005524 ATP binding; GO:1901265 nucleoside phosphate binding; GO:0001882 nucleoside binding; GO:0043167 ion binding; GO:0000166 nucleotide binding; GO:0097159 organic cyclic compound binding; GO:1901363 heterocyclic compound binding; GO:0032549 ribonucleoside binding; GO:0097367 carbohydrate derivative binding; GO:0032553 ribonucleotide binding; GO:0005488 binding; GO:0032550 purine ribonucleo…	K17260	ACTR2; actin-related protein 2	cal04138 Autophagy - yeast - Candida albicans;
A0A1D8PTX6	0	0	1	1	Crotonyl	cytoplasm	GO:0044699 single-organism process; GO:0008152 metabolic process; GO:0055114 oxidation-reduction process; GO:0044710 single-organism metabolic process;	GO:0031224 intrinsic component of membrane; GO:0016020 membrane; GO:0016021 integral component of membrane; GO:0044425 membrane part;	GO:0016651 oxidoreductase activity, acting on NAD(P)H; GO:0016653 oxidoreductase activity, acting on NAD(P)H, heme protein as acceptor; GO:0003824 catalytic activity; GO:0004128 cytochrome-b5 reductase activity, acting on NAD(P)H; GO:0016491 oxidoreductase activity;	K00326			IPR017927; IPR001433; IPR008333; IPR017938; IPR001709;	Ferredoxin reductase-type FAD-binding domain; Oxidoreductase FAD/NAD(P)-binding; Oxidoreductase, FAD-binding domain; Riboflavin synthase-like beta-barrel; Flavoprotein pyridine nucleotide cytochrome reductase;
Q5AHD3	0	0	5	5	Crotonyl	nucleus		GO:0005840 ribosome; GO:0043226 organelle; GO:0043229 intracellular organelle; GO:0043232 intracellular non-membrane-bounded organelle; GO:0044464 cell part; GO:0005622 intracellular; GO:0005737 cytoplasm; GO:0032991 macromolecular complex; GO:0044424 intracellular part; GO:1990904 ribonucleoprotein complex; GO:0005623 cell; GO:0030529 intracellular ribonucleoprotein complex; GO:0044444 cytoplasm…		K17439
Q59TU5	0	0	4	4	Crotonyl	cytoplasm	GO:0044699 single-organism process; GO:0008152 metabolic process; GO:0055114 oxidation-reduction process; GO:0044710 single-organism metabolic process;		GO:0003824 catalytic activity; GO:0016491 oxidoreductase activity;	K07512	MECR; mitochondrial trans-2-enoyl-CoA reductase [EC:1.3.1.38]	cal01100 Metabolic pathways - Candida albicans;	IPR011032; IPR020843; IPR016040;	GroES-like; Polyketide synthase, enoylreductase domain; NAD(P)-binding domain;
A0A1D8PFW1	0	0	1	1	Crotonyl	nucleus	GO:0008152 metabolic process; GO:0032259 methylation;		GO:0016741 transferase activity, transferring one-carbon groups; GO:0008168 methyltransferase activity; GO:0003824 catalytic activity; GO:0016740 transferase activity;
A0A1D8PFW3	0	0	3	3	Crotonyl	nucleus		GO:0043226 organelle; GO:0043231 intracellular membrane-bounded organelle; GO:0043229 intracellular organelle; GO:0005634 nucleus; GO:0044464 cell part; GO:0005622 intracellular; GO:0044424 intracellular part; GO:0043227 membrane-bounded organelle; GO:0005623 cell;	GO:0097159 organic cyclic compound binding; GO:1901363 heterocyclic compound binding; GO:0003677 DNA binding; GO:0005515 protein binding; GO:0005488 binding; GO:0003676 nucleic acid binding;	K11762			IPR011991; IPR001005; IPR009057; IPR007526; IPR017884; IPR032451;	Winged helix-turn-helix DNA-binding domain; SANT/Myb domain; Homeobox domain-like; SWIRM domain; SANT domain; SMARCC, C-terminal;
A0A1D8PFW4	0	0	1	1	Crotonyl	nucleus			GO:0005488 binding;	K06671	STAG1_2; cohesin complex subunit SA-1/2	cal04113 Meiosis - yeast - Candida albicans; cal04111 Cell cycle - yeast - Candida albicans;	IPR011989; IPR016024; IPR013721; IPR020839;	Armadillo-like helical; Armadillo-type fold; STAG; Stromalin conservative domain;
A0A1D8PFW5	0	0	1	1	Crotonyl	nucleus	GO:0008152 metabolic process; GO:0032446 protein modification by small protein conjugation; GO:0016567 protein ubiquitination; GO:0044260 cellular macromolecule metabolic process; GO:0044267 cellular protein metabolic process; GO:0006464 cellular protein modification process; GO:0043170 macromolecule metabolic process; GO:0019538 protein metabolic process; GO:0070647 protein modification by small…		GO:0019787 ubiquitin-like protein transferase activity; GO:0046914 transition metal ion binding; GO:0003824 catalytic activity; GO:0005488 binding; GO:0004842 ubiquitin-protein transferase activity; GO:0016874 ligase activity; GO:0043167 ion binding; GO:0043169 cation binding; GO:0046872 metal ion binding; GO:0005515 protein binding; GO:0008270 zinc ion binding; GO:0016740 transferase activity;	K11968			IPR001841; IPR002867; IPR013083; IPR018957;	Zinc finger, RING-type; IBR domain; Zinc finger, RING/FYVE/PHD-type; Zinc finger, C3HC4 RING-type;
A0A1D8PU56	0	0	6	6	Crotonyl	cytoplasm	GO:0008152 metabolic process;		GO:0003824 catalytic activity; GO:0016874 ligase activity;	K01897	ACSL; long-chain acyl-CoA synthetase [EC:6.2.1.3]	cal01100 Metabolic pathways - Candida albicans; cal04146 Peroxisome - Candida albicans;	IPR000873;	AMP-dependent synthetase/ligase;
A0A1D8PHR5	0	0	2	2	Crotonyl	cytoplasm	GO:0044699 single-organism process; GO:0008152 metabolic process; GO:0055114 oxidation-reduction process; GO:0044710 single-organism metabolic process;		GO:0016651 oxidoreductase activity, acting on NAD(P)H; GO:1901265 nucleoside phosphate binding; GO:0003955 NAD(P)H dehydrogenase (quinone) activity; GO:0043167 ion binding; GO:0000166 nucleotide binding; GO:0048037 cofactor binding; GO:0016655 oxidoreductase activity, acting on NAD(P)H, quinone or similar compound as acceptor; GO:0016491 oxidoreductase activity; GO:1901363 heterocyclic compound b…	K03809	wrbA; NAD(P)H dehydrogenase (quinone) [EC:1.6.5.2]	cal01110 Biosynthesis of secondary metabolites - Candida albicans;	IPR005025; IPR008254; IPR029039;	NADPH-dependent FMN reductase-like; Flavodoxin/nitric oxide synthase; Flavoprotein-like domain;
A0A1D8PHR0	0	0	16	16	Crotonyl	mitochondria	GO:0065008 regulation of biological quality; GO:0006518 peptide metabolic process; GO:0010608 posttranscriptional regulation of gene expression; GO:0044699 single-organism process; GO:0009058 biosynthetic process; GO:0044237 cellular metabolic process; GO:0008152 metabolic process; GO:0006520 cellular amino acid metabolic process; GO:0006418 tRNA aminoacylation for protein translation; GO:0019538…		GO:0016876 ligase activity, forming aminoacyl-tRNA and related compounds; GO:0002161 aminoacyl-tRNA editing activity; GO:0005524 ATP binding; GO:0052689 carboxylic ester hydrolase activity; GO:1901265 nucleoside phosphate binding; GO:0016875 ligase activity, forming carbon-oxygen bonds; GO:0016874 ligase activity; GO:0001882 nucleoside binding; GO:0043167 ion binding; GO:0016787 hydrolase activit…	K01873			IPR014729; IPR013155; IPR009008; IPR002300; IPR033705; IPR009080;	Rossmann-like alpha/beta/alpha sandwich fold; Methionyl/Valyl/Leucyl/Isoleucyl-tRNA synthetase, anticodon-binding; Valyl/Leucyl/Isoleucyl-tRNA synthetase, editing domain; Aminoacyl-tRNA synthetase, class Ia; Valyl tRNA synthetase, anticodon-binding domain; Aminoacyl-tRNA synthetase, class Ia, anticodon-binding;
Q5A3K7	0	0	3	3	Crotonyl	mitochondria	GO:0044699 single-organism process; GO:0008152 metabolic process; GO:0055114 oxidation-reduction process; GO:0044710 single-organism metabolic process;		GO:0016597 amino acid binding; GO:1901265 nucleoside phosphate binding; GO:0043167 ion binding; GO:0043177 organic acid binding; GO:0000166 nucleotide binding; GO:0048037 cofactor binding; GO:0016491 oxidoreductase activity; GO:0016614 oxidoreductase activity, acting on CH-OH group of donors; GO:1901363 heterocyclic compound binding; GO:0097159 organic cyclic compound binding; GO:0016616 oxidored…	K00058	serA; D-3-phosphoglycerate dehydrogenase / 2-oxoglutarate reductase [EC:1.1.1.95 1.1.1.399]	cal01200 Carbon metabolism - Candida albicans; cal01130 Biosynthesis of antibiotics - Candida albicans; cal01100 Metabolic pathways - Candida albicans; cal01230 Biosynthesis of amino acids - Candida albicans;	IPR006139; IPR006140; IPR002912; IPR016040;	D-isomer specific 2-hydroxyacid dehydrogenase, catalytic domain; D-isomer specific 2-hydroxyacid dehydrogenase, NAD-binding domain; ACT domain; NAD(P)-binding domain;
Q5AG71	0	0	1	1	Crotonyl	nucleus	GO:0016310 phosphorylation; GO:0044267 cellular protein metabolic process; GO:0044238 primary metabolic process; GO:0044237 cellular metabolic process; GO:0051704 multi-organism process; GO:0006796 phosphate-containing compound metabolic process; GO:0071704 organic substance metabolic process; GO:0008152 metabolic process; GO:0006468 protein phosphorylation; GO:0006793 phosphorus metabolic proces…	GO:0030427 site of polarized growth; GO:0005623 cell; GO:0044464 cell part; GO:0005935 cellular bud neck; GO:0005933 cellular bud;	GO:0005524 ATP binding; GO:1901265 nucleoside phosphate binding; GO:0016773 phosphotransferase activity, alcohol group as acceptor; GO:0001882 nucleoside binding; GO:0043167 ion binding; GO:0004672 protein kinase activity; GO:0000166 nucleotide binding; GO:0097159 organic cyclic compound binding; GO:1901363 heterocyclic compound binding; GO:0032549 ribonucleoside binding; GO:0097367 carbohydrate …	K02515	HSL1; serine/threonine-protein kinase HSL1, negative regulator of Swe1 kinase [EC:2.7.11.-]	cal04111 Cell cycle - yeast - Candida albicans; cal04011 MAPK signaling pathway - yeast - Candida albicans;	IPR000719; IPR031850; IPR011009;	Protein kinase domain; Fungal kinase associated-1 domain; Protein kinase-like domain;
Q5AG73	0	0	1	1	Crotonyl	cytoplasm	GO:0000097 sulfur amino acid biosynthetic process; GO:0016053 organic acid biosynthetic process; GO:0019509 L-methionine salvage from methylthioadenosine; GO:0009066 aspartate family amino acid metabolic process; GO:0044699 single-organism process; GO:0009058 biosynthetic process; GO:1901566 organonitrogen compound biosynthetic process; GO:0044237 cellular metabolic process; GO:0000096 sulfur ami…	GO:0044424 intracellular part; GO:0005623 cell; GO:0044464 cell part; GO:0005622 intracellular; GO:0005737 cytoplasm;	GO:0003824 catalytic activity; GO:0005488 binding; GO:0046570 methylthioribulose 1-phosphate dehydratase activity; GO:0043167 ion binding; GO:0016829 lyase activity; GO:0043169 cation binding; GO:0046872 metal ion binding; GO:0016836 hydro-lyase activity; GO:0016835 carbon-oxygen lyase activity;	K08964	mtnB; methylthioribulose-1-phosphate dehydratase [EC:4.2.1.109]	cal01100 Metabolic pathways - Candida albicans;	IPR001303;	Class II aldolase/adducin N-terminal;
Q5AG72	1	0	0	1	Acetyl	nucl	intracellular transport; single-organism cellular process; single-organism process; organic substance transport; protein transport; establishment of localization; cellular localization; transport; establishment of protein localization; establishment of localization in cell; vacuolar transport; localization; macromolecule localization; protein localization; cellular process; single-organism transp…	organelle; intracellular membrane-bounded organelle; intracellular organelle; cell part; intracellular; cytoplasm; intracellular part; membrane-bounded organelle; cell; mitochondrion; cytoplasmic part;		K12197	CHMP1; charged multivesicular body protein 1	cal04144 Endocytosis - Candida albicans;
A0A1D8PD55	0	0	1	1	Crotonyl	nucleus			GO:0046872 metal ion binding; GO:0043169 cation binding; GO:0008270 zinc ion binding; GO:0046914 transition metal ion binding; GO:0005488 binding; GO:0043167 ion binding;				IPR000058;	Zinc finger, AN1-type;
Q5A2W3	2	2	0	4	AcetylSuccinyl	cyto	metabolic process; oxidation-reduction process; single-organism metabolic process;		catalytic activity; oxidoreductase activity;	K00293	LYS9; saccharopine dehydrogenase (NADP+, L-glutamate forming) [EC:1.5.1.10]	cal01100 Metabolic pathways - Candida albicans; cal01230 Biosynthesis of amino acids - Candida albicans; cal00300 Lysine biosynthesis - Candida albicans; cal00310 Lysine degradation - Candida albicans; cal01110 Biosynthesis of secondary metabolites - Candida albicans;	IPR016040;	NAD(P)-binding domain;
A0A1D8PJB0	0	0	3	3	Crotonyl	nucleus	GO:0046907 intracellular transport; GO:0016192 vesicle-mediated transport; GO:0071702 organic substance transport; GO:0015031 protein transport; GO:0051641 cellular localization; GO:0051234 establishment of localization; GO:0006810 transport; GO:0045184 establishment of protein localization; GO:0070727 cellular macromolecule localization; GO:0051649 establishment of localization in cell; GO:00068…	GO:0016020 membrane; GO:0031410 cytoplasmic vesicle; GO:0031090 organelle membrane; GO:0098796 membrane protein complex; GO:0030137 COPI-coated vesicle; GO:0005737 cytoplasm; GO:0031982 vesicle; GO:0030660 Golgi-associated vesicle membrane; GO:0044433 cytoplasmic vesicle part; GO:0032991 macromolecular complex; GO:0044424 intracellular part; GO:0030120 vesicle coat; GO:0005623 cell; GO:0030663 CO…	GO:0005515 protein binding; GO:0005198 structural molecule activity; GO:0005488 binding;	K05236			IPR006692; IPR017986; IPR015943; IPR010714;	Coatomer, WD associated region; WD40-repeat-containing domain; WD40/YVTN repeat-like-containing domain; Coatomer, alpha subunit, C-terminal;
A0A1D8PDJ9	0	0	1	1	Crotonyl	mitochondria	GO:0006810 transport; GO:0055085 transmembrane transport; GO:0051179 localization; GO:0051234 establishment of localization;	GO:0031224 intrinsic component of membrane; GO:0016020 membrane; GO:0016021 integral component of membrane; GO:0044425 membrane part;		K15119			IPR023395;	Mitochondrial carrier domain;
Q5A4W7	6	8	24	38	AcetylSuccinylCrotonyl	cytoplasm	GO:0044711 single-organism biosynthetic process; GO:0016053 organic acid biosynthetic process; GO:0055114 oxidation-reduction process; GO:0044281 small molecule metabolic process; GO:0044763 single-organism cellular process; GO:0044699 single-organism process; GO:0044255 cellular lipid metabolic process; GO:0009058 biosynthetic process; GO:0006631 fatty acid metabolic process; GO:0044238 primary …	GO:0044464 cell part; GO:0005622 intracellular; GO:0005737 cytoplasm; GO:0032991 macromolecular complex; GO:0005835 fatty acid synthase complex; GO:0044424 intracellular part; GO:0044445 cytosolic part; GO:0043234 protein complex; GO:0005623 cell; GO:0005829 cytosol; GO:0044444 cytoplasmic part;	GO:0016627 oxidoreductase activity, acting on the CH-CH group of donors; GO:0016746 transferase activity, transferring acyl groups; GO:0016628 oxidoreductase activity, acting on the CH-CH group of donors, NAD or NADP as acceptor; GO:0003824 catalytic activity; GO:0004318 enoyl-[acyl-carrier-protein] reductase (NADH) activity; GO:0016740 transferase activity; GO:0016747 transferase activity, trans…	K00668	FAS1; fatty acid synthase subunit beta, fungi type [EC:2.3.1.86]	cal01100 Metabolic pathways - Candida albicans;	IPR032088; IPR013785; IPR003965; IPR016035; IPR014043; IPR002539; IPR020801; IPR013565; IPR001227; IPR029069;	Starter unit:ACP transacylase; Aldolase-type TIM barrel; Fatty acid synthase; Acyl transferase/acyl hydrolase/lysophospholipase; Acyl transferase; MaoC-like domain; Polyketide synthase, acyl transferase domain; Domain of unknown function DUF1729; Acyl transferase domain; HotDog domain;
Q5AHZ9	3	2	0	5	AcetylSuccinyl	cyto		membrane; cell outer membrane; outer membrane; cell envelope; external encapsulating structure part; external encapsulating structure; membrane part; cell part; cell periphery; envelope; intrinsic to membrane; cell; integral to membrane;					IPR011250;	Outer membrane protein/outer membrane enzyme PagP , beta-barrel;
Q5AHZ4	0	0	3	3	Crotonyl	extracellular	GO:0051188 cofactor biosynthetic process; GO:0042181 ketone biosynthetic process; GO:1901663 quinone biosynthetic process; GO:0006744 ubiquinone biosynthetic process; GO:0006733 oxidoreduction coenzyme metabolic process; GO:0044711 single-organism biosynthetic process; GO:0055114 oxidation-reduction process; GO:1901661 quinone metabolic process; GO:0044281 small molecule metabolic process; GO:004…	GO:0043229 intracellular organelle; GO:0016020 membrane; GO:0044429 mitochondrial part; GO:0031314 extrinsic component of mitochondrial inner membrane; GO:0019898 extrinsic component of membrane; GO:0031090 organelle membrane; GO:0044446 intracellular organelle part; GO:0005737 cytoplasm; GO:0031967 organelle envelope; GO:0044424 intracellular part; GO:0005623 cell; GO:0044455 mitochondrial membr…	GO:0016709 oxidoreductase activity, acting on paired donors, with incorporation or reduction of molecular oxygen, NAD(P)H as one donor, and incorporation of one atom of oxygen; GO:1901265 nucleoside phosphate binding; GO:0050660 flavin adenine dinucleotide binding; GO:0043167 ion binding; GO:0016705 oxidoreductase activity, acting on paired donors, with incorporation or reduction of molecular oxy…	K06126	COQ6; ubiquinone biosynthesis monooxygenase Coq6 [EC:1.14.13.-]	cal01100 Metabolic pathways - Candida albicans; cal01110 Biosynthesis of secondary metabolites - Candida albicans;	IPR002938; IPR023753;	FAD-binding domain; FAD/NAD(P)-binding domain;
Q5AHZ7	0	0	1	1	Crotonyl	nucleus	GO:0050794 regulation of cellular process; GO:0006725 cellular aromatic compound metabolic process; GO:0097659 nucleic acid-templated transcription; GO:0060255 regulation of macromolecule metabolic process; GO:0019219 regulation of nucleobase-containing compound metabolic process; GO:0009058 biosynthetic process; GO:0044237 cellular metabolic process; GO:0071704 organic substance metabolic proces…	GO:0043229 intracellular organelle; GO:0044446 intracellular organelle part; GO:0032991 macromolecular complex; GO:0031981 nuclear lumen; GO:0044424 intracellular part; GO:0005623 cell; GO:0044422 organelle part; GO:0043231 intracellular membrane-bounded organelle; GO:0043226 organelle; GO:0031974 membrane-enclosed lumen; GO:0005634 nucleus; GO:0005654 nucleoplasm; GO:0070013 intracellular organe…	GO:0000989 transcription factor activity, transcription factor binding; GO:0001104 RNA polymerase II transcription cofactor activity; GO:0001076 transcription factor activity, RNA polymerase II transcription factor binding; GO:0003712 transcription cofactor activity; GO:0000988 transcription factor activity, protein binding;	K15134
Q5A4W8	0	0	2	2	Crotonyl	nucleus	GO:0050794 regulation of cellular process; GO:0033554 cellular response to stress; GO:0006725 cellular aromatic compound metabolic process; GO:0097659 nucleic acid-templated transcription; GO:0060255 regulation of macromolecule metabolic process; GO:0006259 DNA metabolic process; GO:0019219 regulation of nucleobase-containing compound metabolic process; GO:0048869 cellular developmental process; …	GO:0043226 organelle; GO:0043231 intracellular membrane-bounded organelle; GO:0043229 intracellular organelle; GO:0005634 nucleus; GO:0044464 cell part; GO:0005622 intracellular; GO:0044424 intracellular part; GO:0043227 membrane-bounded organelle; GO:0005623 cell;	GO:0005515 protein binding; GO:0005488 binding;	K11684			IPR027353; IPR001487;	NET domain; Bromodomain;
Q5AJZ7	0	0	2	2	Crotonyl	mitochondria	GO:0006518 peptide metabolic process; GO:0043043 peptide biosynthetic process; GO:0044267 cellular protein metabolic process; GO:0006807 nitrogen compound metabolic process; GO:0009058 biosynthetic process; GO:0043603 cellular amide metabolic process; GO:0044238 primary metabolic process; GO:1901566 organonitrogen compound biosynthetic process; GO:1901576 organic substance biosynthetic process; G…	GO:0005840 ribosome; GO:0043226 organelle; GO:0043229 intracellular organelle; GO:0043232 intracellular non-membrane-bounded organelle; GO:0044464 cell part; GO:0005622 intracellular; GO:0005737 cytoplasm; GO:0032991 macromolecular complex; GO:0044424 intracellular part; GO:1990904 ribonucleoprotein complex; GO:0005623 cell; GO:0030529 intracellular ribonucleoprotein complex; GO:0044444 cytoplasm…	GO:0003735 structural constituent of ribosome; GO:0005198 structural molecule activity;	K02954	RP-S14; small subunit ribosomal protein S14	cal03010 Ribosome - Candida albicans;
Q5AJZ5	0	0	1	1	Crotonyl	cytoplasm,nucleus	GO:0051603 proteolysis involved in cellular protein catabolic process; GO:0044265 cellular macromolecule catabolic process; GO:0044257 cellular protein catabolic process; GO:0044267 cellular protein metabolic process; GO:0044238 primary metabolic process; GO:0044237 cellular metabolic process; GO:0071704 organic substance metabolic process; GO:1901575 organic substance catabolic process; GO:00081…	GO:0043226 organelle; GO:0043231 intracellular membrane-bounded organelle; GO:0043229 intracellular organelle; GO:1902494 catalytic complex; GO:0005634 nucleus; GO:0000502 proteasome complex; GO:0044464 cell part; GO:0005622 intracellular; GO:0005737 cytoplasm; GO:0005839 proteasome core complex; GO:0032991 macromolecular complex; GO:0044424 intracellular part; GO:1905368 peptidase complex; GO:00…	GO:0004175 endopeptidase activity; GO:0004298 threonine-type endopeptidase activity; GO:0008233 peptidase activity; GO:0070003 threonine-type peptidase activity; GO:0003824 catalytic activity; GO:0070011 peptidase activity, acting on L-amino acid peptides; GO:0016787 hydrolase activity;	K02734			IPR029055;	Nucleophile aminohydrolases, N-terminal;
Q59TD5	3	0	5	8	AcetylCrotonyl	mitochondria	GO:0044699 single-organism process; GO:0008152 metabolic process; GO:0055114 oxidation-reduction process; GO:0044710 single-organism metabolic process;		GO:0016651 oxidoreductase activity, acting on NAD(P)H; GO:1901265 nucleoside phosphate binding; GO:0043167 ion binding; GO:0050136 NADH dehydrogenase (quinone) activity; GO:0000166 nucleotide binding; GO:0051539 4 iron, 4 sulfur cluster binding; GO:0048037 cofactor binding; GO:0016655 oxidoreductase activity, acting on NAD(P)H, quinone or similar compound as acceptor; GO:0008137 NADH dehydrogenas…	K03942	NDUFV1; NADH dehydrogenase (ubiquinone) flavoprotein 1 [EC:1.6.5.3 1.6.99.3]	cal00190 Oxidative phosphorylation - Candida albicans; cal01100 Metabolic pathways - Candida albicans;	IPR011538; IPR019554; IPR019575;	NADH-ubiquinone oxidoreductase 51 kDa subunit, FMN-binding domain; Soluble ligand binding domain; NADH-ubiquinone oxidoreductase 51 kDa subunit, iron-sulphur binding domain;
Q5A4E2	0	0	1	1	Crotonyl	nucleus	GO:0006518 peptide metabolic process; GO:0043043 peptide biosynthetic process; GO:0044267 cellular protein metabolic process; GO:0006807 nitrogen compound metabolic process; GO:0009058 biosynthetic process; GO:0043603 cellular amide metabolic process; GO:0044238 primary metabolic process; GO:1901566 organonitrogen compound biosynthetic process; GO:0044237 cellular metabolic process; GO:1901576 or…	GO:0044424 intracellular part; GO:0005623 cell; GO:0044464 cell part; GO:0005622 intracellular; GO:0005737 cytoplasm;	GO:1901265 nucleoside phosphate binding; GO:0003743 translation initiation factor activity; GO:0016817 hydrolase activity, acting on acid anhydrides; GO:0016787 hydrolase activity; GO:1901363 heterocyclic compound binding; GO:0097159 organic cyclic compound binding; GO:0016462 pyrophosphatase activity; GO:0003824 catalytic activity; GO:0032553 ribonucleotide binding; GO:0005488 binding; GO:003255…	K11594			IPR014014; IPR011545; IPR014001; IPR027417; IPR001650;	RNA helicase, DEAD-box type, Q motif; DEAD/DEAH box helicase domain; Helicase superfamily 1/2, ATP-binding domain; P-loop containing nucleoside triphosphate hydrolase; Helicase, C-terminal;
Q59N76	0	0	2	2	Crotonyl	nucleus			GO:0005515 protein binding; GO:0005488 binding;	K19881			IPR011990; IPR013026;	Tetratricopeptide-like helical domain; Tetratricopeptide repeat-containing domain;
A0A1D8PDX5	0	0	2	2	Crotonyl	mitochondria							IPR013813;	Endoribonuclease L-PSP/chorismate mutase-like;
Q5A1C7	0	0	1	1	Crotonyl	nucleus
Q5ABC3	3	3	4	10	AcetylSuccinylCrotonyl	mitochondria	GO:0006518 peptide metabolic process; GO:0006414 translational elongation; GO:0043043 peptide biosynthetic process; GO:0044267 cellular protein metabolic process; GO:0006807 nitrogen compound metabolic process; GO:0009058 biosynthetic process; GO:0043603 cellular amide metabolic process; GO:0044238 primary metabolic process; GO:1901566 organonitrogen compound biosynthetic process; GO:1901576 orga…	GO:0005623 cell; GO:0005622 intracellular; GO:0044464 cell part;	GO:0003723 RNA binding; GO:1901265 nucleoside phosphate binding; GO:0003746 translation elongation factor activity; GO:0001882 nucleoside binding; GO:0043167 ion binding; GO:0016817 hydrolase activity, acting on acid anhydrides; GO:0016787 hydrolase activity; GO:0000166 nucleotide binding; GO:0017111 nucleoside-triphosphatase activity; GO:1901363 heterocyclic compound binding; GO:0097159 organic …	K02358			IPR009001; IPR027417; IPR000795; IPR033720; IPR004160; IPR005225; IPR004161; IPR009000;	Translation elongation factor EF1A/initiation factor IF2gamma, C-terminal; P-loop containing nucleoside triphosphate hydrolase; Transcription factor, GTP-binding domain; Elongation factor Tu, domain 2; Translation elongation factor EFTu/EF1A, C-terminal; Small GTP-binding protein domain; Translation elongation factor EFTu-like, domain 2; Translation protein, beta-barrel domain;
Q59QD2	2	0	0	2	Acetyl	cyto			S-adenosylmethionine-dependent methyltransferase activity; homocysteine S-methyltransferase activity; methyltransferase activity; catalytic activity; S-methyltransferase activity; transferase activity, transferring one-carbon groups; transferase activity;	K00547	mmuM; homocysteine S-methyltransferase [EC:2.1.1.10]	cal01100 Metabolic pathways - Candida albicans; cal00270 Cysteine and methionine metabolism - Candida albicans; cal01110 Biosynthesis of secondary metabolites - Candida albicans;	IPR003726;	Homocysteine S-methyltransferase;
Q59QD0	0	0	1	1	Crotonyl	cytoplasm			GO:0005524 ATP binding; GO:1901265 nucleoside phosphate binding; GO:0001882 nucleoside binding; GO:0043167 ion binding; GO:0016817 hydrolase activity, acting on acid anhydrides; GO:0016787 hydrolase activity; GO:0000166 nucleotide binding; GO:0017111 nucleoside-triphosphatase activity; GO:0016887 ATPase activity; GO:0097159 organic cyclic compound binding; GO:1901363 heterocyclic compound binding…	K12608	CAF16; CCR4-NOT complex subunit CAF16	cal03018 RNA degradation - Candida albicans;	IPR003593; IPR003439; IPR027417;	AAA+ ATPase domain; ABC transporter-like; P-loop containing nucleoside triphosphate hydrolase;
Q59QD6	16	17	29	62	AcetylSuccinylCrotonyl	cytoplasm	GO:0006518 peptide metabolic process; GO:0006414 translational elongation; GO:0043043 peptide biosynthetic process; GO:0044267 cellular protein metabolic process; GO:0006807 nitrogen compound metabolic process; GO:0009058 biosynthetic process; GO:0043603 cellular amide metabolic process; GO:0044238 primary metabolic process; GO:1901566 organonitrogen compound biosynthetic process; GO:1901576 orga…	GO:0044424 intracellular part; GO:0005623 cell; GO:0044464 cell part; GO:0005622 intracellular; GO:0005737 cytoplasm;	GO:0003723 RNA binding; GO:1901265 nucleoside phosphate binding; GO:0003746 translation elongation factor activity; GO:0001882 nucleoside binding; GO:0043167 ion binding; GO:0016817 hydrolase activity, acting on acid anhydrides; GO:0016787 hydrolase activity; GO:0000166 nucleotide binding; GO:0017111 nucleoside-triphosphatase activity; GO:1901363 heterocyclic compound binding; GO:0097159 organic …	K03231	EEF1A; elongation factor 1-alpha	cal03013 RNA transport - Candida albicans;	IPR004160; IPR004161; IPR009001; IPR027417; IPR000795; IPR009000;	Translation elongation factor EFTu/EF1A, C-terminal; Translation elongation factor EFTu-like, domain 2; Translation elongation factor EF1A/initiation factor IF2gamma, C-terminal; P-loop containing nucleoside triphosphate hydrolase; Transcription factor, GTP-binding domain; Translation protein, beta-barrel domain;
Q5A653	0	0	1	1	Crotonyl	nucleus	GO:0044267 cellular protein metabolic process; GO:0044238 primary metabolic process; GO:0044237 cellular metabolic process; GO:0032259 methylation; GO:0018022 peptidyl-lysine methylation; GO:0071704 organic substance metabolic process; GO:0018205 peptidyl-lysine modification; GO:0018193 peptidyl-amino acid modification; GO:0008152 metabolic process; GO:0008213 protein alkylation; GO:0006479 prote…	GO:0044424 intracellular part; GO:0005623 cell; GO:0044464 cell part; GO:0005622 intracellular; GO:0005737 cytoplasm;	GO:0008757 S-adenosylmethionine-dependent methyltransferase activity; GO:0008168 methyltransferase activity; GO:0008276 protein methyltransferase activity; GO:0003824 catalytic activity; GO:0016278 lysine N-methyltransferase activity; GO:0016279 protein-lysine N-methyltransferase activity; GO:0016741 transferase activity, transferring one-carbon groups; GO:0008170 N-methyltransferase activity; GO…
A0A1D8PH55	0	0	2	2	Crotonyl	cytoplasm	GO:0044281 small molecule metabolic process; GO:0044763 single-organism cellular process; GO:0006807 nitrogen compound metabolic process; GO:0044699 single-organism process; GO:0044238 primary metabolic process; GO:0044237 cellular metabolic process; GO:0071704 organic substance metabolic process; GO:0008152 metabolic process; GO:0006520 cellular amino acid metabolic process; GO:0009448 gamma-ami…		GO:0097159 organic cyclic compound binding; GO:1901363 heterocyclic compound binding; GO:0016769 transferase activity, transferring nitrogenous groups; GO:0003824 catalytic activity; GO:0005488 binding; GO:0043167 ion binding; GO:0043168 anion binding; GO:0008483 transaminase activity; GO:0016740 transferase activity; GO:0048037 cofactor binding; GO:0003867 4-aminobutyrate transaminase activity; …	K13524	ABAT; 4-aminobutyrate aminotransferase / (S)-3-amino-2-methylpropionate transaminase [EC:2.6.1.19 2.6.1.22]	cal01100 Metabolic pathways - Candida albicans;	IPR015424; IPR015421; IPR015422;	Pyridoxal phosphate-dependent transferase; Pyridoxal phosphate-dependent transferase, major region, subdomain 1; Pyridoxal phosphate-dependent transferase, major region, subdomain 2;
A0A1D8PH56	0	0	1	1	Crotonyl	nucleus	GO:0051188 cofactor biosynthetic process; GO:0042559 pteridine-containing compound biosynthetic process; GO:0006725 cellular aromatic compound metabolic process; GO:0016053 organic acid biosynthetic process; GO:0042398 cellular modified amino acid biosynthetic process; GO:0044699 single-organism process; GO:0009058 biosynthetic process; GO:1901566 organonitrogen compound biosynthetic process; GO:…		GO:0005524 ATP binding; GO:1901265 nucleoside phosphate binding; GO:0001882 nucleoside binding; GO:0043167 ion binding; GO:0016874 ligase activity; GO:0000166 nucleotide binding; GO:0016881 acid-amino acid ligase activity; GO:0016879 ligase activity, forming carbon-nitrogen bonds; GO:0097159 organic cyclic compound binding; GO:1901363 heterocyclic compound binding; GO:0032549 ribonucleoside bindi…	K01930	FPGS; folylpolyglutamate synthase [EC:6.3.2.17]	cal01100 Metabolic pathways - Candida albicans;	IPR013221; IPR004101;	Mur ligase, central; Mur ligase, C-terminal;
Q5A650	0	0	2	2	Crotonyl	nucleus	GO:0016310 phosphorylation; GO:0044267 cellular protein metabolic process; GO:0044238 primary metabolic process; GO:0044237 cellular metabolic process; GO:0006796 phosphate-containing compound metabolic process; GO:0071704 organic substance metabolic process; GO:0008152 metabolic process; GO:0006468 protein phosphorylation; GO:0006793 phosphorus metabolic process; GO:0044260 cellular macromolecul…		GO:0005524 ATP binding; GO:1901265 nucleoside phosphate binding; GO:0016773 phosphotransferase activity, alcohol group as acceptor; GO:0001882 nucleoside binding; GO:0043167 ion binding; GO:0004672 protein kinase activity; GO:0000166 nucleotide binding; GO:0097159 organic cyclic compound binding; GO:1901363 heterocyclic compound binding; GO:0032549 ribonucleoside binding; GO:0097367 carbohydrate …	K21157	SAK1; SNF1-activating kinase 1 [EC:2.7.11.1]	cal04138 Autophagy - yeast - Candida albicans;	IPR000719; IPR011009;	Protein kinase domain; Protein kinase-like domain;
A0A1D8PH52	0	0	6	6	Crotonyl	cytoplasm	GO:0008152 metabolic process;		GO:0016746 transferase activity, transferring acyl groups; GO:0016747 transferase activity, transferring acyl groups other than amino-acyl groups; GO:0003824 catalytic activity; GO:0016740 transferase activity;	K00626	E2.3.1.9; acetyl-CoA C-acetyltransferase [EC:2.3.1.9]	cal01200 Carbon metabolism - Candida albicans; cal01130 Biosynthesis of antibiotics - Candida albicans; cal01100 Metabolic pathways - Candida albicans; cal01110 Biosynthesis of secondary metabolites - Candida albicans;	IPR016039; IPR020616; IPR020617;	Thiolase-like; Thiolase, N-terminal; Thiolase, C-terminal;
A0A1D8PH53	0	0	1	1	Crotonyl	nucleus	GO:0016310 phosphorylation; GO:0044267 cellular protein metabolic process; GO:0044238 primary metabolic process; GO:0044237 cellular metabolic process; GO:0006796 phosphate-containing compound metabolic process; GO:0071704 organic substance metabolic process; GO:0008152 metabolic process; GO:0006468 protein phosphorylation; GO:0006793 phosphorus metabolic process; GO:0044260 cellular macromolecul…		GO:0005524 ATP binding; GO:1901265 nucleoside phosphate binding; GO:0016773 phosphotransferase activity, alcohol group as acceptor; GO:0001882 nucleoside binding; GO:0043167 ion binding; GO:0004672 protein kinase activity; GO:0000166 nucleotide binding; GO:0097159 organic cyclic compound binding; GO:1901363 heterocyclic compound binding; GO:0032549 ribonucleoside binding; GO:0097367 carbohydrate …	K06667	CAK1; serine/threonine-protein kinase CAK1 [EC:2.7.11.22]	cal04111 Cell cycle - yeast - Candida albicans;	IPR000719; IPR011009;	Protein kinase domain; Protein kinase-like domain;
A0A1D8PLX9	0	0	1	1	Crotonyl	nucleus	GO:0035335 peptidyl-tyrosine dephosphorylation; GO:0044267 cellular protein metabolic process; GO:0044238 primary metabolic process; GO:0006470 protein dephosphorylation; GO:0016311 dephosphorylation; GO:0044237 cellular metabolic process; GO:0006796 phosphate-containing compound metabolic process; GO:0071704 organic substance metabolic process; GO:0008152 metabolic process; GO:0006793 phosphorus…		GO:0004725 protein tyrosine phosphatase activity; GO:0042578 phosphoric ester hydrolase activity; GO:0003824 catalytic activity; GO:0016791 phosphatase activity; GO:0016788 hydrolase activity, acting on ester bonds; GO:0016787 hydrolase activity; GO:0004721 phosphoprotein phosphatase activity;	K19806	PTP2_3; tyrosine-protein phosphatase 2/3 [EC:3.1.3.48]	cal04011 MAPK signaling pathway - yeast - Candida albicans;	IPR029021; IPR001763; IPR000387; IPR003595; IPR000242;	Protein-tyrosine phosphatase-like; Rhodanese-like domain; Tyrosine specific protein phosphatases domain; Protein-tyrosine phosphatase, catalytic; PTP type protein phosphatase;
A0A1D8PQK3	0	0	1	1	Crotonyl	nucleus				K11364			IPR010750;	SGF29 tudor-like domain;
A0A1D8PMA1	0	0	6	6	Crotonyl	cytoplasm	GO:0009067 aspartate family amino acid biosynthetic process; GO:0008652 cellular amino acid biosynthetic process; GO:0016053 organic acid biosynthetic process; GO:0044711 single-organism biosynthetic process; GO:0055114 oxidation-reduction process; GO:0044281 small molecule metabolic process; GO:0009066 aspartate family amino acid metabolic process; GO:0006553 lysine metabolic process; GO:0044763…		GO:0004754 saccharopine dehydrogenase (NAD+, L-lysine-forming) activity; GO:0016645 oxidoreductase activity, acting on the CH-NH group of donors; GO:0016646 oxidoreductase activity, acting on the CH-NH group of donors, NAD or NADP as acceptor; GO:0003824 catalytic activity; GO:0016491 oxidoreductase activity; GO:0004753 saccharopine dehydrogenase activity;	K00290	LYS1; saccharopine dehydrogenase (NAD+, L-lysine forming) [EC:1.5.1.7]	cal01130 Biosynthesis of antibiotics - Candida albicans; cal01100 Metabolic pathways - Candida albicans; cal01230 Biosynthesis of amino acids - Candida albicans; cal01110 Biosynthesis of secondary metabolites - Candida albicans;	IPR007698; IPR016040; IPR007886;	Alanine dehydrogenase/pyridine nucleotide transhydrogenase, NAD(H)-binding domain; NAD(P)-binding domain; Alanine dehydrogenase/pyridine nucleotide transhydrogenase, N-terminal;
A0A1D8PSC5	0	0	11	11	Crotonyl	mitochondria	GO:0006518 peptide metabolic process; GO:0043043 peptide biosynthetic process; GO:0044267 cellular protein metabolic process; GO:0006807 nitrogen compound metabolic process; GO:0009058 biosynthetic process; GO:0043603 cellular amide metabolic process; GO:0044238 primary metabolic process; GO:1901566 organonitrogen compound biosynthetic process; GO:1901576 organic substance biosynthetic process; G…	GO:0005840 ribosome; GO:0043229 intracellular organelle; GO:0043232 intracellular non-membrane-bounded organelle; GO:0044446 intracellular organelle part; GO:0005737 cytoplasm; GO:0032991 macromolecular complex; GO:0044424 intracellular part; GO:0005623 cell; GO:0044422 organelle part; GO:0043228 non-membrane-bounded organelle; GO:0043226 organelle; GO:0015934 large ribosomal subunit; GO:0044391 …	GO:0003735 structural constituent of ribosome; GO:0005198 structural molecule activity;	K02900	RP-L27Ae; large subunit ribosomal protein L27Ae	cal03010 Ribosome - Candida albicans;	IPR021131;	Ribosomal protein L18e/L15P;
A0A1D8PSC8	0	0	5	5	Crotonyl	cytoplasm			GO:0097159 organic cyclic compound binding; GO:1901363 heterocyclic compound binding; GO:0003723 RNA binding; GO:0000049 tRNA binding; GO:0005488 binding; GO:0003676 nucleic acid binding;	K15437			IPR010987; IPR002547;	Glutathione S-transferase, C-terminal-like; tRNA-binding domain;
P46273	17	16	40	73	AcetylSuccinylCrotonyl	cytoplasm	GO:0052200 response to host defenses; GO:0006757 ATP generation from ADP; GO:0065008 regulation of biological quality; GO:0009116 nucleoside metabolic process; GO:0042278 purine nucleoside metabolic process; GO:0006165 nucleoside diphosphate phosphorylation; GO:0046031 ADP metabolic process; GO:0019362 pyridine nucleotide metabolic process; GO:0052173 response to defenses of other organism involv…	GO:0016020 membrane; GO:0044421 extracellular region part; GO:0009897 external side of plasma membrane; GO:0030312 external encapsulating structure; GO:0071944 cell periphery; GO:0005737 cytoplasm; GO:0030446 hyphal cell wall; GO:0044424 intracellular part; GO:0005623 cell; GO:0005576 extracellular region; GO:0005886 plasma membrane; GO:0031012 extracellular matrix; GO:0044459 plasma membrane par…	GO:0005524 ATP binding; GO:1901265 nucleoside phosphate binding; GO:0001882 nucleoside binding; GO:0043167 ion binding; GO:0005515 protein binding; GO:0000166 nucleotide binding; GO:0016774 phosphotransferase activity, carboxyl group as acceptor; GO:0097159 organic cyclic compound binding; GO:1901363 heterocyclic compound binding; GO:0032549 ribonucleoside binding; GO:0097367 carbohydrate derivat…	K00927	PGK; phosphoglycerate kinase [EC:2.7.2.3]	cal01200 Carbon metabolism - Candida albicans; cal01130 Biosynthesis of antibiotics - Candida albicans; cal01100 Metabolic pathways - Candida albicans; cal01230 Biosynthesis of amino acids - Candida albicans; cal01110 Biosynthesis of secondary metabolites - Candida albicans;	IPR015824; IPR015901;	Phosphoglycerate kinase, N-terminal; Phosphoglycerate kinase, C-terminal;
Q5AKX1	2	4	6	12	AcetylSuccinylCrotonyl	mitochondria	GO:1901606 alpha-amino acid catabolic process; GO:0044712 single-organism catabolic process; GO:0044281 small molecule metabolic process; GO:0044763 single-organism cellular process; GO:0019464 glycine decarboxylation via glycine cleavage system; GO:0006807 nitrogen compound metabolic process; GO:0044699 single-organism process; GO:0044282 small molecule catabolic process; GO:0044238 primary meta…	GO:0005960 glycine cleavage complex; GO:1902494 catalytic complex; GO:0044464 cell part; GO:0005622 intracellular; GO:1990204 oxidoreductase complex; GO:0005737 cytoplasm; GO:0032991 macromolecular complex; GO:0044424 intracellular part; GO:0005623 cell; GO:0044444 cytoplasmic part;		K02437	gcvH; glycine cleavage system H protein	cal01200 Carbon metabolism - Candida albicans; cal01130 Biosynthesis of antibiotics - Candida albicans; cal01100 Metabolic pathways - Candida albicans; cal01110 Biosynthesis of secondary metabolites - Candida albicans;	IPR011053; IPR000089;	Single hybrid motif; Biotin/lipoyl attachment;
Q5AKX2	3	0	5	8	AcetylCrotonyl	cytoplasm	GO:0044699 single-organism process; GO:0008152 metabolic process; GO:0055114 oxidation-reduction process; GO:0044710 single-organism metabolic process;		GO:0016627 oxidoreductase activity, acting on the CH-CH group of donors; GO:0097159 organic cyclic compound binding; GO:1901363 heterocyclic compound binding; GO:0020037 heme binding; GO:0003824 catalytic activity; GO:0005488 binding; GO:0000104 succinate dehydrogenase activity; GO:0046906 tetrapyrrole binding; GO:0016491 oxidoreductase activity;				IPR027477; IPR003953; IPR001199; IPR023753;	Succinate dehydrogenase/fumarate reductase flavoprotein, catalytic domain; FAD-dependent oxidoreductase 2, FAD binding domain; Cytochrome b5-like heme/steroid binding domain; FAD/NAD(P)-binding domain;
Q59P43	3	5	5	13	AcetylSuccinylCrotonyl	cytoplasm	GO:0050794 regulation of cellular process; GO:0044700 single organism signaling; GO:0046907 intracellular transport; GO:0051716 cellular response to stimulus; GO:0035556 intracellular signal transduction; GO:0044699 single-organism process; GO:0051169 nuclear transport; GO:0071702 organic substance transport; GO:0007264 small GTPase mediated signal transduction; GO:0023052 signaling; GO:0050896 r…	GO:0043226 organelle; GO:0043231 intracellular membrane-bounded organelle; GO:0043229 intracellular organelle; GO:0005634 nucleus; GO:0044464 cell part; GO:0005622 intracellular; GO:0044424 intracellular part; GO:0043227 membrane-bounded organelle; GO:0005623 cell;	GO:1901265 nucleoside phosphate binding; GO:0001882 nucleoside binding; GO:0043167 ion binding; GO:0016817 hydrolase activity, acting on acid anhydrides; GO:0016787 hydrolase activity; GO:0000166 nucleotide binding; GO:0017111 nucleoside-triphosphatase activity; GO:1901363 heterocyclic compound binding; GO:0097159 organic cyclic compound binding; GO:0032549 ribonucleoside binding; GO:0097367 carb…	K07936	RAN; GTP-binding nuclear protein Ran	cal03008 Ribosome biogenesis in eukaryotes - Candida albicans; cal03013 RNA transport - Candida albicans;	IPR005225; IPR027417;	Small GTP-binding protein domain; P-loop containing nucleoside triphosphate hydrolase;
Q5A3Y2	1	0	0	1	Acetyl	mito		membrane; cell; cell part; cell periphery; plasma membrane;
Q5A3Y1	2	1	0	3	AcetylSuccinyl	cyto_nucl	regulation of gene expression; gene silencing; regulation of biological process; gene silencing by RNA; negative regulation of gene expression; regulation of macromolecule metabolic process; single-organism cellular process; regulation of metabolic process; single-organism process; negative regulation of biological process; negative regulation of metabolic process; negative regulation of macromol…	cell part; intracellular; macromolecular complex; intracellular part; RNAi effector complex; ribonucleoprotein complex; cell; RISC complex;	organic cyclic compound binding; heterocyclic compound binding; catalytic activity; binding; hydrolase activity, acting on ester bonds; nucleic acid binding; hydrolase activity;				IPR016071; IPR002999;	Tudor domain; Staphylococcal nuclease (SNase-like), OB-fold;
Q5AMT7	2	10	19	31	AcetylSuccinylCrotonyl	nucleus
Q5AMT2	4	2	0	6	AcetylSuccinyl	extr	growth involved in symbiotic interaction; cellular component organization; growth of symbiont involved in interaction with host; single-organism process; multi-organism cellular process; organic substance metabolic process; cell wall organization or biogenesis; biological adhesion; metabolic process; single-species biofilm formation; adhesion to host; single-species biofilm formation on inanimate…	external encapsulating structure; cell periphery; cell part; intracellular; cytoplasm; fungal-type cell wall; cell surface; intracellular part; yeast-form cell wall; cell wall; cell; extracellular region;	1,3-beta-glucanosyltransferase activity; catalytic activity; glucanosyltransferase activity; hydrolase activity, acting on glycosyl bonds; beta-glucosidase activity; glucosidase activity; hydrolase activity, hydrolyzing O-glycosyl compounds; hydrolase activity; glucan exo-1,3-beta-glucosidase activity; transferase activity;	K01210	E3.2.1.58; glucan 1,3-beta-glucosidase [EC:3.2.1.58]	cal00500 Starch and sucrose metabolism - Candida albicans;	IPR017853; IPR013781;	Glycoside hydrolase, catalytic domain; Glycoside hydrolase superfamily;
Q5AMT3	0	0	2	2	Crotonyl	mitochondria	GO:0008152 metabolic process; GO:0032259 methylation;		GO:0016741 transferase activity, transferring one-carbon groups; GO:0008168 methyltransferase activity; GO:0003824 catalytic activity; GO:0016740 transferase activity;	K09142			IPR029028; IPR029026;	Alpha/beta knot methyltransferases; tRNA (guanine-N1-)-methyltransferase, N-terminal;
Q5AM72	0	0	1	1	Crotonyl	nucleus	GO:0016042 lipid catabolic process; GO:1901575 organic substance catabolic process; GO:0008152 metabolic process; GO:0044710 single-organism metabolic process; GO:0044712 single-organism catabolic process; GO:0044699 single-organism process; GO:0044238 primary metabolic process; GO:0009056 catabolic process; GO:0071704 organic substance metabolic process; GO:0006629 lipid metabolic process;	GO:0031224 intrinsic component of membrane; GO:0016020 membrane; GO:0016021 integral component of membrane; GO:0044425 membrane part;	GO:0016787 hydrolase activity; GO:0052689 carboxylic ester hydrolase activity; GO:0004806 triglyceride lipase activity; GO:0016298 lipase activity; GO:0003824 catalytic activity; GO:0016788 hydrolase activity, acting on ester bonds;				IPR016035; IPR002641;	Acyl transferase/acyl hydrolase/lysophospholipase; Patatin/Phospholipase A2-related;
Q5AKI5	13	14	0	27	AcetylSuccinyl	cyto	response to host defenses; monosaccharide catabolic process; regulation of biological quality; response to defenses of other organism involved in symbiotic interaction; glycolysis; induction by symbiont of host defense response; multi-organism cellular process; regulation of response to stress; regulation of defense response; modification of morphology or physiology of other organism; response to…	membrane; intracellular organelle; external encapsulating structure; cell periphery; cytoplasm; hyphal cell wall; intracellular part; cell; extracellular region; mitochondrion; plasma membrane; intracellular membrane-bounded organelle; organelle; cell part; intracellular; fungal-type cell wall; cell surface; yeast-form cell wall; cell wall; membrane-bounded organelle; cytoplasmic part;	oxidoreductase activity, acting on CH-OH group of donors; oxidoreductase activity, acting on the CH-OH group of donors, NAD or NADP as acceptor; transition metal ion binding; catalytic activity; binding; ion binding; alcohol dehydrogenase (NAD) activity; methylglyoxal reductase (NADH-dependent) activity; metal ion binding; cation binding; protein binding; zinc ion binding; oxidoreductase activity;	K13953	adhP; alcohol dehydrogenase, propanol-preferring [EC:1.1.1.1]	cal00010 Glycolysis / Gluconeogenesis - Candida albicans; cal01100 Metabolic pathways - Candida albicans; cal00350 Tyrosine metabolism - Candida albicans; cal00071 Fatty acid degradation - Candida albicans; cal01220 Degradation of aromatic compounds - Candida albicans; cal01110 Biosynthesis of secondary metabolites - Candida albicans;	IPR011032; IPR020843; IPR016040; IPR013154; IPR013149;	Alcohol dehydrogenase, C-terminal; GroES (chaperonin 10)-like; Polyketide synthase, enoylreductase domain; NAD(P)-binding domain; Alcohol dehydrogenase GroES-like;
Q5ACS1	1	1	0	2	AcetylSuccinyl	cyto	metabolic process; protein modification by small protein conjugation; protein ubiquitination; cellular macromolecule metabolic process; cellular protein metabolic process; cellular protein modification process; macromolecule metabolic process; protein metabolic process; protein modification by small protein conjugation or removal; macromolecule modification; protein modification process; primary …		ligase activity, forming carbon-nitrogen bonds; small conjugating protein ligase activity; acid-amino acid ligase activity; catalytic activity; ubiquitin-protein ligase activity; ligase activity;	K06689	UBE2D_E; ubiquitin-conjugating enzyme E2 D/E [EC:6.3.2.19]	cal04141 Protein processing in endoplasmic reticulum - Candida albicans; cal04120 Ubiquitin mediated proteolysis - Candida albicans;	IPR016135; IPR000608;	Ubiquitin-conjugating enzyme/RWD-like; Ubiquitin-conjugating enzyme E2;
Q5ACS0	3	0	0	3	Acetyl	nucl	response to drug; cellular response to stimulus; cellular response to drug; response to chemical stimulus; single-organism cellular process; single-organism process; response to stimulus; cellular process; cellular response to chemical stimulus;		protein binding; binding;	K11359			IPR006565; IPR001487;	Bromodomain; Bromodomain transcription factor;
Q5ACS3	1	0	0	1	Acetyl	nucl	single-organism process; filamentous growth; growth;	cell part; intracellular; macromolecular complex; intracellular part; small-subunit processome; ribonucleoprotein complex; cell; preribosome;		K14564	NOP56; nucleolar protein 56	cal03008 Ribosome biogenesis in eukaryotes - Candida albicans;	IPR002687; IPR012974; IPR012976;	NOP5, N-terminal; NOSIC; Nop domain;
A0A1D8PNN8	0	0	5	5	Crotonyl	cytoplasm	GO:0006518 peptide metabolic process; GO:0006414 translational elongation; GO:0043043 peptide biosynthetic process; GO:0044267 cellular protein metabolic process; GO:0006807 nitrogen compound metabolic process; GO:0009058 biosynthetic process; GO:0043603 cellular amide metabolic process; GO:0044238 primary metabolic process; GO:1901566 organonitrogen compound biosynthetic process; GO:1901576 orga…		GO:0097159 organic cyclic compound binding; GO:1901363 heterocyclic compound binding; GO:0003723 RNA binding; GO:0008135 translation factor activity, RNA binding; GO:0005515 protein binding; GO:0003746 translation elongation factor activity; GO:0005488 binding; GO:0003676 nucleic acid binding;	K03233			IPR010987; IPR004046; IPR001662; IPR012336; IPR004045;	Glutathione S-transferase, C-terminal-like; Glutathione S-transferase, C-terminal; Translation elongation factor EF1B, gamma chain, conserved; Thioredoxin-like fold; Glutathione S-transferase, N-terminal;
P0CB54	1	0	4	5	AcetylCrotonyl	nucleus	GO:0006810 transport; GO:0051179 localization; GO:0051234 establishment of localization;	GO:0043226 organelle; GO:0043231 intracellular membrane-bounded organelle; GO:0043229 intracellular organelle; GO:0005783 endoplasmic reticulum; GO:0044464 cell part; GO:0005622 intracellular; GO:0005737 cytoplasm; GO:0012505 endomembrane system; GO:0044424 intracellular part; GO:0043227 membrane-bounded organelle; GO:0005623 cell; GO:0044444 cytoplasmic part;	GO:0005524 ATP binding; GO:1901265 nucleoside phosphate binding; GO:0001882 nucleoside binding; GO:0043167 ion binding; GO:0016817 hydrolase activity, acting on acid anhydrides; GO:0016787 hydrolase activity; GO:0000166 nucleotide binding; GO:0017111 nucleoside-triphosphatase activity; GO:0016887 ATPase activity; GO:0097159 organic cyclic compound binding; GO:1901363 heterocyclic compound binding…	K01551			IPR027417; IPR025723;	P-loop containing nucleoside triphosphate hydrolase; Anion-transporting ATPase-like domain;
Q5AEC9	1	0	3	4	AcetylCrotonyl	mitochondria	GO:0044699 single-organism process; GO:0008152 metabolic process; GO:0055114 oxidation-reduction process; GO:0044710 single-organism metabolic process;		GO:0003824 catalytic activity; GO:0016491 oxidoreductase activity;	K17871			IPR023753;	FAD/NAD(P)-binding domain;
Q5AK53	5	4	11	20	AcetylSuccinylCrotonyl	cytoplasm	GO:0006757 ATP generation from ADP; GO:0009116 nucleoside metabolic process; GO:0042278 purine nucleoside metabolic process; GO:0006165 nucleoside diphosphate phosphorylation; GO:0046031 ADP metabolic process; GO:0019362 pyridine nucleotide metabolic process; GO:0006096 glycolytic process; GO:0009167 purine ribonucleoside monophosphate metabolic process; GO:0009117 nucleotide metabolic process; G…	GO:0044424 intracellular part; GO:0005623 cell; GO:0044464 cell part; GO:0005622 intracellular; GO:0005737 cytoplasm;	GO:0003872 6-phosphofructokinase activity; GO:0005524 ATP binding; GO:1901265 nucleoside phosphate binding; GO:0016773 phosphotransferase activity, alcohol group as acceptor; GO:0001882 nucleoside binding; GO:0043167 ion binding; GO:0000166 nucleotide binding; GO:0097159 organic cyclic compound binding; GO:1901363 heterocyclic compound binding; GO:0032549 ribonucleoside binding; GO:0097367 carboh…	K00850	pfkA; 6-phosphofructokinase 1 [EC:2.7.1.11]	cal01200 Carbon metabolism - Candida albicans; cal01130 Biosynthesis of antibiotics - Candida albicans; cal03018 RNA degradation - Candida albicans; cal01100 Metabolic pathways - Candida albicans; cal01230 Biosynthesis of amino acids - Candida albicans; cal01110 Biosynthesis of secondary metabolites - Candida albicans;	IPR000023;	Phosphofructokinase domain;
A0A1D8PR11	0	0	4	4	Crotonyl	nucleus							IPR011991; IPR000994;	Winged helix-turn-helix DNA-binding domain; Peptidase M24;
Q59MV6	0	0	1	1	Crotonyl	nucleus	GO:0015671 oxygen transport; GO:0006810 transport; GO:0008152 metabolic process; GO:0015669 gas transport; GO:1902578 single-organism localization; GO:0055114 oxidation-reduction process; GO:0044710 single-organism metabolic process; GO:0044699 single-organism process; GO:0051179 localization; GO:0051234 establishment of localization; GO:0044765 single-organism transport;		GO:0097159 organic cyclic compound binding; GO:1901363 heterocyclic compound binding; GO:0020037 heme binding; GO:0003824 catalytic activity; GO:0019825 oxygen binding; GO:0005488 binding; GO:0043167 ion binding; GO:0022892 substrate-specific transporter activity; GO:0046872 metal ion binding; GO:0043169 cation binding; GO:0005344 oxygen transporter activity; GO:0046906 tetrapyrrole binding; GO:0…	K05916			IPR001433; IPR017927; IPR009050; IPR008333; IPR017938; IPR000971; IPR012292;	Oxidoreductase FAD/NAD(P)-binding; Ferredoxin reductase-type FAD-binding domain; Globin-like; Oxidoreductase, FAD-binding domain; Riboflavin synthase-like beta-barrel; Globin; Globin/Protoglobin;
Q59MV9	3	3	6	12	AcetylSuccinylCrotonyl	cytoplasm	GO:0052200 response to host defenses; GO:0033554 cellular response to stress; GO:0052173 response to defenses of other organism involved in symbiotic interaction; GO:0044699 single-organism process; GO:0043207 response to external biotic stimulus; GO:0046209 nitric oxide metabolic process; GO:0071500 cellular response to nitrosative stress; GO:0050896 response to stimulus; GO:0051707 response to …	GO:0044424 intracellular part; GO:0005623 cell; GO:0044464 cell part; GO:0005622 intracellular; GO:0005737 cytoplasm;	GO:0016708 oxidoreductase activity, acting on paired donors, with incorporation or reduction of molecular oxygen, NAD(P)H as one donor, and incorporation of two atoms of oxygen into one donor; GO:0019825 oxygen binding; GO:0043167 ion binding; GO:0016705 oxidoreductase activity, acting on paired donors, with incorporation or reduction of molecular oxygen; GO:0016491 oxidoreductase activity; GO:19…	K05916			IPR001433; IPR017927; IPR008333; IPR009050; IPR000971; IPR017938; IPR012292;	Oxidoreductase FAD/NAD(P)-binding; Ferredoxin reductase-type FAD-binding domain; Oxidoreductase, FAD-binding domain; Globin-like; Globin; Riboflavin synthase-like beta-barrel; Globin/Protoglobin;
Q59RJ3	2	0	0	2	Acetyl	cyto
Q59VZ4	0	0	1	1	Crotonyl	plasma membrane	GO:0006810 transport; GO:0055085 transmembrane transport; GO:0034220 ion transmembrane transport; GO:0051179 localization; GO:0006811 ion transport; GO:0051234 establishment of localization;	GO:0016020 membrane;	GO:0015075 ion transmembrane transporter activity; GO:0022838 substrate-specific channel activity; GO:0022803 passive transmembrane transporter activity; GO:0022892 substrate-specific transporter activity; GO:0005216 ion channel activity; GO:0015267 channel activity; GO:0022891 substrate-specific transmembrane transporter activity; GO:0022857 transmembrane transporter activity; GO:0005215 transpo…
Q59XR8	0	1	0	1	Succinyl	mito	cellular amino acid biosynthetic process; organic acid biosynthetic process; single-organism biosynthetic process; oxidation-reduction process; branched-chain amino acid biosynthetic process; small molecule metabolic process; nitrogen compound metabolic process; biosynthetic process; organonitrogen compound biosynthetic process; primary metabolic process; cellular metabolic process; organic subst…		oxidoreductase activity, acting on CH-OH group of donors; oxidoreductase activity, acting on the CH-OH group of donors, NAD or NADP as acceptor; ketol-acid reductoisomerase activity; catalytic activity; binding; cofactor binding; oxidoreductase activity; coenzyme binding;	K00053	ilvC; ketol-acid reductoisomerase [EC:1.1.1.86]	cal01100 Metabolic pathways - Candida albicans; cal00770 Pantothenate and CoA biosynthesis - Candida albicans; cal01230 Biosynthesis of amino acids - Candida albicans; cal01210 2-Oxocarboxylic acid metabolism - Candida albicans; cal00290 Valine, leucine and isoleucine biosynthesis - Candida albicans; cal01110 Biosynthesis of secondary metabolites - Candida albicans;	IPR013116; IPR008927; IPR013328; IPR000506;	Acetohydroxy acid isomeroreductase, catalytic; Dehydrogenase, multihelical; 6-phosphogluconate dehydrogenase, C-terminal-like; Acetohydroxy acid isomeroreductase C-terminal;
Q59Q38	0	0	1	1	Crotonyl	nucleus		GO:0044424 intracellular part; GO:0005623 cell; GO:0044464 cell part; GO:0005622 intracellular; GO:0005737 cytoplasm;	GO:0003824 catalytic activity; GO:0005488 binding; GO:0043167 ion binding; GO:0043169 cation binding; GO:0046872 metal ion binding; GO:0016787 hydrolase activity; GO:0016811 hydrolase activity, acting on carbon-nitrogen (but not peptide) bonds, in linear amides; GO:0000224 peptide-N4-(N-acetyl-beta-glucosaminyl)asparagine amidase activity; GO:0016810 hydrolase activity, acting on carbon-nitrogen …	K01456	E3.5.1.52; peptide-N4-(N-acetyl-beta-glucosaminyl)asparagine amidase [EC:3.5.1.52]	cal04141 Protein processing in endoplasmic reticulum - Candida albicans;	IPR002931; IPR018325;	Transglutaminase-like; Rad4/PNGase transglutaminase-like fold;
A0A1D8PRC2	0	0	2	2	Crotonyl	mitochondria	GO:0006508 proteolysis; GO:0008152 metabolic process; GO:0043170 macromolecule metabolic process; GO:0019538 protein metabolic process; GO:0044238 primary metabolic process; GO:0071704 organic substance metabolic process;	GO:0043226 organelle; GO:0043231 intracellular membrane-bounded organelle; GO:0043229 intracellular organelle; GO:0044464 cell part; GO:0005622 intracellular; GO:0005737 cytoplasm; GO:0005773 vacuole; GO:0044424 intracellular part; GO:0043227 membrane-bounded organelle; GO:0005623 cell; GO:0044444 cytoplasmic part;	GO:0004180 carboxypeptidase activity; GO:0008233 peptidase activity; GO:0008238 exopeptidase activity; GO:0017171 serine hydrolase activity; GO:0003824 catalytic activity; GO:0008236 serine-type peptidase activity; GO:0070011 peptidase activity, acting on L-amino acid peptides; GO:0004185 serine-type carboxypeptidase activity; GO:0016787 hydrolase activity; GO:0070008 serine-type exopeptidase act…	K13289			IPR029058; IPR008442;	Alpha/Beta hydrolase fold; Propeptide, carboxypeptidase Y;
Q5A0I6	0	0	1	1	Crotonyl	nucleus		GO:0043226 organelle; GO:0043231 intracellular membrane-bounded organelle; GO:0043229 intracellular organelle; GO:0005634 nucleus; GO:0044464 cell part; GO:0005622 intracellular; GO:0044424 intracellular part; GO:0043227 membrane-bounded organelle; GO:0005623 cell;	GO:0005515 protein binding; GO:0046982 protein heterodimerization activity; GO:0005488 binding; GO:0046983 protein dimerization activity;	K21751			IPR003958; IPR009072;	Transcription factor CBF/NF-Y/archaeal histone domain; Histone-fold;
A0A1D8PRC8	0	0	1	1	Crotonyl	nucleus				K20168			IPR000195;	Rab-GTPase-TBC domain;
A0A1D8PTY0	0	0	3	3	Crotonyl	cytoplasm							IPR021148; IPR023139;	Polysaccharide biosynthesis domain; Yst0336-like domain;
Q5A683	0	0	1	1	Crotonyl	nucleus			GO:0097159 organic cyclic compound binding; GO:1901363 heterocyclic compound binding; GO:0003677 DNA binding; GO:0005488 binding; GO:0003676 nucleic acid binding;	K09423			IPR001005; IPR009057; IPR017930; IPR017877;	SANT/Myb domain; Homeobox domain-like; Myb domain; Myb-like domain;
Q5A687	0	0	1	1	Crotonyl	Golgi apparatus	GO:0043413 macromolecule glycosylation; GO:0016051 carbohydrate biosynthetic process; GO:0000271 polysaccharide biosynthetic process; GO:0044036 cell wall macromolecule metabolic process; GO:0044267 cellular protein metabolic process; GO:0044699 single-organism process; GO:0009058 biosynthetic process; GO:0044237 cellular metabolic process; GO:0044264 cellular polysaccharide metabolic process; GO…	GO:0043229 intracellular organelle; GO:0016020 membrane; GO:0098588 bounding membrane of organelle; GO:0031090 organelle membrane; GO:0005737 cytoplasm; GO:0044446 intracellular organelle part; GO:0000139 Golgi membrane; GO:0031224 intrinsic component of membrane; GO:0012505 endomembrane system; GO:0044424 intracellular part; GO:0005623 cell; GO:0016021 integral component of membrane; GO:0044422 …	GO:0016757 transferase activity, transferring glycosyl groups; GO:0003824 catalytic activity; GO:0016740 transferase activity;	K05535	MNN2; alpha 1,2-mannosyltransferase [EC:2.4.1.-]	cal01100 Metabolic pathways - Candida albicans;	IPR029044;	Nucleotide-diphospho-sugar transferases;
A0A1D8PIV7	0	0	1	1	Crotonyl	nucleus	GO:1901575 organic substance catabolic process; GO:0008152 metabolic process; GO:0030163 protein catabolic process; GO:0009057 macromolecule catabolic process; GO:0043170 macromolecule metabolic process; GO:0019538 protein metabolic process; GO:0044238 primary metabolic process; GO:0009056 catabolic process; GO:0071704 organic substance metabolic process;	GO:1902494 catalytic complex; GO:0000502 proteasome complex; GO:0044464 cell part; GO:0005622 intracellular; GO:0005737 cytoplasm; GO:0032991 macromolecular complex; GO:0044424 intracellular part; GO:1905368 peptidase complex; GO:0005623 cell; GO:0043234 protein complex; GO:1905369 endopeptidase complex;	GO:0005524 ATP binding; GO:1901265 nucleoside phosphate binding; GO:0001882 nucleoside binding; GO:0043167 ion binding; GO:0016787 hydrolase activity; GO:0000166 nucleotide binding; GO:0097159 organic cyclic compound binding; GO:1901363 heterocyclic compound binding; GO:0032549 ribonucleoside binding; GO:0097367 carbohydrate derivative binding; GO:0003824 catalytic activity; GO:0032553 ribonucleo…	K03062			IPR003959; IPR003593; IPR027417;	ATPase, AAA-type, core; AAA+ ATPase domain; P-loop containing nucleoside triphosphate hydrolase;
Q5AGY6	0	0	1	1	Crotonyl	Golgi apparatus	GO:0044699 single-organism process; GO:0008152 metabolic process; GO:0055114 oxidation-reduction process; GO:0044710 single-organism metabolic process;		GO:0016667 oxidoreductase activity, acting on a sulfur group of donors; GO:0003824 catalytic activity; GO:0016972 thiol oxidase activity; GO:0016670 oxidoreductase activity, acting on a sulfur group of donors, oxygen as acceptor; GO:0016491 oxidoreductase activity;	K17891			IPR017905;	ERV/ALR sulfhydryl oxidase domain;
Q5AGY4	0	0	1	1	Crotonyl	nucleus
A0A1D8PS22	0	0	1	1	Crotonyl	plasma membrane		GO:0031224 intrinsic component of membrane; GO:0016020 membrane; GO:0016021 integral component of membrane; GO:0044425 membrane part;					IPR029058;	Alpha/Beta hydrolase fold;
A0A1D8PT56	0	0	12	12	Crotonyl	cytoplasm	GO:0009165 nucleotide biosynthetic process; GO:0006725 cellular aromatic compound metabolic process; GO:0009259 ribonucleotide metabolic process; GO:0009117 nucleotide metabolic process; GO:0044699 single-organism process; GO:0009058 biosynthetic process; GO:1901566 organonitrogen compound biosynthetic process; GO:0044237 cellular metabolic process; GO:0006796 phosphate-containing compound metabo…		GO:0016840 carbon-nitrogen lyase activity; GO:0016829 lyase activity; GO:0070626 (S)-2-(5-amino-1-(5-phospho-D-ribosyl)imidazole-4-carboxamido)succinate AMP-lyase (fumarate-forming) activity; GO:0016842 amidine-lyase activity; GO:0004018 N6-(1,2-dicarboxyethyl)AMP AMP-lyase (fumarate-forming) activity; GO:0003824 catalytic activity;	K01756	purB; adenylosuccinate lyase [EC:4.3.2.2]	cal01130 Biosynthesis of antibiotics - Candida albicans; cal01100 Metabolic pathways - Candida albicans; cal00230 Purine metabolism - Candida albicans; cal01110 Biosynthesis of secondary metabolites - Candida albicans;	IPR024083; IPR008948; IPR022761; IPR019468;	Fumarase/histidase, N-terminal; L-Aspartase-like; Fumarate lyase, N-terminal; Adenylosuccinate lyase C-terminal;
Q5A750	2	6	11	19	AcetylSuccinylCrotonyl	cytoplasm	GO:0008152 metabolic process;		GO:0003824 catalytic activity; GO:0005488 binding; GO:0016744 transferase activity, transferring aldehyde or ketonic groups; GO:0043167 ion binding; GO:0043169 cation binding; GO:0046872 metal ion binding; GO:0016740 transferase activity; GO:0004802 transketolase activity;	K00615	E2.2.1.1; transketolase [EC:2.2.1.1]	cal01200 Carbon metabolism - Candida albicans; cal01130 Biosynthesis of antibiotics - Candida albicans; cal01100 Metabolic pathways - Candida albicans; cal01230 Biosynthesis of amino acids - Candida albicans; cal01110 Biosynthesis of secondary metabolites - Candida albicans;	IPR005474; IPR009014; IPR033248; IPR005475; IPR029061;	Transketolase, N-terminal; Transketolase C-terminal/Pyruvate-ferredoxin oxidoreductase domain II; Transketolase, C-terminal domain; Transketolase-like, pyrimidine-binding domain; Thiamin diphosphate-binding fold;
Q5A756	1	0	0	1	Acetyl	nucl	cellular response to stimulus; cellular response to stress; cellular response to drug; cellular response to starvation; filamentous growth of a population of unicellular organisms in response to starvation; response to stress; single-organism cellular process; single-organism process; cellular response to external stimulus; response to stimulus; cellular response to nutrient levels; cellular resp…	cell part; intracellular; macromolecular complex; intracellular part; small-subunit processome; ribonucleoprotein complex; cell; preribosome;	protein binding; binding;	K14556	DIP2; U3 small nucleolar RNA-associated protein 12	cal03008 Ribosome biogenesis in eukaryotes - Candida albicans;	IPR017986; IPR015943; IPR007148;	Small-subunit processome, Utp12; WD40/YVTN repeat-like-containing domain; WD40-repeat-containing domain;
A0A1D8PQE6	0	0	3	3	Crotonyl	extracellular		GO:0031224 intrinsic component of membrane; GO:0016020 membrane; GO:0016021 integral component of membrane; GO:0044425 membrane part;
Q5AKV6	4	2	6	12	AcetylSuccinylCrotonyl	mitochondria	GO:0008152 metabolic process;		GO:0016746 transferase activity, transferring acyl groups; GO:0003824 catalytic activity; GO:0016740 transferase activity;				IPR004167; IPR011053; IPR000089;	E3-binding domain; Single hybrid motif; Biotin/lipoyl attachment;
A0A1D8PEV4	0	0	3	3	Crotonyl	nucleus	GO:0006518 peptide metabolic process; GO:0043043 peptide biosynthetic process; GO:0044267 cellular protein metabolic process; GO:0006807 nitrogen compound metabolic process; GO:0009058 biosynthetic process; GO:0043603 cellular amide metabolic process; GO:0044238 primary metabolic process; GO:1901566 organonitrogen compound biosynthetic process; GO:1901576 organic substance biosynthetic process; G…	GO:0005840 ribosome; GO:0043226 organelle; GO:0043229 intracellular organelle; GO:0043232 intracellular non-membrane-bounded organelle; GO:0044464 cell part; GO:0005622 intracellular; GO:0005737 cytoplasm; GO:0032991 macromolecular complex; GO:0044424 intracellular part; GO:1990904 ribonucleoprotein complex; GO:0005623 cell; GO:0030529 intracellular ribonucleoprotein complex; GO:0044444 cytoplasm…	GO:0003735 structural constituent of ribosome; GO:0005198 structural molecule activity;	K02929	RP-L44e; large subunit ribosomal protein L44e	cal03010 Ribosome - Candida albicans;	IPR011332;	Zinc-binding ribosomal protein;
Q5AKV3	6	9	0	15	AcetylSuccinyl	mito	monosaccharide catabolic process; NADP metabolic process; pyridine nucleotide metabolic process; cellular aromatic compound metabolic process; nicotinamide nucleotide metabolic process; nucleotide metabolic process; cellular metabolic process; pyridine-containing compound metabolic process; phosphate-containing compound metabolic process; organic substance metabolic process; glucose metabolic pro…	organelle; intracellular membrane-bounded organelle; intracellular organelle; cell part; intracellular; peroxisome; microbody; cytoplasm; intracellular part; cytosol; cell; membrane-bounded organelle; cytoplasmic part;	organic cyclic compound binding; heterocyclic compound binding; oxidoreductase activity, acting on CH-OH group of donors; oxidoreductase activity, acting on the CH-OH group of donors, NAD or NADP as acceptor; phosphogluconate dehydrogenase (decarboxylating) activity; nucleoside phosphate binding; catalytic activity; binding; NADP binding; nucleotide binding; cofactor binding; small molecule bindi…	K00033	PGD; 6-phosphogluconate dehydrogenase [EC:1.1.1.44]	cal01200 Carbon metabolism - Candida albicans; cal01100 Metabolic pathways - Candida albicans; cal00480 Glutathione metabolism - Candida albicans; cal00030 Pentose phosphate pathway - Candida albicans; cal01110 Biosynthesis of secondary metabolites - Candida albicans;	IPR006115; IPR008927; IPR013328; IPR006114; IPR016040; IPR012284;	Fibritin/6-phosphogluconate dehydrogenase, C-terminal extension; 6-phosphogluconate dehydrogenase, NADP-binding; Dehydrogenase, multihelical; NAD(P)-binding domain; 6-phosphogluconate dehydrogenase, C-terminal; 6-phosphogluconate dehydrogenase, C-terminal-like;
Q5AKV1	0	0	1	1	Crotonyl	nucleus			GO:0097159 organic cyclic compound binding; GO:1901363 heterocyclic compound binding; GO:0005488 binding; GO:0003676 nucleic acid binding; GO:0043167 ion binding; GO:0043169 cation binding; GO:0046872 metal ion binding;				IPR015880; IPR007087; IPR013087;	Zinc finger, C2H2-like; Zinc finger, C2H2; Zinc finger C2H2-type/integrase DNA-binding domain;
A0A1D8PSQ3	0	0	6	6	Crotonyl	cytoplasm	GO:0006457 protein folding; GO:0050896 response to stimulus; GO:0006950 response to stress; GO:0009987 cellular process; GO:0009408 response to heat; GO:0009628 response to abiotic stimulus; GO:0009266 response to temperature stimulus;		GO:0005524 ATP binding; GO:0031072 heat shock protein binding; GO:1901265 nucleoside phosphate binding; GO:0001882 nucleoside binding; GO:0043167 ion binding; GO:0005515 protein binding; GO:0000166 nucleotide binding; GO:0097159 organic cyclic compound binding; GO:1901363 heterocyclic compound binding; GO:0032549 ribonucleoside binding; GO:0097367 carbohydrate derivative binding; GO:0032553 ribon…	K09503	DNAJA2; DnaJ homolog subfamily A member 2	cal04141 Protein processing in endoplasmic reticulum - Candida albicans;	IPR008971; IPR002939; IPR001623; IPR001305;	HSP40/DnaJ peptide-binding; Chaperone DnaJ, C-terminal; DnaJ domain; Heat shock protein DnaJ, cysteine-rich domain;
A0A1D8PLN4	0	0	1	1	Crotonyl	nucleus	GO:0050794 regulation of cellular process; GO:0010468 regulation of gene expression; GO:0006355 regulation of transcription, DNA-templated; GO:0031326 regulation of cellular biosynthetic process; GO:0080090 regulation of primary metabolic process; GO:0060255 regulation of macromolecule metabolic process; GO:0019219 regulation of nucleobase-containing compound metabolic process; GO:0006357 regulat…	GO:0043229 intracellular organelle; GO:0044446 intracellular organelle part; GO:0031981 nuclear lumen; GO:0032991 macromolecular complex; GO:0044424 intracellular part; GO:0005623 cell; GO:0044422 organelle part; GO:0031974 membrane-enclosed lumen; GO:0043226 organelle; GO:0043231 intracellular membrane-bounded organelle; GO:0005654 nucleoplasm; GO:0005634 nucleus; GO:0070013 intracellular organe…	GO:0000989 transcription factor activity, transcription factor binding; GO:0001104 RNA polymerase II transcription cofactor activity; GO:0001076 transcription factor activity, RNA polymerase II transcription factor binding; GO:0003712 transcription cofactor activity; GO:0000988 transcription factor activity, protein binding;
A0A1D8PLN1	0	0	1	1	Crotonyl	nucleus				K14767			IPR018972;	Sas10 C-terminal domain;
A0A1D8PSQ6	0	0	1	1	Crotonyl	nucleus
A0A1D8PLN3	0	0	1	1	Crotonyl	mitochondria	GO:0006457 protein folding; GO:0009987 cellular process;	GO:0044424 intracellular part; GO:0005623 cell; GO:0044464 cell part; GO:0005622 intracellular; GO:0005737 cytoplasm;	GO:0005524 ATP binding; GO:1901265 nucleoside phosphate binding; GO:0001882 nucleoside binding; GO:0043167 ion binding; GO:0005515 protein binding; GO:0000166 nucleotide binding; GO:0097159 organic cyclic compound binding; GO:1901363 heterocyclic compound binding; GO:0032549 ribonucleoside binding; GO:0097367 carbohydrate derivative binding; GO:0032553 ribonucleotide binding; GO:0005488 binding; …	K09496			IPR027410; IPR027409; IPR027413;	TCP-1-like chaperonin intermediate domain; GroEL-like apical domain; GroEL-like equatorial domain;
A0A1D8PKT1	0	0	1	1	Crotonyl	Golgi apparatus		GO:0031224 intrinsic component of membrane; GO:0016020 membrane; GO:0016021 integral component of membrane; GO:0044425 membrane part;		K05530	VAN1; mannan polymerase I complex VAN1 subunit [EC:2.4.1.-]	cal01100 Metabolic pathways - Candida albicans;	IPR029044;	Nucleotide-diphospho-sugar transferases;
Q5A3J5	0	0	1	1	Crotonyl	nucleus				K12199	VTA1; vacuolar protein sorting-associated protein VTA1	cal04144 Endocytosis - Candida albicans;	IPR023175;	Vacuolar protein sorting-associate protein Vta1/Callose synthase, N-terminal domain;
A0A1D8PQW6	0	0	4	4	Crotonyl	cytoplasm,nucleus				K15206
Q59LP4	1	5	0	6	AcetylSuccinyl	nucl
O93803	0	0	1	1	Crotonyl	nucleus	GO:0035690 cellular response to drug; GO:0006725 cellular aromatic compound metabolic process; GO:0009452 7-methylguanosine RNA capping; GO:0098501 polynucleotide dephosphorylation; GO:0050896 response to stimulus; GO:0044237 cellular metabolic process; GO:0006796 phosphate-containing compound metabolic process; GO:0071704 organic substance metabolic process; GO:0042493 response to drug; GO:00081…	GO:0043226 organelle; GO:0043231 intracellular membrane-bounded organelle; GO:0043229 intracellular organelle; GO:0005634 nucleus; GO:0044464 cell part; GO:0005622 intracellular; GO:0044424 intracellular part; GO:0043227 membrane-bounded organelle; GO:0005623 cell;	GO:0016462 pyrophosphatase activity; GO:0042578 phosphoric ester hydrolase activity; GO:0003824 catalytic activity; GO:0016791 phosphatase activity; GO:0016788 hydrolase activity, acting on ester bonds; GO:0016817 hydrolase activity, acting on acid anhydrides; GO:0016787 hydrolase activity; GO:0098518 polynucleotide phosphatase activity; GO:0017111 nucleoside-triphosphatase activity; GO:0016818 h…	K01098			IPR033469; IPR004206;	CYTH-like domain; mRNA triphosphatase Cet1-like;
A0A1D8PEX3	0	0	2	2	Crotonyl	nucleus	GO:0018130 heterocycle biosynthetic process; GO:0006725 cellular aromatic compound metabolic process; GO:0097659 nucleic acid-templated transcription; GO:0034654 nucleobase-containing compound biosynthetic process; GO:1901360 organic cyclic compound metabolic process; GO:0006807 nitrogen compound metabolic process; GO:0032774 RNA biosynthetic process; GO:0009058 biosynthetic process; GO:0044238 p…	GO:0043226 organelle; GO:0043231 intracellular membrane-bounded organelle; GO:0043229 intracellular organelle; GO:0005634 nucleus; GO:0044464 cell part; GO:0005622 intracellular; GO:0044424 intracellular part; GO:0043227 membrane-bounded organelle; GO:0005623 cell;	GO:0003677 DNA binding; GO:0034062 5'-3' RNA polymerase activity; GO:0097747 RNA polymerase activity; GO:0043167 ion binding; GO:0008270 zinc ion binding; GO:1901363 heterocyclic compound binding; GO:0097159 organic cyclic compound binding; GO:0016779 nucleotidyltransferase activity; GO:0046914 transition metal ion binding; GO:0003824 catalytic activity; GO:0005488 binding; GO:0003676 nucleic aci…	K02999	RPA1; DNA-directed RNA polymerase I subunit RPA1 [EC:2.7.7.6]	cal01100 Metabolic pathways - Candida albicans; cal00240 Pyrimidine metabolism - Candida albicans; cal00230 Purine metabolism - Candida albicans;	IPR006592; IPR000722; IPR007066; IPR007081; IPR007080; IPR007083;	RNA polymerase, N-terminal; RNA polymerase, alpha subunit; RNA polymerase Rpb1, domain 3; RNA polymerase Rpb1, domain 5; RNA polymerase Rpb1, domain 1; RNA polymerase Rpb1, domain 4;
P41797	6	10	34	50	AcetylSuccinylCrotonyl	cytoplasm	GO:0044409 entry into host; GO:0052200 response to host defenses; GO:0033554 cellular response to stress; GO:0065008 regulation of biological quality; GO:0052173 response to defenses of other organism involved in symbiotic interaction; GO:0009628 response to abiotic stimulus; GO:0051806 entry into cell of other organism involved in symbiotic interaction; GO:0044416 induction by symbiont of host d…	GO:0016020 membrane; GO:0044421 extracellular region part; GO:0030312 external encapsulating structure; GO:0071944 cell periphery; GO:0005737 cytoplasm; GO:0030446 hyphal cell wall; GO:0044424 intracellular part; GO:0005829 cytosol; GO:0005623 cell; GO:0005576 extracellular region; GO:0005886 plasma membrane; GO:0031012 extracellular matrix; GO:0005622 intracellular; GO:0044464 cell part; GO:0009…	GO:0005524 ATP binding; GO:1901265 nucleoside phosphate binding; GO:0001882 nucleoside binding; GO:0043167 ion binding; GO:0033218 amide binding; GO:0000166 nucleotide binding; GO:0097159 organic cyclic compound binding; GO:1901363 heterocyclic compound binding; GO:0032549 ribonucleoside binding; GO:0097367 carbohydrate derivative binding; GO:0042277 peptide binding; GO:0032553 ribonucleotide bin…	K03283	HSPA1s; heat shock 70kDa protein 1/2/6/8	cal03040 Spliceosome - Candida albicans; cal04141 Protein processing in endoplasmic reticulum - Candida albicans; cal04144 Endocytosis - Candida albicans;	IPR029048; IPR029047;	Heat shock protein 70kD, C-terminal domain; Heat shock protein 70kD, peptide-binding domain;
A0A1D8PCL4	0	0	4	4	Crotonyl	mitochondria
Q5AHE9	0	0	2	2	Crotonyl	cytoplasm	GO:0044699 single-organism process; GO:0008152 metabolic process; GO:0055114 oxidation-reduction process; GO:0044710 single-organism metabolic process;		GO:0003824 catalytic activity; GO:0016491 oxidoreductase activity;				IPR011032; IPR020843; IPR016040;	GroES-like; Polyketide synthase, enoylreductase domain; NAD(P)-binding domain;
A0A1D8PP38	0	0	1	1	Crotonyl	nucleus
Q5A7L6	1	3	0	4	AcetylSuccinyl	mito	metabolic process; oxidation-reduction process; single-organism metabolic process;		transition metal ion binding; catalytic activity; binding; ion binding; metal ion binding; cation binding; zinc ion binding; oxidoreductase activity;	K07512	MECR; mitochondrial trans-2-enoyl-CoA reductase [EC:1.3.1.38]	cal01100 Metabolic pathways - Candida albicans; cal00062 Fatty acid elongation - Candida albicans; cal01212 Fatty acid metabolism - Candida albicans;	IPR011032; IPR020843; IPR016040; IPR013149;	Alcohol dehydrogenase, C-terminal; GroES (chaperonin 10)-like; Polyketide synthase, enoylreductase domain; NAD(P)-binding domain;
Q59LN7	2	2	0	4	AcetylSuccinyl	mito	metabolic process; generation of precursor metabolites and energy; aerobic respiration; single-organism metabolic process; oxidation-reduction process; energy derivation by oxidation of organic compounds; tricarboxylic acid cycle; primary metabolic process; cellular respiration; cellular metabolic process; cellular process;		vitamin binding; ion binding; oxidoreductase activity, acting on the aldehyde or oxo group of donors; cofactor binding; sulfur compound binding; thiamine pyrophosphate binding; oxidoreductase activity; heterocyclic compound binding; organic cyclic compound binding; catalytic activity; binding; cation binding; anion binding; oxoglutarate dehydrogenase (succinyl-transferring) activity; oxidoreducta…	K00164	OGDH; 2-oxoglutarate dehydrogenase E1 component [EC:1.2.4.2]	cal01200 Carbon metabolism - Candida albicans; cal00020 Citrate cycle (TCA cycle) - Candida albicans; cal01100 Metabolic pathways - Candida albicans; cal00380 Tryptophan metabolism - Candida albicans; cal00310 Lysine degradation - Candida albicans; cal01110 Biosynthesis of secondary metabolites - Candida albicans;	IPR001017; IPR029061; IPR005475;	Transketolase-like, pyrimidine-binding domain; Thiamin diphosphate-binding fold; Dehydrogenase, E1 component;
Q5A222	6	1	0	7	AcetylSuccinyl	cyto				K03952	NDUFA8; NADH dehydrogenase (ubiquinone) 1 alpha subcomplex subunit 8	cal00190 Oxidative phosphorylation - Candida albicans; cal01100 Metabolic pathways - Candida albicans;
A0A1D8PMX7	0	0	2	2	Crotonyl	extracellular	GO:0046416 D-amino acid metabolic process; GO:0055114 oxidation-reduction process; GO:0044281 small molecule metabolic process; GO:0044763 single-organism cellular process; GO:0006807 nitrogen compound metabolic process; GO:0044699 single-organism process; GO:0044238 primary metabolic process; GO:1901605 alpha-amino acid metabolic process; GO:0044237 cellular metabolic process; GO:0071704 organic…		GO:1901265 nucleoside phosphate binding; GO:0050660 flavin adenine dinucleotide binding; GO:0043167 ion binding; GO:0000166 nucleotide binding; GO:0048037 cofactor binding; GO:0071949 FAD binding; GO:0016491 oxidoreductase activity; GO:1901363 heterocyclic compound binding; GO:0097159 organic cyclic compound binding; GO:0003824 catalytic activity; GO:0005488 binding; GO:0043168 anion binding; GO:…				IPR006076; IPR023753;	FAD dependent oxidoreductase; FAD/NAD(P)-binding domain;
Q59NN8	1	0	4	5	AcetylCrotonyl	nucleus	GO:0050794 regulation of cellular process; GO:0010468 regulation of gene expression; GO:0031326 regulation of cellular biosynthetic process; GO:0080090 regulation of primary metabolic process; GO:0060255 regulation of macromolecule metabolic process; GO:0010608 posttranscriptional regulation of gene expression; GO:0010556 regulation of macromolecule biosynthetic process; GO:0031323 regulation of …	GO:0044424 intracellular part; GO:0005623 cell; GO:0044464 cell part; GO:0005622 intracellular; GO:0005737 cytoplasm;	GO:0005488 binding;	K09562	HSPBP1; hsp70-interacting protein	cal04141 Protein processing in endoplasmic reticulum - Candida albicans;	IPR013918; IPR011989; IPR016024;	Nucleotide exchange factor Fes1; Armadillo-like helical; Armadillo-type fold;
Q59NN4	0	0	1	1	Crotonyl	peroxisome	GO:0044711 single-organism biosynthetic process; GO:0016053 organic acid biosynthetic process; GO:0044281 small molecule metabolic process; GO:0044763 single-organism cellular process; GO:0044699 single-organism process; GO:0044255 cellular lipid metabolic process; GO:0009058 biosynthetic process; GO:0006631 fatty acid metabolic process; GO:0044238 primary metabolic process; GO:0044237 cellular m…		GO:0015645 fatty acid ligase activity; GO:0016877 ligase activity, forming carbon-sulfur bonds; GO:0004467 long-chain fatty acid-CoA ligase activity; GO:0003824 catalytic activity; GO:0016874 ligase activity;				IPR025110; IPR000873;	AMP-binding enzyme C-terminal domain; AMP-dependent synthetase/ligase;
A0A1D8PPA5	0	0	5	5	Crotonyl	cytoplasm	GO:0006810 transport; GO:0006869 lipid transport; GO:1902578 single-organism localization; GO:0046836 glycolipid transport; GO:1901264 carbohydrate derivative transport; GO:0044699 single-organism process; GO:0010876 lipid localization; GO:0071702 organic substance transport; GO:0051179 localization; GO:0033036 macromolecule localization; GO:0044765 single-organism transport; GO:0051234 establish…	GO:0044424 intracellular part; GO:0005623 cell; GO:0044464 cell part; GO:0005622 intracellular; GO:0005737 cytoplasm;	GO:0051861 glycolipid binding; GO:0097367 carbohydrate derivative binding; GO:1901505 carbohydrate derivative transporter activity; GO:0005488 binding; GO:0005319 lipid transporter activity; GO:0017089 glycolipid transporter activity; GO:0008289 lipid binding; GO:0022892 substrate-specific transporter activity; GO:0005215 transporter activity;				IPR014830;	Glycolipid transfer protein domain;
Q5AI79	0	0	2	2	Crotonyl	nucleus	GO:0006810 transport; GO:0051179 localization; GO:0016192 vesicle-mediated transport; GO:0051234 establishment of localization;	GO:0031224 intrinsic component of membrane; GO:0016020 membrane; GO:0016021 integral component of membrane; GO:0044425 membrane part;	GO:0016740 transferase activity; GO:0003824 catalytic activity;	K08516	YKT6; synaptobrevin homolog YKT6	cal04138 Autophagy - yeast - Candida albicans;	IPR010908; IPR011012; IPR001388;	Longin domain; Longin-like domain; Synaptobrevin;
A0A1D8PRM7	0	0	8	8	Crotonyl	cytoplasm	GO:0016310 phosphorylation; GO:0016051 carbohydrate biosynthetic process; GO:0019319 hexose biosynthetic process; GO:0044711 single-organism biosynthetic process; GO:0044281 small molecule metabolic process; GO:0044699 single-organism process; GO:0046364 monosaccharide biosynthetic process; GO:0009058 biosynthetic process; GO:0044238 primary metabolic process; GO:0005975 carbohydrate metabolic pr…		GO:0005524 ATP binding; GO:1901265 nucleoside phosphate binding; GO:0004611 phosphoenolpyruvate carboxykinase activity; GO:0001882 nucleoside binding; GO:0043167 ion binding; GO:0016829 lyase activity; GO:0000166 nucleotide binding; GO:0004612 phosphoenolpyruvate carboxykinase (ATP) activity; GO:0097159 organic cyclic compound binding; GO:1901363 heterocyclic compound binding; GO:0032549 ribonucl…	K01610	E4.1.1.49; phosphoenolpyruvate carboxykinase (ATP) [EC:4.1.1.49]	cal01200 Carbon metabolism - Candida albicans; cal01130 Biosynthesis of antibiotics - Candida albicans; cal01100 Metabolic pathways - Candida albicans; cal01110 Biosynthesis of secondary metabolites - Candida albicans;	IPR008210; IPR013035;	Phosphoenolpyruvate carboxykinase, N-terminal; Phosphoenolpyruvate carboxykinase, C-terminal;
A0A1D8PRM4	0	0	1	1	Crotonyl	nucleus		GO:0043229 intracellular organelle; GO:0005643 nuclear pore; GO:0005635 nuclear envelope; GO:0044446 intracellular organelle part; GO:0031967 organelle envelope; GO:0012505 endomembrane system; GO:0032991 macromolecular complex; GO:0044424 intracellular part; GO:0005623 cell; GO:0044422 organelle part; GO:0043226 organelle; GO:0043231 intracellular membrane-bounded organelle; GO:0005634 nucleus; …		K14310	NUP205; nuclear pore complex protein Nup205	cal03013 RNA transport - Candida albicans;
A0A1D8PRM5	0	0	1	1	Crotonyl	mitochondria	GO:0009116 nucleoside metabolic process; GO:0042278 purine nucleoside metabolic process; GO:0009167 purine ribonucleoside monophosphate metabolic process; GO:0009117 nucleotide metabolic process; GO:0044699 single-organism process; GO:0046129 purine ribonucleoside biosynthetic process; GO:0009163 nucleoside biosynthetic process; GO:0009058 biosynthetic process; GO:0009156 ribonucleoside monophosp…	GO:0016020 membrane; GO:0098800 inner mitochondrial membrane protein complex; GO:0031090 organelle membrane; GO:0098796 membrane protein complex; GO:0005737 cytoplasm; GO:0032991 macromolecular complex; GO:0098798 mitochondrial protein complex; GO:0044424 intracellular part; GO:0005623 cell; GO:0044455 mitochondrial membrane part; GO:0044422 organelle part; GO:0005740 mitochondrial envelope; GO:0…		K02139	ATPeFF; F-type H+-transporting ATPase subunit f	cal00190 Oxidative phosphorylation - Candida albicans; cal01100 Metabolic pathways - Candida albicans;
A0A1D8PP79	0	0	1	1	Crotonyl	cytoplasm			GO:0005515 protein binding; GO:0005488 binding;				IPR017986; IPR015943;	WD40-repeat-containing domain; WD40/YVTN repeat-like-containing domain;
A0A1D8PQ43	0	0	1	1	Crotonyl	mitochondria	GO:0006725 cellular aromatic compound metabolic process; GO:1901360 organic cyclic compound metabolic process; GO:0006807 nitrogen compound metabolic process; GO:0044238 primary metabolic process; GO:0044237 cellular metabolic process; GO:0071704 organic substance metabolic process; GO:0016070 RNA metabolic process; GO:0008152 metabolic process; GO:0090501 RNA phosphodiester bond hydrolysis; GO:0…		GO:0000287 magnesium ion binding; GO:0004523 RNA-DNA hybrid ribonuclease activity; GO:0043167 ion binding; GO:0004521 endoribonuclease activity; GO:0016891 endoribonuclease activity, producing 5'-phosphomonoesters; GO:0016787 hydrolase activity; GO:0097159 organic cyclic compound binding; GO:1901363 heterocyclic compound binding; GO:0016893 endonuclease activity, active with either ribo- or deoxy…	K03469			IPR009027; IPR012337; IPR011320; IPR002156;	Ribosomal protein L9/RNase H1, N-terminal; Ribonuclease H-like domain; Ribonuclease H1, N-terminal; Ribonuclease H domain;
Q59VF4	0	0	1	1	Crotonyl	nucleus	GO:0044699 single-organism process; GO:0051253 negative regulation of RNA metabolic process; GO:0044237 cellular metabolic process; GO:0001558 regulation of cell growth; GO:2001141 regulation of RNA biosynthetic process; GO:0008152 metabolic process; GO:0006348 chromatin silencing at telomere; GO:0043543 protein acylation; GO:0006979 response to oxidative stress; GO:0010558 negative regulation of…	GO:0043229 intracellular organelle; GO:0000781 chromosome, telomeric region; GO:0043232 intracellular non-membrane-bounded organelle; GO:0005737 cytoplasm; GO:0044446 intracellular organelle part; GO:0032991 macromolecular complex; GO:0031981 nuclear lumen; GO:0044424 intracellular part; GO:1990234 transferase complex; GO:0005623 cell; GO:0000123 histone acetyltransferase complex; GO:0044422 orga…	GO:0042393 histone binding; GO:0034212 peptide N-acetyltransferase activity; GO:0016746 transferase activity, transferring acyl groups; GO:0004402 histone acetyltransferase activity; GO:0061733 peptide-lysine-N-acetyltransferase activity; GO:0003824 catalytic activity; GO:0005488 binding; GO:0005515 protein binding; GO:0008080 N-acetyltransferase activity; GO:0016747 transferase activity, transfe…	K11303			IPR000182; IPR016181; IPR019467; IPR013523;	GNAT domain; Acyl-CoA N-acyltransferase; Histone acetyl transferase HAT1 N-terminal; Histone acetyltransferase HAT1, C-terminal;
A0A1D8PQ45	0	0	1	1	Crotonyl	nucleus	GO:0006904 vesicle docking involved in exocytosis; GO:0016192 vesicle-mediated transport; GO:0044763 single-organism cellular process; GO:0044699 single-organism process; GO:0048278 vesicle docking; GO:0022406 membrane docking; GO:0051234 establishment of localization; GO:0006810 transport; GO:1902578 single-organism localization; GO:0032940 secretion by cell; GO:0051179 localization; GO:0009987 …			K12479	VPS45; vacuolar protein sorting-associated protein 45	cal04138 Autophagy - yeast - Candida albicans; cal04144 Endocytosis - Candida albicans;	IPR027482;	Sec1-like, domain 2;
Q9UW26	0	0	1	1	Crotonyl	nucleus	GO:0031123 RNA 3'-end processing; GO:0006396 RNA processing; GO:0043631 RNA polyadenylation; GO:0006725 cellular aromatic compound metabolic process; GO:0031124 mRNA 3'-end processing; GO:0006378 mRNA polyadenylation; GO:1901360 organic cyclic compound metabolic process; GO:0006807 nitrogen compound metabolic process; GO:0044764 multi-organism cellular process; GO:0090609 single-species submerged…	GO:0043226 organelle; GO:0043231 intracellular membrane-bounded organelle; GO:0043229 intracellular organelle; GO:0005634 nucleus; GO:0044464 cell part; GO:0005622 intracellular; GO:0044424 intracellular part; GO:0043227 membrane-bounded organelle; GO:0005623 cell;	GO:0003723 RNA binding; GO:0005524 ATP binding; GO:1901265 nucleoside phosphate binding; GO:0001882 nucleoside binding; GO:0043167 ion binding; GO:0000166 nucleotide binding; GO:0070566 adenylyltransferase activity; GO:1901363 heterocyclic compound binding; GO:0097159 organic cyclic compound binding; GO:0032549 ribonucleoside binding; GO:0004652 polynucleotide adenylyltransferase activity; GO:009…	K14376			IPR007012; IPR011068; IPR002934; IPR007010;	Poly(A) polymerase, central domain; Nucleotidyltransferase, class I, C-terminal-like; Polymerase, nucleotidyl transferase domain; Poly(A) polymerase, RNA-binding domain;
Q5A4X9	0	0	3	3	Crotonyl	mitochondria			GO:0097159 organic cyclic compound binding; GO:1901363 heterocyclic compound binding; GO:0003824 catalytic activity; GO:0005488 binding; GO:0003676 nucleic acid binding; GO:0043167 ion binding; GO:0043169 cation binding; GO:0046872 metal ion binding; GO:0016787 hydrolase activity;	K01173			IPR020821; IPR001604;	Extracellular Endonuclease, subunit A; DNA/RNA non-specific endonuclease;
A0A1D8PMJ7	0	0	1	1	Crotonyl	nucleus			GO:0097159 organic cyclic compound binding; GO:1901363 heterocyclic compound binding; GO:0003677 DNA binding; GO:0005488 binding; GO:0003676 nucleic acid binding;	K15902
Q5A4X0	0	0	3	3	Crotonyl	nucleus	GO:0016043 cellular component organization; GO:0033554 cellular response to stress; GO:0009267 cellular response to starvation; GO:0044267 cellular protein metabolic process; GO:0044699 single-organism process; GO:0050896 response to stimulus; GO:0044237 cellular metabolic process; GO:0031669 cellular response to nutrient levels; GO:0071704 organic substance metabolic process; GO:0009607 response…	GO:0043226 organelle; GO:0043231 intracellular membrane-bounded organelle; GO:0043229 intracellular organelle; GO:0005634 nucleus; GO:0044464 cell part; GO:0005622 intracellular; GO:0044424 intracellular part; GO:0043227 membrane-bounded organelle; GO:0005623 cell;	GO:0046914 transition metal ion binding; GO:0003824 catalytic activity; GO:0005488 binding; GO:0043167 ion binding; GO:0043169 cation binding; GO:0046872 metal ion binding; GO:0005515 protein binding; GO:0008270 zinc ion binding; GO:0016740 transferase activity;	K10696			IPR013956; IPR001841; IPR013083;	E3 ubiquitin ligase, BRE1; Zinc finger, RING-type; Zinc finger, RING/FYVE/PHD-type;
Q9UVL1	1	5	1	7	AcetylSuccinylCrotonyl	nucleus	GO:0050794 regulation of cellular process; GO:0033554 cellular response to stress; GO:0006725 cellular aromatic compound metabolic process; GO:0097659 nucleic acid-templated transcription; GO:0060255 regulation of macromolecule metabolic process; GO:0006259 DNA metabolic process; GO:0019219 regulation of nucleobase-containing compound metabolic process; GO:0009058 biosynthetic process; GO:0050896…	GO:0043226 organelle; GO:0043231 intracellular membrane-bounded organelle; GO:0043229 intracellular organelle; GO:0005634 nucleus; GO:0043232 intracellular non-membrane-bounded organelle; GO:0044464 cell part; GO:0005622 intracellular; GO:0005694 chromosome; GO:0044424 intracellular part; GO:0043227 membrane-bounded organelle; GO:0005623 cell; GO:0043228 non-membrane-bounded organelle;	GO:0097159 organic cyclic compound binding; GO:1901363 heterocyclic compound binding; GO:0003677 DNA binding; GO:0005488 binding; GO:0003676 nucleic acid binding;				IPR009071;	High mobility group box domain;
A0A1D8PHS1	0	0	1	1	Crotonyl	nucleus
Q59V07	2	5	0	7	AcetylSuccinyl	cyto	tricarboxylic acid metabolic process; oxidation-reduction process; small molecule metabolic process; tricarboxylic acid cycle; isocitrate metabolic process; primary metabolic process; cellular respiration; cellular metabolic process; organic substance metabolic process; metabolic process; generation of precursor metabolites and energy; single-organism metabolic process; aerobic respiration; energ…		magnesium ion binding; nucleoside phosphate binding; ion binding; isocitrate dehydrogenase activity; nucleotide binding; cofactor binding; oxidoreductase activity; oxidoreductase activity, acting on CH-OH group of donors; heterocyclic compound binding; organic cyclic compound binding; oxidoreductase activity, acting on the CH-OH group of donors, NAD or NADP as acceptor; catalytic activity; NAD bi…	K00031	IDH1; isocitrate dehydrogenase [EC:1.1.1.42]	cal01200 Carbon metabolism - Candida albicans; cal00020 Citrate cycle (TCA cycle) - Candida albicans; cal01100 Metabolic pathways - Candida albicans; cal04146 Peroxisome - Candida albicans; cal01230 Biosynthesis of amino acids - Candida albicans; cal01210 2-Oxocarboxylic acid metabolism - Candida albicans; cal00480 Glutathione metabolism - Candida albicans; cal01110 Biosynthesis of secondary meta…	IPR024084;	Isopropylmalate dehydrogenase-like domain;
P39827	0	0	1	1	Crotonyl	nucleus	GO:0044085 cellular component biogenesis; GO:0048869 cellular developmental process; GO:0051647 nucleus localization; GO:0044699 single-organism process; GO:0040023 establishment of nucleus localization; GO:0051234 establishment of localization; GO:0071554 cell wall organization or biogenesis; GO:0070783 growth of unicellular organism as a thread of attached cells; GO:0022610 biological adhesion;…	GO:0043229 intracellular organelle; GO:0000399 cellular bud neck septin structure; GO:0005938 cell cortex; GO:0043232 intracellular non-membrane-bounded organelle; GO:0044430 cytoskeletal part; GO:0071944 cell periphery; GO:0030428 cell septum; GO:0032153 cell division site; GO:0044446 intracellular organelle part; GO:0005737 cytoplasm; GO:0099568 cytoplasmic region; GO:0001411 hyphal tip; GO:004…	GO:1901265 nucleoside phosphate binding; GO:0001882 nucleoside binding; GO:0043167 ion binding; GO:0000166 nucleotide binding; GO:1901363 heterocyclic compound binding; GO:0097159 organic cyclic compound binding; GO:0032549 ribonucleoside binding; GO:0097367 carbohydrate derivative binding; GO:0032553 ribonucleotide binding; GO:0005488 binding; GO:0032550 purine ribonucleoside binding; GO:0043168…	K16938			IPR027417; IPR030379;	P-loop containing nucleoside triphosphate hydrolase; Septin-type guanine nucleotide-binding (G) domain;
Q59SK8	0	0	2	2	Crotonyl	nucleus	GO:0006518 peptide metabolic process; GO:0043043 peptide biosynthetic process; GO:0044267 cellular protein metabolic process; GO:0006807 nitrogen compound metabolic process; GO:0009058 biosynthetic process; GO:0043603 cellular amide metabolic process; GO:0044238 primary metabolic process; GO:1901566 organonitrogen compound biosynthetic process; GO:0044237 cellular metabolic process; GO:1901576 or…		GO:0097159 organic cyclic compound binding; GO:1901363 heterocyclic compound binding; GO:0003723 RNA binding; GO:0008135 translation factor activity, RNA binding; GO:0005488 binding; GO:0003676 nucleic acid binding; GO:0003743 translation initiation factor activity;				IPR001950;	SUI1 domain;
Q59UK1	1	0	0	1	Acetyl	nucl
Q5APC5	0	0	1	1	Crotonyl	mitochondria		GO:0043229 intracellular organelle; GO:0016020 membrane; GO:0044429 mitochondrial part; GO:0031090 organelle membrane; GO:0031967 organelle envelope; GO:0044446 intracellular organelle part; GO:0005737 cytoplasm; GO:0031224 intrinsic component of membrane; GO:0044424 intracellular part; GO:0005623 cell; GO:0016021 integral component of membrane; GO:0044422 organelle part; GO:0005739 mitochondrion…		K14998
Q5APC0	0	0	1	1	Crotonyl	plasma membrane		GO:0043229 intracellular organelle; GO:0016020 membrane; GO:0098588 bounding membrane of organelle; GO:0031090 organelle membrane; GO:0044446 intracellular organelle part; GO:0005737 cytoplasm; GO:0000139 Golgi membrane; GO:0031224 intrinsic component of membrane; GO:0012505 endomembrane system; GO:0044424 intracellular part; GO:0005623 cell; GO:0016021 integral component of membrane; GO:0044422 …
Q59W33	1	0	0	1	Acetyl	cyto	organophosphate catabolic process; oxidation-reduction process; alditol phosphate metabolic process; carbohydrate derivative catabolic process; glycerol-3-phosphate metabolic process; carbohydrate metabolic process; primary metabolic process; cellular metabolic process; phosphate-containing compound metabolic process; organic substance metabolic process; organic substance catabolic process; metab…	cell part; intracellular; cytoplasm; macromolecular complex; intracellular part; cell surface; glycerol-3-phosphate dehydrogenase complex; protein complex; cell; cytoplasmic part;	nucleoside phosphate binding; protein dimerization activity; protein binding; nucleotide binding; cofactor binding; oxidoreductase activity; oxidoreductase activity, acting on CH-OH group of donors; heterocyclic compound binding; organic cyclic compound binding; oxidoreductase activity, acting on the CH-OH group of donors, NAD or NADP as acceptor; identical protein binding; catalytic activity; NA…	K00006	GPD1; glycerol-3-phosphate dehydrogenase (NAD+) [EC:1.1.1.8]	cal00564 Glycerophospholipid metabolism - Candida albicans;	IPR008927; IPR013328; IPR016040; IPR006109; IPR011128;	Dehydrogenase, multihelical; NAD(P)-binding domain; 6-phosphogluconate dehydrogenase, C-terminal-like; Glycerol-3-phosphate dehydrogenase, NAD-dependent, C-terminal; Glycerol-3-phosphate dehydrogenase, NAD-dependent, N-terminal;
Q59W39	2	0	0	2	Acetyl	extr	transport; localization; establishment of localization;	intrinsic to membrane; membrane; integral to membrane; membrane part;					IPR023395;	Mitochondrial carrier domain;
Q5AHK8	1	3	0	4	AcetylSuccinyl	cyto	glucose metabolic process; single-organism carbohydrate metabolic process; metabolic process; carbohydrate biosynthetic process; gluconeogenesis; hexose biosynthetic process; monosaccharide metabolic process; monosaccharide biosynthetic process; biosynthetic process; carbohydrate metabolic process; primary metabolic process; organic substance biosynthetic process; hexose metabolic process; organi…		pyruvate carboxylase activity; DNA binding; ATP binding; nucleoside phosphate binding; ligase activity, forming carbon-carbon bonds; nucleoside binding; ion binding; ligase activity; nucleotide binding; heterocyclic compound binding; organic cyclic compound binding; ligase activity, forming carbon-nitrogen bonds; ribonucleoside binding; biotin carboxylase activity; ribonucleotide binding; catalyt…	K01958	PC; pyruvate carboxylase [EC:6.4.1.1]	cal00620 Pyruvate metabolism - Candida albicans; cal01200 Carbon metabolism - Candida albicans; cal00020 Citrate cycle (TCA cycle) - Candida albicans; cal01100 Metabolic pathways - Candida albicans; cal01230 Biosynthesis of amino acids - Candida albicans;	IPR013785; IPR011053; IPR005479; IPR000089; IPR000891; IPR013815; IPR011764; IPR009057; IPR011761; IPR005482; IPR013816; IPR003379; IPR011054;	Carboxylase, conserved domain; ATP-grasp fold; ATP-grasp fold, subdomain 2; Rudiment single hybrid motif; Pyruvate carboxyltransferase; Biotin carboxylation domain; Carbamoyl-phosphate synthetase large subunit-like, ATP-binding domain; Aldolase-type TIM barrel; Homeodomain-like; ATP-grasp fold, subdomain 1; Single hybrid motif; Biotin carboxylase, C-terminal; Biotin/lipoyl attachment;
A0A1D8PFV8	0	0	8	8	Crotonyl	cytoplasm,nucleus	GO:0008152 metabolic process; GO:0005975 carbohydrate metabolic process; GO:0044238 primary metabolic process; GO:0071704 organic substance metabolic process;		GO:0004553 hydrolase activity, hydrolyzing O-glycosyl compounds; GO:0016787 hydrolase activity; GO:0003824 catalytic activity; GO:0016798 hydrolase activity, acting on glycosyl bonds;				IPR017853; IPR001547; IPR013781;	Glycoside hydrolase superfamily; Glycoside hydrolase, family 5; Glycoside hydrolase, catalytic domain;
A0A1D8PFV7	0	0	9	9	Crotonyl	cytoplasm							IPR014756; IPR032640;	Immunoglobulin E-set; AMP-activated protein kinase, glycogen-binding domain;
A0A1D8PFV6	0	0	3	3	Crotonyl	cytoplasm,mitochondria	GO:0008152 metabolic process;		GO:0003824 catalytic activity;				IPR011234;	Fumarylacetoacetase, C-terminal-related;
A0A1D8PFV4	0	0	1	1	Crotonyl	cytoplasm			GO:0097159 organic cyclic compound binding; GO:1901363 heterocyclic compound binding; GO:1901265 nucleoside phosphate binding; GO:0005488 binding; GO:0003676 nucleic acid binding; GO:0000166 nucleotide binding; GO:0036094 small molecule binding;	K14651			IPR000504; IPR012677;	RNA recognition motif domain; Nucleotide-binding alpha-beta plait domain;
A0A1D8PFV1	0	0	14	14	Crotonyl	mitochondria	GO:0006518 peptide metabolic process; GO:0043043 peptide biosynthetic process; GO:0044267 cellular protein metabolic process; GO:0006807 nitrogen compound metabolic process; GO:0009058 biosynthetic process; GO:0043603 cellular amide metabolic process; GO:0044238 primary metabolic process; GO:1901566 organonitrogen compound biosynthetic process; GO:1901576 organic substance biosynthetic process; G…	GO:0005840 ribosome; GO:0043226 organelle; GO:0043229 intracellular organelle; GO:0043232 intracellular non-membrane-bounded organelle; GO:0044464 cell part; GO:0005622 intracellular; GO:0005737 cytoplasm; GO:0032991 macromolecular complex; GO:0044424 intracellular part; GO:1990904 ribonucleoprotein complex; GO:0005623 cell; GO:0030529 intracellular ribonucleoprotein complex; GO:0044444 cytoplasm…	GO:0003735 structural constituent of ribosome; GO:0005198 structural molecule activity;	K02930	RP-L4e; large subunit ribosomal protein L4e	cal03010 Ribosome - Candida albicans;	IPR023574; IPR025755;	Ribosomal protein L4 domain; 60S ribosomal protein L4, C-terminal domain;
A0A1D8PHQ0	0	0	1	1	Crotonyl	nucleus				K12590	RRP46; exosome complex component RRP46	cal03018 RNA degradation - Candida albicans;	IPR001247; IPR020568;	Exoribonuclease, phosphorolytic domain 1; Ribosomal protein S5 domain 2-type fold;
A0A1D8PHQ6	0	0	1	1	Crotonyl	cytoplasm			GO:0048037 cofactor binding; GO:0003824 catalytic activity; GO:0005488 binding; GO:0050662 coenzyme binding;	K17741	GRE2; NADPH-dependent methylglyoxal reductase [EC:1.1.1.283]	cal04011 MAPK signaling pathway - yeast - Candida albicans;	IPR001509; IPR016040;	NAD-dependent epimerase/dehydratase; NAD(P)-binding domain;
A0A1D8PTM0	0	0	1	1	Crotonyl	nucleus	GO:0009058 biosynthetic process; GO:0008152 metabolic process;		GO:0097159 organic cyclic compound binding; GO:1901363 heterocyclic compound binding; GO:0003824 catalytic activity; GO:0005488 binding; GO:0043167 ion binding; GO:0043168 anion binding; GO:0048037 cofactor binding; GO:0030170 pyridoxal phosphate binding;				IPR015424; IPR004839; IPR015421; IPR015422;	Pyridoxal phosphate-dependent transferase; Aminotransferase, class I/classII; Pyridoxal phosphate-dependent transferase, major region, subdomain 1; Pyridoxal phosphate-dependent transferase, major region, subdomain 2;
A0A1D8PTM6	0	0	1	1	Crotonyl	nucleus			GO:0005515 protein binding; GO:0005488 binding;				IPR015940; IPR011990; IPR001623; IPR009060;	Ubiquitin-associated domain; Tetratricopeptide-like helical domain; DnaJ domain; UBA-like;
Q5AFB4	0	0	3	3	Crotonyl	cytoplasm			GO:0005515 protein binding; GO:0005488 binding;	K00799			IPR004046; IPR010987; IPR004045; IPR012336;	Glutathione S-transferase, C-terminal; Glutathione S-transferase, C-terminal-like; Glutathione S-transferase, N-terminal; Thioredoxin-like fold;
Q5AG40	0	0	1	1	Crotonyl	cytoplasm	GO:0016043 cellular component organization; GO:0046907 intracellular transport; GO:0072594 establishment of protein localization to organelle; GO:0044699 single-organism process; GO:0006623 protein targeting to vacuole; GO:0050896 response to stimulus; GO:0015031 protein transport; GO:0051234 establishment of localization; GO:0006605 protein targeting; GO:0051649 establishment of localization in …	GO:0010008 endosome membrane; GO:0043229 intracellular organelle; GO:0097708 intracellular vesicle; GO:0016020 membrane; GO:0098588 bounding membrane of organelle; GO:0031410 cytoplasmic vesicle; GO:0031090 organelle membrane; GO:0005737 cytoplasm; GO:0044446 intracellular organelle part; GO:0031982 vesicle; GO:0044433 cytoplasmic vesicle part; GO:0044440 endosomal part; GO:0012505 endomembrane s…	GO:0005524 ATP binding; GO:1901265 nucleoside phosphate binding; GO:0001882 nucleoside binding; GO:0043167 ion binding; GO:0000166 nucleotide binding; GO:0097159 organic cyclic compound binding; GO:1901363 heterocyclic compound binding; GO:0032549 ribonucleoside binding; GO:0097367 carbohydrate derivative binding; GO:0032553 ribonucleotide binding; GO:0005488 binding; GO:0032550 purine ribonucleo…	K12196	VPS4; vacuolar protein-sorting-associated protein 4	cal04144 Endocytosis - Candida albicans;	IPR003959; IPR003593; IPR015415; IPR027417; IPR007330;	ATPase, AAA-type, core; AAA+ ATPase domain; Vps4 oligomerisation, C-terminal; P-loop containing nucleoside triphosphate hydrolase; MIT;
Q5AG43	2	2	5	9	AcetylSuccinylCrotonyl	nucleus	GO:0006518 peptide metabolic process; GO:0043043 peptide biosynthetic process; GO:0044267 cellular protein metabolic process; GO:0006807 nitrogen compound metabolic process; GO:0009058 biosynthetic process; GO:0043603 cellular amide metabolic process; GO:0044238 primary metabolic process; GO:1901566 organonitrogen compound biosynthetic process; GO:1901576 organic substance biosynthetic process; G…	GO:0005840 ribosome; GO:0043229 intracellular organelle; GO:0043232 intracellular non-membrane-bounded organelle; GO:0015935 small ribosomal subunit; GO:0044446 intracellular organelle part; GO:0005737 cytoplasm; GO:0032991 macromolecular complex; GO:0044424 intracellular part; GO:0005623 cell; GO:0044422 organelle part; GO:0043228 non-membrane-bounded organelle; GO:0043226 organelle; GO:0044391 …	GO:0097159 organic cyclic compound binding; GO:1901363 heterocyclic compound binding; GO:0003723 RNA binding; GO:0005488 binding; GO:0003676 nucleic acid binding; GO:0005198 structural molecule activity; GO:0003735 structural constituent of ribosome;	K02989	RP-S5e; small subunit ribosomal protein S5e	cal03010 Ribosome - Candida albicans;	IPR023798;	Ribosomal protein S7 domain;
Q5AHY8	0	0	2	2	Crotonyl	mitochondria		GO:0005840 ribosome; GO:0043226 organelle; GO:0043229 intracellular organelle; GO:0043232 intracellular non-membrane-bounded organelle; GO:0044464 cell part; GO:0005622 intracellular; GO:0005737 cytoplasm; GO:0032991 macromolecular complex; GO:0044424 intracellular part; GO:1990904 ribonucleoprotein complex; GO:0005623 cell; GO:0030529 intracellular ribonucleoprotein complex; GO:0044444 cytoplasm…		K17422
A0A1D8PFH5	0	0	1	1	Crotonyl	nucleus	GO:0006810 transport; GO:0051179 localization; GO:0051234 establishment of localization;	GO:0043229 intracellular organelle; GO:0016020 membrane; GO:0005737 cytoplasm; GO:0031224 intrinsic component of membrane; GO:0012505 endomembrane system; GO:0044424 intracellular part; GO:0005623 cell; GO:0016021 integral component of membrane; GO:0043231 intracellular membrane-bounded organelle; GO:0043226 organelle; GO:0005622 intracellular; GO:0044464 cell part; GO:0044425 membrane part; GO:0…					IPR011040; IPR031778; IPR031777; IPR006581;	Sialidases; Sortilin, N-terminal; Sortilin, C-terminal; VPS10;
Q59T50	2	2	0	4	AcetylSuccinyl	cyto			organic cyclic compound binding; heterocyclic compound binding; heme binding; tetrapyrrole binding; binding;				IPR001199;	Cytochrome b5-like heme/steroid binding domain;
A0A1D8PDI1	0	0	1	1	Crotonyl	nucleus	GO:0044699 single-organism process; GO:0008152 metabolic process; GO:0055114 oxidation-reduction process; GO:0044710 single-organism metabolic process;	GO:0043226 organelle; GO:0043231 intracellular membrane-bounded organelle; GO:0043229 intracellular organelle; GO:0044464 cell part; GO:0005622 intracellular; GO:0005737 cytoplasm; GO:0044424 intracellular part; GO:0043227 membrane-bounded organelle; GO:0005623 cell; GO:0005739 mitochondrion; GO:0044444 cytoplasmic part;	GO:0016651 oxidoreductase activity, acting on NAD(P)H; GO:0003954 NADH dehydrogenase activity; GO:0003824 catalytic activity; GO:0050136 NADH dehydrogenase (quinone) activity; GO:0008137 NADH dehydrogenase (ubiquinone) activity; GO:0016655 oxidoreductase activity, acting on NAD(P)H, quinone or similar compound as acceptor; GO:0016491 oxidoreductase activity;	K03963	NDUFB7; NADH dehydrogenase (ubiquinone) 1 beta subcomplex subunit 7	cal00190 Oxidative phosphorylation - Candida albicans; cal01100 Metabolic pathways - Candida albicans;
A0A1D8PDI3	0	0	1	1	Crotonyl	nucleus	GO:0044699 single-organism process; GO:0008152 metabolic process; GO:0055114 oxidation-reduction process; GO:0044710 single-organism metabolic process;	GO:0043226 organelle; GO:0043231 intracellular membrane-bounded organelle; GO:0043229 intracellular organelle; GO:0044464 cell part; GO:0005622 intracellular; GO:0005737 cytoplasm; GO:0044424 intracellular part; GO:0043227 membrane-bounded organelle; GO:0005623 cell; GO:0005739 mitochondrion; GO:0044444 cytoplasmic part;	GO:0016651 oxidoreductase activity, acting on NAD(P)H; GO:0003954 NADH dehydrogenase activity; GO:0003824 catalytic activity; GO:0050136 NADH dehydrogenase (quinone) activity; GO:0008137 NADH dehydrogenase (ubiquinone) activity; GO:0016655 oxidoreductase activity, acting on NAD(P)H, quinone or similar compound as acceptor; GO:0016491 oxidoreductase activity;	K03963	NDUFB7; NADH dehydrogenase (ubiquinone) 1 beta subcomplex subunit 7	cal00190 Oxidative phosphorylation - Candida albicans; cal01100 Metabolic pathways - Candida albicans;
Q59TC4	1	1	5	7	AcetylSuccinylCrotonyl	cytoplasm	GO:0016053 organic acid biosynthetic process; GO:0009066 aspartate family amino acid metabolic process; GO:0044699 single-organism process; GO:0009058 biosynthetic process; GO:1901566 organonitrogen compound biosynthetic process; GO:0044237 cellular metabolic process; GO:0071704 organic substance metabolic process; GO:0008152 metabolic process; GO:0006520 cellular amino acid metabolic process; GO…		GO:0016746 transferase activity, transferring acyl groups; GO:0004410 homocitrate synthase activity; GO:0003824 catalytic activity; GO:0016740 transferase activity; GO:0046912 transferase activity, transferring acyl groups, acyl groups converted into alkyl on transfer;	K01655	LYS21; homocitrate synthase [EC:2.3.3.14]	cal01130 Biosynthesis of antibiotics - Candida albicans; cal01100 Metabolic pathways - Candida albicans; cal01230 Biosynthesis of amino acids - Candida albicans;	IPR013785; IPR000891;	Aldolase-type TIM barrel; Pyruvate carboxyltransferase;
A0A1D8PE37	0	0	1	1	Crotonyl	cytoskeleton	GO:0046148 pigment biosynthetic process; GO:0009116 nucleoside metabolic process; GO:0009165 nucleotide biosynthetic process; GO:0006725 cellular aromatic compound metabolic process; GO:0009117 nucleotide metabolic process; GO:0044699 single-organism process; GO:0009058 biosynthetic process; GO:1901566 organonitrogen compound biosynthetic process; GO:0044237 cellular metabolic process; GO:0006796…		GO:0016763 transferase activity, transferring pentosyl groups; GO:0016757 transferase activity, transferring glycosyl groups; GO:0004044 amidophosphoribosyltransferase activity; GO:0003824 catalytic activity; GO:0016740 transferase activity;	K00764	purF; amidophosphoribosyltransferase [EC:2.4.2.14]	cal01130 Biosynthesis of antibiotics - Candida albicans; cal01100 Metabolic pathways - Candida albicans; cal00230 Purine metabolism - Candida albicans; cal01110 Biosynthesis of secondary metabolites - Candida albicans;	IPR000836; IPR029055; IPR029057; IPR017932;	Phosphoribosyltransferase domain; Nucleophile aminohydrolases, N-terminal; Phosphoribosyltransferase-like; Glutamine amidotransferase type 2 domain;
A0A1D8PE36	0	0	1	1	Crotonyl	nucleus	GO:0006396 RNA processing; GO:0006725 cellular aromatic compound metabolic process; GO:1901360 organic cyclic compound metabolic process; GO:0006807 nitrogen compound metabolic process; GO:0044238 primary metabolic process; GO:0044237 cellular metabolic process; GO:0071704 organic substance metabolic process; GO:0016070 RNA metabolic process; GO:0008152 metabolic process; GO:0090304 nucleic acid …	GO:0043226 organelle; GO:0043231 intracellular membrane-bounded organelle; GO:0043229 intracellular organelle; GO:0005634 nucleus; GO:0044464 cell part; GO:0005622 intracellular; GO:0032991 macromolecular complex; GO:0044424 intracellular part; GO:1990904 ribonucleoprotein complex; GO:0030529 intracellular ribonucleoprotein complex; GO:0043227 membrane-bounded organelle; GO:0005623 cell;	GO:0097159 organic cyclic compound binding; GO:1901363 heterocyclic compound binding; GO:0003723 RNA binding; GO:1901265 nucleoside phosphate binding; GO:0005488 binding; GO:0003676 nucleic acid binding; GO:0000166 nucleotide binding; GO:0036094 small molecule binding;	K11090			IPR011991; IPR006630; IPR000504; IPR012677;	Winged helix-turn-helix DNA-binding domain; RNA-binding protein Lupus La; RNA recognition motif domain; Nucleotide-binding alpha-beta plait domain;
Q5A1D5	0	0	2	2	Crotonyl	nucleus	GO:0050794 regulation of cellular process; GO:0033554 cellular response to stress; GO:0006260 DNA replication; GO:0006725 cellular aromatic compound metabolic process; GO:0097659 nucleic acid-templated transcription; GO:0060255 regulation of macromolecule metabolic process; GO:0006259 DNA metabolic process; GO:0019219 regulation of nucleobase-containing compound metabolic process; GO:0009058 bios…	GO:0043226 organelle; GO:0043231 intracellular membrane-bounded organelle; GO:0043229 intracellular organelle; GO:0005634 nucleus; GO:0043232 intracellular non-membrane-bounded organelle; GO:0044464 cell part; GO:0005622 intracellular; GO:0005694 chromosome; GO:0044424 intracellular part; GO:0043227 membrane-bounded organelle; GO:0005623 cell; GO:0043228 non-membrane-bounded organelle;					IPR033825; IPR029149; IPR013719; IPR000994; IPR029148; IPR013953;	FACT complex subunit SPT16; Creatinase/Aminopeptidase P/Spt16, N-terminal; Domain of unknown function DUF1747; Peptidase M24; FACT complex subunit Spt16, N-terminal lobe domain; FACT complex subunit Spt16p/Cdc68p;
A0A1D8PH42	0	0	2	2	Crotonyl	mitochondria	GO:0008652 cellular amino acid biosynthetic process; GO:0016053 organic acid biosynthetic process; GO:0044711 single-organism biosynthetic process; GO:0009082 branched-chain amino acid biosynthetic process; GO:0044281 small molecule metabolic process; GO:0044763 single-organism cellular process; GO:0006807 nitrogen compound metabolic process; GO:0044699 single-organism process; GO:0009058 biosynt…		GO:0052654 L-leucine transaminase activity; GO:0016769 transferase activity, transferring nitrogenous groups; GO:0004084 branched-chain-amino-acid transaminase activity; GO:0052656 L-isoleucine transaminase activity; GO:0008483 transaminase activity; GO:0003824 catalytic activity; GO:0016740 transferase activity; GO:0052655 L-valine transaminase activity;	K00826	E2.6.1.42; branched-chain amino acid aminotransferase [EC:2.6.1.42]	cal01130 Biosynthesis of antibiotics - Candida albicans; cal01100 Metabolic pathways - Candida albicans; cal01230 Biosynthesis of amino acids - Candida albicans; cal01110 Biosynthesis of secondary metabolites - Candida albicans;
Q5A0H8	0	0	1	1	Crotonyl	cytoplasm,nucleus	GO:0043632 modification-dependent macromolecule catabolic process; GO:0044265 cellular macromolecule catabolic process; GO:0051603 proteolysis involved in cellular protein catabolic process; GO:0044257 cellular protein catabolic process; GO:0019941 modification-dependent protein catabolic process; GO:0044267 cellular protein metabolic process; GO:0006511 ubiquitin-dependent protein catabolic proc…			K14016	UFD1; ubiquitin fusion degradation protein 1	cal04141 Protein processing in endoplasmic reticulum - Candida albicans;
Q5ABB2	2	0	5	7	AcetylCrotonyl	mitochondria			GO:0004462 lactoylglutathione lyase activity; GO:0046872 metal ion binding; GO:0043169 cation binding; GO:0016829 lyase activity; GO:0016846 carbon-sulfur lyase activity; GO:0003824 catalytic activity; GO:0005488 binding; GO:0043167 ion binding;	K01759			IPR029068; IPR004360;	Glyoxalase/Bleomycin resistance protein/Dihydroxybiphenyl dioxygenase; Glyoxalase/fosfomycin resistance/dioxygenase domain;
Q5ABB1	1	3	3	7	AcetylSuccinylCrotonyl	mitochondria	GO:0050794 regulation of cellular process; GO:0042592 homeostatic process; GO:0065008 regulation of biological quality; GO:0008152 metabolic process; GO:0050789 regulation of biological process; GO:0055114 oxidation-reduction process; GO:0044710 single-organism metabolic process; GO:0045454 cell redox homeostasis; GO:0044763 single-organism cellular process; GO:0019725 cellular homeostasis; GO:00…	GO:0005623 cell;	GO:0009055 electron carrier activity; GO:0015035 protein disulfide oxidoreductase activity; GO:0016667 oxidoreductase activity, acting on a sulfur group of donors; GO:0015036 disulfide oxidoreductase activity; GO:0003824 catalytic activity; GO:0016491 oxidoreductase activity;	K03676			IPR002109; IPR014025; IPR011899; IPR012336;	Glutaredoxin; Glutaredoxin subgroup; Glutaredoxin, eukaryotic/virial; Thioredoxin-like fold;
Q5ABB0	0	0	1	1	Crotonyl	nucleus			GO:0005524 ATP binding; GO:1901265 nucleoside phosphate binding; GO:0001882 nucleoside binding; GO:0043167 ion binding; GO:0016817 hydrolase activity, acting on acid anhydrides; GO:0016787 hydrolase activity; GO:0000166 nucleotide binding; GO:0017111 nucleoside-triphosphatase activity; GO:0016887 ATPase activity; GO:0097159 organic cyclic compound binding; GO:1901363 heterocyclic compound binding…	K06158			IPR003593; IPR032781; IPR003439; IPR027417;	AAA+ ATPase domain; ABC-transporter extension domain; ABC transporter-like; P-loop containing nucleoside triphosphate hydrolase;
Q59WB7	0	0	1	1	Crotonyl	cytoplasm,nucleus			GO:1901265 nucleoside phosphate binding; GO:0001882 nucleoside binding; GO:0043167 ion binding; GO:0016817 hydrolase activity, acting on acid anhydrides; GO:0016787 hydrolase activity; GO:0000166 nucleotide binding; GO:0017111 nucleoside-triphosphatase activity; GO:0097159 organic cyclic compound binding; GO:1901363 heterocyclic compound binding; GO:0032549 ribonucleoside binding; GO:0097367 carb…	K14536	RIA1; ribosome assembly protein 1 [EC:3.6.5.-]	cal03008 Ribosome biogenesis in eukaryotes - Candida albicans;	IPR027417; IPR000795; IPR005225; IPR000640; IPR004161; IPR020568; IPR014721; IPR009022; IPR009000;	P-loop containing nucleoside triphosphate hydrolase; Transcription factor, GTP-binding domain; Small GTP-binding protein domain; Translation elongation factor EFG, V domain; Translation elongation factor EFTu-like, domain 2; Ribosomal protein S5 domain 2-type fold; Ribosomal protein S5 domain 2-type fold, subgroup; Elongation factor G, III-V domain; Translation protein, beta-barrel domain;
Q5AF98	2	1	11	14	AcetylSuccinylCrotonyl	nucleus				K09522			IPR032003; IPR001623;	Ribosome-associated complex head domain; DnaJ domain;
Q59WB3	0	0	1	1	Crotonyl	plasma membrane	GO:0044699 single-organism process; GO:0071702 organic substance transport; GO:0046942 carboxylic acid transport; GO:0015849 organic acid transport; GO:0051234 establishment of localization; GO:0006810 transport; GO:0006820 anion transport; GO:0055085 transmembrane transport; GO:0015711 organic anion transport; GO:1902578 single-organism localization; GO:0006811 ion transport; GO:0006865 amino ac…	GO:0031224 intrinsic component of membrane; GO:0016020 membrane; GO:0016021 integral component of membrane; GO:0044425 membrane part;		K16261			IPR004841;	Amino acid permease/ SLC12A domain;
Q5AMK4	0	0	1	1	Crotonyl	nucleus
Q59ZE2	1	0	3	4	AcetylCrotonyl	mitochondria	GO:0051188 cofactor biosynthetic process; GO:0042181 ketone biosynthetic process; GO:1901663 quinone biosynthetic process; GO:0006744 ubiquinone biosynthetic process; GO:0006733 oxidoreduction coenzyme metabolic process; GO:0044711 single-organism biosynthetic process; GO:1901661 quinone metabolic process; GO:0044281 small molecule metabolic process; GO:0044763 single-organism cellular process; G…	GO:0043229 intracellular organelle; GO:0016020 membrane; GO:0044429 mitochondrial part; GO:0031314 extrinsic component of mitochondrial inner membrane; GO:0019898 extrinsic component of membrane; GO:0031090 organelle membrane; GO:0044446 intracellular organelle part; GO:0005737 cytoplasm; GO:0031967 organelle envelope; GO:0044424 intracellular part; GO:0005623 cell; GO:0044455 mitochondrial membr…	GO:0008757 S-adenosylmethionine-dependent methyltransferase activity; GO:0008168 methyltransferase activity; GO:0003824 catalytic activity; GO:0102005 2-octaprenyl-6-methoxy-1,4-benzoquinone methylase activity; GO:0016741 transferase activity, transferring one-carbon groups; GO:0008425 2-polyprenyl-6-methoxy-1,4-benzoquinone methyltransferase activity; GO:0030580 quinone cofactor methyltransferas…	K06127	COQ5; 2-methoxy-6-polyprenyl-1,4-benzoquinol methylase [EC:2.1.1.201]	cal01100 Metabolic pathways - Candida albicans; cal01110 Biosynthesis of secondary metabolites - Candida albicans;	IPR029063;	S-adenosyl-L-methionine-dependent methyltransferase;
Q59ZE0	3	4	7	14	AcetylSuccinylCrotonyl	mitochondria	GO:0009116 nucleoside metabolic process; GO:0042278 purine nucleoside metabolic process; GO:0009167 purine ribonucleoside monophosphate metabolic process; GO:0009117 nucleotide metabolic process; GO:0044699 single-organism process; GO:0046129 purine ribonucleoside biosynthetic process; GO:0009163 nucleoside biosynthetic process; GO:0009058 biosynthetic process; GO:0009156 ribonucleoside monophosp…	GO:0016020 membrane; GO:0098800 inner mitochondrial membrane protein complex; GO:0031090 organelle membrane; GO:0098796 membrane protein complex; GO:0005737 cytoplasm; GO:0032991 macromolecular complex; GO:0098798 mitochondrial protein complex; GO:0044424 intracellular part; GO:0005623 cell; GO:0044455 mitochondrial membrane part; GO:0044422 organelle part; GO:0005740 mitochondrial envelope; GO:0…	GO:0015075 ion transmembrane transporter activity; GO:0022892 substrate-specific transporter activity; GO:0015077 monovalent inorganic cation transmembrane transporter activity; GO:0022890 inorganic cation transmembrane transporter activity; GO:0015078 hydrogen ion transmembrane transporter activity; GO:0008324 cation transmembrane transporter activity; GO:0022891 substrate-specific transmembrane…	K02127	ATPeF0B; F-type H+-transporting ATPase subunit b	cal00190 Oxidative phosphorylation - Candida albicans; cal01100 Metabolic pathways - Candida albicans;
A0A1D8PEE1	0	0	2	2	Crotonyl	nucleus			GO:0005515 protein binding; GO:0005488 binding;				IPR020683;	Ankyrin repeat-containing domain;
A0A1D8PGI8	0	0	1	1	Crotonyl	cytoplasm	GO:0009072 aromatic amino acid family metabolic process; GO:0008652 cellular amino acid biosynthetic process; GO:0006725 cellular aromatic compound metabolic process; GO:0016053 organic acid biosynthetic process; GO:0044711 single-organism biosynthetic process; GO:0044281 small molecule metabolic process; GO:0044763 single-organism cellular process; GO:1901360 organic cyclic compound metabolic pr…		GO:0016765 transferase activity, transferring alkyl or aryl (other than methyl) groups; GO:0003849 3-deoxy-7-phosphoheptulonate synthase activity; GO:0003824 catalytic activity; GO:0016740 transferase activity;	K01626	E2.5.1.54; 3-deoxy-7-phosphoheptulonate synthase [EC:2.5.1.54]	cal01130 Biosynthesis of antibiotics - Candida albicans; cal01100 Metabolic pathways - Candida albicans; cal01230 Biosynthesis of amino acids - Candida albicans; cal01110 Biosynthesis of secondary metabolites - Candida albicans;	IPR006218; IPR013785;	DAHP synthetase I/KDSA; Aldolase-type TIM barrel;
Q5A1V4	1	0	0	1	Acetyl	cyto_nucl	intracellular transport; establishment of protein localization to organelle; single-organism process; protein targeting to vacuole; multi-organism cellular process; protein transport; establishment of localization; protein targeting; establishment of localization in cell; filamentous growth; single-species biofilm formation; establishment of protein localization to vacuole; intracellular protein …		nucleoside phosphate binding; nucleoside binding; ion binding; hydrolase activity, acting on acid anhydrides; hydrolase activity; nucleotide binding; nucleoside-triphosphatase activity; organic cyclic compound binding; heterocyclic compound binding; ribonucleoside binding; pyrophosphatase activity; catalytic activity; ribonucleotide binding; binding; GTPase activity; purine ribonucleoside binding…				IPR030381; IPR003130; IPR001401; IPR020850; IPR027417; IPR000375;	Dynamin central domain; Dynamin, GTPase domain; Dynamin GTPase effector; Dynamin-type guanine nucleotide-binding (G) domain; GTPase effector domain, GED; P-loop containing nucleoside triphosphate hydrolase;
Q5AKY0	0	0	1	1	Crotonyl	nucleus	GO:0044700 single organism signaling; GO:0045859 regulation of protein kinase activity; GO:0050794 regulation of cellular process; GO:0051716 cellular response to stimulus; GO:0042325 regulation of phosphorylation; GO:0051174 regulation of phosphorus metabolic process; GO:0080090 regulation of primary metabolic process; GO:0060255 regulation of macromolecule metabolic process; GO:0031399 regulati…	GO:0031588 nucleotide-activated protein kinase complex; GO:1902494 catalytic complex; GO:0061695 transferase complex, transferring phosphorus-containing groups; GO:0044464 cell part; GO:0005622 intracellular; GO:0032991 macromolecular complex; GO:0044424 intracellular part; GO:1990234 transferase complex; GO:0005623 cell; GO:0043234 protein complex; GO:1902911 protein kinase complex;	GO:0005515 protein binding; GO:0005488 binding;				IPR014756; IPR006828; IPR032640;	Immunoglobulin E-set; Association with the SNF1 complex (ASC) domain; AMP-activated protein kinase, glycogen-binding domain;
Q5AN96	0	0	1	1	Crotonyl	plasma membrane	GO:0044711 single-organism biosynthetic process; GO:0016053 organic acid biosynthetic process; GO:0044281 small molecule metabolic process; GO:0044763 single-organism cellular process; GO:0044699 single-organism process; GO:0009058 biosynthetic process; GO:0044255 cellular lipid metabolic process; GO:0006631 fatty acid metabolic process; GO:0044238 primary metabolic process; GO:0006633 fatty acid…	GO:0031224 intrinsic component of membrane; GO:0016020 membrane; GO:0016021 integral component of membrane; GO:0044425 membrane part;	GO:0102336 3-oxo-arachidoyl-CoA synthase activity; GO:0016746 transferase activity, transferring acyl groups; GO:0003824 catalytic activity; GO:0102338 3-oxo-lignoceronyl-CoA synthase activity; GO:0102337 3-oxo-cerotoyl-CoA synthase activity; GO:0016747 transferase activity, transferring acyl groups other than amino-acyl groups; GO:0016740 transferase activity;
Q5A3V6	0	1	0	1	Succinyl	cysk	vitamin biosynthetic process; heterocycle biosynthetic process; single-organism biosynthetic process; riboflavin biosynthetic process; small molecule metabolic process; organic cyclic compound metabolic process; nitrogen compound metabolic process; biosynthetic process; flavin-containing compound biosynthetic process; organonitrogen compound biosynthetic process; cellular metabolic process; organ…		catalytic activity; binding; carbon-carbon lyase activity; ion binding; 3,4-dihydroxy-2-butanone-4-phosphate synthase activity; lyase activity; cation binding; metal ion binding;	K02858	ribB; 3,4-dihydroxy 2-butanone 4-phosphate synthase [EC:4.1.99.12]	cal01100 Metabolic pathways - Candida albicans; cal00740 Riboflavin metabolism - Candida albicans;	IPR017945;	DHBP synthase RibB-like alpha/beta domain;
A0A1D8PJ26	0	0	5	5	Crotonyl	mitochondria	GO:0072350 tricarboxylic acid metabolic process; GO:0055114 oxidation-reduction process; GO:0044281 small molecule metabolic process; GO:0044763 single-organism cellular process; GO:0006099 tricarboxylic acid cycle; GO:0044699 single-organism process; GO:0044238 primary metabolic process; GO:0045333 cellular respiration; GO:0044237 cellular metabolic process; GO:0071704 organic substance metaboli…		GO:0019842 vitamin binding; GO:0043167 ion binding; GO:0016903 oxidoreductase activity, acting on the aldehyde or oxo group of donors; GO:0048037 cofactor binding; GO:1901681 sulfur compound binding; GO:0030976 thiamine pyrophosphate binding; GO:0016491 oxidoreductase activity; GO:1901363 heterocyclic compound binding; GO:0097159 organic cyclic compound binding; GO:0003824 catalytic activity; GO:…	K00164	OGDH; 2-oxoglutarate dehydrogenase E1 component [EC:1.2.4.2]	cal01200 Carbon metabolism - Candida albicans; cal01130 Biosynthesis of antibiotics - Candida albicans; cal01100 Metabolic pathways - Candida albicans; cal01110 Biosynthesis of secondary metabolites - Candida albicans;	IPR001017; IPR032106; IPR005475; IPR031717; IPR029061;	Dehydrogenase, E1 component; 2-oxoglutarate dehydrogenase E1 component, N-terminal domain; Transketolase-like, pyrimidine-binding domain; Multifunctional 2-oxoglutarate metabolism enzyme, C-terminal; Thiamin diphosphate-binding fold;
A0A1D8PJ23	0	0	1	1	Crotonyl	mitochondria	GO:0006518 peptide metabolic process; GO:0043043 peptide biosynthetic process; GO:0044267 cellular protein metabolic process; GO:0006807 nitrogen compound metabolic process; GO:0009058 biosynthetic process; GO:0043603 cellular amide metabolic process; GO:0044238 primary metabolic process; GO:1901566 organonitrogen compound biosynthetic process; GO:1901576 organic substance biosynthetic process; G…	GO:0005840 ribosome; GO:0043229 intracellular organelle; GO:0043232 intracellular non-membrane-bounded organelle; GO:0044446 intracellular organelle part; GO:0005737 cytoplasm; GO:0032991 macromolecular complex; GO:0044424 intracellular part; GO:0005623 cell; GO:0044422 organelle part; GO:0043228 non-membrane-bounded organelle; GO:0043226 organelle; GO:0015934 large ribosomal subunit; GO:0044391 …	GO:0003735 structural constituent of ribosome; GO:0005198 structural molecule activity;				IPR016082;	Ribosomal protein L30, ferredoxin-like fold domain;
A0A1D8PJ20	0	0	2	2	Crotonyl	cytoplasm	GO:0043632 modification-dependent macromolecule catabolic process; GO:0051603 proteolysis involved in cellular protein catabolic process; GO:0044265 cellular macromolecule catabolic process; GO:0044257 cellular protein catabolic process; GO:0019941 modification-dependent protein catabolic process; GO:0044267 cellular protein metabolic process; GO:0006511 ubiquitin-dependent protein catabolic proc…	GO:0043229 intracellular organelle; GO:0019773 proteasome core complex, alpha-subunit complex; GO:0000502 proteasome complex; GO:0005737 cytoplasm; GO:0032991 macromolecular complex; GO:0044424 intracellular part; GO:0005623 cell; GO:1905369 endopeptidase complex; GO:0043231 intracellular membrane-bounded organelle; GO:0043226 organelle; GO:0005634 nucleus; GO:1902494 catalytic complex; GO:000562…	GO:0004175 endopeptidase activity; GO:0004298 threonine-type endopeptidase activity; GO:0008233 peptidase activity; GO:0070003 threonine-type peptidase activity; GO:0003824 catalytic activity; GO:0070011 peptidase activity, acting on L-amino acid peptides; GO:0016787 hydrolase activity;	K02730			IPR029055; IPR000426;	Nucleophile aminohydrolases, N-terminal; Proteasome alpha-subunit, N-terminal domain;
A0A1D8PNA3	0	0	1	1	Crotonyl	nucleus			GO:0005515 protein binding; GO:0016740 transferase activity; GO:0003824 catalytic activity; GO:0005488 binding;	K20792			IPR011990; IPR013026;	Tetratricopeptide-like helical domain; Tetratricopeptide repeat-containing domain;
A0A1D8PM53	0	0	3	3	Crotonyl	plasma membrane		GO:0043229 intracellular organelle; GO:0016020 membrane; GO:0042175 nuclear outer membrane-endoplasmic reticulum membrane network; GO:0005783 endoplasmic reticulum; GO:0044446 intracellular organelle part; GO:0005737 cytoplasm; GO:0031224 intrinsic component of membrane; GO:0012505 endomembrane system; GO:0044424 intracellular part; GO:0005623 cell; GO:0016021 integral component of membrane; GO:0…					IPR003388;	Reticulon;
A0A1D8PNA9	0	0	1	1	Crotonyl	nucleus				K17560			IPR024325;	Domain of unknown function DUF3835;
P82611	8	19	22	49	AcetylSuccinylCrotonyl	mitochondria	GO:0052200 response to host defenses; GO:0065008 regulation of biological quality; GO:0052173 response to defenses of other organism involved in symbiotic interaction; GO:0044416 induction by symbiont of host defense response; GO:0044699 single-organism process; GO:0080134 regulation of response to stress; GO:0043207 response to external biotic stimulus; GO:0031347 regulation of defense response;…	GO:0043226 organelle; GO:0043231 intracellular membrane-bounded organelle; GO:0043229 intracellular organelle; GO:0031012 extracellular matrix; GO:0044421 extracellular region part; GO:0044464 cell part; GO:0005622 intracellular; GO:0005737 cytoplasm; GO:0044424 intracellular part; GO:0005623 cell; GO:0043227 membrane-bounded organelle; GO:0005576 extracellular region; GO:0097311 biofilm matrix; …	GO:0003824 catalytic activity; GO:0051536 iron-sulfur cluster binding; GO:0005488 binding; GO:0043167 ion binding; GO:0003994 aconitate hydratase activity; GO:0046872 metal ion binding; GO:0043169 cation binding; GO:0016829 lyase activity; GO:0016836 hydro-lyase activity; GO:0051539 4 iron, 4 sulfur cluster binding; GO:0016835 carbon-oxygen lyase activity; GO:0051540 metal cluster binding;	K01681	ACO; aconitate hydratase [EC:4.2.1.3]	cal01200 Carbon metabolism - Candida albicans; cal01130 Biosynthesis of antibiotics - Candida albicans; cal01100 Metabolic pathways - Candida albicans; cal01230 Biosynthesis of amino acids - Candida albicans; cal01110 Biosynthesis of secondary metabolites - Candida albicans;	IPR001030; IPR000573; IPR015932; IPR015928; IPR015931;	Aconitase/3-isopropylmalate dehydratase large subunit, alpha/beta/alpha domain; Aconitase A/isopropylmalate dehydratase small subunit, swivel domain; Aconitase/3-isopropylmalate dehydratase large subunit, alpha/beta/alpha, subdomain 2; Aconitase/3-isopropylmalate dehydratase, swivel; Aconitase/3-isopropylmalate dehydratase large subunit, alpha/beta/alpha, subdomain 1/3;
P82610	5	12	28	45	AcetylSuccinylCrotonyl	cytoplasm,nucleus	GO:0052200 response to host defenses; GO:0065008 regulation of biological quality; GO:0000097 sulfur amino acid biosynthetic process; GO:0052173 response to defenses of other organism involved in symbiotic interaction; GO:0016053 organic acid biosynthetic process; GO:0044699 single-organism process; GO:0009058 biosynthetic process; GO:0031347 regulation of defense response; GO:0035821 modificatio…	GO:0031012 extracellular matrix; GO:0044421 extracellular region part; GO:0030312 external encapsulating structure; GO:0044464 cell part; GO:0071944 cell periphery; GO:0030446 hyphal cell wall; GO:0009277 fungal-type cell wall; GO:0009986 cell surface; GO:0005618 cell wall; GO:0005623 cell; GO:0097311 biofilm matrix; GO:0005576 extracellular region;	GO:0042085 5-methyltetrahydropteroyltri-L-glutamate-dependent methyltransferase activity; GO:0008168 methyltransferase activity; GO:0046914 transition metal ion binding; GO:0003824 catalytic activity; GO:0005488 binding; GO:0008172 S-methyltransferase activity; GO:0043167 ion binding; GO:0016741 transferase activity, transferring one-carbon groups; GO:0043169 cation binding; GO:0046872 metal ion …	K00549	metE; 5-methyltetrahydropteroyltriglutamate--homocysteine methyltransferase [EC:2.1.1.14]	cal01100 Metabolic pathways - Candida albicans; cal01230 Biosynthesis of amino acids - Candida albicans; cal01110 Biosynthesis of secondary metabolites - Candida albicans;	IPR013215; IPR002629;	Cobalamin-independent methionine synthase MetE, N-terminal; Cobalamin-independent methionine synthase MetE, C-terminal/archaeal;
Q5ACP2	1	1	0	2	AcetylSuccinyl	cyto	alpha-amino acid catabolic process; oxidation-reduction process; single-organism catabolic process; small molecule metabolic process; nitrogen compound metabolic process; small molecule catabolic process; primary metabolic process; glycine metabolic process; alpha-amino acid metabolic process; cellular metabolic process; organic substance metabolic process; carboxylic acid catabolic process; orga…		transition metal ion binding; catalytic activity; binding; ion binding; metal ion binding; cation binding; zinc ion binding; oxidoreductase activity;	K00121	frmA; S-(hydroxymethyl)glutathione dehydrogenase / alcohol dehydrogenase [EC:1.1.1.284 1.1.1.1]	cal00010 Glycolysis / Gluconeogenesis - Candida albicans; cal01200 Carbon metabolism - Candida albicans; cal01100 Metabolic pathways - Candida albicans; cal00071 Fatty acid degradation - Candida albicans; cal00680 Methane metabolism - Candida albicans; cal01220 Degradation of aromatic compounds - Candida albicans; cal00350 Tyrosine metabolism - Candida albicans; cal01110 Biosynthesis of secondary…	IPR011032; IPR016040; IPR013149;	Alcohol dehydrogenase, C-terminal; GroES (chaperonin 10)-like; NAD(P)-binding domain;
P82612	6	7	11	24	AcetylSuccinylCrotonyl	cytoplasm	GO:0006757 ATP generation from ADP; GO:0009116 nucleoside metabolic process; GO:0042278 purine nucleoside metabolic process; GO:0006165 nucleoside diphosphate phosphorylation; GO:0046031 ADP metabolic process; GO:0019362 pyridine nucleotide metabolic process; GO:0006096 glycolytic process; GO:0009167 purine ribonucleoside monophosphate metabolic process; GO:0009117 nucleotide metabolic process; G…	GO:0044421 extracellular region part; GO:0030312 external encapsulating structure; GO:0071944 cell periphery; GO:0005737 cytoplasm; GO:0030446 hyphal cell wall; GO:0044424 intracellular part; GO:0005623 cell; GO:0005576 extracellular region; GO:0031012 extracellular matrix; GO:0005622 intracellular; GO:0044464 cell part; GO:0009277 fungal-type cell wall; GO:0009986 cell surface; GO:0005618 cell w…	GO:0005515 protein binding; GO:0004619 phosphoglycerate mutase activity; GO:0016853 isomerase activity; GO:0016866 intramolecular transferase activity; GO:0003824 catalytic activity; GO:0005488 binding; GO:0016868 intramolecular transferase activity, phosphotransferases;	K01834	PGAM; 2,3-bisphosphoglycerate-dependent phosphoglycerate mutase [EC:5.4.2.11]	cal01200 Carbon metabolism - Candida albicans; cal01130 Biosynthesis of antibiotics - Candida albicans; cal01100 Metabolic pathways - Candida albicans; cal01230 Biosynthesis of amino acids - Candida albicans; cal01110 Biosynthesis of secondary metabolites - Candida albicans;
Q5AI37	0	0	2	2	Crotonyl	nucleus	GO:0006508 proteolysis; GO:0008152 metabolic process; GO:0043170 macromolecule metabolic process; GO:0019538 protein metabolic process; GO:0044238 primary metabolic process; GO:0071704 organic substance metabolic process;	GO:0043226 organelle; GO:0043231 intracellular membrane-bounded organelle; GO:0043229 intracellular organelle; GO:0005634 nucleus; GO:0044464 cell part; GO:0005622 intracellular; GO:0005737 cytoplasm; GO:0044424 intracellular part; GO:0043227 membrane-bounded organelle; GO:0005623 cell;	GO:0008233 peptidase activity; GO:0003824 catalytic activity; GO:0005488 binding; GO:0043167 ion binding; GO:0043169 cation binding; GO:0046872 metal ion binding; GO:0070011 peptidase activity, acting on L-amino acid peptides; GO:0008237 metallopeptidase activity; GO:0016787 hydrolase activity;	K14813			IPR000994;	Peptidase M24;
Q96UX5	0	0	10	10	Crotonyl	mitochondria		GO:0005759 mitochondrial matrix; GO:0043229 intracellular organelle; GO:0044429 mitochondrial part; GO:0005737 cytoplasm; GO:0044446 intracellular organelle part; GO:0044424 intracellular part; GO:0005623 cell; GO:0005739 mitochondrion; GO:0044422 organelle part; GO:0031974 membrane-enclosed lumen; GO:0043226 organelle; GO:0043231 intracellular membrane-bounded organelle; GO:0070013 intracellular…	GO:0005524 ATP binding; GO:1901265 nucleoside phosphate binding; GO:0001882 nucleoside binding; GO:0043167 ion binding; GO:0000166 nucleotide binding; GO:0097159 organic cyclic compound binding; GO:1901363 heterocyclic compound binding; GO:0032549 ribonucleoside binding; GO:0097367 carbohydrate derivative binding; GO:0032553 ribonucleotide binding; GO:0005488 binding; GO:0032550 purine ribonucleo…	K03695			IPR019489; IPR003959; IPR003593; IPR027417;	Clp ATPase, C-terminal; ATPase, AAA-type, core; AAA+ ATPase domain; P-loop containing nucleoside triphosphate hydrolase;
Q5AK23	3	1	0	4	AcetylSuccinyl	cyto	response to host defenses; monosaccharide catabolic process; regulation of biological quality; response to defenses of other organism involved in symbiotic interaction; glycolysis; induction by symbiont of host defense response; multi-organism cellular process; regulation of response to stress; regulation of defense response; modification of morphology or physiology of other organism; response to…	membrane; intracellular organelle; external encapsulating structure; cell periphery; cytoplasm; hyphal cell wall; intracellular part; cell; extracellular region; mitochondrion; plasma membrane; intracellular membrane-bounded organelle; organelle; cell part; intracellular; fungal-type cell wall; cell surface; yeast-form cell wall; cell wall; membrane-bounded organelle; cytoplasmic part;	oxidoreductase activity, acting on CH-OH group of donors; oxidoreductase activity, acting on the CH-OH group of donors, NAD or NADP as acceptor; transition metal ion binding; catalytic activity; binding; ion binding; alcohol dehydrogenase (NAD) activity; methylglyoxal reductase (NADH-dependent) activity; metal ion binding; cation binding; protein binding; zinc ion binding; oxidoreductase activity;	K13953	adhP; alcohol dehydrogenase, propanol-preferring [EC:1.1.1.1]	cal00010 Glycolysis / Gluconeogenesis - Candida albicans; cal01100 Metabolic pathways - Candida albicans; cal00350 Tyrosine metabolism - Candida albicans; cal00071 Fatty acid degradation - Candida albicans; cal01220 Degradation of aromatic compounds - Candida albicans; cal01110 Biosynthesis of secondary metabolites - Candida albicans;	IPR011032; IPR020843; IPR016040; IPR013154; IPR013149;	Alcohol dehydrogenase, C-terminal; GroES (chaperonin 10)-like; Polyketide synthase, enoylreductase domain; NAD(P)-binding domain; Alcohol dehydrogenase GroES-like;
O43133	0	0	1	1	Crotonyl	cytoplasm	GO:0050794 regulation of cellular process; GO:0006725 cellular aromatic compound metabolic process; GO:0097659 nucleic acid-templated transcription; GO:0060255 regulation of macromolecule metabolic process; GO:0006352 DNA-templated transcription, initiation; GO:0019219 regulation of nucleobase-containing compound metabolic process; GO:0009058 biosynthetic process; GO:0044237 cellular metabolic pr…	GO:0043226 organelle; GO:0043231 intracellular membrane-bounded organelle; GO:0043229 intracellular organelle; GO:0005634 nucleus; GO:0044464 cell part; GO:0005622 intracellular; GO:0032991 macromolecular complex; GO:0044424 intracellular part; GO:0043234 protein complex; GO:0005667 transcription factor complex; GO:0043227 membrane-bounded organelle; GO:0005623 cell;	GO:0097159 organic cyclic compound binding; GO:1901363 heterocyclic compound binding; GO:0003677 DNA binding; GO:0005488 binding; GO:0001071 nucleic acid binding transcription factor activity; GO:0003676 nucleic acid binding; GO:0003700 transcription factor activity, sequence-specific DNA binding;	K03120			IPR012295;	Beta2-adaptin/TBP, C-terminal domain;
A0A1D8PHM2	0	0	1	1	Crotonyl	cytoplasm			GO:0016787 hydrolase activity; GO:0003824 catalytic activity;				IPR031804; IPR015797; IPR000086;	Domain of unknown function DUF4743; NUDIX hydrolase domain-like; NUDIX hydrolase domain;
Q92206	0	0	3	3	Crotonyl	plasma membrane	GO:0036171 filamentous growth of a population of unicellular organisms in response to chemical stimulus; GO:0044107 cellular alcohol metabolic process; GO:0006066 alcohol metabolic process; GO:0044699 single-organism process; GO:0044255 cellular lipid metabolic process; GO:0009058 biosynthetic process; GO:0051668 localization within membrane; GO:0044237 cellular metabolic process; GO:0008610 lipi…	GO:0043229 intracellular organelle; GO:0016020 membrane; GO:0042175 nuclear outer membrane-endoplasmic reticulum membrane network; GO:0005783 endoplasmic reticulum; GO:0031090 organelle membrane; GO:0071944 cell periphery; GO:0044446 intracellular organelle part; GO:0005737 cytoplasm; GO:0031224 intrinsic component of membrane; GO:0012505 endomembrane system; GO:0044424 intracellular part; GO:000…	GO:0016709 oxidoreductase activity, acting on paired donors, with incorporation or reduction of molecular oxygen, NAD(P)H as one donor, and incorporation of one atom of oxygen; GO:1901265 nucleoside phosphate binding; GO:0050660 flavin adenine dinucleotide binding; GO:0043167 ion binding; GO:0016705 oxidoreductase activity, acting on paired donors, with incorporation or reduction of molecular oxy…	K00511	SQLE; squalene monooxygenase [EC:1.14.14.17]	cal01130 Biosynthesis of antibiotics - Candida albicans; cal01100 Metabolic pathways - Candida albicans; cal01110 Biosynthesis of secondary metabolites - Candida albicans;	IPR013698; IPR023753;	Squalene epoxidase; FAD/NAD(P)-binding domain;
Q92207	0	0	1	1	Crotonyl	nucleus	GO:0044700 single organism signaling; GO:0065008 regulation of biological quality; GO:0006066 alcohol metabolic process; GO:0097659 nucleic acid-templated transcription; GO:0044237 cellular metabolic process; GO:0009607 response to biotic stimulus; GO:0036180 filamentous growth of a population of unicellular organisms in response to biotic stimulus; GO:0008152 metabolic process; GO:0009408 respon…	GO:0043226 organelle; GO:0043231 intracellular membrane-bounded organelle; GO:0043229 intracellular organelle; GO:0005634 nucleus; GO:0044464 cell part; GO:0005622 intracellular; GO:0005737 cytoplasm; GO:0044424 intracellular part; GO:0043227 membrane-bounded organelle; GO:0005623 cell;	GO:0005524 ATP binding; GO:1901265 nucleoside phosphate binding; GO:0016773 phosphotransferase activity, alcohol group as acceptor; GO:0001882 nucleoside binding; GO:0043167 ion binding; GO:0000166 nucleotide binding; GO:0004672 protein kinase activity; GO:0004702 signal transducer, downstream of receptor, with serine/threonine kinase activity; GO:0004871 signal transducer activity; GO:0004707 MA…	K04441	P38; p38 MAP kinase [EC:2.7.11.24]	cal04011 MAPK signaling pathway - yeast - Candida albicans;	IPR000719; IPR011009;	Protein kinase domain; Protein kinase-like domain;
Q59RM5	1	0	0	1	Acetyl	mito
A0A1D8PK11	0	0	4	4	Crotonyl	mitochondria			GO:0097159 organic cyclic compound binding; GO:1901363 heterocyclic compound binding; GO:1901265 nucleoside phosphate binding; GO:0005488 binding; GO:0003676 nucleic acid binding; GO:0000166 nucleotide binding; GO:0036094 small molecule binding;	K12881	THOC4; THO complex subunit 4	cal03040 Spliceosome - Candida albicans; cal03013 RNA transport - Candida albicans;	IPR000504; IPR012677;	RNA recognition motif domain; Nucleotide-binding alpha-beta plait domain;
Q59XQ1	0	0	1	1	Crotonyl	extracellular	GO:0016310 phosphorylation; GO:0046486 glycerolipid metabolic process; GO:0016053 organic acid biosynthetic process; GO:0046854 phosphatidylinositol phosphorylation; GO:0044699 single-organism process; GO:0044255 cellular lipid metabolic process; GO:0009058 biosynthetic process; GO:1901566 organonitrogen compound biosynthetic process; GO:0044237 cellular metabolic process; GO:0006796 phosphate-co…		GO:0003824 catalytic activity; GO:0042578 phosphoric ester hydrolase activity; GO:0005488 binding; GO:0016791 phosphatase activity; GO:0008252 nucleotidase activity; GO:0043167 ion binding; GO:0016788 hydrolase activity, acting on ester bonds; GO:0046872 metal ion binding; GO:0008441 3'(2'),5'-bisphosphate nucleotidase activity; GO:0043169 cation binding; GO:0016787 hydrolase activity;	K01082	cysQ; 3'(2'), 5'-bisphosphate nucleotidase [EC:3.1.3.7]	cal01130 Biosynthesis of antibiotics - Candida albicans; cal01100 Metabolic pathways - Candida albicans;
Q59Q46	1	3	4	8	AcetylSuccinylCrotonyl	cytoplasm	GO:0052200 response to host defenses; GO:0009116 nucleoside metabolic process; GO:0042278 purine nucleoside metabolic process; GO:0065008 regulation of biological quality; GO:0009167 purine ribonucleoside monophosphate metabolic process; GO:0052173 response to defenses of other organism involved in symbiotic interaction; GO:0009117 nucleotide metabolic process; GO:0044699 single-organism process;…	GO:0044424 intracellular part; GO:0005623 cell; GO:0044464 cell part; GO:0005622 intracellular; GO:0005737 cytoplasm;	GO:0016614 oxidoreductase activity, acting on CH-OH group of donors; GO:0016616 oxidoreductase activity, acting on the CH-OH group of donors, NAD or NADP as acceptor; GO:0003824 catalytic activity; GO:0005488 binding; GO:0043167 ion binding; GO:0043169 cation binding; GO:0046872 metal ion binding; GO:0003938 IMP dehydrogenase activity; GO:0016491 oxidoreductase activity;	K00088	IMPDH; IMP dehydrogenase [EC:1.1.1.205]	cal01100 Metabolic pathways - Candida albicans; cal00230 Purine metabolism - Candida albicans; cal01110 Biosynthesis of secondary metabolites - Candida albicans;	IPR013785; IPR001093; IPR000644;	Aldolase-type TIM barrel; IMP dehydrogenase/GMP reductase; CBS domain;
Q59Q44	0	0	1	1	Crotonyl	nucleus	GO:0050794 regulation of cellular process; GO:0044700 single organism signaling; GO:0051716 cellular response to stimulus; GO:0007165 signal transduction; GO:0050789 regulation of biological process; GO:0007154 cell communication; GO:0050790 regulation of catalytic activity; GO:0065009 regulation of molecular function; GO:0044699 single-organism process; GO:0023052 signaling; GO:0050896 response …	GO:1902494 catalytic complex; GO:0044464 cell part; GO:0005622 intracellular; GO:0008287 protein serine/threonine phosphatase complex; GO:0032991 macromolecular complex; GO:0044424 intracellular part; GO:0005623 cell; GO:1903293 phosphatase complex; GO:0000159 protein phosphatase type 2A complex;	GO:0098772 molecular function regulator; GO:0030234 enzyme regulator activity; GO:0019888 protein phosphatase regulator activity; GO:0019208 phosphatase regulator activity; GO:0005488 binding;	K11584	PPP2R5; serine/threonine-protein phosphatase 2A regulatory subunit B'	cal04113 Meiosis - yeast - Candida albicans;	IPR016024;	Armadillo-type fold;
A0A1D8PRB6	0	0	2	2	Crotonyl	cytoplasm	GO:0043632 modification-dependent macromolecule catabolic process; GO:0051603 proteolysis involved in cellular protein catabolic process; GO:0044265 cellular macromolecule catabolic process; GO:0044257 cellular protein catabolic process; GO:0019941 modification-dependent protein catabolic process; GO:0044267 cellular protein metabolic process; GO:0006511 ubiquitin-dependent protein catabolic proc…	GO:0043226 organelle; GO:0043231 intracellular membrane-bounded organelle; GO:0043229 intracellular organelle; GO:1902494 catalytic complex; GO:0005634 nucleus; GO:0000502 proteasome complex; GO:0044464 cell part; GO:0005622 intracellular; GO:0005737 cytoplasm; GO:0005839 proteasome core complex; GO:0032991 macromolecular complex; GO:0044424 intracellular part; GO:1905368 peptidase complex; GO:00…	GO:0004175 endopeptidase activity; GO:0004298 threonine-type endopeptidase activity; GO:0008233 peptidase activity; GO:0070003 threonine-type peptidase activity; GO:0003824 catalytic activity; GO:0070011 peptidase activity, acting on L-amino acid peptides; GO:0016787 hydrolase activity;	K02735			IPR029055;	Nucleophile aminohydrolases, N-terminal;
Q59VW2	1	0	0	1	Acetyl	mito	cellular response to stimulus; cellular response to drug; lipid transport; single-organism cellular process; single-organism process; organic substance transport; lipid localization; phospholipid transport; response to stimulus; establishment of localization; anion transport; transport; response to drug; organophosphate ester transport; organic anion transport; response to chemical stimulus; ion …		lipid transporter activity; substrate-specific transporter activity; phosphatidylinositol transporter activity; transporter activity; phospholipid transporter activity;				IPR001251; IPR011074;	CRAL-TRIO domain; CRAL/TRIO, N-terminal domain;
A0A1D8PRB4	0	0	1	1	Crotonyl	nucleus
A0A1D8PRB3	0	0	1	1	Crotonyl	mitochondria	GO:0044281 small molecule metabolic process; GO:0044763 single-organism cellular process; GO:0006807 nitrogen compound metabolic process; GO:0044699 single-organism process; GO:0006544 glycine metabolic process; GO:1901605 alpha-amino acid metabolic process; GO:0044238 primary metabolic process; GO:0044237 cellular metabolic process; GO:0032259 methylation; GO:0071704 organic substance metabolic …		GO:0097159 organic cyclic compound binding; GO:1901363 heterocyclic compound binding; GO:0008168 methyltransferase activity; GO:0003824 catalytic activity; GO:0005488 binding; GO:0043167 ion binding; GO:0004372 glycine hydroxymethyltransferase activity; GO:0016741 transferase activity, transferring one-carbon groups; GO:0043168 anion binding; GO:0016742 hydroxymethyl-, formyl- and related transfe…	K00600	glyA; glycine hydroxymethyltransferase [EC:2.1.2.1]	cal01200 Carbon metabolism - Candida albicans; cal01130 Biosynthesis of antibiotics - Candida albicans; cal01100 Metabolic pathways - Candida albicans; cal01230 Biosynthesis of amino acids - Candida albicans; cal01110 Biosynthesis of secondary metabolites - Candida albicans;	IPR015424; IPR015421; IPR015422;	Pyridoxal phosphate-dependent transferase; Pyridoxal phosphate-dependent transferase, major region, subdomain 1; Pyridoxal phosphate-dependent transferase, major region, subdomain 2;
Q5A0H9	0	1	0	1	Succinyl	cyto	nucleoside metabolic process; cellular aromatic compound metabolic process; small molecule metabolic process; organic cyclic compound metabolic process; nitrogen compound metabolic process; primary metabolic process; cellular metabolic process; organic substance metabolic process; metabolic process; heterocycle metabolic process; nucleobase-containing compound metabolic process; single-organism m…		transferase activity; catalytic activity;	K07101			IPR000836; IPR029057;	Phosphoribosyltransferase domain; Phosphoribosyltransferase-like;
A0A1D8PRB0	0	0	1	1	Crotonyl	nucleus	GO:0044699 single-organism process; GO:0008152 metabolic process; GO:0055114 oxidation-reduction process; GO:0044710 single-organism metabolic process;		GO:0003824 catalytic activity; GO:0016491 oxidoreductase activity;				IPR023210;	NADP-dependent oxidoreductase domain;
Q5A0H6	0	0	1	1	Crotonyl	nucleus			GO:0097159 organic cyclic compound binding; GO:1901363 heterocyclic compound binding; GO:1901265 nucleoside phosphate binding; GO:0005488 binding; GO:0003676 nucleic acid binding; GO:0000166 nucleotide binding; GO:0036094 small molecule binding;	K14545	RRP7; ribosomal RNA-processing protein 7	cal03008 Ribosome biogenesis in eukaryotes - Candida albicans;	IPR000504; IPR012677;	RNA recognition motif domain; Nucleotide-binding alpha-beta plait domain;
A0A1D8PIW1	0	0	2	2	Crotonyl	cytoplasm	GO:0044699 single-organism process; GO:0008152 metabolic process; GO:0055114 oxidation-reduction process; GO:0044710 single-organism metabolic process;		GO:0003824 catalytic activity; GO:0016491 oxidoreductase activity;	K07512	MECR; mitochondrial trans-2-enoyl-CoA reductase [EC:1.3.1.38]	cal01100 Metabolic pathways - Candida albicans;	IPR011032; IPR020843; IPR016040; IPR013149;	GroES-like; Polyketide synthase, enoylreductase domain; NAD(P)-binding domain; Alcohol dehydrogenase, C-terminal;
Q5A0H3	0	0	1	1	Crotonyl	nucleus	GO:0016053 organic acid biosynthetic process; GO:0044699 single-organism process; GO:0009058 biosynthetic process; GO:1901566 organonitrogen compound biosynthetic process; GO:0006564 L-serine biosynthetic process; GO:0044237 cellular metabolic process; GO:0006796 phosphate-containing compound metabolic process; GO:0071704 organic substance metabolic process; GO:0008152 metabolic process; GO:00065…		GO:0004647 phosphoserine phosphatase activity; GO:0016787 hydrolase activity; GO:0003824 catalytic activity; GO:0042578 phosphoric ester hydrolase activity; GO:0016791 phosphatase activity; GO:0016788 hydrolase activity, acting on ester bonds;	K01079	serB; phosphoserine phosphatase [EC:3.1.3.3]	cal01200 Carbon metabolism - Candida albicans; cal01130 Biosynthesis of antibiotics - Candida albicans; cal01100 Metabolic pathways - Candida albicans; cal01230 Biosynthesis of amino acids - Candida albicans;	IPR023190; IPR023214;	Phosphoserine phosphatase, domain 2; HAD-like domain;
A0A1D8PRB9	0	0	1	1	Crotonyl	nucleus	GO:0050794 regulation of cellular process; GO:1902531 regulation of intracellular signal transduction; GO:0043547 positive regulation of GTPase activity; GO:0023051 regulation of signaling; GO:0046578 regulation of Ras protein signal transduction; GO:0043085 positive regulation of catalytic activity; GO:0010646 regulation of cell communication; GO:0050789 regulation of biological process; GO:0051…		GO:0098772 molecular function regulator; GO:0005086 ARF guanyl-nucleotide exchange factor activity; GO:0005085 guanyl-nucleotide exchange factor activity;				IPR023394; IPR000904;	Sec7 domain, alpha orthogonal bundle; Sec7 domain;
Q5AGD1	0	0	4	4	Crotonyl	cytoplasm	GO:0044281 small molecule metabolic process; GO:0044763 single-organism cellular process; GO:0044699 single-organism process; GO:0044255 cellular lipid metabolic process; GO:0006631 fatty acid metabolic process; GO:0044238 primary metabolic process; GO:0044237 cellular metabolic process; GO:0071704 organic substance metabolic process; GO:0008152 metabolic process; GO:0044710 single-organism metab…	GO:0044424 intracellular part; GO:0005623 cell; GO:0044464 cell part; GO:0005622 intracellular; GO:0005737 cytoplasm;	GO:0016787 hydrolase activity; GO:0052689 carboxylic ester hydrolase activity; GO:0003824 catalytic activity; GO:0016788 hydrolase activity, acting on ester bonds;				IPR029058; IPR003140;	Alpha/Beta hydrolase fold; Phospholipase/carboxylesterase/thioesterase;
Q59MA9	0	0	2	2	Crotonyl	nucleus	GO:0051640 organelle localization; GO:0016043 cellular component organization; GO:0051646 mitochondrion localization; GO:0048311 mitochondrion distribution; GO:0006996 organelle organization; GO:0007005 mitochondrion organization; GO:0051179 localization; GO:0009987 cellular process; GO:0071840 cellular component organization or biogenesis; GO:0048312 intracellular distribution of mitochondria; G…	GO:0044424 intracellular part; GO:0005623 cell; GO:0044464 cell part; GO:0005622 intracellular; GO:0005737 cytoplasm;	GO:0005515 protein binding; GO:0005488 binding;	K03255			IPR023231; IPR033646; IPR025697; IPR011990; IPR028275; IPR013026;	GSKIP domain; CLU central domain; CLU domain; Tetratricopeptide-like helical domain; Clustered mitochondria protein, N-terminal; Tetratricopeptide repeat-containing domain;
Q5AH35	0	0	1	1	Crotonyl	mitochondria		GO:0005840 ribosome; GO:0043226 organelle; GO:0043229 intracellular organelle; GO:0043232 intracellular non-membrane-bounded organelle; GO:0044464 cell part; GO:0005622 intracellular; GO:0005737 cytoplasm; GO:0032991 macromolecular complex; GO:0044424 intracellular part; GO:1990904 ribonucleoprotein complex; GO:0005623 cell; GO:0030529 intracellular ribonucleoprotein complex; GO:0044444 cytoplasm…		K17440			IPR007741;	Ribosomal protein/NADH dehydrogenase domain;
Q5ANF9	0	0	1	1	Crotonyl	nucleus	GO:0050794 regulation of cellular process; GO:1902531 regulation of intracellular signal transduction; GO:0043547 positive regulation of GTPase activity; GO:0023051 regulation of signaling; GO:0046578 regulation of Ras protein signal transduction; GO:0043085 positive regulation of catalytic activity; GO:0010646 regulation of cell communication; GO:0050789 regulation of biological process; GO:0051…		GO:0098772 molecular function regulator; GO:0005086 ARF guanyl-nucleotide exchange factor activity; GO:0005085 guanyl-nucleotide exchange factor activity; GO:0005488 binding;	K18442	ARFGEF; brefeldin A-inhibited guanine nucleotide-exchange protein	cal04144 Endocytosis - Candida albicans;	IPR023394; IPR032691; IPR000904; IPR016024; IPR015403;	Sec7 domain, alpha orthogonal bundle; Guanine nucleotide exchange factor, N-terminal; Sec7 domain; Armadillo-type fold; Sec7, C-terminal;
Q5AH31	0	1	0	1	Succinyl	cyto_nucl			hydrolase activity; catalytic activity;				IPR011991; IPR000994;	Peptidase M24, structural domain; Winged helix-turn-helix DNA-binding domain;
Q5ANF5	5	6	0	11	AcetylSuccinyl	cyto	organic acid biosynthetic process; single-organism biosynthetic process; small molecule metabolic process; cellular lipid metabolic process; biosynthetic process; fatty acid metabolic process; primary metabolic process; cellular metabolic process; fatty acid biosynthetic process; organic substance biosynthetic process; multi-organism process; cellular biosynthetic process; lipid biosynthetic proc…		magnesium ion binding; transferase activity, transferring acyl groups; catalytic activity; binding; ion binding; metal ion binding; cation binding; phosphotransferase activity, for other substituted phosphate groups; transferase activity; transferase activity, transferring acyl groups other than amino-acyl groups; holo-[acyl-carrier-protein] synthase activity; transferase activity, transferring p…	K00667	FAS2; fatty acid synthase subunit alpha, fungi type [EC:2.3.1.86]	cal01100 Metabolic pathways - Candida albicans; cal00061 Fatty acid biosynthesis - Candida albicans; cal01212 Fatty acid metabolism - Candida albicans;	IPR016039; IPR014031; IPR014030; IPR008278; IPR016038; IPR004568;	Thiolase-like, subgroup; 4'-phosphopantetheinyl transferase superfamily; Beta-ketoacyl synthase, C-terminal; Thiolase-like; Phosphopantetheine-protein transferase domain; Beta-ketoacyl synthase, N-terminal;
Q5ANF2	4	3	0	7	AcetylSuccinyl	cyto	metabolic process;		transferase activity; catalytic activity;				IPR016035; IPR001227; IPR016040;	Acyl transferase domain; NAD(P)-binding domain; Acyl transferase/acyl hydrolase/lysophospholipase;
Q5AH38	0	0	1	1	Crotonyl	cytoplasm	GO:0009064 glutamine family amino acid metabolic process; GO:0008652 cellular amino acid biosynthetic process; GO:0006526 arginine biosynthetic process; GO:0016053 organic acid biosynthetic process; GO:0044711 single-organism biosynthetic process; GO:0044281 small molecule metabolic process; GO:0006525 arginine metabolic process; GO:0044763 single-organism cellular process; GO:0006807 nitrogen co…	GO:0005759 mitochondrial matrix; GO:0043229 intracellular organelle; GO:0044429 mitochondrial part; GO:0005737 cytoplasm; GO:0044446 intracellular organelle part; GO:0044424 intracellular part; GO:0005623 cell; GO:0005739 mitochondrion; GO:0044422 organelle part; GO:0031974 membrane-enclosed lumen; GO:0043226 organelle; GO:0043231 intracellular membrane-bounded organelle; GO:0070013 intracellular…	GO:0004042 acetyl-CoA:L-glutamate N-acetyltransferase activity; GO:0016746 transferase activity, transferring acyl groups; GO:0003824 catalytic activity; GO:0004358 glutamate N-acetyltransferase activity; GO:0016740 transferase activity; GO:0016747 transferase activity, transferring acyl groups other than amino-acyl groups; GO:0008080 N-acetyltransferase activity; GO:0016407 acetyltransferase act…	K00620	argJ; glutamate N-acetyltransferase / amino-acid N-acetyltransferase [EC:2.3.1.35 2.3.1.1]	cal01130 Biosynthesis of antibiotics - Candida albicans; cal01100 Metabolic pathways - Candida albicans; cal01230 Biosynthesis of amino acids - Candida albicans; cal01110 Biosynthesis of secondary metabolites - Candida albicans;	IPR016117;	ArgJ-like domain;
A0A1D8PKG0	0	0	1	1	Crotonyl	cytoplasm	GO:0044281 small molecule metabolic process; GO:0044763 single-organism cellular process; GO:0006807 nitrogen compound metabolic process; GO:0044699 single-organism process; GO:0044238 primary metabolic process; GO:0044237 cellular metabolic process; GO:0071704 organic substance metabolic process; GO:0008152 metabolic process; GO:0006520 cellular amino acid metabolic process; GO:0044710 single-or…		GO:0097159 organic cyclic compound binding; GO:1901363 heterocyclic compound binding; GO:0003824 catalytic activity; GO:0005488 binding; GO:0043167 ion binding; GO:0016829 lyase activity; GO:0043168 anion binding; GO:0048037 cofactor binding; GO:0030170 pyridoxal phosphate binding;	K17989	SDS; L-serine/L-threonine ammonia-lyase [EC:4.3.1.17 4.3.1.19]	cal01200 Carbon metabolism - Candida albicans; cal01130 Biosynthesis of antibiotics - Candida albicans; cal01100 Metabolic pathways - Candida albicans; cal01230 Biosynthesis of amino acids - Candida albicans; cal01110 Biosynthesis of secondary metabolites - Candida albicans;	IPR001926;	Tryptophan synthase beta subunit-like PLP-dependent enzyme;
A0A1D8PQF9	0	0	2	2	Crotonyl	mitochondria			GO:0097159 organic cyclic compound binding; GO:1901363 heterocyclic compound binding; GO:0009055 electron carrier activity; GO:1901265 nucleoside phosphate binding; GO:0050660 flavin adenine dinucleotide binding; GO:0005488 binding; GO:0043167 ion binding; GO:0043168 anion binding; GO:0000166 nucleotide binding; GO:0048037 cofactor binding; GO:0036094 small molecule binding; GO:0050662 coenzyme b…	K03522			IPR014729; IPR014731; IPR033947; IPR014730; IPR029035;	Rossmann-like alpha/beta/alpha sandwich fold; Electron transfer flavoprotein, alpha subunit, C-terminal; Electron transfer flavoprotein, alpha subunit, N-terminal; Electron transfer flavoprotein, alpha/beta-subunit, N-terminal; DHS-like NAD/FAD-binding domain;
A0A1D8PKG2	0	0	1	1	Crotonyl	mitochondria			GO:0003824 catalytic activity;	K01522	FHIT; bis(5'-adenosyl)-triphosphatase [EC:3.6.1.29]	cal00230 Purine metabolism - Candida albicans;	IPR011146;	HIT-like domain;
A0A1D8PRQ2	0	0	1	1	Crotonyl	nucleus
Q59ZW9	0	0	2	2	Crotonyl	mitochondria	GO:0046907 intracellular transport; GO:0016043 cellular component organization; GO:0072594 establishment of protein localization to organelle; GO:0017038 protein import; GO:0006839 mitochondrial transport; GO:0044699 single-organism process; GO:0015031 protein transport; GO:0051234 establishment of localization; GO:0006605 protein targeting; GO:0051649 establishment of localization in cell; GO:19…	GO:0043229 intracellular organelle; GO:0016020 membrane; GO:0044429 mitochondrial part; GO:0098800 inner mitochondrial membrane protein complex; GO:0031090 organelle membrane; GO:0098796 membrane protein complex; GO:0005737 cytoplasm; GO:0044446 intracellular organelle part; GO:0031967 organelle envelope; GO:0032991 macromolecular complex; GO:0044424 intracellular part; GO:0098798 mitochondrial p…	GO:0019904 protein domain specific binding; GO:0005515 protein binding; GO:0005488 binding;	K17805
Q59KF3	0	0	1	1	Crotonyl	nucleus	GO:0044085 cellular component biogenesis; GO:0022613 ribonucleoprotein complex biogenesis; GO:0006725 cellular aromatic compound metabolic process; GO:0000154 rRNA modification; GO:0009451 RNA modification; GO:0044237 cellular metabolic process; GO:0032259 methylation; GO:0071704 organic substance metabolic process; GO:0008152 metabolic process; GO:0046483 heterocycle metabolic process; GO:000613…	GO:0043229 intracellular organelle; GO:0043232 intracellular non-membrane-bounded organelle; GO:0044446 intracellular organelle part; GO:0031981 nuclear lumen; GO:0044424 intracellular part; GO:0005730 nucleolus; GO:0005623 cell; GO:0044422 organelle part; GO:0043228 non-membrane-bounded organelle; GO:0043231 intracellular membrane-bounded organelle; GO:0043226 organelle; GO:0031974 membrane-encl…	GO:0008757 S-adenosylmethionine-dependent methyltransferase activity; GO:0008168 methyltransferase activity; GO:0008173 RNA methyltransferase activity; GO:0003824 catalytic activity; GO:0016741 transferase activity, transferring one-carbon groups; GO:0008649 rRNA methyltransferase activity; GO:0016740 transferase activity;	K14857			IPR024576; IPR012920; IPR029063; IPR002877;	Ribosomal RNA methyltransferase Spb1, domain of unknown function DUF3381; Ribosomal RNA methyltransferase, Spb1, C-terminal; S-adenosyl-L-methionine-dependent methyltransferase; Ribosomal RNA methyltransferase FtsJ domain;
Q5AKW4	0	0	3	3	Crotonyl	cytoplasm	GO:0008152 metabolic process; GO:0005975 carbohydrate metabolic process; GO:0044238 primary metabolic process; GO:0071704 organic substance metabolic process;		GO:0000287 magnesium ion binding; GO:0016853 isomerase activity; GO:0004610 phosphoacetylglucosamine mutase activity; GO:0003824 catalytic activity; GO:0005488 binding; GO:0016868 intramolecular transferase activity, phosphotransferases; GO:0043167 ion binding; GO:0046872 metal ion binding; GO:0043169 cation binding; GO:0016866 intramolecular transferase activity;	K01836	PGM3; phosphoacetylglucosamine mutase [EC:5.4.2.3]	cal01130 Biosynthesis of antibiotics - Candida albicans; cal01100 Metabolic pathways - Candida albicans;	IPR005843; IPR016055; IPR005844;	Alpha-D-phosphohexomutase, C-terminal; Alpha-D-phosphohexomutase, alpha/beta/alpha I/II/III; Alpha-D-phosphohexomutase, alpha/beta/alpha domain I;
A0A1D8PS38	0	0	10	10	Crotonyl	cytoplasm	GO:0098655 cation transmembrane transport; GO:0034220 ion transmembrane transport; GO:0098660 inorganic ion transmembrane transport; GO:0090662 ATP hydrolysis coupled transmembrane transport; GO:0015988 energy coupled proton transmembrane transport, against electrochemical gradient; GO:0044699 single-organism process; GO:0006818 hydrogen transport; GO:0015992 proton transport; GO:0051234 establis…	GO:0032991 macromolecular complex; GO:0016020 membrane; GO:0033178 proton-transporting two-sector ATPase complex, catalytic domain; GO:0043234 protein complex; GO:0098796 membrane protein complex; GO:0044425 membrane part; GO:0016469 proton-transporting two-sector ATPase complex;	GO:0022804 active transmembrane transporter activity; GO:0042625 ATPase coupled ion transmembrane transporter activity; GO:0015075 ion transmembrane transporter activity; GO:0022853 active ion transmembrane transporter activity; GO:0015399 primary active transmembrane transporter activity; GO:0022892 substrate-specific transporter activity; GO:0044769 ATPase activity, coupled to transmembrane mov…	K02150	ATPeV1E; V-type H+-transporting ATPase subunit E	cal00190 Oxidative phosphorylation - Candida albicans; cal01100 Metabolic pathways - Candida albicans;
A0A1D8PSV5	0	0	13	13	Crotonyl	cytoplasm	GO:0006518 peptide metabolic process; GO:0043043 peptide biosynthetic process; GO:0044267 cellular protein metabolic process; GO:0006807 nitrogen compound metabolic process; GO:0009058 biosynthetic process; GO:0043603 cellular amide metabolic process; GO:0044238 primary metabolic process; GO:1901566 organonitrogen compound biosynthetic process; GO:1901576 organic substance biosynthetic process; G…	GO:0005840 ribosome; GO:0043229 intracellular organelle; GO:0043232 intracellular non-membrane-bounded organelle; GO:0015935 small ribosomal subunit; GO:0044446 intracellular organelle part; GO:0005737 cytoplasm; GO:0032991 macromolecular complex; GO:0044424 intracellular part; GO:0005623 cell; GO:0044422 organelle part; GO:0043228 non-membrane-bounded organelle; GO:0043226 organelle; GO:0044391 …	GO:0097159 organic cyclic compound binding; GO:1901363 heterocyclic compound binding; GO:0003723 RNA binding; GO:0005488 binding; GO:0003676 nucleic acid binding; GO:0005198 structural molecule activity; GO:0003735 structural constituent of ribosome;	K02985	RP-S3e; small subunit ribosomal protein S3e	cal03010 Ribosome - Candida albicans;	IPR004044; IPR009019; IPR015946; IPR001351;	K Homology domain, type 2; K homology domain, prokaryotic type; K homology domain-like, alpha/beta; Ribosomal protein S3, C-terminal;
Q9B8D8	1	1	1	3	AcetylSuccinylCrotonyl	mitochondria	GO:0009116 nucleoside metabolic process; GO:0042278 purine nucleoside metabolic process; GO:0006123 mitochondrial electron transport, cytochrome c to oxygen; GO:0009167 purine ribonucleoside monophosphate metabolic process; GO:0009117 nucleotide metabolic process; GO:0044699 single-organism process; GO:0044237 cellular metabolic process; GO:0006796 phosphate-containing compound metabolic process;…	GO:0016020 membrane; GO:0098800 inner mitochondrial membrane protein complex; GO:0031090 organelle membrane; GO:0098796 membrane protein complex; GO:0005737 cytoplasm; GO:0032991 macromolecular complex; GO:0031224 intrinsic component of membrane; GO:0098798 mitochondrial protein complex; GO:0044424 intracellular part; GO:0044455 mitochondrial membrane part; GO:0005623 cell; GO:0044422 organelle p…	GO:0015075 ion transmembrane transporter activity; GO:0043167 ion binding; GO:0022892 substrate-specific transporter activity; GO:0015077 monovalent inorganic cation transmembrane transporter activity; GO:0005507 copper ion binding; GO:0016676 oxidoreductase activity, acting on a heme group of donors, oxygen as acceptor; GO:0016675 oxidoreductase activity, acting on a heme group of donors; GO:001…	K02261	COX2; cytochrome c oxidase subunit 2	cal00190 Oxidative phosphorylation - Candida albicans; cal01100 Metabolic pathways - Candida albicans;	IPR034210; IPR002429; IPR008972; IPR014222; IPR011759;	Cytochrome c oxidase subunit 2, C-terminal; Cytochrome c oxidase subunit II-like C-terminal; Cupredoxin; Cytochrome c oxidase, subunit II; Cytochrome C oxidase subunit II, transmembrane domain;
Q5A782	0	0	5	5	Crotonyl	nucleus	GO:0006518 peptide metabolic process; GO:0043043 peptide biosynthetic process; GO:0044267 cellular protein metabolic process; GO:0006807 nitrogen compound metabolic process; GO:0009058 biosynthetic process; GO:0043603 cellular amide metabolic process; GO:0044238 primary metabolic process; GO:1901566 organonitrogen compound biosynthetic process; GO:0044237 cellular metabolic process; GO:1901576 or…		GO:0003723 RNA binding; GO:1901265 nucleoside phosphate binding; GO:0001882 nucleoside binding; GO:0043167 ion binding; GO:0016817 hydrolase activity, acting on acid anhydrides; GO:0003743 translation initiation factor activity; GO:0016787 hydrolase activity; GO:0000166 nucleotide binding; GO:0017111 nucleoside-triphosphatase activity; GO:1901363 heterocyclic compound binding; GO:0097159 organic …	K03243	EIF5B; translation initiation factor 5B	cal03013 RNA transport - Candida albicans;	IPR023115; IPR005225; IPR004161; IPR027417; IPR000795; IPR009000;	Translation initiation factor IF- 2, domain 3; Small GTP-binding protein domain; Translation elongation factor EFTu-like, domain 2; P-loop containing nucleoside triphosphate hydrolase; Transcription factor, GTP-binding domain; Translation protein, beta-barrel domain;
Q5A784	0	3	2	5	SuccinylCrotonyl	mitochondria				K09780			IPR011008;	Dimeric alpha-beta barrel;
Q5A785	0	0	1	1	Crotonyl	nucleus
Q5A786	0	2	1	3	SuccinylCrotonyl	cytoplasm		GO:0005856 cytoskeleton; GO:0043226 organelle; GO:0043229 intracellular organelle; GO:0043232 intracellular non-membrane-bounded organelle; GO:0044464 cell part; GO:0005622 intracellular; GO:0044424 intracellular part; GO:0005623 cell; GO:0043228 non-membrane-bounded organelle;	GO:0003779 actin binding; GO:0005515 protein binding; GO:0008092 cytoskeletal protein binding; GO:0005488 binding;	K05759
A0A1D8PEY9	0	0	8	8	Crotonyl	mitochondria	GO:0006518 peptide metabolic process; GO:0043043 peptide biosynthetic process; GO:0044267 cellular protein metabolic process; GO:0006807 nitrogen compound metabolic process; GO:0009058 biosynthetic process; GO:0043603 cellular amide metabolic process; GO:0044238 primary metabolic process; GO:1901566 organonitrogen compound biosynthetic process; GO:1901576 organic substance biosynthetic process; G…	GO:0005840 ribosome; GO:0043226 organelle; GO:0043229 intracellular organelle; GO:0043232 intracellular non-membrane-bounded organelle; GO:0044464 cell part; GO:0005622 intracellular; GO:0005737 cytoplasm; GO:0032991 macromolecular complex; GO:0044424 intracellular part; GO:1990904 ribonucleoprotein complex; GO:0005623 cell; GO:0030529 intracellular ribonucleoprotein complex; GO:0044444 cytoplasm…	GO:0003735 structural constituent of ribosome; GO:0005198 structural molecule activity;	K02962	RP-S17e; small subunit ribosomal protein S17e	cal03010 Ribosome - Candida albicans;
A0A1D8PLC9	0	0	12	12	Crotonyl	nucleus	GO:0006518 peptide metabolic process; GO:0043043 peptide biosynthetic process; GO:0044267 cellular protein metabolic process; GO:0006807 nitrogen compound metabolic process; GO:0009058 biosynthetic process; GO:0043603 cellular amide metabolic process; GO:0044238 primary metabolic process; GO:1901566 organonitrogen compound biosynthetic process; GO:1901576 organic substance biosynthetic process; G…	GO:0005840 ribosome; GO:0043226 organelle; GO:0043229 intracellular organelle; GO:0043232 intracellular non-membrane-bounded organelle; GO:0044464 cell part; GO:0005622 intracellular; GO:0005737 cytoplasm; GO:0032991 macromolecular complex; GO:0044424 intracellular part; GO:1990904 ribonucleoprotein complex; GO:0005623 cell; GO:0030529 intracellular ribonucleoprotein complex; GO:0044444 cytoplasm…	GO:0003735 structural constituent of ribosome; GO:0005198 structural molecule activity;	K02882	RP-L18Ae; large subunit ribosomal protein L18Ae	cal03010 Ribosome - Candida albicans;	IPR023573;	Ribosomal protein 50S-L18Ae/60S-L20/60S-L18A;
A0A1D8PQP3	0	0	1	1	Crotonyl	nucleus	GO:0050794 regulation of cellular process; GO:0044700 single organism signaling; GO:0051716 cellular response to stimulus; GO:0016310 phosphorylation; GO:0035556 intracellular signal transduction; GO:0044267 cellular protein metabolic process; GO:0044699 single-organism process; GO:0000160 phosphorelay signal transduction system; GO:0023052 signaling; GO:0050896 response to stimulus; GO:0044238 p…	GO:0005623 cell; GO:0005622 intracellular; GO:0044464 cell part;	GO:0005524 ATP binding; GO:1901265 nucleoside phosphate binding; GO:0016773 phosphotransferase activity, alcohol group as acceptor; GO:0001882 nucleoside binding; GO:0043167 ion binding; GO:0004672 protein kinase activity; GO:0000166 nucleotide binding; GO:0097159 organic cyclic compound binding; GO:1901363 heterocyclic compound binding; GO:0032549 ribonucleoside binding; GO:0097367 carbohydrate …	K12767	RIM15; serine/threonine-protein kinase RIM15 [EC:2.7.11.1]	cal04113 Meiosis - yeast - Candida albicans; cal04138 Autophagy - yeast - Candida albicans;	IPR011006; IPR000719; IPR000014; IPR001789; IPR000961; IPR011009;	CheY-like superfamily; Protein kinase domain; PAS domain; Signal transduction response regulator, receiver domain; AGC-kinase, C-terminal; Protein kinase-like domain;
A0A1D8PLC3	0	0	1	1	Crotonyl	cytoplasm,nucleus	GO:0008152 metabolic process; GO:0044260 cellular macromolecule metabolic process; GO:0044267 cellular protein metabolic process; GO:0006464 cellular protein modification process; GO:0043170 macromolecule metabolic process; GO:0019538 protein metabolic process; GO:0044238 primary metabolic process; GO:0043412 macromolecule modification; GO:0036211 protein modification process; GO:0044237 cellular…		GO:0016787 hydrolase activity; GO:0003824 catalytic activity; GO:0016874 ligase activity;				IPR002828;	Survival protein SurE-like phosphatase/nucleotidase;
A0A1D8PLC6	0	0	2	2	Crotonyl	nucleus	GO:0008152 metabolic process; GO:0032259 methylation;		GO:0016741 transferase activity, transferring one-carbon groups; GO:0008168 methyltransferase activity; GO:0003824 catalytic activity; GO:0016740 transferase activity;				IPR002791;	Domain of unknown function DUF89;
A0A1D8PEY6	0	0	1	1	Crotonyl	cytoplasm,nucleus		GO:0031224 intrinsic component of membrane; GO:0016020 membrane; GO:0016021 integral component of membrane; GO:0044425 membrane part;	GO:0005515 protein binding; GO:0005488 binding;				IPR000008;	C2 domain;
A0A1D8PU32	0	0	2	2	Crotonyl	nucleus			GO:0005515 protein binding; GO:0005488 binding;				IPR009091; IPR011333; IPR020683; IPR000210;	Regulator of chromosome condensation 1/beta-lactamase-inhibitor protein II; SKP1/BTB/POZ domain; Ankyrin repeat-containing domain; BTB/POZ domain;
A0A1D8PCM4	0	0	2	2	Crotonyl	nucleus	GO:0043632 modification-dependent macromolecule catabolic process; GO:0070646 protein modification by small protein removal; GO:0044265 cellular macromolecule catabolic process; GO:0051603 proteolysis involved in cellular protein catabolic process; GO:0044257 cellular protein catabolic process; GO:0019941 modification-dependent protein catabolic process; GO:0044267 cellular protein metabolic proc…	GO:0031224 intrinsic component of membrane; GO:0016020 membrane; GO:0016021 integral component of membrane; GO:0044425 membrane part;	GO:0008233 peptidase activity; GO:0036459 thiol-dependent ubiquitinyl hydrolase activity; GO:0003824 catalytic activity; GO:0101005 ubiquitinyl hydrolase activity; GO:0070011 peptidase activity, acting on L-amino acid peptides; GO:0019783 ubiquitin-like protein-specific protease activity; GO:0008234 cysteine-type peptidase activity; GO:0016787 hydrolase activity;	K11874			IPR028889; IPR001394;	Ubiquitin specific protease domain; Peptidase C19, ubiquitin carboxyl-terminal hydrolase;
A0A1D8PCM2	0	0	3	3	Crotonyl	nucleus	GO:0044723 single-organism carbohydrate metabolic process; GO:0008152 metabolic process; GO:0044710 single-organism metabolic process; GO:0044281 small molecule metabolic process; GO:0005996 monosaccharide metabolic process; GO:0044699 single-organism process; GO:0044238 primary metabolic process; GO:0005975 carbohydrate metabolic process; GO:0006012 galactose metabolic process; GO:0019318 hexose…		GO:0008108 UDP-glucose:hexose-1-phosphate uridylyltransferase activity; GO:0046914 transition metal ion binding; GO:0016779 nucleotidyltransferase activity; GO:0003824 catalytic activity; GO:0005488 binding; GO:0043167 ion binding; GO:0043169 cation binding; GO:0046872 metal ion binding; GO:0008270 zinc ion binding; GO:0070569 uridylyltransferase activity; GO:0016740 transferase activity; GO:0016…	K00965	galT; UDPglucose--hexose-1-phosphate uridylyltransferase [EC:2.7.7.12]	cal01100 Metabolic pathways - Candida albicans;	IPR005849; IPR011146; IPR005850;	Galactose-1-phosphate uridyl transferase, N-terminal; HIT-like domain; Galactose-1-phosphate uridyl transferase, C-terminal;
Q8TGH6	0	0	1	1	Crotonyl	extracellular	GO:0044085 cellular component biogenesis; GO:0046710 GDP metabolic process; GO:0043413 macromolecule glycosylation; GO:0009116 nucleoside metabolic process; GO:0009185 ribonucleoside diphosphate metabolic process; GO:0044237 cellular metabolic process; GO:0008152 metabolic process; GO:0006213 pyrimidine nucleoside metabolic process; GO:1901137 carbohydrate derivative biosynthetic process; GO:1901…	GO:0043229 intracellular organelle; GO:0016020 membrane; GO:0005783 endoplasmic reticulum; GO:0098588 bounding membrane of organelle; GO:0031090 organelle membrane; GO:0044446 intracellular organelle part; GO:0005737 cytoplasm; GO:0000139 Golgi membrane; GO:0031224 intrinsic component of membrane; GO:0012505 endomembrane system; GO:0044424 intracellular part; GO:0005623 cell; GO:0016021 integral …	GO:0045134 uridine-diphosphatase activity; GO:0004382 guanosine-diphosphatase activity; GO:0016462 pyrophosphatase activity; GO:0003824 catalytic activity; GO:0016817 hydrolase activity, acting on acid anhydrides; GO:0016787 hydrolase activity; GO:0016818 hydrolase activity, acting on acid anhydrides, in phosphorus-containing anhydrides; GO:0017110 nucleoside-diphosphatase activity;	K01526
Q5A320	0	0	1	1	Crotonyl	extracellular	GO:0008152 metabolic process;		GO:0003824 catalytic activity;	K13239	ECI2; Delta3-Delta2-enoyl-CoA isomerase [EC:5.3.3.8]	cal04146 Peroxisome - Candida albicans;	IPR029045;	ClpP/crotonase-like domain;
A0A1D8PP21	0	0	8	8	Crotonyl	cytoplasm	GO:0006518 peptide metabolic process; GO:0006725 cellular aromatic compound metabolic process; GO:0044267 cellular protein metabolic process; GO:0044699 single-organism process; GO:0009058 biosynthetic process; GO:1901566 organonitrogen compound biosynthetic process; GO:0043039 tRNA aminoacylation; GO:0044237 cellular metabolic process; GO:0071704 organic substance metabolic process; GO:0008152 m…	GO:0044424 intracellular part; GO:0005623 cell; GO:0044464 cell part; GO:0005622 intracellular; GO:0005737 cytoplasm;	GO:0016876 ligase activity, forming aminoacyl-tRNA and related compounds; GO:0005524 ATP binding; GO:1901265 nucleoside phosphate binding; GO:0004825 methionine-tRNA ligase activity; GO:0016875 ligase activity, forming carbon-oxygen bonds; GO:0016874 ligase activity; GO:0001882 nucleoside binding; GO:0043167 ion binding; GO:0000166 nucleotide binding; GO:0097159 organic cyclic compound binding; G…	K01874			IPR014729; IPR018285; IPR033911; IPR029038; IPR015413; IPR009080;	Rossmann-like alpha/beta/alpha sandwich fold; Methionyl-tRNA synthetase, N-terminal heteromerisation domain; Methioninyl-tRNA synthetase core domain; Methionyl-tRNA synthetase, Zn-domain; Methionyl/Leucyl tRNA synthetase; Aminoacyl-tRNA synthetase, class Ia, anticodon-binding;
O74161	0	0	1	1	Crotonyl	nucleus		GO:0043226 organelle; GO:0043231 intracellular membrane-bounded organelle; GO:0043229 intracellular organelle; GO:0044464 cell part; GO:0005622 intracellular; GO:0005737 cytoplasm; GO:0012505 endomembrane system; GO:0044424 intracellular part; GO:0005623 cell; GO:0043227 membrane-bounded organelle; GO:0005794 Golgi apparatus; GO:0044444 cytoplasmic part;	GO:0005515 protein binding; GO:0005488 binding; GO:0046983 protein dimerization activity;	K19877			IPR031669; IPR031673; IPR003961; IPR001357;	Fibronectin type III domain, fungi; Chitin biosynthesis protein Chs5, N-terminal; Fibronectin type III; BRCT domain;
Q5A9X7	0	0	2	2	Crotonyl	nucleus	GO:0016043 cellular component organization; GO:0006338 chromatin remodeling; GO:0006325 chromatin organization; GO:0051276 chromosome organization; GO:0009987 cellular process; GO:0006996 organelle organization; GO:0071840 cellular component organization or biogenesis;	GO:0043229 intracellular organelle; GO:0044446 intracellular organelle part; GO:0032991 macromolecular complex; GO:0044424 intracellular part; GO:0016586 RSC complex; GO:0005623 cell; GO:0070603 SWI/SNF superfamily-type complex; GO:0044422 organelle part; GO:0043226 organelle; GO:0043231 intracellular membrane-bounded organelle; GO:0005634 nucleus; GO:0044464 cell part; GO:0005622 intracellular; …		K11768
Q5A328	1	0	1	2	AcetylCrotonyl	mitochondria	GO:0006839 mitochondrial transport; GO:0044699 single-organism process; GO:0071702 organic substance transport; GO:0046942 carboxylic acid transport; GO:0015849 organic acid transport; GO:0051234 establishment of localization; GO:0006810 transport; GO:0006820 anion transport; GO:0015711 organic anion transport; GO:1902578 single-organism localization; GO:0015718 monocarboxylic acid transport; GO:…	GO:0043229 intracellular organelle; GO:0016020 membrane; GO:0044429 mitochondrial part; GO:0031090 organelle membrane; GO:0031967 organelle envelope; GO:0044446 intracellular organelle part; GO:0005737 cytoplasm; GO:0031224 intrinsic component of membrane; GO:0044424 intracellular part; GO:0005623 cell; GO:0016021 integral component of membrane; GO:0044422 organelle part; GO:0005739 mitochondrion…		K22139
Q5A9X0	0	0	1	1	Crotonyl	mitochondria				K18162			IPR029063;	S-adenosyl-L-methionine-dependent methyltransferase;
Q5A7M2	0	0	2	2	Crotonyl	mitochondria	GO:0046907 intracellular transport; GO:0016043 cellular component organization; GO:0072594 establishment of protein localization to organelle; GO:0017038 protein import; GO:0006839 mitochondrial transport; GO:0044699 single-organism process; GO:0015031 protein transport; GO:0051234 establishment of localization; GO:0006605 protein targeting; GO:0051649 establishment of localization in cell; GO:19…	GO:0043229 intracellular organelle; GO:0016020 membrane; GO:0044429 mitochondrial part; GO:0031090 organelle membrane; GO:0031967 organelle envelope; GO:0044446 intracellular organelle part; GO:0005737 cytoplasm; GO:0044424 intracellular part; GO:0005623 cell; GO:0044422 organelle part; GO:0005739 mitochondrion; GO:0005740 mitochondrial envelope; GO:0043231 intracellular membrane-bounded organell…	GO:0005515 protein binding; GO:0051087 chaperone binding; GO:0005488 binding;	K17804			IPR007379; IPR032710;	Tim44-like domain; NTF2-like domain;
Q5A7M1	1	0	5	6	AcetylCrotonyl	nucleus	GO:0051336 regulation of hydrolase activity; GO:0043547 positive regulation of GTPase activity; GO:0051345 positive regulation of hydrolase activity; GO:0050790 regulation of catalytic activity; GO:0044093 positive regulation of molecular function; GO:0065009 regulation of molecular function; GO:0043087 regulation of GTPase activity; GO:0065007 biological regulation; GO:0043085 positive regulatio…		GO:0098772 molecular function regulator; GO:0030234 enzyme regulator activity; GO:0008047 enzyme activator activity; GO:0060589 nucleoside-triphosphatase regulator activity; GO:0005096 GTPase activator activity; GO:0030695 GTPase regulator activity;	K12493	ARFGAP2_3; ADP-ribosylation factor GTPase-activating protein 2/3	cal04144 Endocytosis - Candida albicans;
Q5A253	1	0	0	1	Acetyl	cyto	metabolic process; carbohydrate metabolic process; primary metabolic process; organic substance metabolic process;		magnesium ion binding; isomerase activity; catalytic activity; binding; intramolecular transferase activity, phosphotransferases; ion binding; metal ion binding; cation binding; intramolecular transferase activity;	K01835	pgm; phosphoglucomutase [EC:5.4.2.2]	cal00010 Glycolysis / Gluconeogenesis - Candida albicans; cal01100 Metabolic pathways - Candida albicans; cal00030 Pentose phosphate pathway - Candida albicans; cal00230 Purine metabolism - Candida albicans; cal00052 Galactose metabolism - Candida albicans; cal00520 Amino sugar and nucleotide sugar metabolism - Candida albicans; cal00500 Starch and sucrose metabolism - Candida albicans; cal01110 …	IPR005846; IPR005843; IPR005845; IPR016055; IPR005844;	Alpha-D-phosphohexomutase, alpha/beta/alpha domain II; Alpha-D-phosphohexomutase, alpha/beta/alpha domain I; Alpha-D-phosphohexomutase, alpha/beta/alpha domain III; Alpha-D-phosphohexomutase, C-terminal; Alpha-D-phosphohexomutase, alpha/beta/alpha I/II/III;
Q5A7M9	0	0	1	1	Crotonyl	cytoplasm	GO:0008152 metabolic process;		GO:0016787 hydrolase activity; GO:0003824 catalytic activity;	K06116	GPP1; glycerol 3-phosphatase 1 [EC:3.1.3.21]	cal01100 Metabolic pathways - Candida albicans;	IPR023198; IPR023214;	Phosphoglycolate phosphatase, domain 2; HAD-like domain;
Q5AKW2	0	0	1	1	Crotonyl	nucleus		GO:0043229 intracellular organelle; GO:0043232 intracellular non-membrane-bounded organelle; GO:0044430 cytoskeletal part; GO:0044446 intracellular organelle part; GO:0032991 macromolecular complex; GO:0044424 intracellular part; GO:0005623 cell; GO:0015629 actin cytoskeleton; GO:0044422 organelle part; GO:0043228 non-membrane-bounded organelle; GO:0043226 organelle; GO:0005856 cytoskeleton; GO:0…	GO:0051015 actin filament binding; GO:0003774 motor activity; GO:1901265 nucleoside phosphate binding; GO:0016817 hydrolase activity, acting on acid anhydrides; GO:0016787 hydrolase activity; GO:0005515 protein binding; GO:0097159 organic cyclic compound binding; GO:1901363 heterocyclic compound binding; GO:0016462 pyrophosphatase activity; GO:0008092 cytoskeletal protein binding; GO:0003824 cata…	K10357			IPR002710; IPR004009; IPR008989; IPR027417; IPR001609;	Dilute domain; Myosin, N-terminal, SH3-like; Myosin S1 fragment, N-terminal; P-loop containing nucleoside triphosphate hydrolase; Myosin head, motor domain;
Q59Y21	0	0	2	2	Crotonyl	nucleus	GO:0008152 metabolic process; GO:0032446 protein modification by small protein conjugation; GO:0016567 protein ubiquitination; GO:0044260 cellular macromolecule metabolic process; GO:0044267 cellular protein metabolic process; GO:0006464 cellular protein modification process; GO:0043170 macromolecule metabolic process; GO:0019538 protein metabolic process; GO:0070647 protein modification by small…		GO:0019787 ubiquitin-like protein transferase activity; GO:0003824 catalytic activity; GO:0005488 binding; GO:0004842 ubiquitin-protein transferase activity; GO:0016874 ligase activity; GO:0005515 protein binding; GO:0016740 transferase activity;	K10591	NEDD4; E3 ubiquitin-protein ligase NEDD4 [EC:2.3.2.26]	cal04011 MAPK signaling pathway - yeast - Candida albicans; cal04120 Ubiquitin mediated proteolysis - Candida albicans; cal04144 Endocytosis - Candida albicans;	IPR001202; IPR000569; IPR000008;	WW domain; HECT domain; C2 domain;
A0A1D8PRL3	0	0	3	3	Crotonyl	cytoplasm							IPR016040;	NAD(P)-binding domain;
A0A1D8PRL4	0	0	1	1	Crotonyl	mitochondria	GO:0051188 cofactor biosynthetic process; GO:0042559 pteridine-containing compound biosynthetic process; GO:0006725 cellular aromatic compound metabolic process; GO:0016053 organic acid biosynthetic process; GO:0042398 cellular modified amino acid biosynthetic process; GO:0044699 single-organism process; GO:0009058 biosynthetic process; GO:1901566 organonitrogen compound biosynthetic process; GO:…		GO:0016645 oxidoreductase activity, acting on the CH-NH group of donors; GO:0005524 ATP binding; GO:1901265 nucleoside phosphate binding; GO:0016874 ligase activity; GO:0001882 nucleoside binding; GO:0043167 ion binding; GO:0004488 methylenetetrahydrofolate dehydrogenase (NADP+) activity; GO:0000166 nucleotide binding; GO:0016491 oxidoreductase activity; GO:0016879 ligase activity, forming carbon…	K00288	MTHFD; methylenetetrahydrofolate dehydrogenase (NADP+) / methenyltetrahydrofolate cyclohydrolase / formyltetrahydrofolate synthetase [EC:1.5.1.5 3.5.4.9 6.3.4.3]	cal01100 Metabolic pathways - Candida albicans;	IPR020631; IPR027417; IPR016040; IPR020630;	Tetrahydrofolate dehydrogenase/cyclohydrolase, NAD(P)-binding domain; P-loop containing nucleoside triphosphate hydrolase; NAD(P)-binding domain; Tetrahydrofolate dehydrogenase/cyclohydrolase, catalytic domain;
A0A1D8PQ59	0	0	2	2	Crotonyl	cytoplasm,nucleus	GO:0016051 carbohydrate biosynthetic process; GO:0000271 polysaccharide biosynthetic process; GO:0044042 glucan metabolic process; GO:0044699 single-organism process; GO:0009058 biosynthetic process; GO:0006112 energy reserve metabolic process; GO:0044237 cellular metabolic process; GO:0044264 cellular polysaccharide metabolic process; GO:0071704 organic substance metabolic process; GO:0008152 me…		GO:0003844 1,4-alpha-glucan branching enzyme activity; GO:0016758 transferase activity, transferring hexosyl groups; GO:0003824 catalytic activity; GO:0005488 binding; GO:0016798 hydrolase activity, acting on glycosyl bonds; GO:0043167 ion binding; GO:0043169 cation binding; GO:0004553 hydrolase activity, hydrolyzing O-glycosyl compounds; GO:0016757 transferase activity, transferring glycosyl gro…	K00700	GBE1; 1,4-alpha-glucan branching enzyme [EC:2.4.1.18]	cal01100 Metabolic pathways - Candida albicans; cal01110 Biosynthesis of secondary metabolites - Candida albicans;	IPR004193; IPR014756; IPR006048; IPR017853; IPR013780; IPR013783; IPR006047; IPR013781;	Glycoside hydrolase, family 13, N-terminal; Immunoglobulin E-set; Alpha-amylase/branching enzyme, C-terminal all beta; Glycoside hydrolase superfamily; Glycosyl hydrolase, all-beta; Immunoglobulin-like fold; Glycosyl hydrolase, family 13, catalytic domain; Glycoside hydrolase, catalytic domain;
A0A1D8PQ58	0	0	1	1	Crotonyl	nucleus				K18721
P30575	15	19	31	65	AcetylSuccinylCrotonyl	cytoplasm	GO:0052200 response to host defenses; GO:0006757 ATP generation from ADP; GO:0044409 entry into host; GO:0065008 regulation of biological quality; GO:0009116 nucleoside metabolic process; GO:0042278 purine nucleoside metabolic process; GO:0006165 nucleoside diphosphate phosphorylation; GO:0046031 ADP metabolic process; GO:0019362 pyridine nucleotide metabolic process; GO:0019319 hexose biosynthet…	GO:0043229 intracellular organelle; GO:0016020 membrane; GO:0044421 extracellular region part; GO:0030312 external encapsulating structure; GO:0071944 cell periphery; GO:0005737 cytoplasm; GO:0032991 macromolecular complex; GO:0030446 hyphal cell wall; GO:0044424 intracellular part; GO:0005829 cytosol; GO:0005623 cell; GO:0005576 extracellular region; GO:0005886 plasma membrane; GO:0031012 extrac…	GO:0000287 magnesium ion binding; GO:0004634 phosphopyruvate hydratase activity; GO:0003824 catalytic activity; GO:0005488 binding; GO:0043167 ion binding; GO:0030984 kininogen binding; GO:0046872 metal ion binding; GO:0043169 cation binding; GO:0016829 lyase activity; GO:0005515 protein binding; GO:0016836 hydro-lyase activity; GO:0016835 carbon-oxygen lyase activity; GO:0030985 high molecular w…	K01689	ENO; enolase [EC:4.2.1.11]	cal01200 Carbon metabolism - Candida albicans; cal01130 Biosynthesis of antibiotics - Candida albicans; cal03018 RNA degradation - Candida albicans; cal01100 Metabolic pathways - Candida albicans; cal01230 Biosynthesis of amino acids - Candida albicans; cal01110 Biosynthesis of secondary metabolites - Candida albicans;	IPR029065; IPR029017; IPR020810; IPR020811;	Enolase C-terminal domain-like; Enolase N-terminal domain-like; Enolase, C-terminal TIM barrel domain; Enolase, N-terminal;
A0A1D8PQ55	0	0	1	1	Crotonyl	nucleus			GO:0097159 organic cyclic compound binding; GO:1901363 heterocyclic compound binding; GO:0003723 RNA binding; GO:0005488 binding; GO:0003676 nucleic acid binding;	K18738			IPR004087; IPR004088;	K Homology domain; K Homology domain, type 1;
A0A1D8PQ54	0	0	1	1	Crotonyl	cytoplasm	GO:0009058 biosynthetic process; GO:0008152 metabolic process;		GO:0003824 catalytic activity;
A0A1D8PQ57	0	0	3	3	Crotonyl	nucleus			GO:0003877 ATP adenylyltransferase activity; GO:0016779 nucleotidyltransferase activity; GO:0003824 catalytic activity; GO:0016740 transferase activity; GO:0016772 transferase activity, transferring phosphorus-containing groups; GO:0070566 adenylyltransferase activity;	K00988	APA1_2; ATP adenylyltransferase [EC:2.7.7.53]	cal00230 Purine metabolism - Candida albicans;	IPR011146; IPR019200;	HIT-like domain; ATP adenylyltransferase, C-terminal;
Q59KQ3	1	0	0	1	Acetyl	extr
Q59KQ1	0	0	1	1	Crotonyl	extracellular	GO:0016310 phosphorylation; GO:0008152 metabolic process; GO:0006793 phosphorus metabolic process; GO:0052646 alditol phosphate metabolic process; GO:0019637 organophosphate metabolic process; GO:1901135 carbohydrate derivative metabolic process; GO:0006072 glycerol-3-phosphate metabolic process; GO:0005975 carbohydrate metabolic process; GO:0044238 primary metabolic process; GO:0009987 cellular …		GO:0004370 glycerol kinase activity; GO:0016301 kinase activity; GO:0016773 phosphotransferase activity, alcohol group as acceptor; GO:0003824 catalytic activity; GO:0016740 transferase activity; GO:0016772 transferase activity, transferring phosphorus-containing groups;	K00864	glpK; glycerol kinase [EC:2.7.1.30]	cal01100 Metabolic pathways - Candida albicans;	IPR018485; IPR018484;	Carbohydrate kinase, FGGY, C-terminal; Carbohydrate kinase, FGGY, N-terminal;
P83779	11	11	19	41	AcetylSuccinylCrotonyl	cytoplasm		GO:0016020 membrane; GO:0044421 extracellular region part; GO:0030312 external encapsulating structure; GO:0071944 cell periphery; GO:0005737 cytoplasm; GO:0030446 hyphal cell wall; GO:0044424 intracellular part; GO:0005623 cell; GO:0005576 extracellular region; GO:0005886 plasma membrane; GO:0031012 extracellular matrix; GO:0005622 intracellular; GO:0044464 cell part; GO:0009277 fungal-type cell…	GO:0000287 magnesium ion binding; GO:0019842 vitamin binding; GO:0043167 ion binding; GO:0016829 lyase activity; GO:0048037 cofactor binding; GO:1901681 sulfur compound binding; GO:0030976 thiamine pyrophosphate binding; GO:0004737 pyruvate decarboxylase activity; GO:1901363 heterocyclic compound binding; GO:0097159 organic cyclic compound binding; GO:0003824 catalytic activity; GO:0016830 carbon…	K01568	PDC; pyruvate decarboxylase [EC:4.1.1.1]	cal01130 Biosynthesis of antibiotics - Candida albicans; cal01100 Metabolic pathways - Candida albicans; cal01110 Biosynthesis of secondary metabolites - Candida albicans;	IPR012000; IPR029035; IPR029061; IPR011766; IPR012001;	Thiamine pyrophosphate enzyme, central domain; DHS-like NAD/FAD-binding domain; Thiamin diphosphate-binding fold; Thiamine pyrophosphate enzyme, C-terminal TPP-binding; Thiamine pyrophosphate enzyme, N-terminal TPP-binding domain;
P83778	3	4	2	9	AcetylSuccinylCrotonyl	cytoplasm	GO:0072594 establishment of protein localization to organelle; GO:0019319 hexose biosynthetic process; GO:0017038 protein import; GO:0044699 single-organism process; GO:0009058 biosynthetic process; GO:0044237 cellular metabolic process; GO:0015031 protein transport; GO:0051234 establishment of localization; GO:0006006 glucose metabolic process; GO:0006605 protein targeting; GO:0008152 metabolic …	GO:0043229 intracellular organelle; GO:0044446 intracellular organelle part; GO:0005737 cytoplasm; GO:0031981 nuclear lumen; GO:0044424 intracellular part; GO:0005623 cell; GO:0005829 cytosol; GO:0044422 organelle part; GO:0005739 mitochondrion; GO:0031974 membrane-enclosed lumen; GO:0043231 intracellular membrane-bounded organelle; GO:0043226 organelle; GO:0005634 nucleus; GO:0070013 intracellul…	GO:0016614 oxidoreductase activity, acting on CH-OH group of donors; GO:0016616 oxidoreductase activity, acting on the CH-OH group of donors, NAD or NADP as acceptor; GO:0016615 malate dehydrogenase activity; GO:0003824 catalytic activity; GO:0030060 L-malate dehydrogenase activity; GO:0016491 oxidoreductase activity;	K00026	MDH2; malate dehydrogenase [EC:1.1.1.37]	cal01200 Carbon metabolism - Candida albicans; cal01130 Biosynthesis of antibiotics - Candida albicans; cal01100 Metabolic pathways - Candida albicans; cal01110 Biosynthesis of secondary metabolites - Candida albicans;	IPR022383; IPR016040; IPR001236; IPR015955;	Lactate/malate dehydrogenase, C-terminal; NAD(P)-binding domain; Lactate/malate dehydrogenase, N-terminal; Lactate dehydrogenase/glycoside hydrolase, family 4, C-terminal;
Q59SH9	6	5	0	11	AcetylSuccinyl	cyto	organic acid biosynthetic process; L-asparagine metabolic process; aspartate family amino acid metabolic process; biosynthetic process; organonitrogen compound biosynthetic process; cellular metabolic process; organic substance metabolic process; L-asparagine biosynthetic process; metabolic process; cellular amino acid metabolic process; alpha-amino acid biosynthetic process; cellular nitrogen co…		ATP binding; nucleoside phosphate binding; ligase activity; nucleoside binding; ion binding; nucleotide binding; carbon-nitrogen ligase activity, with glutamine as amido-N-donor; ligase activity, forming carbon-nitrogen bonds; organic cyclic compound binding; heterocyclic compound binding; ribonucleoside binding; catalytic activity; ribonucleotide binding; binding; purine ribonucleoside binding; …	K01953	asnB; asparagine synthase (glutamine-hydrolysing) [EC:6.3.5.4]	cal01100 Metabolic pathways - Candida albicans; cal00250 Alanine, aspartate and glutamate metabolism - Candida albicans; cal01110 Biosynthesis of secondary metabolites - Candida albicans;	IPR014729; IPR000583; IPR029055; IPR001962; IPR017932;	Nucleophile aminohydrolases, N-terminal; Rossmann-like alpha/beta/alpha sandwich fold; Asparagine synthase; Class II glutamine amidotransferase domain; Glutamine amidotransferase type 2 domain;
P83773	2	8	10	20	AcetylSuccinylCrotonyl	mitochondria	GO:0006790 sulfur compound metabolic process; GO:0008152 metabolic process; GO:0006793 phosphorus metabolic process; GO:0035383 thioester metabolic process; GO:0006732 coenzyme metabolic process; GO:0006084 acetyl-CoA metabolic process; GO:0044237 cellular metabolic process; GO:0009987 cellular process; GO:0006637 acyl-CoA metabolic process; GO:0051186 cofactor metabolic process; GO:0071704 organ…	GO:0044424 intracellular part; GO:0005623 cell; GO:0044464 cell part; GO:0005622 intracellular; GO:0005737 cytoplasm;	GO:0016289 CoA hydrolase activity; GO:0016787 hydrolase activity; GO:0016790 thiolester hydrolase activity; GO:0003824 catalytic activity; GO:0003986 acetyl-CoA hydrolase activity; GO:0016788 hydrolase activity, acting on ester bonds;	K01067			IPR026888;	Acetyl-CoA hydrolase/transferase C-terminal domain;
P83775	1	0	14	15	AcetylCrotonyl	cytoplasm,mitochondria	GO:0044699 single-organism process; GO:0008152 metabolic process; GO:0055114 oxidation-reduction process; GO:0044710 single-organism metabolic process;	GO:0031012 extracellular matrix; GO:0044421 extracellular region part; GO:0044464 cell part; GO:0005622 intracellular; GO:0005737 cytoplasm; GO:0044424 intracellular part; GO:0005623 cell; GO:0005576 extracellular region; GO:0097311 biofilm matrix;	GO:0016614 oxidoreductase activity, acting on CH-OH group of donors; GO:0016616 oxidoreductase activity, acting on the CH-OH group of donors, NAD or NADP as acceptor; GO:0003824 catalytic activity; GO:0005488 binding; GO:0043892 methylglyoxal reductase (NADPH-dependent) activity; GO:0048037 cofactor binding; GO:0016491 oxidoreductase activity; GO:0050662 coenzyme binding;	K17741	GRE2; NADPH-dependent methylglyoxal reductase [EC:1.1.1.283]	cal04011 MAPK signaling pathway - yeast - Candida albicans;	IPR001509; IPR016040;	NAD-dependent epimerase/dehydratase; NAD(P)-binding domain;
P83774	2	6	8	16	AcetylSuccinylCrotonyl	cytoplasm	GO:0036267 invasive filamentous growth; GO:0050794 regulation of cellular process; GO:0044700 single organism signaling; GO:0033554 cellular response to stress; GO:0009267 cellular response to starvation; GO:0071467 cellular response to pH; GO:0009628 response to abiotic stimulus; GO:0001403 invasive growth in response to glucose limitation; GO:0044699 single-organism process; GO:0036176 response…	GO:0044424 intracellular part; GO:0005623 cell; GO:0044464 cell part; GO:0005622 intracellular; GO:0005737 cytoplasm;	GO:0030234 enzyme regulator activity; GO:0005488 binding; GO:0005092 GDP-dissociation inhibitor activity; GO:0060589 nucleoside-triphosphatase regulator activity; GO:0030695 GTPase regulator activity; GO:0005515 protein binding; GO:0098772 molecular function regulator;	K14753			IPR017986; IPR015943;	WD40-repeat-containing domain; WD40/YVTN repeat-like-containing domain;
P83777	4	8	11	23	AcetylSuccinylCrotonyl	cytoplasm	GO:0008152 metabolic process; GO:0044237 cellular metabolic process; GO:0006793 phosphorus metabolic process; GO:0009987 cellular process; GO:0006796 phosphate-containing compound metabolic process;	GO:0031012 extracellular matrix; GO:0044421 extracellular region part; GO:0030312 external encapsulating structure; GO:0005622 intracellular; GO:0044464 cell part; GO:0071944 cell periphery; GO:0005737 cytoplasm; GO:0030446 hyphal cell wall; GO:0009277 fungal-type cell wall; GO:0044424 intracellular part; GO:0005618 cell wall; GO:0005623 cell; GO:0097311 biofilm matrix; GO:0005576 extracellular r…	GO:0000287 magnesium ion binding; GO:0004427 inorganic diphosphatase activity; GO:0016462 pyrophosphatase activity; GO:0003824 catalytic activity; GO:0005488 binding; GO:0043167 ion binding; GO:0046872 metal ion binding; GO:0043169 cation binding; GO:0016817 hydrolase activity, acting on acid anhydrides; GO:0016787 hydrolase activity; GO:0016818 hydrolase activity, acting on acid anhydrides, in p…	K01507	ppa; inorganic pyrophosphatase [EC:3.6.1.1]	cal00190 Oxidative phosphorylation - Candida albicans;
P83776	6	10	11	27	AcetylSuccinylCrotonyl	cytoplasm	GO:0006757 ATP generation from ADP; GO:0065008 regulation of biological quality; GO:0009116 nucleoside metabolic process; GO:0042278 purine nucleoside metabolic process; GO:0006165 nucleoside diphosphate phosphorylation; GO:0046031 ADP metabolic process; GO:0019362 pyridine nucleotide metabolic process; GO:0006096 glycolytic process; GO:0009167 purine ribonucleoside monophosphate metabolic proces…	GO:0044424 intracellular part; GO:0005623 cell; GO:0044464 cell part; GO:0005622 intracellular; GO:0005737 cytoplasm;	GO:0005524 ATP binding; GO:1901265 nucleoside phosphate binding; GO:0016773 phosphotransferase activity, alcohol group as acceptor; GO:0005536 glucose binding; GO:0001882 nucleoside binding; GO:0043167 ion binding; GO:0048029 monosaccharide binding; GO:0000166 nucleotide binding; GO:0097159 organic cyclic compound binding; GO:1901363 heterocyclic compound binding; GO:0032549 ribonucleoside bindin…	K00844	HK; hexokinase [EC:2.7.1.1]	cal01200 Carbon metabolism - Candida albicans; cal01130 Biosynthesis of antibiotics - Candida albicans; cal01100 Metabolic pathways - Candida albicans; cal01110 Biosynthesis of secondary metabolites - Candida albicans;	IPR022672; IPR022673;	Hexokinase, N-terminal; Hexokinase, C-terminal;
Q5APB5	0	0	3	3	Crotonyl	nucleus
Q5APB7	0	0	2	2	Crotonyl	nucleus			GO:0005515 protein binding; GO:0042802 identical protein binding; GO:0005488 binding;	K12600	SKI3; superkiller protein 3	cal03018 RNA degradation - Candida albicans;	IPR011990; IPR013026;	Tetratricopeptide-like helical domain; Tetratricopeptide repeat-containing domain;
Q5A0W0	0	0	1	1	Crotonyl	nucleus	GO:0006950 response to stress; GO:0050896 response to stimulus;						IPR006016; IPR014729;	UspA; Rossmann-like alpha/beta/alpha sandwich fold;
Q5AL13	0	0	1	1	Crotonyl	nucleus	GO:0006396 RNA processing; GO:0006725 cellular aromatic compound metabolic process; GO:1901360 organic cyclic compound metabolic process; GO:0006807 nitrogen compound metabolic process; GO:0044238 primary metabolic process; GO:0044237 cellular metabolic process; GO:0071704 organic substance metabolic process; GO:0006397 mRNA processing; GO:0016070 RNA metabolic process; GO:0008152 metabolic proce…	GO:0043229 intracellular organelle; GO:0005737 cytoplasm; GO:0044446 intracellular organelle part; GO:0032991 macromolecular complex; GO:0044424 intracellular part; GO:0005681 spliceosomal complex; GO:0005623 cell; GO:0044422 organelle part; GO:0043231 intracellular membrane-bounded organelle; GO:0043226 organelle; GO:0005634 nucleus; GO:0005622 intracellular; GO:0044464 cell part; GO:1990904 rib…		K13106
Q5A0W1	0	0	1	1	Crotonyl	nucleus			GO:0005515 protein binding; GO:0005488 binding;	K14013	UBX2; UBX domain-containing protein 2	cal04141 Protein processing in endoplasmic reticulum - Candida albicans;	IPR029071; IPR001012;	Ubiquitin-related domain; UBX domain;
Q5AHJ8	1	2	0	3	AcetylSuccinyl	cyto	single-organism process; multi-organism cellular process; cellular metabolic process; regulation of RNA biosynthetic process; positive regulation of cell adhesion involved in single-species biofilm formation; metabolic process; single-species biofilm formation; protein acylation; macromolecule metabolic process; protein metabolic process; regulation of single-species biofilm formation; regulation…	intracellular organelle; intracellular organelle part; nuclear lumen; macromolecular complex; intracellular part; cell; H4/H2A histone acetyltransferase complex; histone acetyltransferase complex; organelle part; membrane-enclosed lumen; intracellular membrane-bounded organelle; NuA4 histone acetyltransferase complex; organelle; nucleoplasm; nucleus; intracellular organelle lumen; intracellular; …	sequence-specific DNA binding transcription factor activity; nucleic acid binding transcription factor activity;	K03140	TAF14; transcription initiation factor TFIID/TFIIF subunit	cal03022 Basal transcription factors - Candida albicans;
Q5AC61	1	0	0	1	Acetyl	mito			magnesium ion binding; ribonuclease H activity; ion binding; endoribonuclease activity; hydrolase activity; endoribonuclease activity, producing 5'-phosphomonoesters; organic cyclic compound binding; heterocyclic compound binding; endonuclease activity, active with either ribo- or deoxyribonucleic acids and producing 5'-phosphomonoesters; catalytic activity; binding; nucleic acid binding; nucleas…	K03469	rnhA; ribonuclease HI [EC:3.1.26.4]	cal03030 DNA replication - Candida albicans;	IPR009027; IPR012337; IPR011320; IPR002156;	Ribonuclease H-like domain; Ribonuclease H domain; Ribosomal protein L9/RNase H1, N-terminal; Ribonuclease H1, N-terminal;
Q5A0W7	0	0	1	1	Crotonyl	cytoplasm	GO:0050794 regulation of cellular process; GO:0016043 cellular component organization; GO:0033554 cellular response to stress; GO:0006725 cellular aromatic compound metabolic process; GO:0097659 nucleic acid-templated transcription; GO:0060255 regulation of macromolecule metabolic process; GO:0006259 DNA metabolic process; GO:0019219 regulation of nucleobase-containing compound metabolic process;…	GO:0043226 organelle; GO:0043231 intracellular membrane-bounded organelle; GO:0043229 intracellular organelle; GO:0005634 nucleus; GO:0044464 cell part; GO:0005622 intracellular; GO:0044424 intracellular part; GO:0043227 membrane-bounded organelle; GO:0005623 cell;	GO:1901265 nucleoside phosphate binding; GO:0008026 ATP-dependent helicase activity; GO:0016817 hydrolase activity, acting on acid anhydrides; GO:0016787 hydrolase activity; GO:0016887 ATPase activity; GO:0097159 organic cyclic compound binding; GO:1901363 heterocyclic compound binding; GO:0016462 pyrophosphatase activity; GO:0003824 catalytic activity; GO:0032553 ribonucleotide binding; GO:00054…	K04499			IPR010339; IPR003593; IPR027417;	TIP49, C-terminal; AAA+ ATPase domain; P-loop containing nucleoside triphosphate hydrolase;
A0A1D8PHP4	0	0	1	1	Crotonyl	nucleus		GO:0043229 intracellular organelle; GO:0005737 cytoplasm; GO:0044446 intracellular organelle part; GO:0012505 endomembrane system; GO:0032991 macromolecular complex; GO:0044424 intracellular part; GO:0005623 cell; GO:0044422 organelle part; GO:0043231 intracellular membrane-bounded organelle; GO:0043226 organelle; GO:0044464 cell part; GO:0005622 intracellular; GO:0044431 Golgi apparatus part; GO…		K20295
A0A1D8PTL3	0	0	1	1	Crotonyl	nucleus	GO:0044699 single-organism process; GO:0008152 metabolic process; GO:0055114 oxidation-reduction process; GO:0044710 single-organism metabolic process;						IPR011032; IPR013154;	GroES-like; Alcohol dehydrogenase, N-terminal;
Q59T47	0	0	2	2	Crotonyl	nucleus
A0A1D8PJL3	0	0	1	1	Crotonyl	nucleus							IPR018844;	Nucleolar protein Dnt1-like, N-terminal;
Q59T44	0	1	6	7	SuccinylCrotonyl	nucleus	GO:0006518 peptide metabolic process; GO:0043043 peptide biosynthetic process; GO:0044267 cellular protein metabolic process; GO:0006807 nitrogen compound metabolic process; GO:0009058 biosynthetic process; GO:0043603 cellular amide metabolic process; GO:0044238 primary metabolic process; GO:1901566 organonitrogen compound biosynthetic process; GO:1901576 organic substance biosynthetic process; G…	GO:0005840 ribosome; GO:0043226 organelle; GO:0043229 intracellular organelle; GO:0043232 intracellular non-membrane-bounded organelle; GO:0044464 cell part; GO:0005622 intracellular; GO:0005737 cytoplasm; GO:0032991 macromolecular complex; GO:0044424 intracellular part; GO:1990904 ribonucleoprotein complex; GO:0005623 cell; GO:0030529 intracellular ribonucleoprotein complex; GO:0044444 cytoplasm…	GO:0003735 structural constituent of ribosome; GO:0005198 structural molecule activity;	K02995	RP-S8e; small subunit ribosomal protein S8e	cal03010 Ribosome - Candida albicans;
Q59T41	1	0	0	1	Acetyl	nucl	metabolic process; protein deglycosylation; cellular macromolecule metabolic process; cellular protein metabolic process; cellular protein modification process; macromolecule metabolic process; protein metabolic process; protein modification process; macromolecule modification; primary metabolic process; cellular metabolic process; cellular process; organic substance metabolic process;	membrane; cell; cell part; cell periphery; plasma membrane;	hydrolase activity; peptide-N4-(N-acetyl-beta-glucosaminyl)asparagine amidase activity; hydrolase activity, acting on carbon-nitrogen (but not peptide) bonds, in linear amides; catalytic activity; hydrolase activity, acting on carbon-nitrogen (but not peptide) bonds;
Q5AHX0	1	0	0	1	Acetyl	cyto	small molecule metabolic process; nitrogen compound metabolic process; primary metabolic process; cellular metabolic process; organic substance metabolic process; metabolic process; cellular amino acid metabolic process; gamma-aminobutyric acid metabolic process; single-organism metabolic process; carboxylic acid metabolic process; monocarboxylic acid metabolic process; organic acid metabolic pro…		transferase activity, transferring nitrogenous groups; catalytic activity; binding; ion binding; anion binding; transaminase activity; transferase activity; cofactor binding; 4-aminobutyrate transaminase activity; pyridoxal phosphate binding;	K13524	ABAT; 4-aminobutyrate aminotransferase / (S)-3-amino-2-methylpropionate transaminase [EC:2.6.1.19 2.6.1.22]	cal00410 beta-Alanine metabolism - Candida albicans; cal00640 Propanoate metabolism - Candida albicans; cal01100 Metabolic pathways - Candida albicans; cal00250 Alanine, aspartate and glutamate metabolism - Candida albicans; cal00650 Butanoate metabolism - Candida albicans; cal00280 Valine, leucine and isoleucine degradation - Candida albicans;	IPR015424; IPR015421; IPR015422;	Pyridoxal phosphate-dependent transferase, major region, subdomain 2; Pyridoxal phosphate-dependent transferase; Pyridoxal phosphate-dependent transferase, major region, subdomain 1;
Q59T49	0	0	1	1	Crotonyl	mitochondria			GO:0048037 cofactor binding; GO:0003824 catalytic activity; GO:0005488 binding; GO:0050662 coenzyme binding;				IPR001509; IPR016040;	NAD-dependent epimerase/dehydratase; NAD(P)-binding domain;
Q59T48	0	0	1	1	Crotonyl	cytoplasm	GO:0044699 single-organism process; GO:0008152 metabolic process; GO:0055114 oxidation-reduction process; GO:0044710 single-organism metabolic process;		GO:0003824 catalytic activity; GO:0016491 oxidoreductase activity;				IPR011032; IPR020843; IPR016040;	GroES-like; Polyketide synthase, enoylreductase domain; NAD(P)-binding domain;
A0A1D8PFK5	0	0	1	1	Crotonyl	plasma membrane		GO:0031224 intrinsic component of membrane; GO:0016020 membrane; GO:0016021 integral component of membrane; GO:0044425 membrane part;	GO:0016757 transferase activity, transferring glycosyl groups; GO:0016758 transferase activity, transferring hexosyl groups; GO:0003824 catalytic activity; GO:0016740 transferase activity;	K00698			IPR029044;	Nucleotide-diphospho-sugar transferases;
A0A1D8PDH0	0	0	1	1	Crotonyl	mitochondria							IPR023214;	HAD-like domain;
A0A1D8PDH5	0	0	1	1	Crotonyl	nucleus				K14816			IPR015880;	Zinc finger, C2H2-like;
Q5A6A1	0	6	5	11	SuccinylCrotonyl	nucleus				K02896	RP-L24e; large subunit ribosomal protein L24e	cal03010 Ribosome - Candida albicans;
Q59TB2	0	0	1	1	Crotonyl	mitochondria	GO:0000003 reproduction; GO:1900428 regulation of filamentous growth of a population of unicellular organisms; GO:0035690 cellular response to drug; GO:0040008 regulation of growth; GO:0071467 cellular response to pH; GO:0009628 response to abiotic stimulus; GO:0048869 cellular developmental process; GO:0044699 single-organism process; GO:0044764 multi-organism cellular process; GO:0090609 single…	GO:0005759 mitochondrial matrix; GO:0043229 intracellular organelle; GO:0044429 mitochondrial part; GO:0005737 cytoplasm; GO:0044446 intracellular organelle part; GO:0044424 intracellular part; GO:0005623 cell; GO:0005739 mitochondrion; GO:0044422 organelle part; GO:0031974 membrane-enclosed lumen; GO:0043226 organelle; GO:0043231 intracellular membrane-bounded organelle; GO:0070013 intracellular…	GO:0005524 ATP binding; GO:1901265 nucleoside phosphate binding; GO:0004386 helicase activity; GO:0001882 nucleoside binding; GO:0043167 ion binding; GO:0016817 hydrolase activity, acting on acid anhydrides; GO:0016787 hydrolase activity; GO:0000166 nucleotide binding; GO:0017111 nucleoside-triphosphatase activity; GO:0097159 organic cyclic compound binding; GO:1901363 heterocyclic compound bindi…	K17675			IPR022192; IPR027417; IPR001650;	Mitochondrial degradasome RNA helicase subunit, C-terminal domain; P-loop containing nucleoside triphosphate hydrolase; Helicase, C-terminal;
Q59TB4	1	0	3	4	AcetylCrotonyl	nucleus				K15030
Q5A2K4	1	0	1	2	AcetylCrotonyl	nucleus	GO:0017062 respiratory chain complex III assembly; GO:0044085 cellular component biogenesis; GO:0016043 cellular component organization; GO:0034622 cellular macromolecular complex assembly; GO:0071822 protein complex subunit organization; GO:0017004 cytochrome complex assembly; GO:0034551 mitochondrial respiratory chain complex III assembly; GO:0043933 macromolecular complex subunit organization;…	GO:0005840 ribosome; GO:0043229 intracellular organelle; GO:0005759 mitochondrial matrix; GO:0044429 mitochondrial part; GO:0043232 intracellular non-membrane-bounded organelle; GO:0005737 cytoplasm; GO:0044446 intracellular organelle part; GO:0032991 macromolecular complex; GO:0044424 intracellular part; GO:0005761 mitochondrial ribosome; GO:0005623 cell; GO:0000313 organellar ribosome; GO:00444…	GO:0043022 ribosome binding; GO:0005488 binding; GO:0043021 ribonucleoprotein complex binding; GO:0044877 macromolecular complex binding;	K17663
A0A1D8PE45	0	0	2	2	Crotonyl	cytoplasm	GO:0051188 cofactor biosynthetic process; GO:0009165 nucleotide biosynthetic process; GO:0019362 pyridine nucleotide metabolic process; GO:0006725 cellular aromatic compound metabolic process; GO:0046496 nicotinamide nucleotide metabolic process; GO:0009117 nucleotide metabolic process; GO:0044699 single-organism process; GO:0009058 biosynthetic process; GO:0019363 pyridine nucleotide biosyntheti…		GO:0016763 transferase activity, transferring pentosyl groups; GO:0016757 transferase activity, transferring glycosyl groups; GO:0004514 nicotinate-nucleotide diphosphorylase (carboxylating) activity; GO:0003824 catalytic activity; GO:0016740 transferase activity;	K00767	nadC; nicotinate-nucleotide pyrophosphorylase (carboxylating) [EC:2.4.2.19]	cal01100 Metabolic pathways - Candida albicans;	IPR013785; IPR002638; IPR022412;	Aldolase-type TIM barrel; Quinolinate phosphoribosyl transferase, C-terminal; Quinolinate phosphoribosyl transferase, N-terminal;
A0A1D8PE41	0	0	6	6	Crotonyl	plasma membrane		GO:0031224 intrinsic component of membrane; GO:0016020 membrane; GO:0016021 integral component of membrane; GO:0044425 membrane part;		K19327
A0A1D8PG88	0	0	1	1	Crotonyl	nucleus			GO:0005515 protein binding; GO:0005488 binding;	K11759			IPR001487;	Bromodomain;
A0A1D8PG89	0	0	1	1	Crotonyl	nucleus	GO:0043632 modification-dependent macromolecule catabolic process; GO:0070646 protein modification by small protein removal; GO:0044265 cellular macromolecule catabolic process; GO:0051603 proteolysis involved in cellular protein catabolic process; GO:0044257 cellular protein catabolic process; GO:0019941 modification-dependent protein catabolic process; GO:0044267 cellular protein metabolic proc…		GO:0008233 peptidase activity; GO:0036459 thiol-dependent ubiquitinyl hydrolase activity; GO:0003824 catalytic activity; GO:0101005 ubiquitinyl hydrolase activity; GO:0070011 peptidase activity, acting on L-amino acid peptides; GO:0019783 ubiquitin-like protein-specific protease activity; GO:0008234 cysteine-type peptidase activity; GO:0016787 hydrolase activity;	K11872			IPR001394; IPR028889;	Peptidase C19, ubiquitin carboxyl-terminal hydrolase; Ubiquitin specific protease domain;
Q5A1E3	1	1	1	3	AcetylSuccinylCrotonyl	nucleus	GO:0050794 regulation of cellular process; GO:0006725 cellular aromatic compound metabolic process; GO:0097659 nucleic acid-templated transcription; GO:0060255 regulation of macromolecule metabolic process; GO:0019219 regulation of nucleobase-containing compound metabolic process; GO:0009058 biosynthetic process; GO:0044237 cellular metabolic process; GO:0071704 organic substance metabolic proces…	GO:0043226 organelle; GO:0043231 intracellular membrane-bounded organelle; GO:0043229 intracellular organelle; GO:0005634 nucleus; GO:0044464 cell part; GO:0005622 intracellular; GO:0044424 intracellular part; GO:0043227 membrane-bounded organelle; GO:0005623 cell;	GO:0097159 organic cyclic compound binding; GO:1901363 heterocyclic compound binding; GO:0003677 DNA binding; GO:0005488 binding; GO:0046983 protein dimerization activity; GO:0003676 nucleic acid binding; GO:0005515 protein binding;	K22484			IPR011598;	Myc-type, basic helix-loop-helix (bHLH) domain;
Q59SU5	0	0	2	2	Crotonyl	nucleus	GO:0033554 cellular response to stress; GO:0051716 cellular response to stimulus; GO:0006725 cellular aromatic compound metabolic process; GO:0006950 response to stress; GO:0006259 DNA metabolic process; GO:1901360 organic cyclic compound metabolic process; GO:0006807 nitrogen compound metabolic process; GO:0044238 primary metabolic process; GO:0050896 response to stimulus; GO:0044237 cellular me…	GO:0043229 intracellular organelle; GO:0043232 intracellular non-membrane-bounded organelle; GO:0044446 intracellular organelle part; GO:0032991 macromolecular complex; GO:0044424 intracellular part; GO:0005623 cell; GO:0044422 organelle part; GO:0044427 chromosomal part; GO:0000786 nucleosome; GO:0043228 non-membrane-bounded organelle; GO:0043231 intracellular membrane-bounded organelle; GO:0043…	GO:0097159 organic cyclic compound binding; GO:1901363 heterocyclic compound binding; GO:0003677 DNA binding; GO:0046982 protein heterodimerization activity; GO:0005488 binding; GO:0046983 protein dimerization activity; GO:0003676 nucleic acid binding; GO:0005515 protein binding;	K11251			IPR009072; IPR032454; IPR007125;	Histone-fold; Histone H2A, C-terminal domain; Histone H2A/H2B/H3;
Q5AC52	0	1	0	1	Succinyl	cyto	biosynthetic process; metabolic process;		catalytic activity;
A0A1D8PH39	0	0	5	5	Crotonyl	mitochondria		GO:0031224 intrinsic component of membrane; GO:0016020 membrane; GO:0016021 integral component of membrane; GO:0044425 membrane part;
A0A1D8PG80	0	0	1	1	Crotonyl	nucleus	GO:0006260 DNA replication; GO:0006725 cellular aromatic compound metabolic process; GO:0006259 DNA metabolic process; GO:1901360 organic cyclic compound metabolic process; GO:0006807 nitrogen compound metabolic process; GO:0009058 biosynthetic process; GO:0044238 primary metabolic process; GO:1901576 organic substance biosynthetic process; GO:0044237 cellular metabolic process; GO:0044249 cellul…		GO:0097159 organic cyclic compound binding; GO:1901363 heterocyclic compound binding; GO:0003677 DNA binding; GO:0005488 binding; GO:0003676 nucleic acid binding;	K10756			IPR003593; IPR008921; IPR027417;	AAA+ ATPase domain; DNA polymerase III, clamp loader complex, gamma/delta/delta subunit, C-terminal; P-loop containing nucleoside triphosphate hydrolase;
Q5A1E8	7	10	7	24	AcetylSuccinylCrotonyl	mitochondria	GO:0072350 tricarboxylic acid metabolic process; GO:0055114 oxidation-reduction process; GO:0044281 small molecule metabolic process; GO:0044763 single-organism cellular process; GO:0006099 tricarboxylic acid cycle; GO:0044699 single-organism process; GO:0044238 primary metabolic process; GO:0044237 cellular metabolic process; GO:0045333 cellular respiration; GO:0071704 organic substance metaboli…	GO:0043229 intracellular organelle; GO:0016020 membrane; GO:0044429 mitochondrial part; GO:0031090 organelle membrane; GO:0031967 organelle envelope; GO:0044446 intracellular organelle part; GO:0005737 cytoplasm; GO:0044424 intracellular part; GO:0005623 cell; GO:0044422 organelle part; GO:0005739 mitochondrion; GO:0005740 mitochondrial envelope; GO:0043231 intracellular membrane-bounded organell…	GO:1901265 nucleoside phosphate binding; GO:0050660 flavin adenine dinucleotide binding; GO:0043167 ion binding; GO:0000104 succinate dehydrogenase activity; GO:0000166 nucleotide binding; GO:0048037 cofactor binding; GO:0016491 oxidoreductase activity; GO:0016627 oxidoreductase activity, acting on the CH-CH group of donors; GO:1901363 heterocyclic compound binding; GO:0097159 organic cyclic comp…	K00234	SDHA; succinate dehydrogenase (ubiquinone) flavoprotein subunit [EC:1.3.5.1]	cal01200 Carbon metabolism - Candida albicans; cal01130 Biosynthesis of antibiotics - Candida albicans; cal00190 Oxidative phosphorylation - Candida albicans; cal01100 Metabolic pathways - Candida albicans; cal01110 Biosynthesis of secondary metabolites - Candida albicans;	IPR027477; IPR003953; IPR015939; IPR023753;	Succinate dehydrogenase/fumarate reductase flavoprotein, catalytic domain; FAD-dependent oxidoreductase 2, FAD binding domain; Fumarate reductase/succinate dehydrogenase flavoprotein-like, C-terminal; FAD/NAD(P)-binding domain;
A0A1D8PH31	0	0	1	1	Crotonyl	nucleus	GO:0050794 regulation of cellular process; GO:0010468 regulation of gene expression; GO:0006355 regulation of transcription, DNA-templated; GO:0031326 regulation of cellular biosynthetic process; GO:0080090 regulation of primary metabolic process; GO:0060255 regulation of macromolecule metabolic process; GO:0019219 regulation of nucleobase-containing compound metabolic process; GO:0010556 regulat…	GO:0043226 organelle; GO:0043231 intracellular membrane-bounded organelle; GO:0043229 intracellular organelle; GO:0005634 nucleus; GO:0044464 cell part; GO:0005622 intracellular; GO:0044424 intracellular part; GO:0043227 membrane-bounded organelle; GO:0005623 cell;		K03140			IPR027353;	NET domain;
Q59WC5	1	0	1	2	AcetylCrotonyl	nucleus	GO:0008152 metabolic process; GO:0016311 dephosphorylation; GO:0044237 cellular metabolic process; GO:0006793 phosphorus metabolic process; GO:0009987 cellular process; GO:0006796 phosphate-containing compound metabolic process;		GO:0016787 hydrolase activity; GO:0042578 phosphoric ester hydrolase activity; GO:0003824 catalytic activity; GO:0016791 phosphatase activity; GO:0016788 hydrolase activity, acting on ester bonds;	K01101			IPR023215; IPR023214;	Nitrophenylphosphatase-like domain; HAD-like domain;
Q59WC0	1	0	1	2	AcetylCrotonyl	cytoplasm	GO:0006801 superoxide metabolic process; GO:0030001 metal ion transport; GO:0055114 oxidation-reduction process; GO:0044699 single-organism process; GO:0044237 cellular metabolic process; GO:0043085 positive regulation of catalytic activity; GO:0051234 establishment of localization; GO:0006810 transport; GO:0008152 metabolic process; GO:0072593 reactive oxygen species metabolic process; GO:000681…		GO:0016532 superoxide dismutase copper chaperone activity; GO:0030234 enzyme regulator activity; GO:0046914 transition metal ion binding; GO:0005488 binding; GO:0043167 ion binding; GO:0043169 cation binding; GO:0046872 metal ion binding; GO:0016530 metallochaperone activity; GO:0005507 copper ion binding; GO:0098772 molecular function regulator; GO:0016531 copper chaperone activity; GO:0008047 e…	K04569			IPR001424; IPR006121;	Superoxide dismutase, copper/zinc binding domain; Heavy metal-associated domain, HMA;
Q5AF81	0	0	1	1	Crotonyl	nucleus	GO:0050794 regulation of cellular process; GO:0042592 homeostatic process; GO:0065008 regulation of biological quality; GO:0008152 metabolic process; GO:0050789 regulation of biological process; GO:0055114 oxidation-reduction process; GO:0044710 single-organism metabolic process; GO:0045454 cell redox homeostasis; GO:0044763 single-organism cellular process; GO:0019725 cellular homeostasis; GO:00…	GO:0005623 cell;	GO:0009055 electron carrier activity; GO:0015035 protein disulfide oxidoreductase activity; GO:0016667 oxidoreductase activity, acting on a sulfur group of donors; GO:0015036 disulfide oxidoreductase activity; GO:0003824 catalytic activity; GO:0016491 oxidoreductase activity;				IPR033658; IPR002109; IPR013766; IPR012336;	Glutaredoxin, PICOT-like; Glutaredoxin; Thioredoxin domain; Thioredoxin-like fold;
Q5A3I9	2	0	0	2	Acetyl	cyto			organic cyclic compound binding; heterocyclic compound binding; RNA binding; binding; nucleic acid binding;				IPR004087; IPR004088;	K Homology domain; K Homology domain, type 1;
Q5ADY1	0	0	1	1	Crotonyl	nucleus				K14551	UTP9; U3 small nucleolar RNA-associated protein 9	cal03008 Ribosome biogenesis in eukaryotes - Candida albicans;
A0A1D8PEF0	0	0	1	1	Crotonyl	mitochondria	GO:0051188 cofactor biosynthetic process; GO:0018130 heterocycle biosynthetic process; GO:0006725 cellular aromatic compound metabolic process; GO:0055114 oxidation-reduction process; GO:0006779 porphyrin-containing compound biosynthetic process; GO:1901360 organic cyclic compound metabolic process; GO:0044699 single-organism process; GO:0006807 nitrogen compound metabolic process; GO:0009058 bio…	GO:0031224 intrinsic component of membrane; GO:0016020 membrane; GO:0016021 integral component of membrane; GO:0044425 membrane part;	GO:0016627 oxidoreductase activity, acting on the CH-CH group of donors; GO:0016634 oxidoreductase activity, acting on the CH-CH group of donors, oxygen as acceptor; GO:0003824 catalytic activity; GO:0070818 protoporphyrinogen oxidase activity; GO:0004729 oxygen-dependent protoporphyrinogen oxidase activity; GO:0016491 oxidoreductase activity;	K00231	PPOX; protoporphyrinogen/coproporphyrinogen III oxidase [EC:1.3.3.4 1.3.3.15]	cal01100 Metabolic pathways - Candida albicans; cal01110 Biosynthesis of secondary metabolites - Candida albicans;	IPR002937; IPR023753; IPR027418;	Amine oxidase; FAD/NAD(P)-binding domain; Protoporphyrinogen oxidase, C-terminal domain;
A0A1D8PSA9	0	0	8	8	Crotonyl	cytoplasm	GO:0008152 metabolic process; GO:0005975 carbohydrate metabolic process; GO:0044238 primary metabolic process; GO:0071704 organic substance metabolic process;		GO:0000287 magnesium ion binding; GO:0016853 isomerase activity; GO:0003824 catalytic activity; GO:0005488 binding; GO:0016868 intramolecular transferase activity, phosphotransferases; GO:0043167 ion binding; GO:0046872 metal ion binding; GO:0043169 cation binding; GO:0016866 intramolecular transferase activity;	K01835	pgm; phosphoglucomutase [EC:5.4.2.2]	cal01130 Biosynthesis of antibiotics - Candida albicans; cal01100 Metabolic pathways - Candida albicans; cal00230 Purine metabolism - Candida albicans; cal01110 Biosynthesis of secondary metabolites - Candida albicans;	IPR005846; IPR005843; IPR005845; IPR016055; IPR005844;	Alpha-D-phosphohexomutase, alpha/beta/alpha domain III; Alpha-D-phosphohexomutase, C-terminal; Alpha-D-phosphohexomutase, alpha/beta/alpha domain II; Alpha-D-phosphohexomutase, alpha/beta/alpha I/II/III; Alpha-D-phosphohexomutase, alpha/beta/alpha domain I;
Q59QX4	1	1	0	2	AcetylSuccinyl	nucl			ligase activity, forming carbon-nitrogen bonds; protein binding; acid-amino acid ligase activity; catalytic activity; binding; ligase activity;	K04649	HIP2; ubiquitin-conjugating enzyme (huntingtin interacting protein 2) [EC:6.3.2.19]	cal04120 Ubiquitin mediated proteolysis - Candida albicans;	IPR016135; IPR015368; IPR000608; IPR009060;	Ubiquitin-conjugating enzyme, C-terminal fungi; Ubiquitin-conjugating enzyme/RWD-like; Ubiquitin-conjugating enzyme E2; UBA-like;
Q59L25	0	0	1	1	Crotonyl	mitochondria		GO:0043226 organelle; GO:0043231 intracellular membrane-bounded organelle; GO:0043229 intracellular organelle; GO:0044464 cell part; GO:0005622 intracellular; GO:0005737 cytoplasm; GO:0044424 intracellular part; GO:0043227 membrane-bounded organelle; GO:0005623 cell; GO:0005739 mitochondrion; GO:0044444 cytoplasmic part;
Q59QX0	0	1	0	1	Succinyl	plas	cellular component organization; fatty acid oxidation; lipid oxidation; oxidation-reduction process; organelle fission; small molecule metabolic process; single-organism cellular process; single-organism process; cellular lipid metabolic process; fatty acid metabolic process; primary metabolic process; cellular metabolic process; organic substance metabolic process; peroxisome organization; metab…	membrane; intracellular organelle; microbody membrane; endoplasmic reticulum; intrinsic to peroxisomal membrane; peroxisomal part; organelle membrane; peroxisome; intracellular organelle part; cytoplasm; intrinsic to membrane; microbody part; intracellular part; cell; integral to membrane; organelle part; peroxisomal membrane; organelle; intracellular membrane-bounded organelle; integral to organ…
Q5ADW7	0	2	0	2	Succinyl	mito			catalytic activity;	K01679	E4.2.1.2B; fumarate hydratase, class II [EC:4.2.1.2]	cal00620 Pyruvate metabolism - Candida albicans; cal01200 Carbon metabolism - Candida albicans; cal00020 Citrate cycle (TCA cycle) - Candida albicans; cal01100 Metabolic pathways - Candida albicans; cal01110 Biosynthesis of secondary metabolites - Candida albicans;	IPR024083; IPR008948; IPR022761;	Fumarase/histidase, N-terminal; Fumarate lyase, N-terminal; L-Aspartase-like;
A0A1D8PGF5	0	0	1	1	Crotonyl	nucleus	GO:0006396 RNA processing; GO:0006725 cellular aromatic compound metabolic process; GO:1901360 organic cyclic compound metabolic process; GO:0006807 nitrogen compound metabolic process; GO:0044238 primary metabolic process; GO:0044237 cellular metabolic process; GO:0071704 organic substance metabolic process; GO:0016070 RNA metabolic process; GO:0008152 metabolic process; GO:0090304 nucleic acid …		GO:0005515 protein binding; GO:0005488 binding;	K13217			IPR011990;	Tetratricopeptide-like helical domain;
A0A1D8PGT5	0	0	6	6	Crotonyl	cytoplasm	GO:0044699 single-organism process; GO:0008152 metabolic process; GO:0055114 oxidation-reduction process; GO:0044710 single-organism metabolic process;		GO:0016620 oxidoreductase activity, acting on the aldehyde or oxo group of donors, NAD or NADP as acceptor; GO:0003824 catalytic activity; GO:0016491 oxidoreductase activity; GO:0016903 oxidoreductase activity, acting on the aldehyde or oxo group of donors;	K00128	ALDH; aldehyde dehydrogenase (NAD+) [EC:1.2.1.3]	cal01130 Biosynthesis of antibiotics - Candida albicans; cal01100 Metabolic pathways - Candida albicans; cal01110 Biosynthesis of secondary metabolites - Candida albicans;	IPR016161; IPR015590; IPR016162; IPR016163;	Aldehyde/histidinol dehydrogenase; Aldehyde dehydrogenase domain; Aldehyde dehydrogenase N-terminal domain; Aldehyde dehydrogenase, C-terminal;
Q59PH5	0	0	6	6	Crotonyl	plasma membrane							IPR018966; IPR004331; IPR003807;	VTC domain; SPX domain; Domain of unknown function DUF202;
A0A1D8PGT1	0	0	1	1	Crotonyl	mitochondria			GO:0046872 metal ion binding; GO:0043169 cation binding; GO:0016787 hydrolase activity; GO:0003824 catalytic activity; GO:0005488 binding; GO:0043167 ion binding;				IPR004177; IPR029058;	DDHD domain; Alpha/Beta hydrolase fold;
Q59M52	0	0	1	1	Crotonyl	cytoplasm,nucleus	GO:0018130 heterocycle biosynthetic process; GO:0006725 cellular aromatic compound metabolic process; GO:0097659 nucleic acid-templated transcription; GO:0034654 nucleobase-containing compound biosynthetic process; GO:1901360 organic cyclic compound metabolic process; GO:0006807 nitrogen compound metabolic process; GO:0032774 RNA biosynthetic process; GO:0009058 biosynthetic process; GO:0044238 p…		GO:0003677 DNA binding; GO:0034062 5'-3' RNA polymerase activity; GO:0097747 RNA polymerase activity; GO:0001882 nucleoside binding; GO:1901363 heterocyclic compound binding; GO:0097159 organic cyclic compound binding; GO:0032549 ribonucleoside binding; GO:0097367 carbohydrate derivative binding; GO:0016779 nucleotidyltransferase activity; GO:0003824 catalytic activity; GO:0005488 binding; GO:000…	K03021	RPC2; DNA-directed RNA polymerase III subunit RPC2 [EC:2.7.7.6]	cal01100 Metabolic pathways - Candida albicans; cal00240 Pyrimidine metabolism - Candida albicans; cal00230 Purine metabolism - Candida albicans;	IPR007645; IPR007120; IPR007642; IPR007641; IPR014724; IPR007644; IPR007646; IPR007647;	RNA polymerase Rpb2, domain 3; DNA-directed RNA polymerase, subunit 2, domain 6; RNA polymerase Rpb2, domain 2; RNA polymerase Rpb2, domain 7; RNA polymerase Rpb2, OB-fold; RNA polymerase, beta subunit, protrusion; RNA polymerase Rpb2, domain 4; RNA polymerase Rpb2, domain 5;
Q5ACQ1	1	0	0	1	Acetyl	cyto	metabolic process; oxidation-reduction process; single-organism metabolic process;	membrane;	oxidoreductase activity, acting on NAD(P)H; catalytic activity; iron-sulfur cluster binding; binding; metal cluster binding; oxidoreductase activity;	K03934	NDUFS1; NADH dehydrogenase (ubiquinone) Fe-S protein 1 [EC:1.6.5.3 1.6.99.3]	cal00190 Oxidative phosphorylation - Candida albicans; cal01100 Metabolic pathways - Candida albicans;	IPR006656; IPR015405; IPR006963;	Molybdopterin oxidoreductase, 4Fe-4S domain; Molybdopterin oxidoreductase; NADH-quinone oxidoreductase, chain G, C-terminal;
Q5ACQ0	1	1	0	2	AcetylSuccinyl	cyto	metabolic process;		catalytic activity;	K01897	ACSL; long-chain acyl-CoA synthetase [EC:6.2.1.3]	cal01100 Metabolic pathways - Candida albicans; cal00071 Fatty acid degradation - Candida albicans; cal04146 Peroxisome - Candida albicans; cal00061 Fatty acid biosynthesis - Candida albicans; cal01212 Fatty acid metabolism - Candida albicans;	IPR000873;	AMP-dependent synthetase/ligase;
Q5AEM8	1	1	3	5	AcetylSuccinylCrotonyl	mitochondria	GO:0045184 establishment of protein localization; GO:0006810 transport; GO:0071702 organic substance transport; GO:0051179 localization; GO:0033036 macromolecule localization; GO:0008104 protein localization; GO:0015031 protein transport; GO:0051234 establishment of localization;	GO:0043229 intracellular organelle; GO:0016020 membrane; GO:0044429 mitochondrial part; GO:0031090 organelle membrane; GO:0071944 cell periphery; GO:0031967 organelle envelope; GO:0044446 intracellular organelle part; GO:0005737 cytoplasm; GO:0031224 intrinsic component of membrane; GO:0044424 intracellular part; GO:0005623 cell; GO:0016021 integral component of membrane; GO:0044422 organelle par…		K17806
A0A1D8PHL8	0	0	3	3	Crotonyl	cytoplasm,nucleus	GO:0044699 single-organism process; GO:0008152 metabolic process; GO:0055114 oxidation-reduction process; GO:0044710 single-organism metabolic process;		GO:1901265 nucleoside phosphate binding; GO:0043167 ion binding; GO:0000166 nucleotide binding; GO:0048037 cofactor binding; GO:0016491 oxidoreductase activity; GO:1901363 heterocyclic compound binding; GO:0097159 organic cyclic compound binding; GO:0020037 heme binding; GO:0097367 carbohydrate derivative binding; GO:0032553 ribonucleotide binding; GO:0003824 catalytic activity; GO:0051536 iron-s…	K00381	cysI; sulfite reductase (NADPH) hemoprotein beta-component [EC:1.8.1.2]	cal01100 Metabolic pathways - Candida albicans;	IPR006067; IPR009014; IPR029039; IPR008254; IPR005117; IPR029061;	Nitrite/sulphite reductase 4Fe-4S domain; Transketolase C-terminal/Pyruvate-ferredoxin oxidoreductase domain II; Flavoprotein-like domain; Flavodoxin/nitric oxide synthase; Nitrite/Sulfite reductase ferredoxin-like domain; Thiamin diphosphate-binding fold;
Q9HEW1	0	0	2	2	Crotonyl	nucleus	GO:0044699 single-organism process; GO:0032104 regulation of response to extracellular stimulus; GO:0009607 response to biotic stimulus; GO:0009605 response to external stimulus; GO:0036180 filamentous growth of a population of unicellular organisms in response to biotic stimulus; GO:0007154 cell communication; GO:0030447 filamentous growth; GO:0009408 response to heat; GO:0032102 negative regula…	GO:0043226 organelle; GO:0043231 intracellular membrane-bounded organelle; GO:0043229 intracellular organelle; GO:0005634 nucleus; GO:0044464 cell part; GO:0005622 intracellular; GO:0032991 macromolecular complex; GO:0044424 intracellular part; GO:0043227 membrane-bounded organelle; GO:0005623 cell; GO:0005952 cAMP-dependent protein kinase complex;	GO:0030552 cAMP binding; GO:0030551 cyclic nucleotide binding; GO:1901265 nucleoside phosphate binding; GO:0043167 ion binding; GO:0019207 kinase regulator activity; GO:0019887 protein kinase regulator activity; GO:0000166 nucleotide binding; GO:0098772 molecular function regulator; GO:0097159 organic cyclic compound binding; GO:1901363 heterocyclic compound binding; GO:0097367 carbohydrate deriv…	K04739			IPR000595; IPR018490; IPR003117; IPR014710;	Cyclic nucleotide-binding domain; Cyclic nucleotide-binding-like; cAMP-dependent protein kinase regulatory subunit, dimerization-anchoring domain; RmlC-like jelly roll fold;
A0A1D8PK65	0	0	29	29	Crotonyl	cytoplasm	GO:0044711 single-organism biosynthetic process; GO:0016053 organic acid biosynthetic process; GO:0044281 small molecule metabolic process; GO:0044763 single-organism cellular process; GO:0044699 single-organism process; GO:0044255 cellular lipid metabolic process; GO:0009058 biosynthetic process; GO:0006631 fatty acid metabolic process; GO:0044238 primary metabolic process; GO:0044237 cellular m…		GO:0000287 magnesium ion binding; GO:0003824 catalytic activity; GO:0005488 binding; GO:0043167 ion binding; GO:0046872 metal ion binding; GO:0043169 cation binding; GO:0016780 phosphotransferase activity, for other substituted phosphate groups; GO:0016740 transferase activity; GO:0008897 holo-[acyl-carrier-protein] synthase activity; GO:0016772 transferase activity, transferring phosphorus-conta…	K00667	FAS2; fatty acid synthase subunit alpha, fungi type [EC:2.3.1.86]	cal01100 Metabolic pathways - Candida albicans;	IPR016035; IPR014031; IPR014030; IPR008278; IPR016039; IPR001227; IPR016040; IPR004568;	Acyl transferase/acyl hydrolase/lysophospholipase; Beta-ketoacyl synthase, C-terminal; Beta-ketoacyl synthase, N-terminal; 4'-phosphopantetheinyl transferase superfamily; Thiolase-like; Acyl transferase domain; NAD(P)-binding domain; Phosphopantetheine-protein transferase domain;
A0A1D8PK61	0	0	4	4	Crotonyl	cytoplasm	GO:0006518 peptide metabolic process; GO:0043043 peptide biosynthetic process; GO:0044267 cellular protein metabolic process; GO:0006807 nitrogen compound metabolic process; GO:0009058 biosynthetic process; GO:0043603 cellular amide metabolic process; GO:0044238 primary metabolic process; GO:1901566 organonitrogen compound biosynthetic process; GO:1901576 organic substance biosynthetic process; G…	GO:0005840 ribosome; GO:0043226 organelle; GO:0043229 intracellular organelle; GO:0043232 intracellular non-membrane-bounded organelle; GO:0044464 cell part; GO:0005622 intracellular; GO:0005737 cytoplasm; GO:0032991 macromolecular complex; GO:0044424 intracellular part; GO:1990904 ribonucleoprotein complex; GO:0005623 cell; GO:0030529 intracellular ribonucleoprotein complex; GO:0044444 cytoplasm…	GO:0003735 structural constituent of ribosome; GO:0005198 structural molecule activity;	K02966	RP-S19e; small subunit ribosomal protein S19e	cal03010 Ribosome - Candida albicans;	IPR011991;	Winged helix-turn-helix DNA-binding domain;
A0A1D8PL99	0	0	8	8	Crotonyl	nucleus	GO:0006518 peptide metabolic process; GO:0043043 peptide biosynthetic process; GO:0044267 cellular protein metabolic process; GO:0006807 nitrogen compound metabolic process; GO:0009058 biosynthetic process; GO:0043603 cellular amide metabolic process; GO:0044238 primary metabolic process; GO:1901566 organonitrogen compound biosynthetic process; GO:1901576 organic substance biosynthetic process; G…	GO:0005840 ribosome; GO:0043226 organelle; GO:0043229 intracellular organelle; GO:0043232 intracellular non-membrane-bounded organelle; GO:0044464 cell part; GO:0005622 intracellular; GO:0005737 cytoplasm; GO:0032991 macromolecular complex; GO:0044424 intracellular part; GO:1990904 ribonucleoprotein complex; GO:0005623 cell; GO:0030529 intracellular ribonucleoprotein complex; GO:0044444 cytoplasm…	GO:0003735 structural constituent of ribosome; GO:0005198 structural molecule activity;	K02991	RP-S6e; small subunit ribosomal protein S6e	cal03010 Ribosome - Candida albicans;
A0A1D8PK69	0	0	4	4	Crotonyl	nucleus		GO:0031224 intrinsic component of membrane; GO:0016020 membrane; GO:0016021 integral component of membrane; GO:0044425 membrane part;
Q5AB68	1	0	0	1	Acetyl	cyto	isopentenyl diphosphate biosynthetic process, mevalonate pathway; organic hydroxy compound metabolic process; alcohol metabolic process; phospholipid biosynthetic process; biosynthetic process; cellular lipid metabolic process; sterol metabolic process; cellular metabolic process; phosphate-containing compound metabolic process; organic substance metabolic process; lipid biosynthetic process; iso…	cell part; intracellular; cytoplasm; intracellular part; cytosol; cell; cytoplasmic part;	ATP binding; nucleoside phosphate binding; nucleoside binding; ion binding; lyase activity; nucleotide binding; organic cyclic compound binding; heterocyclic compound binding; ribonucleoside binding; catalytic activity; ribonucleotide binding; diphosphomevalonate decarboxylase activity; carbon-carbon lyase activity; binding; purine ribonucleoside binding; carboxy-lyase activity; purine ribonucleo…	K01597	MVD; diphosphomevalonate decarboxylase [EC:4.1.1.33]	cal00900 Terpenoid backbone biosynthesis - Candida albicans; cal01100 Metabolic pathways - Candida albicans; cal01110 Biosynthesis of secondary metabolites - Candida albicans;	IPR020568; IPR006204; IPR014721; IPR013750;	GHMP kinase, C-terminal domain; Ribosomal protein S5 domain 2-type fold; GHMP kinase N-terminal domain; Ribosomal protein S5 domain 2-type fold, subgroup;
A0A1D8PIP0	0	0	1	1	Crotonyl	nucleus			GO:0097159 organic cyclic compound binding; GO:1901363 heterocyclic compound binding; GO:1901265 nucleoside phosphate binding; GO:0005488 binding; GO:0003676 nucleic acid binding; GO:0000166 nucleotide binding; GO:0036094 small molecule binding;				IPR000504; IPR012677;	RNA recognition motif domain; Nucleotide-binding alpha-beta plait domain;
Q5ANA8	0	0	1	1	Crotonyl	nucleus	GO:0008152 metabolic process; GO:0008219 cell death; GO:0006915 apoptotic process; GO:0044763 single-organism cellular process; GO:0044699 single-organism process; GO:0006508 proteolysis; GO:0019538 protein metabolic process; GO:0043170 macromolecule metabolic process; GO:0012501 programmed cell death; GO:0044238 primary metabolic process; GO:0009987 cellular process; GO:0071704 organic substance…		GO:0070011 peptidase activity, acting on L-amino acid peptides; GO:0008234 cysteine-type peptidase activity; GO:0008233 peptidase activity; GO:0016787 hydrolase activity; GO:0003824 catalytic activity;	K22684			IPR029030;	Caspase-like domain;
A0A1D8PKD0	0	0	2	2	Crotonyl	nucleus			GO:0097159 organic cyclic compound binding; GO:1901363 heterocyclic compound binding; GO:0003723 RNA binding; GO:1901265 nucleoside phosphate binding; GO:0005488 binding; GO:0003676 nucleic acid binding; GO:0000166 nucleotide binding; GO:0036094 small molecule binding;	K13201			IPR000504; IPR012677; IPR003954;	RNA recognition motif domain; Nucleotide-binding alpha-beta plait domain; RNA recognition motif domain, eukaryote;
Q5ANA3	0	0	1	1	Crotonyl	plasma membrane	GO:0033554 cellular response to stress; GO:0006725 cellular aromatic compound metabolic process; GO:0006259 DNA metabolic process; GO:1901700 response to oxygen-containing compound; GO:0046677 response to antibiotic; GO:0006302 double-strand break repair; GO:0044699 single-organism process; GO:0046898 response to cycloheximide; GO:0050896 response to stimulus; GO:0044237 cellular metabolic proces…	GO:0016020 membrane; GO:0044464 cell part; GO:0071944 cell periphery; GO:0044425 membrane part; GO:0031224 intrinsic component of membrane; GO:0005623 cell; GO:0016021 integral component of membrane; GO:0005886 plasma membrane;	GO:1901265 nucleoside phosphate binding; GO:0015399 primary active transmembrane transporter activity; GO:0016817 hydrolase activity, acting on acid anhydrides; GO:0016787 hydrolase activity; GO:0016887 ATPase activity; GO:0097159 organic cyclic compound binding; GO:1901363 heterocyclic compound binding; GO:0016462 pyrophosphatase activity; GO:0003824 catalytic activity; GO:0032553 ribonucleotide…	K08711			IPR034001; IPR003593; IPR010929; IPR003439; IPR027417; IPR034003; IPR029481; IPR013525;	ATP-binding cassette transporter, PDR-like subfamily G, domain 1; AAA+ ATPase domain; CDR ABC transporter; ABC transporter-like; P-loop containing nucleoside triphosphate hydrolase; ATP-binding cassette transporter, PDR-like subfamily G, domain 2; ABC-transporter extracellular N-terminal domain; ABC-2 type transporter;
Q5ANA1	9	17	15	41	AcetylSuccinylCrotonyl	mitochondria	GO:0044085 cellular component biogenesis; GO:0042254 ribosome biogenesis; GO:0022613 ribonucleoprotein complex biogenesis; GO:0071840 cellular component organization or biogenesis;	GO:0044464 cell part; GO:0005622 intracellular; GO:0032991 macromolecular complex; GO:0044424 intracellular part; GO:1990904 ribonucleoprotein complex; GO:0005623 cell; GO:0030529 intracellular ribonucleoprotein complex;		K02936	RP-L7Ae; large subunit ribosomal protein L7Ae	cal03010 Ribosome - Candida albicans;	IPR029064; IPR004038;	50S ribosomal protein L30e-like; Ribosomal protein L7Ae/L30e/S12e/Gadd45;
Q59ZV3	1	1	0	2	AcetylSuccinyl	cyto	mRNA export from nucleus; RNA transport; intracellular transport; RNA localization; RNA export from nucleus; mRNA transport; single-organism cellular process; single-organism process; organic substance transport; nuclear export; nuclear transport; establishment of RNA localization; establishment of localization; cellular localization; transport; establishment of localization in cell; nucleic acid…	organelle; intracellular membrane-bounded organelle; intracellular organelle; nucleus; cell part; intracellular; intracellular part; membrane-bounded organelle; cell;	organic cyclic compound binding; heterocyclic compound binding; nucleoside phosphate binding; binding; nucleic acid binding; nucleotide binding; small molecule binding;	K14651	TAF15; transcription initiation factor TFIID subunit 15	cal03022 Basal transcription factors - Candida albicans;	IPR000504; IPR012677;	Nucleotide-binding alpha-beta plait domain; RNA recognition motif domain;
Q59ZV2	0	2	0	2	Succinyl	cyto
Q59ZV5	0	1	1	2	SuccinylCrotonyl	cytoplasm,nucleus	GO:0016043 cellular component organization; GO:0006518 peptide metabolic process; GO:0044267 cellular protein metabolic process; GO:0044699 single-organism process; GO:0009058 biosynthetic process; GO:0002188 translation reinitiation; GO:1901566 organonitrogen compound biosynthetic process; GO:0044237 cellular metabolic process; GO:0043241 protein complex disassembly; GO:0071704 organic substance…	GO:0010494 cytoplasmic stress granule; GO:0043229 intracellular organelle; GO:0043232 intracellular non-membrane-bounded organelle; GO:0005737 cytoplasm; GO:0071541 eukaryotic translation initiation factor 3 complex, eIF3m; GO:0032991 macromolecular complex; GO:0044424 intracellular part; GO:0005829 cytosol; GO:0005623 cell; GO:0036464 cytoplasmic ribonucleoprotein granule; GO:0043228 non-membran…	GO:0097159 organic cyclic compound binding; GO:1901363 heterocyclic compound binding; GO:0008135 translation factor activity, RNA binding; GO:0003723 RNA binding; GO:1901265 nucleoside phosphate binding; GO:0005488 binding; GO:0003676 nucleic acid binding; GO:0003743 translation initiation factor activity; GO:0000166 nucleotide binding; GO:0036094 small molecule binding;	K03248	EIF3G; translation initiation factor 3 subunit G	cal03013 RNA transport - Candida albicans;	IPR000504; IPR024675; IPR012677; IPR034240;	RNA recognition motif domain; Eukaryotic translation initiation factor 3 subunit G, N-terminal; Nucleotide-binding alpha-beta plait domain; eIF3G, RNA recognition motif;
A0A1D8PS03	0	0	1	1	Crotonyl	nucleus	GO:0006725 cellular aromatic compound metabolic process; GO:0016053 organic acid biosynthetic process; GO:0000162 tryptophan biosynthetic process; GO:0044699 single-organism process; GO:0009058 biosynthetic process; GO:1901566 organonitrogen compound biosynthetic process; GO:0042435 indole-containing compound biosynthetic process; GO:0044237 cellular metabolic process; GO:0006576 cellular biogeni…		GO:0016829 lyase activity; GO:0003824 catalytic activity; GO:0016833 oxo-acid-lyase activity; GO:0004049 anthranilate synthase activity; GO:0016830 carbon-carbon lyase activity;	K01657	trpE; anthranilate synthase component I [EC:4.1.3.27]	cal01130 Biosynthesis of antibiotics - Candida albicans; cal01100 Metabolic pathways - Candida albicans; cal01230 Biosynthesis of amino acids - Candida albicans; cal01110 Biosynthesis of secondary metabolites - Candida albicans;	IPR006805; IPR015890; IPR005801;	Anthranilate synthase component I, N-terminal; Chorismate-utilising enzyme, C-terminal; ADC synthase;
A0A1D8PEH3	0	0	1	1	Crotonyl	nucleus			GO:0097159 organic cyclic compound binding; GO:1901363 heterocyclic compound binding; GO:0005488 binding; GO:0003676 nucleic acid binding; GO:0043167 ion binding; GO:0043169 cation binding; GO:0046872 metal ion binding;				IPR015880; IPR007087; IPR013087;	Zinc finger, C2H2-like; Zinc finger, C2H2; Zinc finger C2H2-type/integrase DNA-binding domain;
Q59ZV9	0	2	0	2	Succinyl	cyto_nucl
A0A1D8PEH4	0	0	1	1	Crotonyl	mitochondria	GO:0044699 single-organism process; GO:0008152 metabolic process; GO:0055114 oxidation-reduction process; GO:0044710 single-organism metabolic process;	GO:0016020 membrane;	GO:0016651 oxidoreductase activity, acting on NAD(P)H; GO:0003824 catalytic activity; GO:0005488 binding; GO:0051536 iron-sulfur cluster binding; GO:0051539 4 iron, 4 sulfur cluster binding; GO:0016491 oxidoreductase activity; GO:0051540 metal cluster binding;	K03941	NDUFS8; NADH dehydrogenase (ubiquinone) Fe-S protein 8 [EC:1.6.5.3 1.6.99.3]	cal00190 Oxidative phosphorylation - Candida albicans; cal01100 Metabolic pathways - Candida albicans;	IPR017896;	4Fe-4S ferredoxin-type, iron-sulphur binding domain;
A0A1D8PM68	0	0	2	2	Crotonyl	nucleus							IPR024964; IPR006595; IPR013144;	CTLH/CRA C-terminal to LisH motif domain; CTLH, C-terminal LisH motif; CRA domain;
A0A1D8PSW1	0	0	3	3	Crotonyl	nucleus	GO:0046907 intracellular transport; GO:0016043 cellular component organization; GO:0016560 protein import into peroxisome matrix, docking; GO:0072594 establishment of protein localization to organelle; GO:0017038 protein import; GO:0072663 establishment of protein localization to peroxisome; GO:0044699 single-organism process; GO:0016558 protein import into peroxisome matrix; GO:0022406 membrane …	GO:0031903 microbody membrane; GO:0043229 intracellular organelle; GO:0016020 membrane; GO:0098588 bounding membrane of organelle; GO:0044439 peroxisomal part; GO:0031090 organelle membrane; GO:0005777 peroxisome; GO:0005737 cytoplasm; GO:0044446 intracellular organelle part; GO:0044438 microbody part; GO:0044424 intracellular part; GO:0005623 cell; GO:0044422 organelle part; GO:0005778 peroxisom…		K13343	PEX14; peroxin-14	cal04146 Peroxisome - Candida albicans;	IPR006785;	Peroxisome membrane anchor protein Pex14p, N-terminal;
[truncated: 1,369 more rows]

## Sheet: network node
Protein accession	gene name	Acetyl	Succinyl	Crotonyl	Total modified sites	Type	MCODE_Cluster	MCODE_Node_Status	MCODE_Score	Subcellular localization	Biological Process	Cellular Component	Molecular Function	KEGG KO No.	KEGG Gene	KEGG pathway	IPR ID	Domain description
[truncated: 897 more rows]

## Sheet: network edge
#node1	node2	node1_string_internal_id	node2_string_internal_id	node1_external_id	node2_external_id	neighborhood_on_chromosome	gene_fusion	phylogenetic_cooccurrence	homology	coexpression	experimentally_determined_interaction	database_annotated	automated_textmining	combined_score
[truncated: 6,616 more rows]
